# Supplementary material for: Characterization of circRNA–miRNA–mRNA networks regulating oxygen utilization in type II alveolar epithelial cells of Tibetan pigs
Source: Front Mol Biosci. 2022 Sep 21;9:854250. doi: 10.3389/fmolb.2022.854250 (PMC9532862; doi:10.3389/fmolb.2022.854250)
Supplement: Supplementary file 1 [file DataSheet6.xls]

## Sheet: Sheet1
6.1 The GO analysis of target genes of DEmiRNAs between normoxia (21% O2) and hypoxia (2% O2) groups
id	num	qvalue	per	ratio	class	ID	Descrption	Pvalue	Qvalue	Up	Down	fg_num	bg_num
GO:0005488 binding	7435	7.4203e-40	80.006	0.71	Molecular Function	GO:0005488	binding	2.13227e-43	7.4203e-40	0	0	7435	10477
GO:0005622 intracellular	6962	1.29355e-27	73.023	0.708	Cellular Component	GO:0005622	intracellular	1.32747e-30	1.29355e-27	0	0	6962	9838
GO:0044424 intracellular part	6961	1.29355e-27	73.012	0.708	Cellular Component	GO:0044424	intracellular part	1.54546e-30	1.29355e-27	0	0	6961	9837
GO:0005515 protein binding	4689	2.72871e-27	50.457	0.727	Molecular Function	GO:0005515	protein binding	1.56822e-30	2.72871e-27	0	0	4689	6450
GO:0051179 localization	3197	5.57787e-25	34.299	0.743	Biological Process	GO:0051179	localization	4.2511e-29	5.57787e-25	0	0	3197	4300
GO:0032502 developmental process	2822	1.74003e-20	30.276	0.743	Biological Process	GO:0032502	developmental process	2.65229e-24	1.74003e-20	0	0	2822	3799
GO:0006464 cellular protein modification process	2123	4.63753e-19	22.777	0.753	Biological Process	GO:0006464	cellular protein modification process	1.41377e-22	4.63753e-19	0	0	2123	2818
GO:0036211 protein modification process	2123	4.63753e-19	22.777	0.753	Biological Process	GO:0036211	protein modification process	1.41377e-22	4.63753e-19	0	0	2123	2818
GO:0048856 anatomical structure development	2645	1.02435e-18	28.377	0.742	Biological Process	GO:0048856	anatomical structure development	3.90347e-22	1.02435e-18	0	0	2645	3563
GO:0048731 system development	2176	1.13241e-18	23.345	0.751	Biological Process	GO:0048731	system development	5.17832e-22	1.13241e-18	0	0	2176	2897
GO:0007275 multicellular organism development	2363	7.47523e-18	25.351	0.746	Biological Process	GO:0007275	multicellular organism development	3.98801e-21	7.47523e-18	0	0	2363	3169
GO:0043412 macromolecule modification	2219	1.91638e-17	23.806	0.748	Biological Process	GO:0043412	macromolecule modification	1.16843e-20	1.91638e-17	0	0	2219	2968
GO:0007399 nervous system development	1121	2.89286e-17	12.027	0.783	Biological Process	GO:0007399	nervous system development	1.98428e-20	2.89286e-17	0	0	1121	1432
GO:0043226 organelle	6133	3.47966e-17	64.328	0.706	Cellular Component	GO:0043226	organelle	6.23594e-20	3.47966e-17	0	0	6133	8686
GO:0048518 positive regulation of biological process	2945	1.00531e-16	31.595	0.734	Biological Process	GO:0048518	positive regulation of biological process	7.66183e-20	1.00531e-16	0	0	2945	4012
GO:0009653 anatomical structure morphogenesis	1360	4.22528e-16	14.591	0.768	Biological Process	GO:0009653	anatomical structure morphogenesis	3.54227e-19	4.22528e-16	0	0	1360	1770
GO:0043229 intracellular organelle	5960	5.79266e-16	62.513	0.706	Cellular Component	GO:0043229	intracellular organelle	1.38415e-18	5.79266e-16	0	0	5960	8442
GO:0019222 regulation of metabolic process	3318	6.65794e-16	35.597	0.728	Biological Process	GO:0019222	regulation of metabolic process	6.08912e-19	6.65794e-16	0	0	3318	4558
GO:0050793 regulation of developmental process	1266	9.77072e-16	13.582	0.771	Biological Process	GO:0050793	regulation of developmental process	9.68061e-19	9.77072e-16	0	0	1266	1642
GO:0048699 generation of neurons	795	9.91788e-16	8.529	0.799	Biological Process	GO:0048699	generation of neurons	1.05823e-18	9.91788e-16	0	0	795	995
GO:0007267 cell-cell signaling	750	1.51577e-15	8.046	0.802	Biological Process	GO:0007267	cell-cell signaling	1.73283e-18	1.51577e-15	0	0	750	935
GO:0065008 regulation of biological quality	1909	3.15945e-15	20.481	0.749	Biological Process	GO:0065008	regulation of biological quality	3.8527e-18	3.15945e-15	0	0	1909	2548
GO:0023051 regulation of signaling	1615	3.51125e-15	17.326	0.757	Biological Process	GO:0023051	regulation of signaling	4.54929e-18	3.51125e-15	0	0	1615	2134
GO:0010646 regulation of cell communication	1600	4.7072e-15	17.166	0.757	Biological Process	GO:0010646	regulation of cell communication	6.45756e-18	4.7072e-15	0	0	1600	2114
GO:0031323 regulation of cellular metabolic process	3110	5.27187e-15	33.366	0.729	Biological Process	GO:0031323	regulation of cellular metabolic process	7.63398e-18	5.27187e-15	0	0	3110	4268
GO:0048869 cellular developmental process	1958	5.52109e-15	21.006	0.747	Biological Process	GO:0048869	cellular developmental process	8.41566e-18	5.52109e-15	0	0	1958	2620
GO:0060255 regulation of macromolecule metabolic process	3079	5.68387e-15	33.033	0.729	Biological Process	GO:0060255	regulation of macromolecule metabolic process	9.09697e-18	5.68387e-15	0	0	3079	4224
GO:0022008 neurogenesis	848	6.6388e-15	9.098	0.791	Biological Process	GO:0022008	neurogenesis	1.11313e-17	6.6388e-15	0	0	848	1072
GO:0016043 cellular component organization	3012	2.00185e-14	32.314	0.729	Biological Process	GO:0016043	cellular component organization	3.50908e-17	2.00185e-14	0	0	3012	4133
GO:0030182 neuron differentiation	706	2.72234e-14	7.574	0.8	Biological Process	GO:0030182	neuron differentiation	4.97951e-17	2.72234e-14	0	0	706	882
GO:0080090 regulation of primary metabolic process	3008	3.55111e-14	32.271	0.728	Biological Process	GO:0080090	regulation of primary metabolic process	6.76608e-17	3.55111e-14	0	0	3008	4130
GO:2000112 regulation of cellular macromolecule biosynthetic process	1961	3.9654e-14	21.039	0.745	Biological Process	GO:2000112	regulation of cellular macromolecule biosynthetic process	7.85766e-17	3.9654e-14	0	0	1961	2632
GO:0006355 regulation of transcription, DNA-templated	1757	4.78643e-14	18.85	0.75	Biological Process	GO:0006355	regulation of transcription, DNA-templated	1.00174e-16	4.78643e-14	0	0	1757	2344
GO:0051171 regulation of nitrogen compound metabolic process	2952	4.78643e-14	31.67	0.729	Biological Process	GO:0051171	regulation of nitrogen compound metabolic process	1.02142e-16	4.78643e-14	0	0	2952	4051
GO:0006810 transport	2330	5.50675e-14	24.997	0.738	Biological Process	GO:0006810	transport	1.2171e-16	5.50675e-14	0	0	2330	3159
GO:0043227 membrane-bounded organelle	5398	6.18737e-14	56.618	0.707	Cellular Component	GO:0043227	membrane-bounded organelle	1.84808e-16	6.18737e-14	0	0	5398	7631
GO:0030154 cell differentiation	1848	8.51605e-14	19.826	0.747	Biological Process	GO:0030154	cell differentiation	1.94712e-16	8.51605e-14	0	0	1848	2475
GO:0016773 phosphotransferase activity, alcohol group as acceptor	527	1.67422e-13	5.671	0.82	Molecular Function	GO:0016773	phosphotransferase activity, alcohol group as acceptor	1.44329e-16	1.67422e-13	0	0	527	643
GO:0019219 regulation of nucleobase-containing compound metabolic process	2061	1.70569e-13	22.111	0.741	Biological Process	GO:0019219	regulation of nucleobase-containing compound metabolic process	4.0299e-16	1.70569e-13	0	0	2061	2780
GO:0010556 regulation of macromolecule biosynthetic process	2017	2.53691e-13	21.639	0.742	Biological Process	GO:0010556	regulation of macromolecule biosynthetic process	6.18711e-16	2.53691e-13	0	0	2017	2719
GO:2001141 regulation of RNA biosynthetic process	1787	2.71347e-13	19.172	0.747	Biological Process	GO:2001141	regulation of RNA biosynthetic process	6.82451e-16	2.71347e-13	0	0	1787	2393
GO:1903506 regulation of nucleic acid-templated transcription	1784	2.82639e-13	19.14	0.747	Biological Process	GO:1903506	regulation of nucleic acid-templated transcription	7.32394e-16	2.82639e-13	0	0	1784	2389
GO:0016301 kinase activity	590	3.24877e-13	6.349	0.809	Molecular Function	GO:0016301	kinase activity	3.73422e-16	3.24877e-13	0	0	590	729
GO:0051234 establishment of localization	2395	3.5228e-13	25.695	0.735	Biological Process	GO:0051234	establishment of localization	9.397e-16	3.5228e-13	0	0	2395	3260
GO:0051239 regulation of multicellular organismal process	1453	4.67434e-13	15.588	0.755	Biological Process	GO:0051239	regulation of multicellular organismal process	1.2825e-15	4.67434e-13	0	0	1453	1924
GO:0048522 positive regulation of cellular process	2612	6.57403e-13	28.023	0.731	Biological Process	GO:0048522	positive regulation of cellular process	1.85381e-15	6.57403e-13	0	0	2612	3574
GO:2000026 regulation of multicellular organismal development	975	7.74049e-13	10.46	0.774	Biological Process	GO:2000026	regulation of multicellular organismal development	2.24174e-15	7.74049e-13	0	0	975	1259
GO:0006351 transcription, DNA-templated	1810	7.97095e-13	19.419	0.745	Biological Process	GO:0006351	transcription, DNA-templated	2.3744e-15	7.97095e-13	0	0	1810	2430
GO:0035556 intracellular signal transduction	1401	7.97095e-13	15.031	0.756	Biological Process	GO:0035556	intracellular signal transduction	2.42998e-15	7.97095e-13	0	0	1401	1853
GO:0051252 regulation of RNA metabolic process	1907	8.3868e-13	20.459	0.743	Biological Process	GO:0051252	regulation of RNA metabolic process	2.62068e-15	8.3868e-13	0	0	1907	2568
GO:0009889 regulation of biosynthetic process	2096	1.39668e-12	22.487	0.738	Biological Process	GO:0009889	regulation of biosynthetic process	4.47073e-15	1.39668e-12	0	0	2096	2839
GO:0044459 plasma membrane part	1271	1.91329e-12	13.331	0.759	Cellular Component	GO:0044459	plasma membrane part	6.89252e-15	1.91329e-12	0	0	1271	1675
GO:0045202 synapse	631	1.91329e-12	6.618	0.798	Cellular Component	GO:0045202	synapse	8.0006e-15	1.91329e-12	0	0	631	791
GO:0051641 cellular localization	1403	2.01983e-12	15.052	0.755	Biological Process	GO:0051641	cellular localization	6.61937e-15	2.01983e-12	0	0	1403	1859
GO:0031326 regulation of cellular biosynthetic process	2073	2.10989e-12	22.24	0.738	Biological Process	GO:0031326	regulation of cellular biosynthetic process	7.07533e-15	2.10989e-12	0	0	2073	2808
GO:0097659 nucleic acid-templated transcription	1835	3.14741e-12	19.687	0.743	Biological Process	GO:0097659	nucleic acid-templated transcription	1.07944e-14	3.14741e-12	0	0	1835	2471
GO:0097458 neuron part	763	4.02952e-12	8.003	0.784	Cellular Component	GO:0097458	neuron part	1.9257e-14	4.02952e-12	0	0	763	973
GO:0051128 regulation of cellular component organization	1220	4.21378e-12	13.089	0.76	Biological Process	GO:0051128	regulation of cellular component organization	1.47728e-14	4.21378e-12	0	0	1220	1605
GO:0032774 RNA biosynthetic process	1841	4.47935e-12	19.751	0.742	Biological Process	GO:0032774	RNA biosynthetic process	1.60452e-14	4.47935e-12	0	0	1841	2481
GO:0048519 negative regulation of biological process	2508	7.22182e-12	26.907	0.73	Biological Process	GO:0048519	negative regulation of biological process	2.64193e-14	7.22182e-12	0	0	2508	3436
GO:0048523 negative regulation of cellular process	2261	7.31723e-12	24.257	0.734	Biological Process	GO:0048523	negative regulation of cellular process	2.7326e-14	7.31723e-12	0	0	2261	3082
GO:0010468 regulation of gene expression	2184	7.40644e-12	23.431	0.735	Biological Process	GO:0010468	regulation of gene expression	2.82236e-14	7.40644e-12	0	0	2184	2972
GO:0048468 cell development	1088	8.04072e-12	11.673	0.765	Biological Process	GO:0048468	cell development	3.12646e-14	8.04072e-12	0	0	1088	1423
GO:0016192 vesicle-mediated transport	756	8.04072e-12	8.111	0.784	Biological Process	GO:0016192	vesicle-mediated transport	3.18663e-14	8.04072e-12	0	0	756	964
GO:0048666 neuron development	565	8.0511e-12	6.062	0.803	Biological Process	GO:0048666	neuron development	3.2521e-14	8.0511e-12	0	0	565	704
GO:0034654 nucleobase-containing compound biosynthetic process	2073	1.28295e-11	22.24	0.736	Biological Process	GO:0034654	nucleobase-containing compound biosynthetic process	5.28004e-14	1.28295e-11	0	0	2073	2816
GO:0071840 cellular component organization or biogenesis	3088	1.39851e-11	33.129	0.722	Biological Process	GO:0071840	cellular component organization or biogenesis	5.8622e-14	1.39851e-11	0	0	3088	4276
GO:0099537 trans-synaptic signaling	387	2.89117e-11	4.152	0.827	Biological Process	GO:0099537	trans-synaptic signaling	1.23394e-13	2.89117e-11	0	0	387	468
GO:0031175 neuron projection development	488	3.18951e-11	5.235	0.809	Biological Process	GO:0031175	neuron projection development	1.38558e-13	3.18951e-11	0	0	488	603
GO:0018130 heterocycle biosynthetic process	2104	3.76522e-11	22.573	0.734	Biological Process	GO:0018130	heterocycle biosynthetic process	1.66438e-13	3.76522e-11	0	0	2104	2865
GO:0004672 protein kinase activity	451	4.81502e-11	4.853	0.817	Molecular Function	GO:0004672	protein kinase activity	6.91813e-14	4.81502e-11	0	0	451	552
GO:0099536 synaptic signaling	389	6.43075e-11	4.173	0.824	Biological Process	GO:0099536	synaptic signaling	2.89166e-13	6.43075e-11	0	0	389	472
GO:0043231 intracellular membrane-bounded organelle	5061	7.00017e-11	53.084	0.706	Cellular Component	GO:0043231	intracellular membrane-bounded organelle	3.76353e-13	7.00017e-11	0	0	5061	7173
GO:0007268 chemical synaptic transmission	382	7.46141e-11	4.098	0.825	Biological Process	GO:0007268	chemical synaptic transmission	3.46884e-13	7.46141e-11	0	0	382	463
GO:0098916 anterograde trans-synaptic signaling	382	7.46141e-11	4.098	0.825	Biological Process	GO:0098916	anterograde trans-synaptic signaling	3.46884e-13	7.46141e-11	0	0	382	463
GO:0019899 enzyme binding	1127	7.51087e-11	12.127	0.761	Molecular Function	GO:0019899	enzyme binding	1.29498e-13	7.51087e-11	0	0	1127	1481
GO:0000902 cell morphogenesis	557	7.72997e-11	5.976	0.798	Biological Process	GO:0000902	cell morphogenesis	3.65261e-13	7.72997e-11	0	0	557	698
GO:0009966 regulation of signal transduction	1383	9.53266e-11	14.837	0.75	Biological Process	GO:0009966	regulation of signal transduction	4.57707e-13	9.53266e-11	0	0	1383	1845
GO:0006357 regulation of transcription by RNA polymerase II	1147	1.10244e-10	12.306	0.758	Biological Process	GO:0006357	regulation of transcription by RNA polymerase II	5.42614e-13	1.10244e-10	0	0	1147	1514
GO:0044260 cellular macromolecule metabolic process	4222	1.10244e-10	45.296	0.711	Biological Process	GO:0044260	cellular macromolecule metabolic process	5.46139e-13	1.10244e-10	0	0	4222	5939
GO:0019438 aromatic compound biosynthetic process	2102	1.32141e-10	22.551	0.733	Biological Process	GO:0019438	aromatic compound biosynthetic process	6.64682e-13	1.32141e-10	0	0	2102	2868
GO:0022603 regulation of anatomical structure morphogenesis	513	1.54787e-10	5.504	0.802	Biological Process	GO:0022603	regulation of anatomical structure morphogenesis	7.90389e-13	1.54787e-10	0	0	513	640
GO:0016772 transferase activity, transferring phosphorus-containing groups	678	2.26063e-10	7.296	0.786	Molecular Function	GO:0016772	transferase activity, transferring phosphorus-containing groups	4.54725e-13	2.26063e-10	0	0	678	863
GO:0032879 regulation of localization	1283	3.59813e-10	13.765	0.751	Biological Process	GO:0032879	regulation of localization	1.86474e-12	3.59813e-10	0	0	1283	1709
GO:0030030 cell projection organization	740	3.69175e-10	7.939	0.777	Biological Process	GO:0030030	cell projection organization	1.9414e-12	3.69175e-10	0	0	740	952
GO:0098590 plasma membrane region	457	4.116e-10	4.793	0.806	Cellular Component	GO:0098590	plasma membrane region	2.45878e-12	4.116e-10	0	0	457	567
GO:0044456 synapse part	440	5.99289e-10	4.615	0.807	Cellular Component	GO:0044456	synapse part	3.93798e-12	5.99289e-10	0	0	440	545
GO:0016477 cell migration	704	6.75952e-10	7.553	0.779	Biological Process	GO:0016477	cell migration	3.60618e-12	6.75952e-10	0	0	704	904
GO:0006366 transcription by RNA polymerase II	1173	7.53236e-10	12.584	0.753	Biological Process	GO:0006366	transcription by RNA polymerase II	4.07589e-12	7.53236e-10	0	0	1173	1557
GO:0005887 integral component of plasma membrane	707	8.46135e-10	7.416	0.777	Cellular Component	GO:0005887	integral component of plasma membrane	6.06548e-12	8.46135e-10	0	0	707	910
GO:0031226 intrinsic component of plasma membrane	738	8.58021e-10	7.741	0.774	Cellular Component	GO:0031226	intrinsic component of plasma membrane	6.66324e-12	8.58021e-10	0	0	738	953
GO:0120036 plasma membrane bounded cell projection organization	726	8.69829e-10	7.789	0.776	Biological Process	GO:0120036	plasma membrane bounded cell projection organization	4.77309e-12	8.69829e-10	0	0	726	935
GO:0048583 regulation of response to stimulus	1805	1.01299e-09	19.365	0.736	Biological Process	GO:0048583	regulation of response to stimulus	5.67041e-12	1.01299e-09	0	0	1805	2453
GO:0007166 cell surface receptor signaling pathway	1332	1.01299e-09	14.29	0.747	Biological Process	GO:0007166	cell surface receptor signaling pathway	5.71306e-12	1.01299e-09	0	0	1332	1782
GO:0051960 regulation of nervous system development	476	1.04429e-09	5.107	0.801	Biological Process	GO:0051960	regulation of nervous system development	5.96922e-12	1.04429e-09	0	0	476	594
GO:0016740 transferase activity	1459	1.5929e-09	15.7	0.745	Molecular Function	GO:0016740	transferase activity	3.66183e-12	1.5929e-09	0	0	1459	1959
GO:0034613 cellular protein localization	913	1.62678e-09	9.795	0.763	Biological Process	GO:0034613	cellular protein localization	9.42272e-12	1.62678e-09	0	0	913	1196
GO:0070727 cellular macromolecule localization	917	1.85444e-09	9.838	0.763	Biological Process	GO:0070727	cellular macromolecule localization	1.08827e-11	1.85444e-09	0	0	917	1202
GO:1901362 organic cyclic compound biosynthetic process	2152	2.25582e-09	23.088	0.729	Biological Process	GO:1901362	organic cyclic compound biosynthetic process	1.34101e-11	2.25582e-09	0	0	2152	2953
GO:0006468 protein phosphorylation	1035	3.62404e-09	11.104	0.756	Biological Process	GO:0006468	protein phosphorylation	2.18199e-11	3.62404e-09	0	0	1035	1369
GO:0005634 nucleus	3418	3.75078e-09	35.851	0.714	Cellular Component	GO:0005634	nucleus	3.13685e-11	3.75078e-09	0	0	3418	4790
GO:0140096 catalytic activity, acting on a protein	1385	4.88247e-09	14.904	0.745	Molecular Function	GO:0140096	catalytic activity, acting on a protein	1.26271e-11	4.88247e-09	0	0	1385	1859
GO:0008104 protein localization	1220	4.89196e-09	13.089	0.748	Biological Process	GO:0008104	protein localization	2.98268e-11	4.89196e-09	0	0	1220	1630
GO:0005654 nucleoplasm	1708	5.1164e-09	17.915	0.735	Cellular Component	GO:0005654	nucleoplasm	4.58459e-11	5.1164e-09	0	0	1708	2325
GO:0040011 locomotion	875	7.9056e-09	9.387	0.762	Biological Process	GO:0040011	locomotion	4.88037e-11	7.9056e-09	0	0	875	1148
GO:0000904 cell morphogenesis involved in differentiation	395	8.36973e-09	4.238	0.808	Biological Process	GO:0000904	cell morphogenesis involved in differentiation	5.23069e-11	8.36973e-09	0	0	395	489
GO:0045595 regulation of cell differentiation	836	8.51636e-09	8.969	0.764	Biological Process	GO:0045595	regulation of cell differentiation	5.38723e-11	8.51636e-09	0	0	836	1094
GO:0009888 tissue development	909	9.23286e-09	9.752	0.76	Biological Process	GO:0009888	tissue development	5.91083e-11	9.23286e-09	0	0	909	1196
GO:0050804 modulation of chemical synaptic transmission	238	9.26606e-09	2.553	0.847	Biological Process	GO:0050804	modulation of chemical synaptic transmission	6.09106e-11	9.26606e-09	0	0	238	281
GO:0099177 regulation of trans-synaptic signaling	238	9.26606e-09	2.553	0.847	Biological Process	GO:0099177	regulation of trans-synaptic signaling	6.09106e-11	9.26606e-09	0	0	238	281
GO:0048858 cell projection morphogenesis	344	9.26606e-09	3.691	0.817	Biological Process	GO:0048858	cell projection morphogenesis	6.24213e-11	9.26606e-09	0	0	344	421
GO:0120039 plasma membrane bounded cell projection morphogenesis	344	9.26606e-09	3.691	0.817	Biological Process	GO:0120039	plasma membrane bounded cell projection morphogenesis	6.24213e-11	9.26606e-09	0	0	344	421
GO:0023057 negative regulation of signaling	637	9.26606e-09	6.834	0.778	Biological Process	GO:0023057	negative regulation of signaling	6.28519e-11	9.26606e-09	0	0	637	819
GO:0010648 negative regulation of cell communication	634	9.63686e-09	6.802	0.778	Biological Process	GO:0010648	negative regulation of cell communication	6.61122e-11	9.63686e-09	0	0	634	815
GO:0051094 positive regulation of developmental process	671	9.63686e-09	7.199	0.775	Biological Process	GO:0051094	positive regulation of developmental process	6.68359e-11	9.63686e-09	0	0	671	866
GO:0031267 small GTPase binding	251	1.11315e-08	2.701	0.845	Molecular Function	GO:0031267	small GTPase binding	3.1987e-11	1.11315e-08	0	0	251	297
GO:0030029 actin filament-based process	427	1.17153e-08	4.581	0.801	Biological Process	GO:0030029	actin filament-based process	8.21436e-11	1.17153e-08	0	0	427	533
GO:0006928 movement of cell or subcellular component	988	1.34723e-08	10.6	0.755	Biological Process	GO:0006928	movement of cell or subcellular component	9.54902e-11	1.34723e-08	0	0	988	1308
GO:0043170 macromolecule metabolic process	4842	1.352e-08	51.947	0.704	Biological Process	GO:0043170	macromolecule metabolic process	9.69286e-11	1.352e-08	0	0	4842	6880
GO:0009968 negative regulation of signal transduction	594	1.352e-08	6.373	0.781	Biological Process	GO:0009968	negative regulation of signal transduction	9.78891e-11	1.352e-08	0	0	594	761
GO:0006796 phosphate-containing compound metabolic process	1693	1.89173e-08	18.163	0.734	Biological Process	GO:0006796	phosphate-containing compound metabolic process	1.38409e-10	1.89173e-08	0	0	1693	2307
GO:0000981 DNA-binding transcription factor activity, RNA polymerase II-specific	496	2.21766e-08	5.337	0.792	Molecular Function	GO:0000981	DNA-binding transcription factor activity, RNA polymerase II-specific	7.00984e-11	2.21766e-08	0	0	496	626
GO:0048812 neuron projection morphogenesis	336	2.23741e-08	3.605	0.816	Biological Process	GO:0048812	neuron projection morphogenesis	1.65405e-10	2.23741e-08	0	0	336	412
GO:0006793 phosphorus metabolic process	1705	2.24944e-08	18.292	0.733	Biological Process	GO:0006793	phosphorus metabolic process	1.6904e-10	2.24944e-08	0	0	1705	2325
GO:0050808 synapse organization	217	2.24944e-08	2.328	0.851	Biological Process	GO:0050808	synapse organization	1.69724e-10	2.24944e-08	0	0	217	255
GO:0140110 transcription regulator activity	920	2.38356e-08	9.9	0.759	Molecular Function	GO:0140110	transcription regulator activity	8.50719e-11	2.38356e-08	0	0	920	1212
GO:0043167 ion binding	2966	2.38356e-08	31.916	0.717	Molecular Function	GO:0043167	ion binding	8.9041e-11	2.38356e-08	0	0	2966	4135
GO:0051020 GTPase binding	339	2.51174e-08	3.648	0.817	Molecular Function	GO:0051020	GTPase binding	1.01047e-10	2.51174e-08	0	0	339	415
GO:0017016 Ras GTPase binding	242	2.71513e-08	2.604	0.843	Molecular Function	GO:0017016	Ras GTPase binding	1.17031e-10	2.71513e-08	0	0	242	287
GO:0003700 DNA-binding transcription factor activity	704	2.82757e-08	7.576	0.771	Molecular Function	GO:0003700	DNA-binding transcription factor activity	1.30003e-10	2.82757e-08	0	0	704	913
GO:0033036 macromolecule localization	1391	3.36722e-08	14.923	0.74	Biological Process	GO:0033036	macromolecule localization	2.56628e-10	3.36722e-08	0	0	1391	1880
GO:1901363 heterocyclic compound binding	3117	4.4306e-08	33.541	0.715	Molecular Function	GO:1901363	heterocyclic compound binding	2.16437e-10	4.4306e-08	0	0	3117	4359
GO:1905114 cell surface receptor signaling pathway involved in cell-cell signaling	287	4.5134e-08	3.079	0.825	Biological Process	GO:1905114	cell surface receptor signaling pathway involved in cell-cell signaling	3.47423e-10	4.5134e-08	0	0	287	348
GO:0012505 endomembrane system	1717	4.73145e-08	18.009	0.731	Cellular Component	GO:0012505	endomembrane system	4.5223e-10	4.73145e-08	0	0	1717	2348
GO:0016310 phosphorylation	1243	4.97281e-08	13.335	0.743	Biological Process	GO:0016310	phosphorylation	3.86576e-10	4.97281e-08	0	0	1243	1672
GO:0051649 establishment of localization in cell	1023	5.14729e-08	10.975	0.751	Biological Process	GO:0051649	establishment of localization in cell	4.04063e-10	5.14729e-08	0	0	1023	1362
GO:0048513 animal organ development	1517	5.20591e-08	16.275	0.736	Biological Process	GO:0048513	animal organ development	4.12632e-10	5.20591e-08	0	0	1517	2061
GO:0009893 positive regulation of metabolic process	1803	6.31745e-08	19.343	0.73	Biological Process	GO:0009893	positive regulation of metabolic process	5.0555e-10	6.31745e-08	0	0	1803	2470
GO:0010604 positive regulation of macromolecule metabolic process	1681	6.75788e-08	18.035	0.732	Biological Process	GO:0010604	positive regulation of macromolecule metabolic process	5.45946e-10	6.75788e-08	0	0	1681	2296
GO:0005737 cytoplasm	4976	6.79067e-08	52.192	0.702	Cellular Component	GO:0005737	cytoplasm	6.89614e-10	6.79067e-08	0	0	4976	7093
GO:0048667 cell morphogenesis involved in neuron differentiation	311	8.04699e-08	3.337	0.816	Biological Process	GO:0048667	cell morphogenesis involved in neuron differentiation	6.56221e-10	8.04699e-08	0	0	311	381
GO:0046907 intracellular transport	834	8.33583e-08	8.948	0.759	Biological Process	GO:0046907	intracellular transport	6.86129e-10	8.33583e-08	0	0	834	1099
GO:0030424 axon	238	8.99502e-08	2.496	0.835	Cellular Component	GO:0030424	axon	9.67206e-10	8.99502e-08	0	0	238	285
GO:0032990 cell part morphogenesis	350	1.1792e-07	3.755	0.806	Biological Process	GO:0032990	cell part morphogenesis	9.79592e-10	1.1792e-07	0	0	350	434
GO:0097159 organic cyclic compound binding	3153	1.33001e-07	33.929	0.714	Molecular Function	GO:0097159	organic cyclic compound binding	6.87934e-10	1.33001e-07	0	0	3153	4418
GO:0032989 cellular component morphogenesis	596	1.34817e-07	6.394	0.774	Biological Process	GO:0032989	cellular component morphogenesis	1.13024e-09	1.34817e-07	0	0	596	770
GO:0030036 actin cytoskeleton organization	392	1.35966e-07	4.206	0.798	Biological Process	GO:0030036	actin cytoskeleton organization	1.15024e-09	1.35966e-07	0	0	392	491
GO:0050767 regulation of neurogenesis	403	1.41307e-07	4.324	0.796	Biological Process	GO:0050767	regulation of neurogenesis	1.20619e-09	1.41307e-07	0	0	403	506
GO:0022604 regulation of cell morphogenesis	250	1.42395e-07	2.682	0.831	Biological Process	GO:0022604	regulation of cell morphogenesis	1.22633e-09	1.42395e-07	0	0	250	301
GO:0043005 neuron projection	533	1.65153e-07	5.591	0.778	Cellular Component	GO:0043005	neuron projection	1.87606e-09	1.65153e-07	0	0	533	685
GO:0005794 Golgi apparatus	661	1.65153e-07	6.933	0.767	Cellular Component	GO:0005794	Golgi apparatus	1.97315e-09	1.65153e-07	0	0	661	862
GO:0060322 head development	339	1.71607e-07	3.637	0.807	Biological Process	GO:0060322	head development	1.49098e-09	1.71607e-07	0	0	339	420
GO:0009887 animal organ morphogenesis	541	1.7174e-07	5.804	0.778	Biological Process	GO:0009887	animal organ morphogenesis	1.50523e-09	1.7174e-07	0	0	541	695
GO:0048870 cell motility	768	2.05058e-07	8.239	0.76	Biological Process	GO:0048870	cell motility	1.82851e-09	2.05058e-07	0	0	768	1010
GO:0051674 localization of cell	768	2.05058e-07	8.239	0.76	Biological Process	GO:0051674	localization of cell	1.82851e-09	2.05058e-07	0	0	768	1010
GO:0061564 axon development	269	2.31464e-07	2.886	0.823	Biological Process	GO:0061564	axon development	2.08161e-09	2.31464e-07	0	0	269	327
GO:0042995 cell projection	907	3.17821e-07	9.513	0.751	Cellular Component	GO:0042995	cell projection	4.13355e-09	3.17821e-07	0	0	907	1208
GO:0097060 synaptic membrane	159	3.17821e-07	1.668	0.864	Cellular Component	GO:0097060	synaptic membrane	4.17685e-09	3.17821e-07	0	0	159	184
GO:0120025 plasma membrane bounded cell projection	893	3.63724e-07	9.366	0.751	Cellular Component	GO:0120025	plasma membrane bounded cell projection	4.9974e-09	3.63724e-07	0	0	893	1189
GO:0048585 negative regulation of response to stimulus	758	3.7469e-07	8.132	0.76	Biological Process	GO:0048585	negative regulation of response to stimulus	3.39823e-09	3.7469e-07	0	0	758	998
GO:0016055 Wnt signaling pathway	229	4.15309e-07	2.457	0.833	Biological Process	GO:0016055	Wnt signaling pathway	3.79827e-09	4.15309e-07	0	0	229	275
GO:0198738 cell-cell signaling by wnt	231	5.23813e-07	2.478	0.831	Biological Process	GO:0198738	cell-cell signaling by wnt	4.83053e-09	5.23813e-07	0	0	231	278
GO:0045664 regulation of neuron differentiation	315	5.33635e-07	3.379	0.808	Biological Process	GO:0045664	regulation of neuron differentiation	4.96177e-09	5.33635e-07	0	0	315	390
GO:0060284 regulation of cell development	466	7.89443e-07	4.999	0.782	Biological Process	GO:0060284	regulation of cell development	7.40046e-09	7.89443e-07	0	0	466	596
GO:0098794 postsynapse	262	9.34075e-07	2.748	0.816	Cellular Component	GO:0098794	postsynapse	1.33918e-08	9.34075e-07	0	0	262	321
GO:0004674 protein serine/threonine kinase activity	294	1.07679e-06	3.164	0.812	Molecular Function	GO:0004674	protein serine/threonine kinase activity	5.87904e-09	1.07679e-06	0	0	294	362
GO:0016070 RNA metabolic process	2297	1.16598e-06	24.643	0.719	Biological Process	GO:0016070	RNA metabolic process	1.10191e-08	1.16598e-06	0	0	2297	3196
GO:0051049 regulation of transport	805	1.76404e-06	8.636	0.753	Biological Process	GO:0051049	regulation of transport	1.68055e-08	1.76404e-06	0	0	805	1069
GO:0031981 nuclear lumen	1982	1.89062e-06	20.789	0.721	Cellular Component	GO:0031981	nuclear lumen	2.82351e-08	1.89062e-06	0	0	1982	2749
GO:0098978 glutamatergic synapse	167	2.31477e-06	1.752	0.848	Cellular Component	GO:0098978	glutamatergic synapse	3.59522e-08	2.31477e-06	0	0	167	197
GO:0005856 cytoskeleton	1006	2.38313e-06	10.552	0.742	Cellular Component	GO:0005856	cytoskeleton	3.88936e-08	2.38313e-06	0	0	1006	1356
GO:0036477 somatodendritic compartment	297	2.38313e-06	3.115	0.803	Cellular Component	GO:0036477	somatodendritic compartment	3.98613e-08	2.38313e-06	0	0	297	370
GO:0007420 brain development	312	2.50106e-06	3.347	0.802	Biological Process	GO:0007420	brain development	2.40175e-08	2.50106e-06	0	0	312	389
GO:0032553 ribonucleotide binding	1147	2.55112e-06	12.343	0.74	Molecular Function	GO:0032553	ribonucleotide binding	1.46616e-08	2.55112e-06	0	0	1147	1550
GO:0050807 regulation of synapse organization	120	2.55568e-06	1.287	0.882	Biological Process	GO:0050807	regulation of synapse organization	2.47368e-08	2.55568e-06	0	0	120	136
GO:0031325 positive regulation of cellular metabolic process	1673	2.61156e-06	17.949	0.726	Biological Process	GO:0031325	positive regulation of cellular metabolic process	2.54767e-08	2.61156e-06	0	0	1673	2303
GO:0032555 purine ribonucleotide binding	1139	2.63108e-06	12.257	0.74	Molecular Function	GO:0032555	purine ribonucleotide binding	1.58772e-08	2.63108e-06	0	0	1139	1539
GO:0007409 axonogenesis	250	2.74915e-06	2.682	0.817	Biological Process	GO:0007409	axonogenesis	2.70285e-08	2.74915e-06	0	0	250	306
GO:0050803 regulation of synapse structure or activity	127	2.76786e-06	1.363	0.876	Biological Process	GO:0050803	regulation of synapse structure or activity	2.74233e-08	2.76786e-06	0	0	127	145
GO:0007417 central nervous system development	424	3.1908e-06	4.549	0.782	Biological Process	GO:0007417	central nervous system development	3.18569e-08	3.1908e-06	0	0	424	542
GO:0030900 forebrain development	200	3.26797e-06	2.146	0.833	Biological Process	GO:0030900	forebrain development	3.28765e-08	3.26797e-06	0	0	200	240
GO:0009790 embryo development	558	3.52597e-06	5.986	0.768	Biological Process	GO:0009790	embryo development	3.57407e-08	3.52597e-06	0	0	558	727
GO:0048762 mesenchymal cell differentiation	118	4.143e-06	1.266	0.881	Biological Process	GO:0048762	mesenchymal cell differentiation	4.23109e-08	4.143e-06	0	0	118	134
GO:0045597 positive regulation of cell differentiation	462	4.29501e-06	4.957	0.776	Biological Process	GO:0045597	positive regulation of cell differentiation	4.41907e-08	4.29501e-06	0	0	462	595
GO:0051130 positive regulation of cellular component organization	595	4.31091e-06	6.383	0.764	Biological Process	GO:0051130	positive regulation of cellular component organization	4.46828e-08	4.31091e-06	0	0	595	779
GO:0000122 negative regulation of transcription by RNA polymerase II	464	4.65415e-06	4.978	0.776	Biological Process	GO:0000122	negative regulation of transcription by RNA polymerase II	4.85953e-08	4.65415e-06	0	0	464	598
GO:0017076 purine nucleotide binding	1144	5.03344e-06	12.31	0.739	Molecular Function	GO:0017076	purine nucleotide binding	3.18206e-08	5.03344e-06	0	0	1144	1549
GO:0045211 postsynaptic membrane	115	5.06502e-06	1.206	0.878	Cellular Component	GO:0045211	postsynaptic membrane	8.77453e-08	5.06502e-06	0	0	115	131
GO:0044428 nuclear part	2201	5.36733e-06	23.086	0.716	Cellular Component	GO:0044428	nuclear part	9.61887e-08	5.36733e-06	0	0	2201	3072
GO:0044237 cellular metabolic process	5406	5.61536e-06	57.998	0.697	Biological Process	GO:0044237	cellular metabolic process	5.90595e-08	5.61536e-06	0	0	5406	7756
GO:0043168 anion binding	1610	5.939e-06	17.325	0.727	Molecular Function	GO:0043168	anion binding	3.9252e-08	5.939e-06	0	0	1610	2214
GO:0007167 enzyme linked receptor protein signaling pathway	491	6.13164e-06	5.268	0.772	Biological Process	GO:0007167	enzyme linked receptor protein signaling pathway	6.49568e-08	6.13164e-06	0	0	491	636
GO:0098793 presynapse	236	6.18633e-06	2.475	0.814	Cellular Component	GO:0098793	presynapse	1.14562e-07	6.18633e-06	0	0	236	290
GO:0051174 regulation of phosphorus metabolic process	893	6.73019e-06	9.581	0.745	Biological Process	GO:0051174	regulation of phosphorus metabolic process	7.18105e-08	6.73019e-06	0	0	893	1198
GO:0035639 purine ribonucleoside triphosphate binding	1104	6.87805e-06	11.88	0.739	Molecular Function	GO:0035639	purine ribonucleoside triphosphate binding	4.74348e-08	6.87805e-06	0	0	1104	1494
GO:0017137 Rab GTPase binding	110	6.97882e-06	1.184	0.887	Molecular Function	GO:0017137	Rab GTPase binding	5.01352e-08	6.97882e-06	0	0	110	124
GO:0019220 regulation of phosphate metabolic process	892	7.43231e-06	9.57	0.745	Biological Process	GO:0019220	regulation of phosphate metabolic process	7.98686e-08	7.43231e-06	0	0	892	1197
GO:0051240 positive regulation of multicellular organismal process	796	7.57892e-06	8.54	0.75	Biological Process	GO:0051240	positive regulation of multicellular organismal process	8.2496e-08	7.57892e-06	0	0	796	1062
GO:0031344 regulation of cell projection organization	319	7.57892e-06	3.422	0.796	Biological Process	GO:0031344	regulation of cell projection organization	8.25994e-08	7.57892e-06	0	0	319	401
GO:0048598 embryonic morphogenesis	330	7.77603e-06	3.54	0.793	Biological Process	GO:0048598	embryonic morphogenesis	8.53402e-08	7.77603e-06	0	0	330	416
GO:0022610 biological adhesion	600	7.89153e-06	6.437	0.761	Biological Process	GO:0022610	biological adhesion	8.72092e-08	7.89153e-06	0	0	600	788
GO:0044093 positive regulation of molecular function	842	8.05644e-06	9.033	0.747	Biological Process	GO:0044093	positive regulation of molecular function	8.96457e-08	8.05644e-06	0	0	842	1127
GO:0007411 axon guidance	150	8.27599e-06	1.609	0.852	Biological Process	GO:0007411	axon guidance	9.27193e-08	8.27599e-06	0	0	150	176
GO:0051173 positive regulation of nitrogen compound metabolic process	1599	8.83367e-06	17.155	0.725	Biological Process	GO:0051173	positive regulation of nitrogen compound metabolic process	9.96405e-08	8.83367e-06	0	0	1599	2204
GO:0097485 neuron projection guidance	153	8.83939e-06	1.641	0.85	Biological Process	GO:0097485	neuron projection guidance	1.00379e-07	8.83939e-06	0	0	153	180
GO:0060070 canonical Wnt signaling pathway	169	9.55187e-06	1.813	0.841	Biological Process	GO:0060070	canonical Wnt signaling pathway	1.09197e-07	9.55187e-06	0	0	169	201
GO:0044422 organelle part	3956	1.02724e-05	41.494	0.702	Cellular Component	GO:0044422	organelle part	1.96366e-07	1.02724e-05	0	0	3956	5633
GO:0007169 transmembrane receptor protein tyrosine kinase signaling pathway	325	1.06842e-05	3.487	0.793	Biological Process	GO:0007169	transmembrane receptor protein tyrosine kinase signaling pathway	1.22956e-07	1.06842e-05	0	0	325	410
GO:0035091 phosphatidylinositol binding	164	1.09681e-05	1.765	0.845	Molecular Function	GO:0035091	phosphatidylinositol binding	8.19457e-08	1.09681e-05	0	0	164	194
GO:0007010 cytoskeleton organization	745	1.11401e-05	7.993	0.751	Biological Process	GO:0007010	cytoskeleton organization	1.29053e-07	1.11401e-05	0	0	745	992
GO:0045893 positive regulation of transcription, DNA-templated	850	1.2127e-05	9.119	0.746	Biological Process	GO:0045893	positive regulation of transcription, DNA-templated	1.41409e-07	1.2127e-05	0	0	850	1140
GO:0042391 regulation of membrane potential	235	1.30754e-05	2.521	0.813	Biological Process	GO:0042391	regulation of membrane potential	1.53464e-07	1.30754e-05	0	0	235	289
GO:0071495 cellular response to endogenous stimulus	614	1.6152e-05	6.587	0.758	Biological Process	GO:0071495	cellular response to endogenous stimulus	1.90806e-07	1.6152e-05	0	0	614	810
GO:0007155 cell adhesion	593	1.74874e-05	6.362	0.759	Biological Process	GO:0007155	cell adhesion	2.08726e-07	1.74874e-05	0	0	593	781
GO:0051253 negative regulation of RNA metabolic process	701	1.74874e-05	7.521	0.752	Biological Process	GO:0051253	negative regulation of RNA metabolic process	2.09246e-07	1.74874e-05	0	0	701	932
GO:0120035 regulation of plasma membrane bounded cell projection organization	313	1.85993e-05	3.358	0.792	Biological Process	GO:0120035	regulation of plasma membrane bounded cell projection organization	2.23968e-07	1.85993e-05	0	0	313	395
GO:0051648 vesicle localization	159	1.98271e-05	1.706	0.841	Biological Process	GO:0051648	vesicle localization	2.40265e-07	1.98271e-05	0	0	159	189
GO:0044238 primary metabolic process	5375	2.04675e-05	57.665	0.696	Biological Process	GO:0044238	primary metabolic process	2.49584e-07	2.04675e-05	0	0	5375	7721
GO:0031327 negative regulation of cellular biosynthetic process	783	2.13737e-05	8.4	0.747	Biological Process	GO:0031327	negative regulation of cellular biosynthetic process	2.62264e-07	2.13737e-05	0	0	783	1048
GO:2000113 negative regulation of cellular macromolecule biosynthetic process	723	2.32961e-05	7.757	0.75	Biological Process	GO:2000113	negative regulation of cellular macromolecule biosynthetic process	2.87628e-07	2.32961e-05	0	0	723	964
GO:1902679 negative regulation of RNA biosynthetic process	658	2.38986e-05	7.059	0.754	Biological Process	GO:1902679	negative regulation of RNA biosynthetic process	2.9871e-07	2.38986e-05	0	0	658	873
GO:1903507 negative regulation of nucleic acid-templated transcription	658	2.38986e-05	7.059	0.754	Biological Process	GO:1903507	negative regulation of nucleic acid-templated transcription	2.9871e-07	2.38986e-05	0	0	658	873
GO:2000027 regulation of animal organ morphogenesis	103	2.55304e-05	1.105	0.88	Biological Process	GO:2000027	regulation of animal organ morphogenesis	3.21052e-07	2.55304e-05	0	0	103	117
GO:0001012 RNA polymerase II regulatory region DNA binding	485	2.98754e-05	5.219	0.769	Molecular Function	GO:0001012	RNA polymerase II regulatory region DNA binding	2.31792e-07	2.98754e-05	0	0	485	631
GO:0098588 bounding membrane of organelle	593	3.05352e-05	6.22	0.755	Cellular Component	GO:0098588	bounding membrane of organelle	6.01949e-07	3.05352e-05	0	0	593	785
GO:0030001 metal ion transport	449	3.15792e-05	4.817	0.77	Biological Process	GO:0030001	metal ion transport	3.99523e-07	3.15792e-05	0	0	449	583
GO:0045934 negative regulation of nucleobase-containing compound metabolic process	764	3.26437e-05	8.197	0.747	Biological Process	GO:0045934	negative regulation of nucleobase-containing compound metabolic process	4.15479e-07	3.26437e-05	0	0	764	1023
GO:0045892 negative regulation of transcription, DNA-templated	635	3.30129e-05	6.813	0.754	Biological Process	GO:0045892	negative regulation of transcription, DNA-templated	4.22694e-07	3.30129e-05	0	0	635	842
GO:0044463 cell projection part	554	3.33272e-05	5.811	0.758	Cellular Component	GO:0044463	cell projection part	6.96806e-07	3.33272e-05	0	0	554	731
GO:0120038 plasma membrane bounded cell projection part	554	3.33272e-05	5.811	0.758	Cellular Component	GO:0120038	plasma membrane bounded cell projection part	6.96806e-07	3.33272e-05	0	0	554	731
GO:0030425 dendrite	226	3.36431e-05	2.37	0.807	Cellular Component	GO:0030425	dendrite	7.43882e-07	3.36431e-05	0	0	226	280
GO:0097447 dendritic tree	226	3.36431e-05	2.37	0.807	Cellular Component	GO:0097447	dendritic tree	7.43882e-07	3.36431e-05	0	0	226	280
GO:0044446 intracellular organelle part	3798	3.36431e-05	39.836	0.702	Cellular Component	GO:0044446	intracellular organelle part	7.76126e-07	3.36431e-05	0	0	3798	5412
GO:0098805 whole membrane	492	3.36431e-05	5.16	0.763	Cellular Component	GO:0098805	whole membrane	7.83801e-07	3.36431e-05	0	0	492	645
GO:0035295 tube development	513	3.43515e-05	5.504	0.763	Biological Process	GO:0035295	tube development	4.42452e-07	3.43515e-05	0	0	513	672
GO:1902680 positive regulation of RNA biosynthetic process	885	3.4466e-05	9.495	0.741	Biological Process	GO:1902680	positive regulation of RNA biosynthetic process	4.49179e-07	3.4466e-05	0	0	885	1194
GO:1903508 positive regulation of nucleic acid-templated transcription	885	3.4466e-05	9.495	0.741	Biological Process	GO:1903508	positive regulation of nucleic acid-templated transcription	4.49179e-07	3.4466e-05	0	0	885	1194
GO:0043087 regulation of GTPase activity	258	3.5257e-05	2.768	0.801	Biological Process	GO:0043087	regulation of GTPase activity	4.62181e-07	3.5257e-05	0	0	258	322
GO:0007264 small GTPase mediated signal transduction	275	3.5257e-05	2.95	0.797	Biological Process	GO:0007264	small GTPase mediated signal transduction	4.64863e-07	3.5257e-05	0	0	275	345
GO:0005543 phospholipid binding	264	3.52727e-05	2.841	0.802	Molecular Function	GO:0005543	phospholipid binding	2.83804e-07	3.52727e-05	0	0	264	329
GO:0010558 negative regulation of macromolecule biosynthetic process	753	3.55668e-05	8.079	0.747	Biological Process	GO:0010558	negative regulation of macromolecule biosynthetic process	4.71658e-07	3.55668e-05	0	0	753	1008
GO:0060429 epithelium development	543	3.62024e-05	5.826	0.761	Biological Process	GO:0060429	epithelium development	4.82846e-07	3.62024e-05	0	0	543	714
GO:0031982 vesicle	803	4.02079e-05	8.422	0.742	Cellular Component	GO:0031982	vesicle	9.60762e-07	4.02079e-05	0	0	803	1082
GO:0000976 transcription regulatory region sequence-specific DNA binding	508	4.09721e-05	5.466	0.765	Molecular Function	GO:0000976	transcription regulatory region sequence-specific DNA binding	3.41434e-07	4.09721e-05	0	0	508	664
GO:0021537 telencephalon development	129	4.13021e-05	1.384	0.854	Biological Process	GO:0021537	telencephalon development	5.5401e-07	4.13021e-05	0	0	129	151
GO:0032559 adenyl ribonucleotide binding	915	4.20005e-05	9.846	0.741	Molecular Function	GO:0032559	adenyl ribonucleotide binding	3.62073e-07	4.20005e-05	0	0	915	1235
GO:0005215 transporter activity	719	4.27923e-05	7.737	0.75	Molecular Function	GO:0005215	transporter activity	3.81195e-07	4.27923e-05	0	0	719	959
GO:0060485 mesenchyme development	142	4.38191e-05	1.523	0.845	Biological Process	GO:0060485	mesenchyme development	5.91112e-07	4.38191e-05	0	0	142	168
GO:0007269 neurotransmitter secretion	93	4.62457e-05	0.998	0.886	Biological Process	GO:0007269	neurotransmitter secretion	6.3442e-07	4.62457e-05	0	0	93	105
GO:0061351 neural precursor cell proliferation	93	4.62457e-05	0.998	0.886	Biological Process	GO:0061351	neural precursor cell proliferation	6.3442e-07	4.62457e-05	0	0	93	105
GO:0099643 signal release from synapse	93	4.62457e-05	0.998	0.886	Biological Process	GO:0099643	signal release from synapse	6.3442e-07	4.62457e-05	0	0	93	105
GO:0005912 adherens junction	167	4.77039e-05	1.752	0.827	Cellular Component	GO:0005912	adherens junction	1.17306e-06	4.77039e-05	0	0	167	202
GO:0030054 cell junction	385	4.77039e-05	4.038	0.773	Cellular Component	GO:0030054	cell junction	1.19687e-06	4.77039e-05	0	0	385	498
GO:0010975 regulation of neuron projection development	227	4.93918e-05	2.435	0.808	Biological Process	GO:0010975	regulation of neuron projection development	6.81344e-07	4.93918e-05	0	0	227	281
GO:0051640 organelle localization	328	4.95057e-05	3.519	0.785	Biological Process	GO:0051640	organelle localization	6.86688e-07	4.95057e-05	0	0	328	418
GO:0051650 establishment of vesicle localization	151	4.96849e-05	1.62	0.839	Biological Process	GO:0051650	establishment of vesicle localization	6.9296e-07	4.96849e-05	0	0	151	180
GO:0090304 nucleic acid metabolic process	2563	4.98738e-05	27.497	0.711	Biological Process	GO:0090304	nucleic acid metabolic process	6.99396e-07	4.98738e-05	0	0	2563	3607
GO:0043085 positive regulation of catalytic activity	680	5.13265e-05	7.295	0.75	Biological Process	GO:0043085	positive regulation of catalytic activity	7.27864e-07	5.13265e-05	0	0	680	907
GO:0009890 negative regulation of biosynthetic process	788	5.13265e-05	8.454	0.744	Biological Process	GO:0009890	negative regulation of biosynthetic process	7.31004e-07	5.13265e-05	0	0	788	1059
GO:0031399 regulation of protein modification process	909	5.13265e-05	9.752	0.739	Biological Process	GO:0031399	regulation of protein modification process	7.31504e-07	5.13265e-05	0	0	909	1230
GO:0034645 cellular macromolecule biosynthetic process	2380	5.18121e-05	25.534	0.712	Biological Process	GO:0034645	cellular macromolecule biosynthetic process	7.42372e-07	5.18121e-05	0	0	2380	3342
GO:0033674 positive regulation of kinase activity	300	5.21871e-05	3.219	0.789	Biological Process	GO:0033674	positive regulation of kinase activity	7.51723e-07	5.21871e-05	0	0	300	380
GO:0009059 macromolecule biosynthetic process	2442	5.22466e-05	26.199	0.712	Biological Process	GO:0009059	macromolecule biosynthetic process	7.56563e-07	5.22466e-05	0	0	2442	3432
GO:0000977 RNA polymerase II regulatory region sequence-specific DNA binding	479	5.23404e-05	5.154	0.766	Molecular Function	GO:0000977	RNA polymerase II regulatory region sequence-specific DNA binding	5.14439e-07	5.23404e-05	0	0	479	625
GO:1990837 sequence-specific double-stranded DNA binding	530	5.23404e-05	5.703	0.761	Molecular Function	GO:1990837	sequence-specific double-stranded DNA binding	5.46355e-07	5.23404e-05	0	0	530	696
GO:0030695 GTPase regulator activity	165	5.23404e-05	1.776	0.833	Molecular Function	GO:0030695	GTPase regulator activity	5.4855e-07	5.23404e-05	0	0	165	198
GO:0030554 adenyl nucleotide binding	918	5.23404e-05	9.878	0.74	Molecular Function	GO:0030554	adenyl nucleotide binding	5.50678e-07	5.23404e-05	0	0	918	1241
GO:0000166 nucleotide binding	1262	5.23404e-05	13.58	0.729	Molecular Function	GO:0000166	nucleotide binding	5.56492e-07	5.23404e-05	0	0	1262	1730
GO:1901265 nucleoside phosphate binding	1262	5.23404e-05	13.58	0.729	Molecular Function	GO:1901265	nucleoside phosphate binding	5.56492e-07	5.23404e-05	0	0	1262	1730
GO:0043565 sequence-specific DNA binding	720	5.38142e-05	7.748	0.748	Molecular Function	GO:0043565	sequence-specific DNA binding	5.87626e-07	5.38142e-05	0	0	720	962
GO:0044087 regulation of cellular component biogenesis	472	5.76823e-05	5.064	0.765	Biological Process	GO:0044087	regulation of cellular component biogenesis	8.3967e-07	5.76823e-05	0	0	472	617
GO:0071704 organic substance metabolic process	5582	6.56152e-05	59.886	0.694	Biological Process	GO:0071704	organic substance metabolic process	9.60149e-07	6.56152e-05	0	0	5582	8038
GO:0005524 ATP binding	886	6.63992e-05	9.534	0.74	Molecular Function	GO:0005524	ATP binding	7.44129e-07	6.63992e-05	0	0	886	1197
GO:0022836 gated channel activity	217	7.87132e-05	2.335	0.81	Molecular Function	GO:0022836	gated channel activity	9.0475e-07	7.87132e-05	0	0	217	268
GO:0009719 response to endogenous stimulus	656	7.8757e-05	7.038	0.75	Biological Process	GO:0009719	response to endogenous stimulus	1.15846e-06	7.8757e-05	0	0	656	875
GO:0045935 positive regulation of nucleobase-containing compound metabolic process	1004	8.20709e-05	10.771	0.734	Biological Process	GO:0045935	positive regulation of nucleobase-containing compound metabolic process	1.21346e-06	8.20709e-05	0	0	1004	1367
GO:0006811 ion transport	891	8.79243e-05	9.559	0.738	Biological Process	GO:0006811	ion transport	1.3067e-06	8.79243e-05	0	0	891	1207
GO:0008092 cytoskeletal protein binding	512	8.88349e-05	5.51	0.761	Molecular Function	GO:0008092	cytoskeletal protein binding	1.04825e-06	8.88349e-05	0	0	512	673
GO:0046873 metal ion transmembrane transporter activity	276	8.88349e-05	2.97	0.793	Molecular Function	GO:0046873	metal ion transmembrane transporter activity	1.07215e-06	8.88349e-05	0	0	276	348
GO:0023056 positive regulation of signaling	811	9.15684e-05	8.701	0.741	Biological Process	GO:0023056	positive regulation of signaling	1.36784e-06	9.15684e-05	0	0	811	1094
GO:0019901 protein kinase binding	336	9.20699e-05	3.616	0.781	Molecular Function	GO:0019901	protein kinase binding	1.13765e-06	9.20699e-05	0	0	336	430
GO:0005096 GTPase activator activity	152	9.22487e-05	1.636	0.835	Molecular Function	GO:0005096	GTPase activator activity	1.16636e-06	9.22487e-05	0	0	152	182
GO:0034220 ion transmembrane transport	632	9.30971e-05	6.78	0.751	Biological Process	GO:0034220	ion transmembrane transport	1.39777e-06	9.30971e-05	0	0	632	842
GO:0097479 synaptic vesicle localization	101	9.311e-05	1.084	0.871	Biological Process	GO:0097479	synaptic vesicle localization	1.40506e-06	9.311e-05	0	0	101	116
GO:0045055 regulated exocytosis	125	9.3784e-05	1.341	0.85	Biological Process	GO:0045055	regulated exocytosis	1.42238e-06	9.3784e-05	0	0	125	147
GO:0043549 regulation of kinase activity	455	9.37958e-05	4.881	0.765	Biological Process	GO:0043549	regulation of kinase activity	1.4297e-06	9.37958e-05	0	0	455	595
GO:0019900 kinase binding	373	9.47824e-05	4.014	0.775	Molecular Function	GO:0019900	kinase binding	1.22563e-06	9.47824e-05	0	0	373	481
GO:0051254 positive regulation of RNA metabolic process	916	9.70893e-05	9.827	0.737	Biological Process	GO:0051254	positive regulation of RNA metabolic process	1.48731e-06	9.70893e-05	0	0	916	1243
GO:0006807 nitrogen compound metabolic process	5098	9.71906e-05	54.694	0.696	Biological Process	GO:0006807	nitrogen compound metabolic process	1.49627e-06	9.71906e-05	0	0	5098	7326
GO:0031410 cytoplasmic vesicle	740	9.99744e-05	7.762	0.742	Cellular Component	GO:0031410	cytoplasmic vesicle	2.56804e-06	9.99744e-05	0	0	740	997
GO:0022839 ion gated channel activity	209	0.000101629	2.249	0.81	Molecular Function	GO:0022839	ion gated channel activity	1.34337e-06	0.000101629	0	0	209	258
GO:0006836 neurotransmitter transport	144	0.000103121	1.545	0.837	Biological Process	GO:0006836	neurotransmitter transport	1.59542e-06	0.000103121	0	0	144	172
GO:0016570 histone modification	270	0.000109765	2.897	0.792	Biological Process	GO:0016570	histone modification	1.70658e-06	0.000109765	0	0	270	341
GO:1902531 regulation of intracellular signal transduction	801	0.000115083	8.593	0.741	Biological Process	GO:1902531	regulation of intracellular signal transduction	1.79803e-06	0.000115083	0	0	801	1081
GO:0044431 Golgi apparatus part	309	0.000122407	3.241	0.78	Cellular Component	GO:0044431	Golgi apparatus part	3.2174e-06	0.000122407	0	0	309	396
GO:0022857 transmembrane transporter activity	673	0.000128446	7.242	0.748	Molecular Function	GO:0022857	transmembrane transporter activity	1.73476e-06	0.000128446	0	0	673	900
GO:0016569 covalent chromatin modification	280	0.000129267	3.004	0.789	Biological Process	GO:0016569	covalent chromatin modification	2.0295e-06	0.000129267	0	0	280	355
GO:0048589 developmental growth	326	0.000133937	3.497	0.78	Biological Process	GO:0048589	developmental growth	2.11302e-06	0.000133937	0	0	326	418
GO:0097708 intracellular vesicle	741	0.000140699	7.772	0.741	Cellular Component	GO:0097708	intracellular vesicle	3.78223e-06	0.000140699	0	0	741	1000
GO:0051347 positive regulation of transferase activity	331	0.000140804	3.551	0.779	Biological Process	GO:0051347	positive regulation of transferase activity	2.2321e-06	0.000140804	0	0	331	425
GO:0010647 positive regulation of cell communication	806	0.000141019	8.647	0.74	Biological Process	GO:0010647	positive regulation of cell communication	2.24624e-06	0.000141019	0	0	806	1089
GO:0098936 intrinsic component of postsynaptic membrane	54	0.00014269	0.566	0.931	Cellular Component	GO:0098936	intrinsic component of postsynaptic membrane	3.92098e-06	0.00014269	0	0	54	58
GO:0099504 synaptic vesicle cycle	116	0.000153395	1.245	0.853	Biological Process	GO:0099504	synaptic vesicle cycle	2.45507e-06	0.000153395	0	0	116	136
GO:0008152 metabolic process	5877	0.000154261	63.051	0.693	Biological Process	GO:0008152	metabolic process	2.48069e-06	0.000154261	0	0	5877	8483
GO:0099572 postsynaptic specialization	145	0.00016346	1.521	0.829	Cellular Component	GO:0099572	postsynaptic specialization	4.58937e-06	0.00016346	0	0	145	175
GO:0001067 regulatory region nucleic acid binding	566	0.000165351	6.091	0.754	Molecular Function	GO:0001067	regulatory region nucleic acid binding	2.32821e-06	0.000165351	0	0	566	751
GO:0044212 transcription regulatory region DNA binding	566	0.000165351	6.091	0.754	Molecular Function	GO:0044212	transcription regulatory region DNA binding	2.32821e-06	0.000165351	0	0	566	751
GO:0030334 regulation of cell migration	401	0.000165662	4.302	0.768	Biological Process	GO:0030334	regulation of cell migration	2.67664e-06	0.000165662	0	0	401	522
GO:0010628 positive regulation of gene expression	1030	0.000175214	11.05	0.732	Biological Process	GO:0010628	positive regulation of gene expression	2.84434e-06	0.000175214	0	0	1030	1408
GO:0045165 cell fate commitment	169	0.000178419	1.813	0.82	Biological Process	GO:0045165	cell fate commitment	2.90996e-06	0.000178419	0	0	169	206
GO:0048646 anatomical structure formation involved in morphogenesis	555	0.000193733	5.954	0.753	Biological Process	GO:0048646	anatomical structure formation involved in morphogenesis	3.1745e-06	0.000193733	0	0	555	737
GO:0098984 neuron to neuron synapse	144	0.000197138	1.51	0.828	Cellular Component	GO:0098984	neuron to neuron synapse	5.65272e-06	0.000197138	0	0	144	174
GO:0001667 ameboidal-type cell migration	198	0.000200316	2.124	0.808	Biological Process	GO:0001667	ameboidal-type cell migration	3.29888e-06	0.000200316	0	0	198	245
GO:0010769 regulation of cell morphogenesis involved in differentiation	150	0.000200316	1.609	0.829	Biological Process	GO:0010769	regulation of cell morphogenesis involved in differentiation	3.3129e-06	0.000200316	0	0	150	181
GO:0098982 GABA-ergic synapse	43	0.000202801	0.451	0.956	Cellular Component	GO:0098982	GABA-ergic synapse	6.02461e-06	0.000202801	0	0	43	45
GO:0044451 nucleoplasm part	595	0.000202801	6.241	0.747	Cellular Component	GO:0044451	nucleoplasm part	6.05738e-06	0.000202801	0	0	595	796
GO:0006470 protein dephosphorylation	192	0.00020427	2.06	0.81	Biological Process	GO:0006470	protein dephosphorylation	3.39386e-06	0.00020427	0	0	192	237
GO:0006812 cation transport	609	0.000205844	6.534	0.749	Biological Process	GO:0006812	cation transport	3.4357e-06	0.000205844	0	0	609	813
GO:0021543 pallium development	83	0.000206777	0.89	0.883	Biological Process	GO:0021543	pallium development	3.46703e-06	0.000206777	0	0	83	94
GO:0005768 endosome	349	0.000219042	3.661	0.77	Cellular Component	GO:0005768	endosome	6.67334e-06	0.000219042	0	0	349	453
GO:0010629 negative regulation of gene expression	875	0.000223749	9.387	0.736	Biological Process	GO:0010629	negative regulation of gene expression	3.77077e-06	0.000223749	0	0	875	1189
GO:0045860 positive regulation of protein kinase activity	254	0.000223749	2.725	0.791	Biological Process	GO:0045860	positive regulation of protein kinase activity	3.78571e-06	0.000223749	0	0	254	321
GO:0010557 positive regulation of macromolecule biosynthetic process	984	0.000227475	10.557	0.732	Biological Process	GO:0010557	positive regulation of macromolecule biosynthetic process	3.86609e-06	0.000227475	0	0	984	1344
GO:0016567 protein ubiquitination	398	0.000233618	4.27	0.767	Biological Process	GO:0016567	protein ubiquitination	3.9883e-06	0.000233618	0	0	398	519
GO:0033267 axon part	124	0.000235531	1.301	0.838	Cellular Component	GO:0033267	axon part	7.31636e-06	0.000235531	0	0	124	148
GO:0033043 regulation of organelle organization	631	0.000267079	6.77	0.747	Biological Process	GO:0033043	regulation of organelle organization	4.5799e-06	0.000267079	0	0	631	845
GO:0051962 positive regulation of nervous system development	250	0.000267382	2.682	0.791	Biological Process	GO:0051962	positive regulation of nervous system development	4.61965e-06	0.000267382	0	0	250	316
GO:0051338 regulation of transferase activity	494	0.000267382	5.3	0.757	Biological Process	GO:0051338	regulation of transferase activity	4.62585e-06	0.000267382	0	0	494	653
GO:0005261 cation channel activity	209	0.000268697	2.249	0.804	Molecular Function	GO:0005261	cation channel activity	3.86059e-06	0.000268697	0	0	209	260
GO:0022832 voltage-gated channel activity	124	0.000269781	1.334	0.844	Molecular Function	GO:0022832	voltage-gated channel activity	3.95369e-06	0.000269781	0	0	124	147
GO:0043269 regulation of ion transport	307	0.000277241	3.294	0.779	Biological Process	GO:0043269	regulation of ion transport	4.81754e-06	0.000277241	0	0	307	394
GO:0005925 focal adhesion	90	0.00027811	0.944	0.865	Cellular Component	GO:0005925	focal adhesion	8.89037e-06	0.00027811	0	0	90	104
GO:0099634 postsynaptic specialization membrane	60	0.00027811	0.629	0.909	Cellular Component	GO:0099634	postsynaptic specialization membrane	8.97129e-06	0.00027811	0	0	60	66
GO:0070647 protein modification by small protein conjugation or removal	501	0.000283338	5.375	0.756	Biological Process	GO:0070647	protein modification by small protein conjugation or removal	4.94508e-06	0.000283338	0	0	501	663
GO:0016358 dendrite development	116	0.000303398	1.245	0.847	Biological Process	GO:0016358	dendrite development	5.31832e-06	0.000303398	0	0	116	137
GO:0099055 integral component of postsynaptic membrane	51	0.000312377	0.535	0.927	Cellular Component	GO:0099055	integral component of postsynaptic membrane	1.02633e-05	0.000312377	0	0	51	55
GO:0055085 transmembrane transport	873	0.000320716	9.366	0.735	Biological Process	GO:0055085	transmembrane transport	5.64633e-06	0.000320716	0	0	873	1188
GO:0009892 negative regulation of metabolic process	1398	0.000322307	14.998	0.721	Biological Process	GO:0009892	negative regulation of metabolic process	5.71156e-06	0.000322307	0	0	1398	1938
GO:0023014 signal transduction by protein phosphorylation	403	0.000322307	4.324	0.765	Biological Process	GO:0023014	signal transduction by protein phosphorylation	5.72345e-06	0.000322307	0	0	403	527
GO:0071526 semaphorin-plexin signaling pathway	31	0.000329245	0.333	1	Biological Process	GO:0071526	semaphorin-plexin signaling pathway	5.87176e-06	0.000329245	0	0	31	31
GO:0005244 voltage-gated ion channel activity	123	0.000331246	1.324	0.842	Molecular Function	GO:0005244	voltage-gated ion channel activity	4.94966e-06	0.000331246	0	0	123	146
GO:0099699 integral component of synaptic membrane	63	0.000364587	0.661	0.9	Cellular Component	GO:0099699	integral component of synaptic membrane	1.21965e-05	0.000364587	0	0	63	70
GO:0001764 neuron migration	91	0.000406391	0.976	0.867	Biological Process	GO:0001764	neuron migration	7.27855e-06	0.000406391	0	0	91	105
GO:0042325 regulation of phosphorylation	784	0.000411908	8.411	0.738	Biological Process	GO:0042325	regulation of phosphorylation	7.40875e-06	0.000411908	0	0	784	1063
GO:0021953 central nervous system neuron differentiation	121	0.000412576	1.298	0.84	Biological Process	GO:0021953	central nervous system neuron differentiation	7.45221e-06	0.000412576	0	0	121	144
GO:0051270 regulation of cellular component movement	457	0.000417606	4.903	0.758	Biological Process	GO:0051270	regulation of cellular component movement	7.5749e-06	0.000417606	0	0	457	603
GO:0001655 urogenital system development	170	0.000420297	1.824	0.813	Biological Process	GO:0001655	urogenital system development	7.65574e-06	0.000420297	0	0	170	209
GO:0016311 dephosphorylation	285	0.000421532	3.058	0.781	Biological Process	GO:0016311	dephosphorylation	7.71036e-06	0.000421532	0	0	285	365
GO:0015629 actin cytoskeleton	264	0.000423614	2.769	0.781	Cellular Component	GO:0015629	actin cytoskeleton	1.44473e-05	0.000423614	0	0	264	338
GO:0016604 nuclear body	387	0.000423614	4.059	0.762	Cellular Component	GO:0016604	nuclear body	1.46772e-05	0.000423614	0	0	387	508
GO:0006996 organelle organization	1868	0.000426063	20.041	0.714	Biological Process	GO:0006996	organelle organization	7.82572e-06	0.000426063	0	0	1868	2617
GO:0005216 ion channel activity	270	0.00044211	2.905	0.785	Molecular Function	GO:0005216	ion channel activity	6.73328e-06	0.00044211	0	0	270	344
GO:0000149 SNARE binding	73	0.000449478	0.786	0.89	Molecular Function	GO:0000149	SNARE binding	6.97466e-06	0.000449478	0	0	73	82
GO:0098657 import into cell	369	0.000455008	3.959	0.767	Biological Process	GO:0098657	import into cell	8.39204e-06	0.000455008	0	0	369	481
GO:0035303 regulation of dephosphorylation	117	0.000478732	1.255	0.842	Biological Process	GO:0035303	regulation of dephosphorylation	8.86609e-06	0.000478732	0	0	117	139
GO:0097367 carbohydrate derivative binding	1269	0.000495558	13.655	0.723	Molecular Function	GO:0097367	carbohydrate derivative binding	7.83209e-06	0.000495558	0	0	1269	1754
GO:0099240 intrinsic component of synaptic membrane	69	0.00055601	0.724	0.885	Cellular Component	GO:0099240	intrinsic component of synaptic membrane	1.95965e-05	0.00055601	0	0	69	78
GO:0003677 DNA binding	1114	0.000557706	11.988	0.727	Molecular Function	GO:0003677	DNA binding	8.97458e-06	0.000557706	0	0	1114	1533
GO:0060589 nucleoside-triphosphatase regulator activity	181	0.000562184	1.948	0.808	Molecular Function	GO:0060589	nucleoside-triphosphatase regulator activity	9.20819e-06	0.000562184	0	0	181	224
GO:0048489 synaptic vesicle transport	93	0.000562973	0.998	0.861	Biological Process	GO:0048489	synaptic vesicle transport	1.0512e-05	0.000562973	0	0	93	108
GO:0097480 establishment of synaptic vesicle localization	93	0.000562973	0.998	0.861	Biological Process	GO:0097480	establishment of synaptic vesicle localization	1.0512e-05	0.000562973	0	0	93	108
GO:0022843 voltage-gated cation channel activity	97	0.000565617	1.044	0.858	Molecular Function	GO:0022843	voltage-gated cation channel activity	9.42696e-06	0.000565617	0	0	97	113
GO:0031253 cell projection membrane	113	0.00056594	1.185	0.837	Cellular Component	GO:0031253	cell projection membrane	2.02846e-05	0.00056594	0	0	113	135
GO:0061659 ubiquitin-like protein ligase activity	163	0.000578005	1.754	0.815	Molecular Function	GO:0061659	ubiquitin-like protein ligase activity	9.79952e-06	0.000578005	0	0	163	200
GO:0070161 anchoring junction	170	0.000578631	1.783	0.806	Cellular Component	GO:0070161	anchoring junction	2.10851e-05	0.000578631	0	0	170	211
GO:0000165 MAPK cascade	390	0.00060035	4.184	0.763	Biological Process	GO:0000165	MAPK cascade	1.12557e-05	0.00060035	0	0	390	511
GO:0030055 cell-substrate junction	93	0.000612779	0.975	0.853	Cellular Component	GO:0030055	cell-substrate junction	2.26955e-05	0.000612779	0	0	93	109
GO:0099003 vesicle-mediated transport in synapse	119	0.000615688	1.277	0.838	Biological Process	GO:0099003	vesicle-mediated transport in synapse	1.15902e-05	0.000615688	0	0	119	142
GO:0072359 circulatory system development	501	0.000623815	5.375	0.752	Biological Process	GO:0072359	circulatory system development	1.17907e-05	0.000623815	0	0	501	666
GO:0031324 negative regulation of cellular metabolic process	1250	0.000635715	13.411	0.723	Biological Process	GO:0031324	negative regulation of cellular metabolic process	1.20641e-05	0.000635715	0	0	1250	1730
GO:0032446 protein modification by small protein conjugation	425	0.000649681	4.56	0.759	Biological Process	GO:0032446	protein modification by small protein conjugation	1.24179e-05	0.000649681	0	0	425	560
GO:0021885 forebrain cell migration	41	0.000649681	0.44	0.953	Biological Process	GO:0021885	forebrain cell migration	1.24282e-05	0.000649681	0	0	41	43
GO:0043547 positive regulation of GTPase activity	216	0.000658978	2.317	0.794	Biological Process	GO:0043547	positive regulation of GTPase activity	1.26562e-05	0.000658978	0	0	216	272
GO:0030855 epithelial cell differentiation	295	0.000659033	3.165	0.776	Biological Process	GO:0030855	epithelial cell differentiation	1.27075e-05	0.000659033	0	0	295	380
GO:0035637 multicellular organismal signaling	78	0.000680762	0.837	0.876	Biological Process	GO:0035637	multicellular organismal signaling	1.31784e-05	0.000680762	0	0	78	89
GO:0030111 regulation of Wnt signaling pathway	170	0.000684384	1.824	0.81	Biological Process	GO:0030111	regulation of Wnt signaling pathway	1.33007e-05	0.000684384	0	0	170	210
GO:0060341 regulation of cellular localization	386	0.000691824	4.141	0.763	Biological Process	GO:0060341	regulation of cellular localization	1.3498e-05	0.000691824	0	0	386	506
GO:0061630 ubiquitin protein ligase activity	156	0.000693539	1.679	0.817	Molecular Function	GO:0061630	ubiquitin protein ligase activity	1.19576e-05	0.000693539	0	0	156	191
GO:0065009 regulation of molecular function	1422	0.000733431	15.256	0.719	Biological Process	GO:0065009	regulation of molecular function	1.43656e-05	0.000733431	0	0	1422	1978
GO:0048167 regulation of synaptic plasticity	95	0.000753173	1.019	0.856	Biological Process	GO:0048167	regulation of synaptic plasticity	1.48097e-05	0.000753173	0	0	95	111
GO:0006139 nucleobase-containing compound metabolic process	2816	0.000764743	30.211	0.704	Biological Process	GO:0006139	nucleobase-containing compound metabolic process	1.50955e-05	0.000764743	0	0	2816	3998
GO:0071417 cellular response to organonitrogen compound	226	0.0007693	2.425	0.79	Biological Process	GO:0071417	cellular response to organonitrogen compound	1.52441e-05	0.0007693	0	0	226	286
GO:1990138 neuron projection extension	88	0.000775413	0.944	0.863	Biological Process	GO:1990138	neuron projection extension	1.54243e-05	0.000775413	0	0	88	102
GO:0031589 cell-substrate adhesion	169	0.000801363	1.813	0.809	Biological Process	GO:0031589	cell-substrate adhesion	1.60016e-05	0.000801363	0	0	169	209
GO:0010605 negative regulation of macromolecule metabolic process	1283	0.000801718	13.765	0.721	Biological Process	GO:0010605	negative regulation of macromolecule metabolic process	1.60698e-05	0.000801718	0	0	1283	1779
GO:0051656 establishment of organelle localization	253	0.000808464	2.714	0.783	Biological Process	GO:0051656	establishment of organelle localization	1.62666e-05	0.000808464	0	0	253	323
GO:0051172 negative regulation of nitrogen compound metabolic process	1172	0.00081576	12.574	0.723	Biological Process	GO:0051172	negative regulation of nitrogen compound metabolic process	1.64756e-05	0.00081576	0	0	1172	1620
GO:0098655 cation transmembrane transport	478	0.000818198	5.128	0.753	Biological Process	GO:0098655	cation transmembrane transport	1.65872e-05	0.000818198	0	0	478	635
GO:0001227 DNA-binding transcription repressor activity, RNA polymerase II-specific	152	0.000829352	1.636	0.817	Molecular Function	GO:0001227	DNA-binding transcription repressor activity, RNA polymerase II-specific	1.45375e-05	0.000829352	0	0	152	186
GO:0040007 growth	425	0.000829404	4.56	0.758	Biological Process	GO:0040007	growth	1.68776e-05	0.000829404	0	0	425	561
GO:0044444 cytoplasmic part	3878	0.000836411	40.675	0.697	Cellular Component	GO:0044444	cytoplasmic part	3.14778e-05	0.000836411	0	0	3878	5561
GO:0019905 syntaxin binding	50	0.000837555	0.538	0.926	Molecular Function	GO:0019905	syntaxin binding	1.4922e-05	0.000837555	0	0	50	54
GO:0009891 positive regulation of biosynthetic process	1025	0.000846049	10.997	0.727	Biological Process	GO:0009891	positive regulation of biosynthetic process	1.72808e-05	0.000846049	0	0	1025	1410
GO:0004713 protein tyrosine kinase activity	88	0.000877392	0.947	0.863	Molecular Function	GO:0004713	protein tyrosine kinase activity	1.58838e-05	0.000877392	0	0	88	102
GO:0042592 homeostatic process	867	0.000885391	9.302	0.732	Biological Process	GO:0042592	homeostatic process	1.81518e-05	0.000885391	0	0	867	1185
GO:0044433 cytoplasmic vesicle part	274	0.000907044	2.874	0.774	Cellular Component	GO:0044433	cytoplasmic vesicle part	3.48645e-05	0.000907044	0	0	274	354
GO:0005765 lysosomal membrane	74	0.000907044	0.776	0.871	Cellular Component	GO:0005765	lysosomal membrane	3.57616e-05	0.000907044	0	0	74	85
GO:0098852 lytic vacuole membrane	74	0.000907044	0.776	0.871	Cellular Component	GO:0098852	lytic vacuole membrane	3.57616e-05	0.000907044	0	0	74	85
GO:0005924 cell-substrate adherens junction	91	0.000910484	0.954	0.85	Cellular Component	GO:0005924	cell-substrate adherens junction	3.64411e-05	0.000910484	0	0	91	107
GO:0021955 central nervous system neuron axonogenesis	28	0.000911929	0.3	1	Biological Process	GO:0021955	central nervous system neuron axonogenesis	1.88646e-05	0.000911929	0	0	28	28
GO:0051588 regulation of neurotransmitter transport	73	0.000911929	0.783	0.88	Biological Process	GO:0051588	regulation of neurotransmitter transport	1.88662e-05	0.000911929	0	0	73	83
GO:0045859 regulation of protein kinase activity	391	0.000911929	4.195	0.761	Biological Process	GO:0045859	regulation of protein kinase activity	1.89044e-05	0.000911929	0	0	391	514
GO:0009967 positive regulation of signal transduction	726	0.000912435	7.789	0.737	Biological Process	GO:0009967	positive regulation of signal transduction	1.89844e-05	0.000912435	0	0	726	985
GO:0034765 regulation of ion transmembrane transport	219	0.000924455	2.35	0.791	Biological Process	GO:0034765	regulation of ion transmembrane transport	1.9305e-05	0.000924455	0	0	219	277
GO:0006886 intracellular protein transport	504	0.000927031	5.407	0.75	Biological Process	GO:0006886	intracellular protein transport	1.94294e-05	0.000927031	0	0	504	672
GO:2000145 regulation of cell motility	421	0.000956561	4.517	0.757	Biological Process	GO:2000145	regulation of cell motility	2.01212e-05	0.000956561	0	0	421	556
GO:0071804 cellular potassium ion transport	135	0.000962172	1.448	0.823	Biological Process	GO:0071804	cellular potassium ion transport	2.03859e-05	0.000962172	0	0	135	164
GO:0071805 potassium ion transmembrane transport	135	0.000962172	1.448	0.823	Biological Process	GO:0071805	potassium ion transmembrane transport	2.03859e-05	0.000962172	0	0	135	164
GO:0023061 signal release	210	0.00101173	2.253	0.792	Biological Process	GO:0023061	signal release	2.15131e-05	0.00101173	0	0	210	265
GO:0043408 regulation of MAPK cascade	364	0.00105217	3.905	0.763	Biological Process	GO:0043408	regulation of MAPK cascade	2.24531e-05	0.00105217	0	0	364	477
GO:0003002 regionalization	218	0.00105955	2.339	0.79	Biological Process	GO:0003002	regionalization	2.26914e-05	0.00105955	0	0	218	276
GO:0071902 positive regulation of protein serine/threonine kinase activity	167	0.00107412	1.792	0.807	Biological Process	GO:0071902	positive regulation of protein serine/threonine kinase activity	2.30852e-05	0.00107412	0	0	167	207
GO:0031328 positive regulation of cellular biosynthetic process	1012	0.00107581	10.857	0.726	Biological Process	GO:0031328	positive regulation of cellular biosynthetic process	2.32036e-05	0.00107581	0	0	1012	1393
GO:0098791 Golgi subcompartment	275	0.00108144	2.884	0.772	Cellular Component	GO:0098791	Golgi subcompartment	4.39294e-05	0.00108144	0	0	275	356
GO:0018193 peptidyl-amino acid modification	649	0.00109486	6.963	0.74	Biological Process	GO:0018193	peptidyl-amino acid modification	2.36978e-05	0.00109486	0	0	649	877
GO:0045944 positive regulation of transcription by RNA polymerase II	668	0.00112563	7.167	0.739	Biological Process	GO:0045944	positive regulation of transcription by RNA polymerase II	2.44497e-05	0.00112563	0	0	668	904
GO:0014069 postsynaptic density	130	0.00124174	1.364	0.818	Cellular Component	GO:0014069	postsynaptic density	5.19248e-05	0.00124174	0	0	130	159
GO:0032279 asymmetric synapse	130	0.00124174	1.364	0.818	Cellular Component	GO:0032279	asymmetric synapse	5.19248e-05	0.00124174	0	0	130	159
GO:1901699 cellular response to nitrogen compound	255	0.00124679	2.736	0.78	Biological Process	GO:1901699	cellular response to nitrogen compound	2.71764e-05	0.00124679	0	0	255	327
GO:0007389 pattern specification process	263	0.00125205	2.822	0.778	Biological Process	GO:0007389	pattern specification process	2.73865e-05	0.00125205	0	0	263	338
GO:1903305 regulation of regulated secretory pathway	89	0.00126779	0.955	0.856	Biological Process	GO:1903305	regulation of regulated secretory pathway	2.78274e-05	0.00126779	0	0	89	104
GO:0034762 regulation of transmembrane transport	252	0.00129125	2.704	0.78	Biological Process	GO:0034762	regulation of transmembrane transport	2.84516e-05	0.00129125	0	0	252	323
GO:0006887 exocytosis	183	0.00129125	1.963	0.799	Biological Process	GO:0006887	exocytosis	2.86376e-05	0.00129125	0	0	183	229
GO:0032386 regulation of intracellular transport	183	0.00129125	1.963	0.799	Biological Process	GO:0032386	regulation of intracellular transport	2.86376e-05	0.00129125	0	0	183	229
GO:0001932 regulation of protein phosphorylation	709	0.00135947	7.606	0.736	Biological Process	GO:0001932	regulation of protein phosphorylation	3.02541e-05	0.00135947	0	0	709	963
GO:0008324 cation transmembrane transporter activity	402	0.0013624	4.326	0.758	Molecular Function	GO:0008324	cation transmembrane transporter activity	2.50556e-05	0.0013624	0	0	402	530
GO:0014033 neural crest cell differentiation	56	0.00136606	0.601	0.903	Biological Process	GO:0014033	neural crest cell differentiation	3.05287e-05	0.00136606	0	0	56	62
GO:0007015 actin filament organization	238	0.00136606	2.553	0.783	Biological Process	GO:0007015	actin filament organization	3.0609e-05	0.00136606	0	0	238	304
GO:0006325 chromatin organization	387	0.00137426	4.152	0.759	Biological Process	GO:0006325	chromatin organization	3.08975e-05	0.00137426	0	0	387	510
GO:0043235 receptor complex	225	0.00139475	2.36	0.781	Cellular Component	GO:0043235	receptor complex	5.91559e-05	0.00139475	0	0	225	288
GO:0035239 tube morphogenesis	402	0.00140645	4.313	0.757	Biological Process	GO:0035239	tube morphogenesis	3.17284e-05	0.00140645	0	0	402	531
GO:0040012 regulation of locomotion	457	0.00144596	4.903	0.752	Biological Process	GO:0040012	regulation of locomotion	3.27299e-05	0.00144596	0	0	457	608
GO:0005249 voltage-gated potassium channel activity	68	0.00147308	0.732	0.883	Molecular Function	GO:0005249	voltage-gated potassium channel activity	2.75144e-05	0.00147308	0	0	68	77
GO:0022029 telencephalon cell migration	38	0.00153121	0.408	0.95	Biological Process	GO:0022029	telencephalon cell migration	3.47764e-05	0.00153121	0	0	38	40
GO:1901576 organic substance biosynthetic process	2881	0.00156536	30.909	0.703	Biological Process	GO:1901576	organic substance biosynthetic process	3.56712e-05	0.00156536	0	0	2881	4100
GO:0046483 heterocycle metabolic process	2872	0.00158207	30.812	0.703	Biological Process	GO:0046483	heterocycle metabolic process	3.62082e-05	0.00158207	0	0	2872	4087
GO:0060560 developmental growth involved in morphogenesis	123	0.00158207	1.32	0.826	Biological Process	GO:0060560	developmental growth involved in morphogenesis	3.62932e-05	0.00158207	0	0	123	149
GO:0031252 cell leading edge	169	0.00160171	1.773	0.797	Cellular Component	GO:0031252	cell leading edge	6.88907e-05	0.00160171	0	0	169	212
GO:0031256 leading edge membrane	64	0.00172948	0.671	0.877	Cellular Component	GO:0031256	leading edge membrane	7.54194e-05	0.00172948	0	0	64	73
GO:0016482 cytosolic transport	84	0.00178722	0.901	0.857	Biological Process	GO:0016482	cytosolic transport	4.11355e-05	0.00178722	0	0	84	98
GO:0031098 stress-activated protein kinase signaling cascade	158	0.00178976	1.695	0.806	Biological Process	GO:0031098	stress-activated protein kinase signaling cascade	4.13305e-05	0.00178976	0	0	158	196
GO:0032870 cellular response to hormone stimulus	294	0.00190651	3.154	0.77	Biological Process	GO:0032870	cellular response to hormone stimulus	4.42325e-05	0.00190651	0	0	294	382
GO:0010720 positive regulation of cell development	249	0.00190651	2.671	0.778	Biological Process	GO:0010720	positive regulation of cell development	4.43171e-05	0.00190651	0	0	249	320
GO:0017156 calcium ion regulated exocytosis	87	0.0019242	0.933	0.853	Biological Process	GO:0017156	calcium ion regulated exocytosis	4.4875e-05	0.0019242	0	0	87	102
GO:0031974 membrane-enclosed lumen	2111	0.00195083	22.142	0.706	Cellular Component	GO:0031974	membrane-enclosed lumen	8.85683e-05	0.00195083	0	0	2111	2989
GO:0043233 organelle lumen	2111	0.00195083	22.142	0.706	Cellular Component	GO:0043233	organelle lumen	8.85683e-05	0.00195083	0	0	2111	2989
GO:0070013 intracellular organelle lumen	2111	0.00195083	22.142	0.706	Cellular Component	GO:0070013	intracellular organelle lumen	8.85683e-05	0.00195083	0	0	2111	2989
GO:0046332 SMAD binding	47	0.00201903	0.506	0.922	Molecular Function	GO:0046332	SMAD binding	3.8292e-05	0.00201903	0	0	47	51
GO:0080135 regulation of cellular response to stress	340	0.00205547	3.648	0.762	Biological Process	GO:0080135	regulation of cellular response to stress	4.8093e-05	0.00205547	0	0	340	446
GO:0071900 regulation of protein serine/threonine kinase activity	259	0.00208124	2.779	0.775	Biological Process	GO:0071900	regulation of protein serine/threonine kinase activity	4.88546e-05	0.00208124	0	0	259	334
GO:0071702 organic substance transport	1182	0.0021858	12.681	0.72	Biological Process	GO:0071702	organic substance transport	5.14757e-05	0.0021858	0	0	1182	1641
GO:0071310 cellular response to organic substance	1071	0.00224303	11.49	0.723	Biological Process	GO:0071310	cellular response to organic substance	5.29943e-05	0.00224303	0	0	1071	1482
GO:0021954 central nervous system neuron development	50	0.00229377	0.536	0.909	Biological Process	GO:0021954	central nervous system neuron development	5.4368e-05	0.00229377	0	0	50	55
GO:0099173 postsynapse organization	76	0.002299	0.815	0.864	Biological Process	GO:0099173	postsynapse organization	5.46672e-05	0.002299	0	0	76	88
GO:0046777 protein autophosphorylation	127	0.00230992	1.363	0.819	Biological Process	GO:0046777	protein autophosphorylation	5.51029e-05	0.00230992	0	0	127	155
GO:0004842 ubiquitin-protein transferase activity	233	0.0023649	2.507	0.782	Molecular Function	GO:0004842	ubiquitin-protein transferase activity	4.55312e-05	0.0023649	0	0	233	298
GO:0090066 regulation of anatomical structure size	244	0.00257893	2.618	0.777	Biological Process	GO:0090066	regulation of anatomical structure size	6.22063e-05	0.00257893	0	0	244	314
GO:0016079 synaptic vesicle exocytosis	72	0.00257893	0.772	0.867	Biological Process	GO:0016079	synaptic vesicle exocytosis	6.23062e-05	0.00257893	0	0	72	83
GO:0106106 cold-induced thermogenesis	72	0.00257893	0.772	0.867	Biological Process	GO:0106106	cold-induced thermogenesis	6.23062e-05	0.00257893	0	0	72	83
GO:0120161 regulation of cold-induced thermogenesis	72	0.00257893	0.772	0.867	Biological Process	GO:0120161	regulation of cold-induced thermogenesis	6.23062e-05	0.00257893	0	0	72	83
GO:0022838 substrate-specific channel activity	275	0.00259717	2.959	0.772	Molecular Function	GO:0022838	substrate-specific channel activity	5.07494e-05	0.00259717	0	0	275	356
GO:0034330 cell junction organization	135	0.00272272	1.448	0.813	Biological Process	GO:0034330	cell junction organization	6.61769e-05	0.00272272	0	0	135	166
GO:0017157 regulation of exocytosis	117	0.00272272	1.255	0.824	Biological Process	GO:0017157	regulation of exocytosis	6.61953e-05	0.00272272	0	0	117	142
GO:0043406 positive regulation of MAP kinase activity	123	0.00274862	1.32	0.82	Biological Process	GO:0043406	positive regulation of MAP kinase activity	6.70344e-05	0.00274862	0	0	123	150
GO:0022890 inorganic cation transmembrane transporter activity	365	0.00276463	3.928	0.759	Molecular Function	GO:0022890	inorganic cation transmembrane transporter activity	5.48158e-05	0.00276463	0	0	365	481
GO:0035304 regulation of protein dephosphorylation	75	0.00286599	0.805	0.862	Biological Process	GO:0035304	regulation of protein dephosphorylation	7.01154e-05	0.00286599	0	0	75	87
GO:0015267 channel activity	287	0.00290885	3.088	0.769	Molecular Function	GO:0015267	channel activity	5.93472e-05	0.00290885	0	0	287	373
GO:0022803 passive transmembrane transporter activity	287	0.00290885	3.088	0.769	Molecular Function	GO:0022803	passive transmembrane transporter activity	5.93472e-05	0.00290885	0	0	287	373
GO:0006029 proteoglycan metabolic process	53	0.0029749	0.569	0.898	Biological Process	GO:0006029	proteoglycan metabolic process	7.30065e-05	0.0029749	0	0	53	59
GO:0015833 peptide transport	801	0.00298255	8.593	0.73	Biological Process	GO:0015833	peptide transport	7.34215e-05	0.00298255	0	0	801	1098
GO:0010008 endosome membrane	122	0.00299763	1.28	0.813	Cellular Component	GO:0010008	endosome membrane	0.000137884	0.00299763	0	0	122	150
GO:0065007 biological regulation	6301	0.00311014	67.6	0.689	Biological Process	GO:0065007	biological regulation	7.67995e-05	0.00311014	0	0	6301	9143
GO:0001501 skeletal system development	282	0.00312876	3.025	0.768	Biological Process	GO:0001501	skeletal system development	7.74977e-05	0.00312876	0	0	282	367
GO:0015075 ion transmembrane transporter activity	535	0.00318456	5.757	0.743	Molecular Function	GO:0015075	ion transmembrane transporter activity	6.58874e-05	0.00318456	0	0	535	720
GO:0034329 cell junction assembly	110	0.00318774	1.18	0.827	Biological Process	GO:0034329	cell junction assembly	7.92016e-05	0.00318774	0	0	110	133
GO:0048863 stem cell differentiation	113	0.00322211	1.212	0.825	Biological Process	GO:0048863	stem cell differentiation	8.03011e-05	0.00322211	0	0	113	137
GO:0060828 regulation of canonical Wnt signaling pathway	131	0.00323036	1.405	0.814	Biological Process	GO:0060828	regulation of canonical Wnt signaling pathway	8.0753e-05	0.00323036	0	0	131	161
GO:0016197 endosomal transport	125	0.00325534	1.341	0.817	Biological Process	GO:0016197	endosomal transport	8.16255e-05	0.00325534	0	0	125	153
GO:0050769 positive regulation of neurogenesis	207	0.00331765	2.221	0.784	Biological Process	GO:0050769	positive regulation of neurogenesis	8.34407e-05	0.00331765	0	0	207	264
GO:0060627 regulation of vesicle-mediated transport	247	0.00343995	2.65	0.774	Biological Process	GO:0060627	regulation of vesicle-mediated transport	8.67788e-05	0.00343995	0	0	247	319
GO:0043405 regulation of MAP kinase activity	168	0.00345467	1.802	0.796	Biological Process	GO:0043405	regulation of MAP kinase activity	8.74133e-05	0.00345467	0	0	168	211
GO:1901981 phosphatidylinositol phosphate binding	98	0.00349288	1.055	0.838	Molecular Function	GO:1901981	phosphatidylinositol phosphate binding	7.32701e-05	0.00349288	0	0	98	117
GO:0003690 double-stranded DNA binding	558	0.00354525	6.005	0.741	Molecular Function	GO:0003690	double-stranded DNA binding	7.53875e-05	0.00354525	0	0	558	753
GO:0034702 ion channel complex	161	0.0035604	1.689	0.793	Cellular Component	GO:0034702	ion channel complex	0.000165897	0.0035604	0	0	161	203
GO:1901653 cellular response to peptide	142	0.00363115	1.523	0.807	Biological Process	GO:1901653	cellular response to peptide	9.22497e-05	0.00363115	0	0	142	176
GO:0021987 cerebral cortex development	56	0.00363115	0.601	0.889	Biological Process	GO:0021987	cerebral cortex development	9.2709e-05	0.00363115	0	0	56	63
GO:0034446 substrate adhesion-dependent cell spreading	56	0.00363115	0.601	0.889	Biological Process	GO:0034446	substrate adhesion-dependent cell spreading	9.2709e-05	0.00363115	0	0	56	63
GO:0005267 potassium channel activity	88	0.0036342	0.947	0.846	Molecular Function	GO:0005267	potassium channel activity	7.89576e-05	0.0036342	0	0	88	104
GO:0008144 drug binding	986	0.0036342	10.61	0.724	Molecular Function	GO:0008144	drug binding	7.93677e-05	0.0036342	0	0	986	1362
GO:0044057 regulation of system process	217	0.00369939	2.328	0.781	Biological Process	GO:0044057	regulation of system process	9.47332e-05	0.00369939	0	0	217	278
GO:0098660 inorganic ion transmembrane transport	462	0.00372926	4.957	0.746	Biological Process	GO:0098660	inorganic ion transmembrane transport	9.57823e-05	0.00372926	0	0	462	619
GO:0050919 negative chemotaxis	35	0.00373766	0.375	0.946	Biological Process	GO:0050919	negative chemotaxis	9.6283e-05	0.00373766	0	0	35	37
GO:0015079 potassium ion transmembrane transporter activity	113	0.00374616	1.216	0.825	Molecular Function	GO:0015079	potassium ion transmembrane transporter activity	8.28891e-05	0.00374616	0	0	113	137
GO:0014031 mesenchymal cell development	52	0.00375492	0.558	0.897	Biological Process	GO:0014031	mesenchymal cell development	9.72999e-05	0.00375492	0	0	52	58
GO:0048864 stem cell development	52	0.00375492	0.558	0.897	Biological Process	GO:0048864	stem cell development	9.72999e-05	0.00375492	0	0	52	58
GO:0044249 cellular biosynthetic process	2831	0.00376929	30.372	0.701	Biological Process	GO:0044249	cellular biosynthetic process	9.79595e-05	0.00376929	0	0	2831	4036
GO:0006814 sodium ion transport	112	0.00377358	1.202	0.824	Biological Process	GO:0006814	sodium ion transport	9.84579e-05	0.00377358	0	0	112	136
GO:0001503 ossification	184	0.00377358	1.974	0.79	Biological Process	GO:0001503	ossification	9.86464e-05	0.00377358	0	0	184	233
GO:0000209 protein polyubiquitination	124	0.0037816	1.33	0.816	Biological Process	GO:0000209	protein polyubiquitination	9.91443e-05	0.0037816	0	0	124	152
GO:0015031 protein transport	776	0.00383082	8.325	0.729	Biological Process	GO:0015031	protein transport	0.000100727	0.00383082	0	0	776	1064
GO:0044440 endosomal part	135	0.00388587	1.416	0.804	Cellular Component	GO:0044440	endosomal part	0.000183383	0.00388587	0	0	135	168
GO:0042886 amide transport	818	0.00390571	8.776	0.728	Biological Process	GO:0042886	amide transport	0.00010327	0.00390571	0	0	818	1124
GO:0010243 response to organonitrogen compound	344	0.00390571	3.691	0.758	Biological Process	GO:0010243	response to organonitrogen compound	0.000103291	0.00390571	0	0	344	454
GO:0036094 small molecule binding	1420	0.00394621	15.28	0.715	Molecular Function	GO:0036094	small molecule binding	8.84494e-05	0.00394621	0	0	1420	1986
GO:0006725 cellular aromatic compound metabolic process	2890	0.00406468	31.005	0.701	Biological Process	GO:0006725	cellular aromatic compound metabolic process	0.000107805	0.00406468	0	0	2890	4123
GO:0045121 membrane raft	117	0.00422203	1.227	0.812	Cellular Component	GO:0045121	membrane raft	0.000204292	0.00422203	0	0	117	144
GO:0098857 membrane microdomain	117	0.00422203	1.227	0.812	Cellular Component	GO:0098857	membrane microdomain	0.000204292	0.00422203	0	0	117	144
GO:0098693 regulation of synaptic vesicle cycle	59	0.00423994	0.633	0.881	Biological Process	GO:0098693	regulation of synaptic vesicle cycle	0.000112776	0.00423994	0	0	59	67
GO:0070482 response to oxygen levels	99	0.00424794	1.062	0.832	Biological Process	GO:0070482	response to oxygen levels	0.000113313	0.00424794	0	0	99	119
GO:1990845 adaptive thermogenesis	73	0.00428987	0.783	0.859	Biological Process	GO:1990845	adaptive thermogenesis	0.000114758	0.00428987	0	0	73	85
GO:0000139 Golgi membrane	195	0.00429647	2.045	0.78	Cellular Component	GO:0000139	Golgi membrane	0.000211569	0.00429647	0	0	195	250
GO:0044430 cytoskeletal part	772	0.00429647	8.097	0.726	Cellular Component	GO:0044430	cytoskeletal part	0.000213027	0.00429647	0	0	772	1063
GO:0072659 protein localization to plasma membrane	132	0.00434239	1.416	0.81	Biological Process	GO:0072659	protein localization to plasma membrane	0.000116494	0.00434239	0	0	132	163
GO:0017158 regulation of calcium ion-dependent exocytosis	66	0.00437244	0.708	0.868	Biological Process	GO:0017158	regulation of calcium ion-dependent exocytosis	0.000117636	0.00437244	0	0	66	76
GO:0030166 proteoglycan biosynthetic process	39	0.00437244	0.418	0.929	Biological Process	GO:0030166	proteoglycan biosynthetic process	0.000117967	0.00437244	0	0	39	42
GO:0008360 regulation of cell shape	86	0.00448116	0.923	0.843	Biological Process	GO:0008360	regulation of cell shape	0.000121242	0.00448116	0	0	86	102
GO:0007041 lysosomal transport	55	0.00450817	0.59	0.887	Biological Process	GO:0007041	lysosomal transport	0.000122316	0.00450817	0	0	55	62
GO:0002009 morphogenesis of an epithelium	255	0.00454679	2.736	0.77	Biological Process	GO:0002009	morphogenesis of an epithelium	0.00012371	0.00454679	0	0	255	331
GO:0044271 cellular nitrogen compound biosynthetic process	2354	0.00455053	25.255	0.704	Biological Process	GO:0044271	cellular nitrogen compound biosynthetic process	0.000124488	0.00455053	0	0	2354	3343
GO:0009058 biosynthetic process	2911	0.00455053	31.231	0.701	Biological Process	GO:0009058	biosynthetic process	0.000124506	0.00455053	0	0	2911	4155
GO:0098839 postsynaptic density membrane	45	0.0046008	0.472	0.9	Cellular Component	GO:0098839	postsynaptic density membrane	0.000230864	0.0046008	0	0	45	50
GO:0072001 renal system development	146	0.00461564	1.566	0.802	Biological Process	GO:0072001	renal system development	0.000126639	0.00461564	0	0	146	182
GO:0044267 cellular protein metabolic process	2555	0.00468859	27.411	0.703	Biological Process	GO:0044267	cellular protein metabolic process	0.000128998	0.00468859	0	0	2555	3636
GO:0030865 cortical cytoskeleton organization	43	0.00469158	0.461	0.915	Biological Process	GO:0030865	cortical cytoskeleton organization	0.000129438	0.00469158	0	0	43	47
GO:0043410 positive regulation of MAPK cascade	265	0.00475033	2.843	0.768	Biological Process	GO:0043410	positive regulation of MAPK cascade	0.000131675	0.00475033	0	0	265	345
GO:0072358 cardiovascular system development	347	0.00475033	3.723	0.756	Biological Process	GO:0072358	cardiovascular system development	0.000132038	0.00475033	0	0	347	459
GO:0021795 cerebral cortex cell migration	29	0.00475033	0.311	0.967	Biological Process	GO:0021795	cerebral cortex cell migration	0.000132282	0.00475033	0	0	29	30
GO:0048813 dendrite morphogenesis	69	0.00475033	0.74	0.863	Biological Process	GO:0048813	dendrite morphogenesis	0.000132507	0.00475033	0	0	69	80
GO:1990778 protein localization to cell periphery	157	0.0048206	1.684	0.797	Biological Process	GO:1990778	protein localization to cell periphery	0.000134834	0.0048206	0	0	157	197
GO:0010921 regulation of phosphatase activity	95	0.0048702	1.019	0.833	Biological Process	GO:0010921	regulation of phosphatase activity	0.000136593	0.0048702	0	0	95	114
GO:0003779 actin binding	227	0.00487473	2.443	0.777	Molecular Function	GO:0003779	actin binding	0.000110662	0.00487473	0	0	227	292
GO:0007163 establishment or maintenance of cell polarity	134	0.00490473	1.438	0.807	Biological Process	GO:0007163	establishment or maintenance of cell polarity	0.000137935	0.00490473	0	0	134	166
GO:0060078 regulation of postsynaptic membrane potential	82	0.00511125	0.88	0.845	Biological Process	GO:0060078	regulation of postsynaptic membrane potential	0.000144132	0.00511125	0	0	82	97
GO:1990351 transporter complex	172	0.00512247	1.804	0.785	Cellular Component	GO:1990351	transporter complex	0.000260102	0.00512247	0	0	172	219
GO:0046928 regulation of neurotransmitter secretion	58	0.00521507	0.622	0.879	Biological Process	GO:0046928	regulation of neurotransmitter secretion	0.000147457	0.00521507	0	0	58	66
GO:0005769 early endosome	127	0.00536628	1.332	0.804	Cellular Component	GO:0005769	early endosome	0.000275687	0.00536628	0	0	127	158
GO:0019538 protein metabolic process	2922	0.005395	31.349	0.7	Biological Process	GO:0019538	protein metabolic process	0.000152956	0.005395	0	0	2922	4173
GO:0044325 ion channel binding	55	0.00542936	0.592	0.887	Molecular Function	GO:0044325	ion channel binding	0.000124813	0.00542936	0	0	55	62
GO:1901652 response to peptide	170	0.00556464	1.824	0.791	Biological Process	GO:1901652	response to peptide	0.000158599	0.00556464	0	0	170	215
GO:1902532 negative regulation of intracellular signal transduction	261	0.00556464	2.8	0.768	Biological Process	GO:1902532	negative regulation of intracellular signal transduction	0.000158614	0.00556464	0	0	261	340
GO:0097435 supramolecular fiber organization	363	0.00557047	3.894	0.753	Biological Process	GO:0097435	supramolecular fiber organization	0.000159205	0.00557047	0	0	363	482
GO:0015630 microtubule cytoskeleton	589	0.00575529	6.178	0.733	Cellular Component	GO:0015630	microtubule cytoskeleton	0.00029911	0.00575529	0	0	589	804
GO:0001944 vasculature development	340	0.0057974	3.648	0.756	Biological Process	GO:0001944	vasculature development	0.000166132	0.0057974	0	0	340	450
GO:0031594 neuromuscular junction	40	0.00579912	0.42	0.909	Cellular Component	GO:0031594	neuromuscular junction	0.000312819	0.00579912	0	0	40	44
GO:0048786 presynaptic active zone	40	0.00579912	0.42	0.909	Cellular Component	GO:0048786	presynaptic active zone	0.000312819	0.00579912	0	0	40	44
GO:0098948 intrinsic component of postsynaptic specialization membrane	40	0.00579912	0.42	0.909	Cellular Component	GO:0098948	intrinsic component of postsynaptic specialization membrane	0.000312819	0.00579912	0	0	40	44
GO:0042734 presynaptic membrane	55	0.00579912	0.577	0.873	Cellular Component	GO:0042734	presynaptic membrane	0.000315245	0.00579912	0	0	55	63
GO:0005109 frizzled binding	34	0.00587952	0.366	0.944	Molecular Function	GO:0005109	frizzled binding	0.000136851	0.00587952	0	0	34	36
GO:0046872 metal ion binding	1674	0.00592238	18.014	0.711	Molecular Function	GO:0046872	metal ion binding	0.00013955	0.00592238	0	0	1674	2356
GO:0048729 tissue morphogenesis	317	0.00592987	3.401	0.758	Biological Process	GO:0048729	tissue morphogenesis	0.00017038	0.00592987	0	0	317	418
GO:0014032 neural crest cell development	50	0.00596683	0.536	0.893	Biological Process	GO:0014032	neural crest cell development	0.000171897	0.00596683	0	0	50	56
GO:0007416 synapse assembly	97	0.0059906	1.041	0.829	Biological Process	GO:0007416	synapse assembly	0.000173039	0.0059906	0	0	97	117
GO:0006513 protein monoubiquitination	46	0.00613558	0.494	0.902	Biological Process	GO:0006513	protein monoubiquitination	0.000177694	0.00613558	0	0	46	51
GO:0006897 endocytosis	291	0.00622004	3.122	0.762	Biological Process	GO:0006897	endocytosis	0.000180614	0.00622004	0	0	291	382
GO:0007215 glutamate receptor signaling pathway	57	0.00661007	0.612	0.877	Biological Process	GO:0007215	glutamate receptor signaling pathway	0.000192443	0.00661007	0	0	57	65
GO:0021952 central nervous system projection neuron axonogenesis	22	0.00666452	0.236	1	Biological Process	GO:0021952	central nervous system projection neuron axonogenesis	0.000194536	0.00666452	0	0	22	22
GO:0034703 cation channel complex	131	0.00677682	1.374	0.799	Cellular Component	GO:0034703	cation channel complex	0.000372442	0.00677682	0	0	131	164
GO:0003013 circulatory system process	201	0.00706253	2.156	0.779	Biological Process	GO:0003013	circulatory system process	0.000206692	0.00706253	0	0	201	258
GO:1902533 positive regulation of intracellular signal transduction	474	0.00708982	5.085	0.742	Biological Process	GO:1902533	positive regulation of intracellular signal transduction	0.000208031	0.00708982	0	0	474	639
GO:1901360 organic cyclic compound metabolic process	2967	0.00729795	31.831	0.699	Biological Process	GO:1901360	organic cyclic compound metabolic process	0.000214695	0.00729795	0	0	2967	4242
GO:0031901 early endosome membrane	35	0.00731586	0.367	0.921	Cellular Component	GO:0031901	early endosome membrane	0.000408369	0.00731586	0	0	35	38
GO:0000790 nuclear chromatin	209	0.00731586	2.192	0.771	Cellular Component	GO:0000790	nuclear chromatin	0.000410807	0.00731586	0	0	209	271
GO:0030335 positive regulation of cell migration	222	0.00732267	2.382	0.774	Biological Process	GO:0030335	positive regulation of cell migration	0.00021633	0.00732267	0	0	222	287
GO:0048732 gland development	198	0.00732267	2.124	0.78	Biological Process	GO:0048732	gland development	0.000216538	0.00732267	0	0	198	254
GO:0051963 regulation of synapse assembly	67	0.00732562	0.719	0.859	Biological Process	GO:0051963	regulation of synapse assembly	0.000217184	0.00732562	0	0	67	78
GO:0048588 developmental cell growth	102	0.00733933	1.094	0.823	Biological Process	GO:0048588	developmental cell growth	0.000218149	0.00733933	0	0	102	124
GO:0045665 negative regulation of neuron differentiation	108	0.00735761	1.159	0.818	Biological Process	GO:0045665	negative regulation of neuron differentiation	0.000219254	0.00735761	0	0	108	132
GO:0043543 protein acylation	140	0.00737484	1.502	0.8	Biological Process	GO:0043543	protein acylation	0.000220329	0.00737484	0	0	140	175
GO:0099060 integral component of postsynaptic specialization membrane	39	0.00744211	0.409	0.907	Cellular Component	GO:0099060	integral component of postsynaptic specialization membrane	0.000422342	0.00744211	0	0	39	43
GO:0051271 negative regulation of cellular component movement	154	0.00746957	1.652	0.794	Biological Process	GO:0051271	negative regulation of cellular component movement	0.000223728	0.00746957	0	0	154	194
GO:0010771 negative regulation of cell morphogenesis involved in differentiation	49	0.00756815	0.526	0.891	Biological Process	GO:0010771	negative regulation of cell morphogenesis involved in differentiation	0.000227835	0.00756815	0	0	49	55
GO:0110110 positive regulation of animal organ morphogenesis	49	0.00756815	0.526	0.891	Biological Process	GO:0110110	positive regulation of animal organ morphogenesis	0.000227835	0.00756815	0	0	49	55
GO:0005085 guanyl-nucleotide exchange factor activity	144	0.00780819	1.55	0.8	Molecular Function	GO:0005085	guanyl-nucleotide exchange factor activity	0.000186429	0.00780819	0	0	144	180
GO:0003676 nucleic acid binding	1923	0.00780819	20.693	0.707	Molecular Function	GO:0003676	nucleic acid binding	0.000188474	0.00780819	0	0	1923	2719
GO:0060996 dendritic spine development	41	0.00786062	0.44	0.911	Biological Process	GO:0060996	dendritic spine development	0.000237823	0.00786062	0	0	41	45
GO:0007044 cell-substrate junction assembly	45	0.00786062	0.483	0.9	Biological Process	GO:0007044	cell-substrate junction assembly	0.000237837	0.00786062	0	0	45	50
GO:0032147 activation of protein kinase activity	145	0.00813932	1.556	0.797	Biological Process	GO:0032147	activation of protein kinase activity	0.00024689	0.00813932	0	0	145	182
GO:0009725 response to hormone	334	0.00819384	3.583	0.754	Biological Process	GO:0009725	response to hormone	0.000249169	0.00819384	0	0	334	443
GO:0009792 embryo development ending in birth or egg hatching	359	0.00820234	3.852	0.751	Biological Process	GO:0009792	embryo development ending in birth or egg hatching	0.000250052	0.00820234	0	0	359	478
GO:0000785 chromatin	305	0.00833739	3.199	0.753	Cellular Component	GO:0000785	chromatin	0.000478373	0.00833739	0	0	305	405
GO:1902495 transmembrane transporter complex	168	0.00833739	1.762	0.781	Cellular Component	GO:1902495	transmembrane transporter complex	0.00048311	0.00833739	0	0	168	215
GO:0045666 positive regulation of neuron differentiation	156	0.00834057	1.674	0.792	Biological Process	GO:0045666	positive regulation of neuron differentiation	0.000254902	0.00834057	0	0	156	197
GO:0045184 establishment of protein localization	818	0.00844952	8.776	0.725	Biological Process	GO:0045184	establishment of protein localization	0.000258876	0.00844952	0	0	818	1129
GO:0042127 regulation of cell proliferation	696	0.00861376	7.467	0.729	Biological Process	GO:0042127	regulation of cell proliferation	0.000264564	0.00861376	0	0	696	955
GO:0030278 regulation of ossification	110	0.00861921	1.18	0.815	Biological Process	GO:0030278	regulation of ossification	0.000265388	0.00861921	0	0	110	135
GO:0050790 regulation of catalytic activity	1110	0.00874537	11.909	0.717	Biological Process	GO:0050790	regulation of catalytic activity	0.000269939	0.00874537	0	0	1110	1548
GO:0001837 epithelial to mesenchymal transition	66	0.00896068	0.708	0.857	Biological Process	GO:0001837	epithelial to mesenchymal transition	0.000277268	0.00896068	0	0	66	77
GO:0061024 membrane organization	328	0.00898863	3.519	0.754	Biological Process	GO:0061024	membrane organization	0.000278818	0.00898863	0	0	328	435
GO:0006813 potassium ion transport	147	0.00910467	1.577	0.795	Biological Process	GO:0006813	potassium ion transport	0.000283112	0.00910467	0	0	147	185
GO:1902668 negative regulation of axon guidance	21	0.00920628	0.225	1	Biological Process	GO:1902668	negative regulation of axon guidance	0.000286973	0.00920628	0	0	21	21
GO:0007507 heart development	259	0.0092623	2.779	0.764	Biological Process	GO:0007507	heart development	0.000289425	0.0092623	0	0	259	339
GO:0009896 positive regulation of catabolic process	196	0.00928823	2.103	0.778	Biological Process	GO:0009896	positive regulation of catabolic process	0.000290943	0.00928823	0	0	196	252
GO:0019787 ubiquitin-like protein transferase activity	243	0.00931859	2.615	0.769	Molecular Function	GO:0019787	ubiquitin-like protein transferase activity	0.000227609	0.00931859	0	0	243	316
GO:0016236 macroautophagy	124	0.0094741	1.33	0.805	Biological Process	GO:0016236	macroautophagy	0.000297487	0.0094741	0	0	124	154
GO:0031331 positive regulation of cellular catabolic process	163	0.00997288	1.749	0.787	Biological Process	GO:0031331	positive regulation of cellular catabolic process	0.000313909	0.00997288	0	0	163	207
GO:0071705 nitrogen compound transport	968	0.00997788	10.385	0.72	Biological Process	GO:0071705	nitrogen compound transport	0.000314827	0.00997788	0	0	968	1345
GO:0001666 response to hypoxia	91	0.0100493	0.976	0.827	Biological Process	GO:0001666	response to hypoxia	0.000318613	0.0100493	0	0	91	110
GO:0036293 response to decreased oxygen levels	91	0.0100493	0.976	0.827	Biological Process	GO:0036293	response to decreased oxygen levels	0.000318613	0.0100493	0	0	91	110
GO:0050770 regulation of axonogenesis	97	0.0102264	1.041	0.822	Biological Process	GO:0050770	regulation of axonogenesis	0.000325008	0.0102264	0	0	97	118
GO:0042147 retrograde transport, endosome to Golgi	55	0.0102289	0.59	0.873	Biological Process	GO:0042147	retrograde transport, endosome to Golgi	0.000325865	0.0102289	0	0	55	63
GO:0043009 chordate embryonic development	354	0.010342	3.798	0.75	Biological Process	GO:0043009	chordate embryonic development	0.000330258	0.010342	0	0	354	472
GO:0006914 autophagy	203	0.0104704	2.178	0.775	Biological Process	GO:0006914	autophagy	0.000335953	0.0104704	0	0	203	262
GO:0061919 process utilizing autophagic mechanism	203	0.0104704	2.178	0.775	Biological Process	GO:0061919	process utilizing autophagic mechanism	0.000335953	0.0104704	0	0	203	262
GO:0048705 skeletal system morphogenesis	143	0.0107706	1.534	0.794	Biological Process	GO:0048705	skeletal system morphogenesis	0.000346405	0.0107706	0	0	143	180
GO:0031401 positive regulation of protein modification process	579	0.010918	6.212	0.733	Biological Process	GO:0031401	positive regulation of protein modification process	0.000352433	0.010918	0	0	579	790
GO:0048675 axon extension	65	0.010918	0.697	0.855	Biological Process	GO:0048675	axon extension	0.00035329	0.010918	0	0	65	76
GO:0048584 positive regulation of response to stimulus	987	0.010918	10.589	0.719	Biological Process	GO:0048584	positive regulation of response to stimulus	0.000353644	0.010918	0	0	987	1373
GO:0071375 cellular response to peptide hormone stimulus	120	0.0112206	1.287	0.805	Biological Process	GO:0071375	cellular response to peptide hormone stimulus	0.000364299	0.0112206	0	0	120	149
GO:0009952 anterior/posterior pattern specification	137	0.0113396	1.47	0.797	Biological Process	GO:0009952	anterior/posterior pattern specification	0.000369891	0.0113396	0	0	137	172
GO:0050768 negative regulation of neurogenesis	137	0.0113396	1.47	0.797	Biological Process	GO:0050768	negative regulation of neurogenesis	0.000369891	0.0113396	0	0	137	172
GO:0048562 embryonic organ morphogenesis	170	0.0115593	1.824	0.783	Biological Process	GO:0048562	embryonic organ morphogenesis	0.000378267	0.0115593	0	0	170	217
GO:0098662 inorganic cation transmembrane transport	407	0.0115593	4.366	0.744	Biological Process	GO:0098662	inorganic cation transmembrane transport	0.000378822	0.0115593	0	0	407	547
GO:0051961 negative regulation of nervous system development	148	0.0116001	1.588	0.791	Biological Process	GO:0051961	negative regulation of nervous system development	0.000381042	0.0116001	0	0	148	187
GO:0040013 negative regulation of locomotion	159	0.0116399	1.706	0.787	Biological Process	GO:0040013	negative regulation of locomotion	0.000383235	0.0116399	0	0	159	202
GO:0048846 axon extension involved in axon guidance	26	0.0116432	0.279	0.963	Biological Process	GO:0048846	axon extension involved in axon guidance	0.00038512	0.0116432	0	0	26	27
GO:1902284 neuron projection extension involved in neuron projection guidance	26	0.0116432	0.279	0.963	Biological Process	GO:1902284	neuron projection extension involved in neuron projection guidance	0.00038512	0.0116432	0	0	26	27
GO:0005815 microtubule organizing center	388	0.0116882	4.07	0.742	Cellular Component	GO:0005815	microtubule organizing center	0.000684253	0.0116882	0	0	388	523
GO:0030215 semaphorin receptor binding	21	0.0117326	0.226	1	Molecular Function	GO:0030215	semaphorin receptor binding	0.000289943	0.0117326	0	0	21	21
GO:0001568 blood vessel development	320	0.0118418	3.433	0.753	Biological Process	GO:0001568	blood vessel development	0.00039259	0.0118418	0	0	320	425
GO:0007265 Ras protein signal transduction	207	0.0121341	2.221	0.772	Biological Process	GO:0007265	Ras protein signal transduction	0.000403206	0.0121341	0	0	207	268
GO:0050773 regulation of dendrite development	61	0.0123779	0.654	0.859	Biological Process	GO:0050773	regulation of dendrite development	0.000412252	0.0123779	0	0	61	71
GO:0031984 organelle subcompartment	543	0.0123795	5.695	0.731	Cellular Component	GO:0031984	organelle subcompartment	0.000737609	0.0123795	0	0	543	743
GO:0043025 neuronal cell body	127	0.0123795	1.332	0.794	Cellular Component	GO:0043025	neuronal cell body	0.000739517	0.0123795	0	0	127	160
GO:0061647 histone H3-K9 modification	35	0.0125396	0.375	0.921	Biological Process	GO:0061647	histone H3-K9 modification	0.000418593	0.0125396	0	0	35	38
GO:0048843 negative regulation of axon extension involved in axon guidance	20	0.0125848	0.215	1	Biological Process	GO:0048843	negative regulation of axon extension involved in axon guidance	0.000423316	0.0125848	0	0	20	20
GO:0061337 cardiac conduction	43	0.0125848	0.461	0.896	Biological Process	GO:0061337	cardiac conduction	0.000423559	0.0125848	0	0	43	48
GO:0099175 regulation of postsynapse organization	43	0.0125848	0.461	0.896	Biological Process	GO:0099175	regulation of postsynapse organization	0.000423559	0.0125848	0	0	43	48
GO:0001822 kidney development	139	0.0125848	1.491	0.794	Biological Process	GO:0001822	kidney development	0.000423936	0.0125848	0	0	139	175
GO:0016049 cell growth	196	0.012672	2.103	0.775	Biological Process	GO:0016049	cell growth	0.00042784	0.012672	0	0	196	253
GO:0005829 cytosol	1573	0.0127021	16.499	0.707	Cellular Component	GO:0005829	cytosol	0.000766374	0.0127021	0	0	1573	2226
GO:0007423 sensory organ development	289	0.0127106	3.101	0.757	Biological Process	GO:0007423	sensory organ development	0.000430111	0.0127106	0	0	289	382
GO:0043169 cation binding	1722	0.0128165	18.53	0.708	Molecular Function	GO:0043169	cation binding	0.000320411	0.0128165	0	0	1722	2432
GO:0051241 negative regulation of multicellular organismal process	536	0.0129122	5.75	0.734	Biological Process	GO:0051241	negative regulation of multicellular organismal process	0.000437919	0.0129122	0	0	536	730
GO:0015276 ligand-gated ion channel activity	94	0.0129526	1.012	0.825	Molecular Function	GO:0015276	ligand-gated ion channel activity	0.00033126	0.0129526	0	0	94	114
GO:0022834 ligand-gated channel activity	94	0.0129526	1.012	0.825	Molecular Function	GO:0022834	ligand-gated channel activity	0.00033126	0.0129526	0	0	94	114
GO:0098589 membrane region	121	0.0130097	1.269	0.796	Cellular Component	GO:0098589	membrane region	0.000792706	0.0130097	0	0	121	152
GO:1901701 cellular response to oxygen-containing compound	439	0.0137846	4.71	0.74	Biological Process	GO:1901701	cellular response to oxygen-containing compound	0.000468558	0.0137846	0	0	439	593
GO:0035725 sodium ion transmembrane transport	89	0.0141082	0.955	0.824	Biological Process	GO:0035725	sodium ion transmembrane transport	0.000481666	0.0141082	0	0	89	108
GO:0031346 positive regulation of cell projection organization	163	0.0141082	1.749	0.784	Biological Process	GO:0031346	positive regulation of cell projection organization	0.000481705	0.0141082	0	0	163	208
GO:0061572 actin filament bundle organization	92	0.0141599	0.987	0.821	Biological Process	GO:0061572	actin filament bundle organization	0.000484551	0.0141599	0	0	92	112
GO:0001505 regulation of neurotransmitter levels	160	0.0146692	1.717	0.784	Biological Process	GO:0001505	regulation of neurotransmitter levels	0.000503099	0.0146692	0	0	160	204
GO:0001228 DNA-binding transcription activator activity, RNA polymerase II-specific	252	0.0148467	2.712	0.764	Molecular Function	GO:0001228	DNA-binding transcription activator activity, RNA polymerase II-specific	0.000383966	0.0148467	0	0	252	330
GO:0008015 blood circulation	192	0.0150861	2.06	0.774	Biological Process	GO:0008015	blood circulation	0.000518546	0.0150861	0	0	192	248
GO:0070382 exocytic vesicle	103	0.0152141	1.08	0.805	Cellular Component	GO:0070382	exocytic vesicle	0.000943427	0.0152141	0	0	103	128
GO:0005938 cell cortex	142	0.0152141	1.489	0.785	Cellular Component	GO:0005938	cell cortex	0.000945199	0.0152141	0	0	142	181
GO:0043666 regulation of phosphoprotein phosphatase activity	60	0.0152875	0.644	0.857	Biological Process	GO:0043666	regulation of phosphoprotein phosphatase activity	0.000526631	0.0152875	0	0	60	70
GO:0031644 regulation of neurological system process	53	0.0158172	0.569	0.869	Biological Process	GO:0031644	regulation of neurological system process	0.000547291	0.0158172	0	0	53	61
GO:0090630 activation of GTPase activity	53	0.0158172	0.569	0.869	Biological Process	GO:0090630	activation of GTPase activity	0.000547291	0.0158172	0	0	53	61
GO:0050806 positive regulation of synaptic transmission	76	0.0159234	0.815	0.835	Biological Process	GO:0050806	positive regulation of synaptic transmission	0.00055218	0.0159234	0	0	76	91
GO:0034333 adherens junction assembly	42	0.0162134	0.451	0.894	Biological Process	GO:0034333	adherens junction assembly	0.000563472	0.0162134	0	0	42	47
GO:0098858 actin-based cell projection	88	0.0163828	0.923	0.815	Cellular Component	GO:0098858	actin-based cell projection	0.00102759	0.0163828	0	0	88	108
GO:0001659 temperature homeostasis	82	0.0166068	0.88	0.828	Biological Process	GO:0001659	temperature homeostasis	0.00057841	0.0166068	0	0	82	99
GO:0070887 cellular response to chemical stimulus	1322	0.0166632	14.183	0.711	Biological Process	GO:0070887	cellular response to chemical stimulus	0.000581642	0.0166632	0	0	1322	1859
GO:0010810 regulation of cell-substrate adhesion	97	0.0168136	1.041	0.815	Biological Process	GO:0010810	regulation of cell-substrate adhesion	0.000588174	0.0168136	0	0	97	119
GO:0048015 phosphatidylinositol-mediated signaling	91	0.0168949	0.976	0.82	Biological Process	GO:0048015	phosphatidylinositol-mediated signaling	0.000592306	0.0168949	0	0	91	111
GO:0032589 neuron projection membrane	23	0.0172022	0.241	0.958	Cellular Component	GO:0032589	neuron projection membrane	0.00108927	0.0172022	0	0	23	24
GO:0005774 vacuolar membrane	105	0.0172345	1.101	0.802	Cellular Component	GO:0005774	vacuolar membrane	0.00110161	0.0172345	0	0	105	131
GO:0000187 activation of MAPK activity	66	0.0172973	0.708	0.846	Biological Process	GO:0000187	activation of MAPK activity	0.000607734	0.0172973	0	0	66	78
GO:1904646 cellular response to amyloid-beta	19	0.0177337	0.204	1	Biological Process	GO:1904646	cellular response to amyloid-beta	0.000624417	0.0177337	0	0	19	19
GO:0098685 Schaffer collateral - CA1 synapse	43	0.0178424	0.451	0.878	Cellular Component	GO:0098685	Schaffer collateral - CA1 synapse	0.00115112	0.0178424	0	0	43	49
GO:0072331 signal transduction by p53 class mediator	72	0.01886	0.772	0.837	Biological Process	GO:0072331	signal transduction by p53 class mediator	0.000665511	0.01886	0	0	72	86
GO:0015318 inorganic molecular entity transmembrane transporter activity	497	0.0190067	5.348	0.736	Molecular Function	GO:0015318	inorganic molecular entity transmembrane transporter activity	0.000497013	0.0190067	0	0	497	675
GO:0051246 regulation of protein metabolic process	1324	0.0190283	14.204	0.711	Biological Process	GO:0051246	regulation of protein metabolic process	0.000672899	0.0190283	0	0	1324	1863
GO:0022607 cellular component assembly	1303	0.0198523	13.979	0.711	Biological Process	GO:0022607	cellular component assembly	0.000703554	0.0198523	0	0	1303	1833
GO:0007369 gastrulation	99	0.0198629	1.062	0.811	Biological Process	GO:0007369	gastrulation	0.000705444	0.0198629	0	0	99	122
GO:0021700 developmental maturation	155	0.0201189	1.663	0.783	Biological Process	GO:0021700	developmental maturation	0.000716066	0.0201189	0	0	155	198
GO:0051017 actin filament bundle assembly	90	0.0202628	0.966	0.818	Biological Process	GO:0051017	actin filament bundle assembly	0.000722734	0.0202628	0	0	90	110
GO:1901700 response to oxygen-containing compound	561	0.0204421	6.019	0.73	Biological Process	GO:1901700	response to oxygen-containing compound	0.000730688	0.0204421	0	0	561	768
GO:0032268 regulation of cellular protein metabolic process	1237	0.0204722	13.271	0.712	Biological Process	GO:0032268	regulation of cellular protein metabolic process	0.000733322	0.0204722	0	0	1237	1738
GO:0072657 protein localization to membrane	249	0.0205355	2.671	0.759	Biological Process	GO:0072657	protein localization to membrane	0.000737157	0.0205355	0	0	249	328
GO:0050789 regulation of biological process	5904	0.0208146	63.341	0.688	Biological Process	GO:0050789	regulation of biological process	0.000748759	0.0208146	0	0	5904	8578
GO:0043434 response to peptide hormone	141	0.0209825	1.513	0.788	Biological Process	GO:0043434	response to peptide hormone	0.000757848	0.0209825	0	0	141	179
GO:0044089 positive regulation of cellular component biogenesis	264	0.0209825	2.832	0.756	Biological Process	GO:0044089	positive regulation of cellular component biogenesis	0.000757999	0.0209825	0	0	264	349
GO:0031201 SNARE complex	35	0.0210899	0.367	0.897	Cellular Component	GO:0031201	SNARE complex	0.00137324	0.0210899	0	0	35	39
GO:0042578 phosphoric ester hydrolase activity	231	0.0211401	2.486	0.765	Molecular Function	GO:0042578	phosphoric ester hydrolase activity	0.000558875	0.0211401	0	0	231	302
GO:0030155 regulation of cell adhesion	304	0.0213355	3.261	0.751	Biological Process	GO:0030155	regulation of cell adhesion	0.000772377	0.0213355	0	0	304	405
GO:0046847 filopodium assembly	33	0.0214691	0.354	0.917	Biological Process	GO:0046847	filopodium assembly	0.00077963	0.0214691	0	0	33	36
GO:0007045 cell-substrate adherens junction assembly	37	0.0214691	0.397	0.902	Biological Process	GO:0007045	cell-substrate adherens junction assembly	0.000784226	0.0214691	0	0	37	41
GO:0048041 focal adhesion assembly	37	0.0214691	0.397	0.902	Biological Process	GO:0048041	focal adhesion assembly	0.000784226	0.0214691	0	0	37	41
GO:0097120 receptor localization to synapse	37	0.0214691	0.397	0.902	Biological Process	GO:0097120	receptor localization to synapse	0.000784226	0.0214691	0	0	37	41
GO:2000177 regulation of neural precursor cell proliferation	55	0.0214691	0.59	0.859	Biological Process	GO:2000177	regulation of neural precursor cell proliferation	0.000785394	0.0214691	0	0	55	64
GO:0030133 transport vesicle	142	0.021834	1.489	0.78	Cellular Component	GO:0030133	transport vesicle	0.00143473	0.021834	0	0	142	182
GO:0048839 inner ear development	107	0.0219361	1.148	0.805	Biological Process	GO:0048839	inner ear development	0.000804149	0.0219361	0	0	107	133
GO:1903522 regulation of blood circulation	101	0.0228103	1.084	0.808	Biological Process	GO:1903522	regulation of blood circulation	0.000837936	0.0228103	0	0	101	125
GO:0044304 main axon	22	0.0231355	0.231	0.957	Cellular Component	GO:0044304	main axon	0.00154653	0.0231355	0	0	22	23
GO:0150034 distal axon	80	0.0231355	0.839	0.816	Cellular Component	GO:0150034	distal axon	0.0015479	0.0231355	0	0	80	98
GO:0048568 embryonic organ development	240	0.0236543	2.575	0.759	Biological Process	GO:0048568	embryonic organ development	0.000870745	0.0236543	0	0	240	316
GO:0098609 cell-cell adhesion	362	0.0237995	3.884	0.743	Biological Process	GO:0098609	cell-cell adhesion	0.000880572	0.0237995	0	0	362	487
GO:0008016 regulation of heart contraction	83	0.0237995	0.89	0.822	Biological Process	GO:0008016	regulation of heart contraction	0.000882479	0.0237995	0	0	83	101
GO:0008361 regulation of cell size	86	0.0237995	0.923	0.819	Biological Process	GO:0008361	regulation of cell size	0.000883346	0.0237995	0	0	86	105
GO:0051668 localization within membrane	86	0.0237995	0.923	0.819	Biological Process	GO:0051668	localization within membrane	0.000883346	0.0237995	0	0	86	105
GO:0061448 connective tissue development	140	0.023897	1.502	0.787	Biological Process	GO:0061448	connective tissue development	0.000888782	0.023897	0	0	140	178
GO:0042393 histone binding	117	0.0240398	1.259	0.801	Molecular Function	GO:0042393	histone binding	0.000642442	0.0240398	0	0	117	146
GO:1904888 cranial skeletal system development	44	0.0242427	0.472	0.88	Biological Process	GO:1904888	cranial skeletal system development	0.000903488	0.0242427	0	0	44	50
GO:0048871 multicellular organismal homeostasis	214	0.0243697	2.296	0.764	Biological Process	GO:0048871	multicellular organismal homeostasis	0.000910081	0.0243697	0	0	214	280
GO:0021510 spinal cord development	61	0.0243832	0.654	0.847	Biological Process	GO:0021510	spinal cord development	0.000912442	0.0243832	0	0	61	72
GO:0048791 calcium ion-regulated exocytosis of neurotransmitter	18	0.0245624	0.193	1	Biological Process	GO:0048791	calcium ion-regulated exocytosis of neurotransmitter	0.00092102	0.0245624	0	0	18	18
GO:0008283 cell proliferation	828	0.025099	8.883	0.719	Biological Process	GO:0008283	cell proliferation	0.000943054	0.025099	0	0	828	1151
GO:0003279 cardiac septum development	64	0.0255279	0.687	0.842	Biological Process	GO:0003279	cardiac septum development	0.000961116	0.0255279	0	0	64	76
GO:0008021 synaptic vesicle	91	0.0259988	0.954	0.805	Cellular Component	GO:0008021	synaptic vesicle	0.001755	0.0259988	0	0	91	113
GO:0051056 regulation of small GTPase mediated signal transduction	120	0.0261668	1.287	0.795	Biological Process	GO:0051056	regulation of small GTPase mediated signal transduction	0.000987164	0.0261668	0	0	120	151
GO:0021761 limbic system development	54	0.0265614	0.579	0.857	Biological Process	GO:0021761	limbic system development	0.00100408	0.0265614	0	0	54	63
GO:0008013 beta-catenin binding	52	0.0266444	0.56	0.867	Molecular Function	GO:0008013	beta-catenin binding	0.000719705	0.0266444	0	0	52	60
GO:0006935 chemotaxis	299	0.0269161	3.208	0.749	Biological Process	GO:0006935	chemotaxis	0.00101953	0.0269161	0	0	299	399
GO:0031463 Cul3-RING ubiquitin ligase complex	26	0.0271123	0.273	0.929	Cellular Component	GO:0031463	Cul3-RING ubiquitin ligase complex	0.00184636	0.0271123	0	0	26	28
GO:0032869 cellular response to insulin stimulus	94	0.0275307	1.008	0.81	Biological Process	GO:0032869	cellular response to insulin stimulus	0.00104491	0.0275307	0	0	94	116
GO:0001704 formation of primary germ layer	73	0.0276989	0.783	0.83	Biological Process	GO:0001704	formation of primary germ layer	0.00105341	0.0276989	0	0	73	88
GO:0008333 endosome to lysosome transport	32	0.0278327	0.343	0.914	Biological Process	GO:0008333	endosome to lysosome transport	0.00106062	0.0278327	0	0	32	35
GO:0032940 secretion by cell	435	0.0282594	4.667	0.736	Biological Process	GO:0032940	secretion by cell	0.00107903	0.0282594	0	0	435	591
GO:0051403 stress-activated MAPK cascade	136	0.0283201	1.459	0.786	Biological Process	GO:0051403	stress-activated MAPK cascade	0.00108613	0.0283201	0	0	136	173
GO:0010976 positive regulation of neuron projection development	111	0.0283201	1.191	0.799	Biological Process	GO:0010976	positive regulation of neuron projection development	0.00108782	0.0283201	0	0	111	139
GO:0032868 response to insulin	111	0.0283201	1.191	0.799	Biological Process	GO:0032868	response to insulin	0.00108782	0.0283201	0	0	111	139
GO:0030175 filopodium	41	0.0285181	0.43	0.872	Cellular Component	GO:0030175	filopodium	0.00195913	0.0285181	0	0	41	47
GO:0030201 heparan sulfate proteoglycan metabolic process	23	0.0288135	0.247	0.958	Biological Process	GO:0030201	heparan sulfate proteoglycan metabolic process	0.00110897	0.0288135	0	0	23	24
GO:0043583 ear development	122	0.0292127	1.309	0.792	Biological Process	GO:0043583	ear development	0.00112656	0.0292127	0	0	122	154
GO:0031532 actin cytoskeleton reorganization	60	0.0297751	0.644	0.845	Biological Process	GO:0031532	actin cytoskeleton reorganization	0.00115052	0.0297751	0	0	60	71
GO:0046834 lipid phosphorylation	50	0.0302644	0.536	0.862	Biological Process	GO:0046834	lipid phosphorylation	0.00117173	0.0302644	0	0	50	58
GO:0007422 peripheral nervous system development	43	0.0304126	0.461	0.878	Biological Process	GO:0007422	peripheral nervous system development	0.00118211	0.0304126	0	0	43	49
GO:0010717 regulation of epithelial to mesenchymal transition	43	0.0304126	0.461	0.878	Biological Process	GO:0010717	regulation of epithelial to mesenchymal transition	0.00118211	0.0304126	0	0	43	49
GO:0010638 positive regulation of organelle organization	300	0.0307018	3.219	0.748	Biological Process	GO:0010638	positive regulation of organelle organization	0.00119803	0.0307018	0	0	300	401
GO:0042330 taxis	300	0.0307018	3.219	0.748	Biological Process	GO:0042330	taxis	0.00119803	0.0307018	0	0	300	401
GO:0099568 cytoplasmic region	219	0.032236	2.297	0.755	Cellular Component	GO:0099568	cytoplasmic region	0.00223379	0.032236	0	0	219	290
GO:0098659 inorganic cation import across plasma membrane	53	0.0326924	0.569	0.855	Biological Process	GO:0098659	inorganic cation import across plasma membrane	0.00128069	0.0326924	0	0	53	62
GO:0099587 inorganic ion import across plasma membrane	53	0.0326924	0.569	0.855	Biological Process	GO:0099587	inorganic ion import across plasma membrane	0.00128069	0.0326924	0	0	53	62
GO:0051093 negative regulation of developmental process	445	0.0328975	4.774	0.734	Biological Process	GO:0051093	negative regulation of developmental process	0.00129123	0.0328975	0	0	445	606
GO:0005884 actin filament	66	0.0332539	0.692	0.825	Cellular Component	GO:0005884	actin filament	0.00233415	0.0332539	0	0	66	80
GO:0044437 vacuolar part	109	0.0332539	1.143	0.79	Cellular Component	GO:0044437	vacuolar part	0.00234406	0.0332539	0	0	109	138
GO:0010721 negative regulation of cell development	159	0.0333409	1.706	0.776	Biological Process	GO:0010721	negative regulation of cell development	0.00131117	0.0333409	0	0	159	205
GO:0044448 cell cortex part	95	0.0334421	0.996	0.798	Cellular Component	GO:0044448	cell cortex part	0.0023773	0.0334421	0	0	95	119
GO:0072073 kidney epithelium development	81	0.0334631	0.869	0.818	Biological Process	GO:0072073	kidney epithelium development	0.00131853	0.0334631	0	0	81	99
GO:0003707 steroid hormone receptor activity	44	0.033626	0.473	0.88	Molecular Function	GO:0003707	steroid hormone receptor activity	0.000917952	0.033626	0	0	44	50
GO:0044297 cell body	149	0.0340808	1.563	0.772	Cellular Component	GO:0044297	cell body	0.00244307	0.0340808	0	0	149	193
GO:0000151 ubiquitin ligase complex	162	0.0341258	1.699	0.768	Cellular Component	GO:0000151	ubiquitin ligase complex	0.00246668	0.0341258	0	0	162	211
GO:0009101 glycoprotein biosynthetic process	172	0.0342249	1.845	0.771	Biological Process	GO:0009101	glycoprotein biosynthetic process	0.00135173	0.0342249	0	0	172	223
GO:0120162 positive regulation of cold-induced thermogenesis	46	0.0342249	0.494	0.868	Biological Process	GO:0120162	positive regulation of cold-induced thermogenesis	0.00135376	0.0342249	0	0	46	53
GO:0060021 roof of mouth development	56	0.0346292	0.601	0.848	Biological Process	GO:0060021	roof of mouth development	0.0013724	0.0346292	0	0	56	66
GO:0000118 histone deacetylase complex	40	0.0346766	0.42	0.87	Cellular Component	GO:0000118	histone deacetylase complex	0.00254585	0.0346766	0	0	40	46
GO:0005776 autophagosome	50	0.0346766	0.524	0.847	Cellular Component	GO:0005776	autophagosome	0.00254793	0.0346766	0	0	50	59
GO:0071496 cellular response to external stimulus	129	0.0348797	1.384	0.787	Biological Process	GO:0071496	cellular response to external stimulus	0.00138498	0.0348797	0	0	129	164
GO:0018212 peptidyl-tyrosine modification	190	0.0351919	2.038	0.766	Biological Process	GO:0018212	peptidyl-tyrosine modification	0.00140269	0.0351919	0	0	190	248
GO:0001755 neural crest cell migration	35	0.0351919	0.375	0.897	Biological Process	GO:0001755	neural crest cell migration	0.00140542	0.0351919	0	0	35	39
GO:0035418 protein localization to synapse	35	0.0351919	0.375	0.897	Biological Process	GO:0035418	protein localization to synapse	0.00140542	0.0351919	0	0	35	39
GO:0031329 regulation of cellular catabolic process	328	0.0352314	3.519	0.744	Biological Process	GO:0031329	regulation of cellular catabolic process	0.00141067	0.0352314	0	0	328	441
GO:0010256 endomembrane system organization	208	0.0352314	2.232	0.762	Biological Process	GO:0010256	endomembrane system organization	0.00141237	0.0352314	0	0	208	273
GO:0071407 cellular response to organic cyclic compound	213	0.0357073	2.285	0.761	Biological Process	GO:0071407	cellular response to organic cyclic compound	0.00143442	0.0357073	0	0	213	280
GO:0030866 cortical actin cytoskeleton organization	31	0.0357073	0.333	0.912	Biological Process	GO:0030866	cortical actin cytoskeleton organization	0.00143961	0.0357073	0	0	31	34
GO:0072348 sulfur compound transport	31	0.0357073	0.333	0.912	Biological Process	GO:0072348	sulfur compound transport	0.00143961	0.0357073	0	0	31	34
GO:0005764 lysosome	182	0.0361766	1.909	0.762	Cellular Component	GO:0005764	lysosome	0.00267975	0.0361766	0	0	182	239
GO:0070304 positive regulation of stress-activated protein kinase signaling cascade	95	0.0368039	1.019	0.805	Biological Process	GO:0070304	positive regulation of stress-activated protein kinase signaling cascade	0.00148663	0.0368039	0	0	95	118
GO:0010562 positive regulation of phosphorus metabolic process	538	0.0373332	5.772	0.728	Biological Process	GO:0010562	positive regulation of phosphorus metabolic process	0.0015137	0.0373332	0	0	538	739
GO:0045937 positive regulation of phosphate metabolic process	538	0.0373332	5.772	0.728	Biological Process	GO:0045937	positive regulation of phosphate metabolic process	0.0015137	0.0373332	0	0	538	739
GO:0001508 action potential	65	0.0382008	0.697	0.833	Biological Process	GO:0001508	action potential	0.00155179	0.0382008	0	0	65	78
GO:0004714 transmembrane receptor protein tyrosine kinase activity	47	0.0383397	0.506	0.87	Molecular Function	GO:0004714	transmembrane receptor protein tyrosine kinase activity	0.0010629	0.0383397	0	0	47	54
GO:0000978 RNA polymerase II proximal promoter sequence-specific DNA binding	341	0.0383397	3.669	0.745	Molecular Function	GO:0000978	RNA polymerase II proximal promoter sequence-specific DNA binding	0.00106866	0.0383397	0	0	341	458
GO:0048841 regulation of axon extension involved in axon guidance	22	0.038631	0.236	0.957	Biological Process	GO:0048841	regulation of axon extension involved in axon guidance	0.0015732	0.038631	0	0	22	23
GO:0051345 positive regulation of hydrolase activity	344	0.038631	3.691	0.741	Biological Process	GO:0051345	positive regulation of hydrolase activity	0.00157515	0.038631	0	0	344	464
GO:0003015 heart process	106	0.0388705	1.137	0.797	Biological Process	GO:0003015	heart process	0.00158788	0.0388705	0	0	106	133
GO:0000987 proximal promoter sequence-specific DNA binding	353	0.0389602	3.799	0.743	Molecular Function	GO:0000987	proximal promoter sequence-specific DNA binding	0.00109716	0.0389602	0	0	353	475
GO:0005251 delayed rectifier potassium channel activity	23	0.0393883	0.247	0.958	Molecular Function	GO:0005251	delayed rectifier potassium channel activity	0.00112053	0.0393883	0	0	23	24
GO:0010033 response to organic substance	1239	0.0394212	13.293	0.709	Biological Process	GO:0010033	response to organic substance	0.00161338	0.0394212	0	0	1239	1747
GO:0005088 Ras guanyl-nucleotide exchange factor activity	60	0.0408001	0.646	0.845	Molecular Function	GO:0005088	Ras guanyl-nucleotide exchange factor activity	0.00117242	0.0408001	0	0	60	71
GO:0008284 positive regulation of cell proliferation	382	0.0413442	4.098	0.737	Biological Process	GO:0008284	positive regulation of cell proliferation	0.00169524	0.0413442	0	0	382	518
GO:0032590 dendrite membrane	20	0.0415413	0.21	0.952	Cellular Component	GO:0032590	dendrite membrane	0.00310195	0.0415413	0	0	20	21
GO:0010959 regulation of metal ion transport	165	0.0419567	1.77	0.771	Biological Process	GO:0010959	regulation of metal ion transport	0.00172355	0.0419567	0	0	165	214
GO:0044272 sulfur compound biosynthetic process	55	0.042127	0.59	0.846	Biological Process	GO:0044272	sulfur compound biosynthetic process	0.00173375	0.042127	0	0	55	65
GO:0031300 intrinsic component of organelle membrane	126	0.0423408	1.322	0.778	Cellular Component	GO:0031300	intrinsic component of organelle membrane	0.00318694	0.0423408	0	0	126	162
GO:0090596 sensory organ morphogenesis	149	0.0426649	1.599	0.776	Biological Process	GO:0090596	sensory organ morphogenesis	0.00175914	0.0426649	0	0	149	192
GO:0042641 actomyosin	39	0.0434513	0.409	0.867	Cellular Component	GO:0042641	actomyosin	0.00329917	0.0434513	0	0	39	45
GO:0005773 vacuole	238	0.0434513	2.496	0.748	Cellular Component	GO:0005773	vacuole	0.00332244	0.0434513	0	0	238	318
GO:0018108 peptidyl-tyrosine phosphorylation	188	0.0441326	2.017	0.764	Biological Process	GO:0018108	peptidyl-tyrosine phosphorylation	0.00182403	0.0441326	0	0	188	246
GO:0030178 negative regulation of Wnt signaling pathway	91	0.0441326	0.976	0.805	Biological Process	GO:0030178	negative regulation of Wnt signaling pathway	0.00182639	0.0441326	0	0	91	113
GO:0032970 regulation of actin filament-based process	193	0.0448052	2.071	0.763	Biological Process	GO:0032970	regulation of actin filament-based process	0.00186015	0.0448052	0	0	193	253
GO:0035088 establishment or maintenance of apical/basal cell polarity	34	0.0448052	0.365	0.895	Biological Process	GO:0035088	establishment or maintenance of apical/basal cell polarity	0.00187456	0.0448052	0	0	34	38
GO:0048008 platelet-derived growth factor receptor signaling pathway	34	0.0448052	0.365	0.895	Biological Process	GO:0048008	platelet-derived growth factor receptor signaling pathway	0.00187456	0.0448052	0	0	34	38
GO:0061245 establishment or maintenance of bipolar cell polarity	34	0.0448052	0.365	0.895	Biological Process	GO:0061245	establishment or maintenance of bipolar cell polarity	0.00187456	0.0448052	0	0	34	38
GO:0106027 neuron projection organization	34	0.0448052	0.365	0.895	Biological Process	GO:0106027	neuron projection organization	0.00187456	0.0448052	0	0	34	38
GO:1905330 regulation of morphogenesis of an epithelium	61	0.0448052	0.654	0.836	Biological Process	GO:1905330	regulation of morphogenesis of an epithelium	0.00188033	0.0448052	0	0	61	73
GO:0010718 positive regulation of epithelial to mesenchymal transition	26	0.0448052	0.279	0.929	Biological Process	GO:0010718	positive regulation of epithelial to mesenchymal transition	0.00188154	0.0448052	0	0	26	28
GO:1900449 regulation of glutamate receptor signaling pathway	26	0.0448052	0.279	0.929	Biological Process	GO:1900449	regulation of glutamate receptor signaling pathway	0.00188154	0.0448052	0	0	26	28
GO:0015297 antiporter activity	53	0.0449007	0.57	0.855	Molecular Function	GO:0015297	antiporter activity	0.00130315	0.0449007	0	0	53	62
GO:0090287 regulation of cellular response to growth factor stimulus	143	0.0461405	1.534	0.777	Biological Process	GO:0090287	regulation of cellular response to growth factor stimulus	0.00194113	0.0461405	0	0	143	184
GO:0030856 regulation of epithelial cell differentiation	73	0.0468137	0.783	0.82	Biological Process	GO:0030856	regulation of epithelial cell differentiation	0.00197659	0.0468137	0	0	73	89
GO:0042471 ear morphogenesis	73	0.0468137	0.783	0.82	Biological Process	GO:0042471	ear morphogenesis	0.00197659	0.0468137	0	0	73	89
GO:0043588 skin development	113	0.0471894	1.212	0.79	Biological Process	GO:0043588	skin development	0.00199605	0.0471894	0	0	113	143
GO:1905476 negative regulation of protein localization to membrane	16	0.047283	0.172	1	Biological Process	GO:1905476	negative regulation of protein localization to membrane	0.00200361	0.047283	0	0	16	16
GO:0021766 hippocampus development	41	0.0473157	0.44	0.872	Biological Process	GO:0021766	hippocampus development	0.0020086	0.0473157	0	0	41	47
GO:0043542 endothelial cell migration	99	0.0473362	1.062	0.798	Biological Process	GO:0043542	endothelial cell migration	0.00201308	0.0473362	0	0	99	124
GO:0000323 lytic vacuole	182	0.0479221	1.909	0.758	Cellular Component	GO:0000323	lytic vacuole	0.00369292	0.0479221	0	0	182	240
GO:0001725 stress fiber	35	0.0485929	0.367	0.875	Cellular Component	GO:0001725	stress fiber	0.00380267	0.0485929	0	0	35	40
GO:0097517 contractile actin filament bundle	35	0.0485929	0.367	0.875	Cellular Component	GO:0097517	contractile actin filament bundle	0.00380267	0.0485929	0	0	35	40
GO:0030864 cortical actin cytoskeleton	45	0.0490764	0.472	0.849	Cellular Component	GO:0030864	cortical actin cytoskeleton	0.00386983	0.0490764	0	0	45	53
GO:0032874 positive regulation of stress-activated MAPK cascade	93	0.0500192	0.998	0.802	Biological Process	GO:0032874	positive regulation of stress-activated MAPK cascade	0.0021348	0.0500192	0	0	93	116
GO:0048017 inositol lipid-mediated signaling	93	0.0500192	0.998	0.802	Biological Process	GO:0048017	inositol lipid-mediated signaling	0.0021348	0.0500192	0	0	93	116
GO:0006939 smooth muscle contraction	54	0.051103	0.579	0.844	Biological Process	GO:0006939	smooth muscle contraction	0.00218496	0.051103	0	0	54	64
GO:0070848 response to growth factor	309	0.0511209	3.315	0.743	Biological Process	GO:0070848	response to growth factor	0.00218962	0.0511209	0	0	309	416
GO:1904645 response to amyloid-beta	21	0.0519278	0.225	0.955	Biological Process	GO:1904645	response to amyloid-beta	0.00222813	0.0519278	0	0	21	22
GO:0005911 cell-cell junction	186	0.0528633	1.951	0.756	Cellular Component	GO:0005911	cell-cell junction	0.00420531	0.0528633	0	0	186	246
GO:0005813 centrosome	316	0.0528633	3.314	0.737	Cellular Component	GO:0005813	centrosome	0.00424426	0.0528633	0	0	316	429
GO:0032432 actin filament bundle	38	0.0528633	0.399	0.864	Cellular Component	GO:0032432	actin filament bundle	0.00426317	0.0528633	0	0	38	44
GO:0019894 kinesin binding	22	0.0542069	0.237	0.957	Molecular Function	GO:0019894	kinesin binding	0.00158882	0.0542069	0	0	22	23
GO:0032270 positive regulation of cellular protein metabolic process	725	0.054487	7.778	0.719	Biological Process	GO:0032270	positive regulation of cellular protein metabolic process	0.0023421	0.054487	0	0	725	1009
GO:0051247 positive regulation of protein metabolic process	775	0.0561188	8.315	0.717	Biological Process	GO:0051247	positive regulation of protein metabolic process	0.00241768	0.0561188	0	0	775	1081
GO:0022612 gland morphogenesis	69	0.0561188	0.74	0.821	Biological Process	GO:0022612	gland morphogenesis	0.00242079	0.0561188	0	0	69	84
GO:0010467 gene expression	2634	0.0572512	28.259	0.697	Biological Process	GO:0010467	gene expression	0.00247401	0.0572512	0	0	2634	3781
GO:0099146 intrinsic component of postsynaptic density membrane	27	0.0575874	0.283	0.9	Cellular Component	GO:0099146	intrinsic component of postsynaptic density membrane	0.00467855	0.0575874	0	0	27	30
GO:0099601 regulation of neurotransmitter receptor activity	33	0.0576075	0.354	0.892	Biological Process	GO:0099601	regulation of neurotransmitter receptor activity	0.00249379	0.0576075	0	0	33	37
GO:0010001 glial cell differentiation	106	0.0586997	1.137	0.791	Biological Process	GO:0010001	glial cell differentiation	0.00254555	0.0586997	0	0	106	134
GO:0018394 peptidyl-lysine acetylation	92	0.0587225	0.987	0.8	Biological Process	GO:0018394	peptidyl-lysine acetylation	0.00255101	0.0587225	0	0	92	115
GO:0034706 sodium channel complex	23	0.0587274	0.241	0.92	Cellular Component	GO:0034706	sodium channel complex	0.00480625	0.0587274	0	0	23	25
GO:0001990 regulation of systemic arterial blood pressure by hormone	25	0.0592631	0.268	0.926	Biological Process	GO:0001990	regulation of systemic arterial blood pressure by hormone	0.00259256	0.0592631	0	0	25	27
GO:0060071 Wnt signaling pathway, planar cell polarity pathway	25	0.0592631	0.268	0.926	Biological Process	GO:0060071	Wnt signaling pathway, planar cell polarity pathway	0.00259256	0.0592631	0	0	25	27
GO:0060997 dendritic spine morphogenesis	25	0.0592631	0.268	0.926	Biological Process	GO:0060997	dendritic spine morphogenesis	0.00259256	0.0592631	0	0	25	27
GO:0086091 regulation of heart rate by cardiac conduction	25	0.0592631	0.268	0.926	Biological Process	GO:0086091	regulation of heart rate by cardiac conduction	0.00259256	0.0592631	0	0	25	27
GO:0008328 ionotropic glutamate receptor complex	34	0.0601713	0.357	0.872	Cellular Component	GO:0008328	ionotropic glutamate receptor complex	0.00496036	0.0601713	0	0	34	39
GO:0019199 transmembrane receptor protein kinase activity	58	0.0624914	0.624	0.841	Molecular Function	GO:0019199	transmembrane receptor protein kinase activity	0.0018496	0.0624914	0	0	58	69
GO:0015914 phospholipid transport	53	0.0626779	0.569	0.841	Biological Process	GO:0015914	phospholipid transport	0.00274673	0.0626779	0	0	53	63
GO:0042327 positive regulation of phosphorylation	509	0.0644165	5.461	0.726	Biological Process	GO:0042327	positive regulation of phosphorylation	0.00282783	0.0644165	0	0	509	701
GO:0032535 regulation of cellular component size	182	0.0644676	1.953	0.762	Biological Process	GO:0032535	regulation of cellular component size	0.00283498	0.0644676	0	0	182	239
GO:0007030 Golgi organization	77	0.065024	0.826	0.811	Biological Process	GO:0007030	Golgi organization	0.00287315	0.065024	0	0	77	95
GO:0072006 nephron development	77	0.065024	0.826	0.811	Biological Process	GO:0072006	nephron development	0.00287315	0.065024	0	0	77	95
GO:0090130 tissue migration	135	0.065024	1.448	0.776	Biological Process	GO:0090130	tissue migration	0.00287432	0.065024	0	0	135	174
GO:0032412 regulation of ion transmembrane transporter activity	108	0.0650737	1.159	0.788	Biological Process	GO:0032412	regulation of ion transmembrane transporter activity	0.00288147	0.0650737	0	0	108	137
GO:0061061 muscle structure development	272	0.0650758	2.918	0.745	Biological Process	GO:0061061	muscle structure development	0.00288652	0.0650758	0	0	272	365
GO:1901888 regulation of cell junction assembly	43	0.0651237	0.461	0.86	Biological Process	GO:1901888	regulation of cell junction assembly	0.00289362	0.0651237	0	0	43	50
GO:0033554 cellular response to stress	886	0.0654897	9.505	0.713	Biological Process	GO:0033554	cellular response to stress	0.00291487	0.0654897	0	0	886	1242
GO:0021516 dorsal spinal cord development	15	0.0661654	0.161	1	Biological Process	GO:0021516	dorsal spinal cord development	0.00295503	0.0661654	0	0	15	15
GO:0080182 histone H3-K4 trimethylation	15	0.0661654	0.161	1	Biological Process	GO:0080182	histone H3-K4 trimethylation	0.00295503	0.0661654	0	0	15	15
GO:0016574 histone ubiquitination	36	0.0664427	0.386	0.878	Biological Process	GO:0016574	histone ubiquitination	0.00297247	0.0664427	0	0	36	41
GO:2000147 positive regulation of cell motility	227	0.0671919	2.435	0.752	Biological Process	GO:2000147	positive regulation of cell motility	0.00301439	0.0671919	0	0	227	302
GO:0010631 epithelial cell migration	132	0.0671919	1.416	0.776	Biological Process	GO:0010631	epithelial cell migration	0.00302136	0.0671919	0	0	132	170
GO:0090132 epithelium migration	132	0.0671919	1.416	0.776	Biological Process	GO:0090132	epithelium migration	0.00302136	0.0671919	0	0	132	170
GO:0042594 response to starvation	91	0.0675482	0.976	0.798	Biological Process	GO:0042594	response to starvation	0.00304253	0.0675482	0	0	91	114
GO:0030119 AP-type membrane coat adaptor complex	30	0.0682052	0.315	0.882	Cellular Component	GO:0030119	AP-type membrane coat adaptor complex	0.00566339	0.0682052	0	0	30	34
GO:0051216 cartilage development	113	0.0687912	1.212	0.785	Biological Process	GO:0051216	cartilage development	0.00310376	0.0687912	0	0	113	144
GO:0002027 regulation of heart rate	46	0.0690735	0.494	0.852	Biological Process	GO:0002027	regulation of heart rate	0.00312554	0.0690735	0	0	46	54
GO:0071363 cellular response to growth factor stimulus	303	0.0690735	3.251	0.741	Biological Process	GO:0071363	cellular response to growth factor stimulus	0.00312702	0.0690735	0	0	303	409
GO:0003007 heart morphogenesis	137	0.0696631	1.47	0.774	Biological Process	GO:0003007	heart morphogenesis	0.00315903	0.0696631	0	0	137	177
GO:0007219 Notch signaling pathway	99	0.0715044	1.062	0.792	Biological Process	GO:0007219	Notch signaling pathway	0.00324797	0.0715044	0	0	99	125
GO:0060537 muscle tissue development	186	0.0716118	1.995	0.759	Biological Process	GO:0060537	muscle tissue development	0.00325831	0.0716118	0	0	186	245
GO:0019898 extrinsic component of membrane	150	0.0727869	1.573	0.761	Cellular Component	GO:0019898	extrinsic component of membrane	0.00611109	0.0727869	0	0	150	197
GO:0016514 SWI/SNF complex	18	0.0727869	0.189	0.947	Cellular Component	GO:0016514	SWI/SNF complex	0.00617428	0.0727869	0	0	18	19
GO:0032281 AMPA glutamate receptor complex	18	0.0727869	0.189	0.947	Cellular Component	GO:0032281	AMPA glutamate receptor complex	0.00617428	0.0727869	0	0	18	19
GO:0098727 maintenance of cell number	82	0.0728038	0.88	0.804	Biological Process	GO:0098727	maintenance of cell number	0.00331809	0.0728038	0	0	82	102
GO:0070302 regulation of stress-activated protein kinase signaling cascade	126	0.0730595	1.352	0.778	Biological Process	GO:0070302	regulation of stress-activated protein kinase signaling cascade	0.00333531	0.0730595	0	0	126	162
GO:0099061 integral component of postsynaptic density membrane	26	0.0730689	0.273	0.897	Cellular Component	GO:0099061	integral component of postsynaptic density membrane	0.0062708	0.0730689	0	0	26	29
GO:0044453 nuclear membrane part	13	0.0730689	0.136	1	Cellular Component	GO:0044453	nuclear membrane part	0.00635643	0.0730689	0	0	13	13
GO:0016607 nuclear speck	180	0.0730689	1.888	0.753	Cellular Component	GO:0016607	nuclear speck	0.00637535	0.0730689	0	0	180	239
GO:0099023 tethering complex	46	0.0730689	0.482	0.836	Cellular Component	GO:0099023	tethering complex	0.00639429	0.0730689	0	0	46	55
GO:0098802 plasma membrane receptor complex	100	0.0730689	1.049	0.781	Cellular Component	GO:0098802	plasma membrane receptor complex	0.00641644	0.0730689	0	0	100	128
GO:0008134 transcription factor binding	329	0.0730755	3.54	0.741	Molecular Function	GO:0008134	transcription factor binding	0.00218387	0.0730755	0	0	329	444
GO:0051493 regulation of cytoskeleton organization	273	0.0734295	2.929	0.744	Biological Process	GO:0051493	regulation of cytoskeleton organization	0.0033578	0.0734295	0	0	273	367
GO:1903827 regulation of cellular protein localization	221	0.073757	2.371	0.752	Biological Process	GO:1903827	regulation of cellular protein localization	0.0033784	0.073757	0	0	221	294
GO:0007254 JNK cascade	107	0.0738166	1.148	0.787	Biological Process	GO:0007254	JNK cascade	0.00338675	0.0738166	0	0	107	136
GO:0032956 regulation of actin cytoskeleton organization	178	0.0740305	1.91	0.761	Biological Process	GO:0032956	regulation of actin cytoskeleton organization	0.00340221	0.0740305	0	0	178	234
GO:0030136 clathrin-coated vesicle	55	0.074255	0.577	0.821	Cellular Component	GO:0030136	clathrin-coated vesicle	0.00656496	0.074255	0	0	55	67
GO:0030031 cell projection assembly	263	0.0743421	2.822	0.745	Biological Process	GO:0030031	cell projection assembly	0.0034222	0.0743421	0	0	263	353
GO:0045499 chemorepellent activity	21	0.0745441	0.226	0.955	Molecular Function	GO:0045499	chemorepellent activity	0.00224918	0.0745441	0	0	21	22
GO:0006493 protein O-linked glycosylation	52	0.0745706	0.558	0.839	Biological Process	GO:0006493	protein O-linked glycosylation	0.00344408	0.0745706	0	0	52	62
GO:0008589 regulation of smoothened signaling pathway	52	0.0745706	0.558	0.839	Biological Process	GO:0008589	regulation of smoothened signaling pathway	0.00344408	0.0745706	0	0	52	62
GO:0031345 negative regulation of cell projection organization	76	0.0750612	0.815	0.809	Biological Process	GO:0031345	negative regulation of cell projection organization	0.00347246	0.0750612	0	0	76	94
GO:0055067 monovalent inorganic cation homeostasis	73	0.0761721	0.783	0.811	Biological Process	GO:0055067	monovalent inorganic cation homeostasis	0.00353546	0.0761721	0	0	73	90
GO:2001257 regulation of cation channel activity	73	0.0761721	0.783	0.811	Biological Process	GO:2001257	regulation of cation channel activity	0.00353546	0.0761721	0	0	73	90
GO:0034204 lipid translocation	24	0.0765276	0.257	0.923	Biological Process	GO:0034204	lipid translocation	0.00356363	0.0765276	0	0	24	26
GO:2001259 positive regulation of cation channel activity	24	0.0765276	0.257	0.923	Biological Process	GO:2001259	positive regulation of cation channel activity	0.00356363	0.0765276	0	0	24	26
GO:0010770 positive regulation of cell morphogenesis involved in differentiation	70	0.0767556	0.751	0.814	Biological Process	GO:0010770	positive regulation of cell morphogenesis involved in differentiation	0.00358594	0.0767556	0	0	70	86
GO:0072089 stem cell proliferation	70	0.0767556	0.751	0.814	Biological Process	GO:0072089	stem cell proliferation	0.00358594	0.0767556	0	0	70	86
GO:0030048 actin filament-based movement	58	0.0769709	0.622	0.829	Biological Process	GO:0030048	actin filament-based movement	0.00360187	0.0769709	0	0	58	70
GO:0008286 insulin receptor signaling pathway	61	0.0774904	0.654	0.824	Biological Process	GO:0008286	insulin receptor signaling pathway	0.00363289	0.0774904	0	0	61	74
GO:0090174 organelle membrane fusion	64	0.0774904	0.687	0.821	Biological Process	GO:0090174	organelle membrane fusion	0.00363799	0.0774904	0	0	64	78
GO:0009894 regulation of catabolic process	383	0.0783431	4.109	0.732	Biological Process	GO:0009894	regulation of catabolic process	0.00368399	0.0783431	0	0	383	523
GO:0016757 transferase activity, transferring glycosyl groups	181	0.0786756	1.948	0.764	Molecular Function	GO:0016757	transferase activity, transferring glycosyl groups	0.00239644	0.0786756	0	0	181	237
GO:0120111 neuron projection cytoplasm	36	0.0792508	0.378	0.857	Cellular Component	GO:0120111	neuron projection cytoplasm	0.00705399	0.0792508	0	0	36	42
GO:0009100 glycoprotein metabolic process	205	0.0802012	2.199	0.754	Biological Process	GO:0009100	glycoprotein metabolic process	0.00377748	0.0802012	0	0	205	272
GO:0099094 ligand-gated cation channel activity	69	0.0802742	0.742	0.821	Molecular Function	GO:0099094	ligand-gated cation channel activity	0.0024682	0.0802742	0	0	69	84
GO:0060047 heart contraction	98	0.0812432	1.051	0.79	Biological Process	GO:0060047	heart contraction	0.00383616	0.0812432	0	0	98	124
GO:2000146 negative regulation of cell motility	133	0.0812432	1.427	0.773	Biological Process	GO:2000146	negative regulation of cell motility	0.00383894	0.0812432	0	0	133	172
GO:0030010 establishment of cell polarity	84	0.0814995	0.901	0.8	Biological Process	GO:0030010	establishment of cell polarity	0.00386348	0.0814995	0	0	84	105
GO:0030534 adult behavior	84	0.0814995	0.901	0.8	Biological Process	GO:0030534	adult behavior	0.00386348	0.0814995	0	0	84	105
GO:0001736 establishment of planar polarity	35	0.0816011	0.375	0.875	Biological Process	GO:0001736	establishment of planar polarity	0.00388579	0.0816011	0	0	35	40
GO:0007164 establishment of tissue polarity	35	0.0816011	0.375	0.875	Biological Process	GO:0007164	establishment of tissue polarity	0.00388579	0.0816011	0	0	35	40
GO:0010563 negative regulation of phosphorus metabolic process	274	0.0816011	2.94	0.743	Biological Process	GO:0010563	negative regulation of phosphorus metabolic process	0.00389317	0.0816011	0	0	274	369
GO:0045936 negative regulation of phosphate metabolic process	274	0.0816011	2.94	0.743	Biological Process	GO:0045936	negative regulation of phosphate metabolic process	0.00389317	0.0816011	0	0	274	369
GO:1902803 regulation of synaptic vesicle transport	45	0.0829062	0.483	0.849	Biological Process	GO:1902803	regulation of synaptic vesicle transport	0.00396807	0.0829062	0	0	45	53
GO:2000300 regulation of synaptic vesicle exocytosis	45	0.0829062	0.483	0.849	Biological Process	GO:2000300	regulation of synaptic vesicle exocytosis	0.00396807	0.0829062	0	0	45	53
GO:0019827 stem cell population maintenance	81	0.08299	0.869	0.802	Biological Process	GO:0019827	stem cell population maintenance	0.00397841	0.08299	0	0	81	101
GO:0001934 positive regulation of protein phosphorylation	474	0.0839292	5.085	0.726	Biological Process	GO:0001934	positive regulation of protein phosphorylation	0.00402983	0.0839292	0	0	474	653
GO:0098797 plasma membrane protein complex	293	0.0843293	3.073	0.734	Cellular Component	GO:0098797	plasma membrane protein complex	0.00755639	0.0843293	0	0	293	399
GO:0004112 cyclic-nucleotide phosphodiesterase activity	25	0.0844146	0.269	0.926	Molecular Function	GO:0004112	cyclic-nucleotide phosphodiesterase activity	0.00261976	0.0844146	0	0	25	27
GO:0080134 regulation of response to stress	611	0.0845983	6.555	0.72	Biological Process	GO:0080134	regulation of response to stress	0.0040684	0.0845983	0	0	611	849
GO:0003205 cardiac chamber development	92	0.0860854	0.987	0.793	Biological Process	GO:0003205	cardiac chamber development	0.00414648	0.0860854	0	0	92	116
GO:1903530 regulation of secretion by cell	317	0.086126	3.401	0.737	Biological Process	GO:1903530	regulation of secretion by cell	0.004155	0.086126	0	0	317	430
GO:0001776 leukocyte homeostasis	48	0.0862083	0.515	0.842	Biological Process	GO:0001776	leukocyte homeostasis	0.00416554	0.0862083	0	0	48	57
GO:0072511 divalent inorganic cation transport	234	0.0863898	2.51	0.748	Biological Process	GO:0072511	divalent inorganic cation transport	0.00418089	0.0863898	0	0	234	313
GO:1905475 regulation of protein localization to membrane	75	0.0863922	0.805	0.806	Biological Process	GO:1905475	regulation of protein localization to membrane	0.0041876	0.0863922	0	0	75	93
GO:0035107 appendage morphogenesis	89	0.0884854	0.955	0.795	Biological Process	GO:0035107	appendage morphogenesis	0.00430254	0.0884854	0	0	89	112
GO:0035108 limb morphogenesis	89	0.0884854	0.955	0.795	Biological Process	GO:0035108	limb morphogenesis	0.00430254	0.0884854	0	0	89	112
GO:0007033 vacuole organization	100	0.0890181	1.073	0.787	Biological Process	GO:0007033	vacuole organization	0.00433523	0.0890181	0	0	100	127
GO:0031929 TOR signaling	69	0.089036	0.74	0.812	Biological Process	GO:0031929	TOR signaling	0.00435374	0.089036	0	0	69	85
GO:0022010 central nervous system myelination	14	0.089036	0.15	1	Biological Process	GO:0022010	central nervous system myelination	0.00435809	0.089036	0	0	14	14
GO:0032291 axon ensheathment in central nervous system	14	0.089036	0.15	1	Biological Process	GO:0032291	axon ensheathment in central nervous system	0.00435809	0.089036	0	0	14	14
GO:0040017 positive regulation of locomotion	241	0.089036	2.586	0.746	Biological Process	GO:0040017	positive regulation of locomotion	0.00436798	0.089036	0	0	241	323
GO:0032418 lysosome localization	31	0.089036	0.333	0.886	Biological Process	GO:0032418	lysosome localization	0.00437682	0.089036	0	0	31	35
GO:0097061 dendritic spine organization	31	0.089036	0.333	0.886	Biological Process	GO:0097061	dendritic spine organization	0.00437682	0.089036	0	0	31	35
GO:0006936 muscle contraction	132	0.0893217	1.416	0.772	Biological Process	GO:0006936	muscle contraction	0.00442654	0.0893217	0	0	132	171
GO:0010506 regulation of autophagy	132	0.0893217	1.416	0.772	Biological Process	GO:0010506	regulation of autophagy	0.00442654	0.0893217	0	0	132	171
GO:0051272 positive regulation of cellular component movement	231	0.0893217	2.478	0.748	Biological Process	GO:0051272	positive regulation of cellular component movement	0.00442672	0.0893217	0	0	231	309
GO:0031400 negative regulation of protein modification process	280	0.0893217	3.004	0.741	Biological Process	GO:0031400	negative regulation of protein modification process	0.00444009	0.0893217	0	0	280	378
GO:0021697 cerebellar cortex formation	19	0.0893217	0.204	0.95	Biological Process	GO:0021697	cerebellar cortex formation	0.00444532	0.0893217	0	0	19	20
GO:0021799 cerebral cortex radially oriented cell migration	19	0.0893217	0.204	0.95	Biological Process	GO:0021799	cerebral cortex radially oriented cell migration	0.00444532	0.0893217	0	0	19	20
GO:0071711 basement membrane organization	19	0.0893217	0.204	0.95	Biological Process	GO:0071711	basement membrane organization	0.00444532	0.0893217	0	0	19	20
GO:0098815 modulation of excitatory postsynaptic potential	19	0.0893217	0.204	0.95	Biological Process	GO:0098815	modulation of excitatory postsynaptic potential	0.00444532	0.0893217	0	0	19	20
GO:0017048 Rho GTPase binding	83	0.0900695	0.893	0.806	Molecular Function	GO:0017048	Rho GTPase binding	0.00282114	0.0900695	0	0	83	103
GO:0031461 cullin-RING ubiquitin ligase complex	101	0.0918613	1.059	0.777	Cellular Component	GO:0031461	cullin-RING ubiquitin ligase complex	0.00828618	0.0918613	0	0	101	130
GO:0051726 regulation of cell cycle	505	0.0921538	5.418	0.723	Biological Process	GO:0051726	regulation of cell cycle	0.00459329	0.0921538	0	0	505	698
GO:0008047 enzyme activator activity	255	0.0923436	2.744	0.748	Molecular Function	GO:0008047	enzyme activator activity	0.00291891	0.0923436	0	0	255	341
GO:0019722 calcium-mediated signaling	105	0.093163	1.126	0.784	Biological Process	GO:0019722	calcium-mediated signaling	0.00465389	0.093163	0	0	105	134
GO:0070838 divalent metal ion transport	233	0.093163	2.5	0.747	Biological Process	GO:0070838	divalent metal ion transport	0.0046578	0.093163	0	0	233	312
GO:0003824 catalytic activity	3362	0.0932154	36.178	0.694	Molecular Function	GO:0003824	catalytic activity	0.00297325	0.0932154	0	0	3362	4847
GO:0001525 angiogenesis	223	0.0939713	2.392	0.748	Biological Process	GO:0001525	angiogenesis	0.00471223	0.0939713	0	0	223	298
GO:0032409 regulation of transporter activity	113	0.0939713	1.212	0.779	Biological Process	GO:0032409	regulation of transporter activity	0.00471253	0.0939713	0	0	113	145
GO:0032436 positive regulation of proteasomal ubiquitin-dependent protein catabolic process	41	0.0940039	0.44	0.854	Biological Process	GO:0032436	positive regulation of proteasomal ubiquitin-dependent protein catabolic process	0.0047365	0.0940039	0	0	41	48
GO:0048144 fibroblast proliferation	41	0.0940039	0.44	0.854	Biological Process	GO:0048144	fibroblast proliferation	0.0047365	0.0940039	0	0	41	48
GO:0099072 regulation of postsynaptic membrane neurotransmitter receptor levels	41	0.0940039	0.44	0.854	Biological Process	GO:0099072	regulation of postsynaptic membrane neurotransmitter receptor levels	0.0047365	0.0940039	0	0	41	48
GO:0009954 proximal/distal pattern formation	27	0.0940039	0.29	0.9	Biological Process	GO:0009954	proximal/distal pattern formation	0.00476432	0.0940039	0	0	27	30
GO:0018345 protein palmitoylation	27	0.0940039	0.29	0.9	Biological Process	GO:0018345	protein palmitoylation	0.00476432	0.0940039	0	0	27	30
GO:0051932 synaptic transmission, GABAergic	27	0.0940039	0.29	0.9	Biological Process	GO:0051932	synaptic transmission, GABAergic	0.00476432	0.0940039	0	0	27	30
GO:0060038 cardiac muscle cell proliferation	27	0.0940039	0.29	0.9	Biological Process	GO:0060038	cardiac muscle cell proliferation	0.00476432	0.0940039	0	0	27	30
GO:0004721 phosphoprotein phosphatase activity	116	0.0946166	1.248	0.784	Molecular Function	GO:0004721	phosphoprotein phosphatase activity	0.00304513	0.0946166	0	0	116	148
GO:0035307 positive regulation of protein dephosphorylation	23	0.095823	0.247	0.92	Biological Process	GO:0035307	positive regulation of protein dephosphorylation	0.00488572	0.095823	0	0	23	25
GO:0045332 phospholipid translocation	23	0.095823	0.247	0.92	Biological Process	GO:0045332	phospholipid translocation	0.00488572	0.095823	0	0	23	25
GO:0046622 positive regulation of organ growth	23	0.095823	0.247	0.92	Biological Process	GO:0046622	positive regulation of organ growth	0.00488572	0.095823	0	0	23	25
GO:1902742 apoptotic process involved in development	23	0.095823	0.247	0.92	Biological Process	GO:1902742	apoptotic process involved in development	0.00488572	0.095823	0	0	23	25
GO:0031301 integral component of organelle membrane	119	0.0962191	1.248	0.768	Cellular Component	GO:0031301	integral component of organelle membrane	0.00873674	0.0962191	0	0	119	155
GO:0006473 protein acetylation	110	0.0968635	1.18	0.78	Biological Process	GO:0006473	protein acetylation	0.00494616	0.0968635	0	0	110	141
GO:0042493 response to drug	339	0.0976097	3.637	0.734	Biological Process	GO:0042493	response to drug	0.0049917	0.0976097	0	0	339	462
GO:0035254 glutamate receptor binding	20	0.0978835	0.215	0.952	Molecular Function	GO:0035254	glutamate receptor binding	0.0031784	0.0978835	0	0	20	21
GO:0003073 regulation of systemic arterial blood pressure	44	0.0979394	0.472	0.846	Biological Process	GO:0003073	regulation of systemic arterial blood pressure	0.00502349	0.0979394	0	0	44	52
GO:0051965 positive regulation of synapse assembly	44	0.0979394	0.472	0.846	Biological Process	GO:0051965	positive regulation of synapse assembly	0.00502349	0.0979394	0	0	44	52
GO:0050771 negative regulation of axonogenesis	34	0.0985958	0.365	0.872	Biological Process	GO:0050771	negative regulation of axonogenesis	0.00506467	0.0985958	0	0	34	39
GO:0098878 neurotransmitter receptor complex	35	0.0988002	0.367	0.854	Cellular Component	GO:0098878	neurotransmitter receptor complex	0.00903013	0.0988002	0	0	35	41
GO:0006475 internal protein amino acid acetylation	88	0.0991585	0.944	0.793	Biological Process	GO:0006475	internal protein amino acid acetylation	0.00510113	0.0991585	0	0	88	111
GO:0005639 integral component of nuclear inner membrane	12	0.0993993	0.126	1	Cellular Component	GO:0005639	integral component of nuclear inner membrane	0.00938178	0.0993993	0	0	12	12
GO:0031229 intrinsic component of nuclear inner membrane	12	0.0993993	0.126	1	Cellular Component	GO:0031229	intrinsic component of nuclear inner membrane	0.00938178	0.0993993	0	0	12	12
GO:0071565 nBAF complex	12	0.0993993	0.126	1	Cellular Component	GO:0071565	nBAF complex	0.00938178	0.0993993	0	0	12	12
GO:1902710 GABA receptor complex	12	0.0993993	0.126	1	Cellular Component	GO:1902710	GABA receptor complex	0.00938178	0.0993993	0	0	12	12
GO:1902711 GABA-A receptor complex	12	0.0993993	0.126	1	Cellular Component	GO:1902711	GABA-A receptor complex	0.00938178	0.0993993	0	0	12	12
GO:0002062 chondrocyte differentiation	71	0.100216	0.762	0.807	Biological Process	GO:0002062	chondrocyte differentiation	0.0051632	0.100216	0	0	71	88
GO:0032872 regulation of stress-activated MAPK cascade	123	0.100336	1.32	0.774	Biological Process	GO:0032872	regulation of stress-activated MAPK cascade	0.005177	0.100336	0	0	123	159
GO:0031668 cellular response to extracellular stimulus	107	0.100419	1.148	0.781	Biological Process	GO:0031668	cellular response to extracellular stimulus	0.00518892	0.100419	0	0	107	137
GO:0048514 blood vessel morphogenesis	271	0.101586	2.907	0.74	Biological Process	GO:0048514	blood vessel morphogenesis	0.00525701	0.101586	0	0	271	366
GO:0031228 intrinsic component of Golgi membrane	41	0.103115	0.43	0.837	Cellular Component	GO:0031228	intrinsic component of Golgi membrane	0.00979404	0.103115	0	0	41	49
GO:0010508 positive regulation of autophagy	65	0.103538	0.697	0.812	Biological Process	GO:0010508	positive regulation of autophagy	0.0053659	0.103538	0	0	65	80
GO:0045444 fat cell differentiation	120	0.104765	1.287	0.774	Biological Process	GO:0045444	fat cell differentiation	0.00545217	0.104765	0	0	120	155
GO:0060079 excitatory postsynaptic potential	53	0.104765	0.569	0.828	Biological Process	GO:0060079	excitatory postsynaptic potential	0.00545345	0.104765	0	0	53	64
GO:1903828 negative regulation of cellular protein localization	53	0.104765	0.569	0.828	Biological Process	GO:1903828	negative regulation of cellular protein localization	0.00545345	0.104765	0	0	53	64
GO:0120031 plasma membrane bounded cell projection assembly	251	0.106127	2.693	0.743	Biological Process	GO:0120031	plasma membrane bounded cell projection assembly	0.00553242	0.106127	0	0	251	338
GO:0060249 anatomical structure homeostasis	189	0.108225	2.028	0.753	Biological Process	GO:0060249	anatomical structure homeostasis	0.00565004	0.108225	0	0	189	251
GO:0030336 negative regulation of cell migration	125	0.108396	1.341	0.772	Biological Process	GO:0030336	negative regulation of cell migration	0.00566721	0.108396	0	0	125	162
GO:0048736 appendage development	101	0.108736	1.084	0.783	Biological Process	GO:0048736	appendage development	0.00570156	0.108736	0	0	101	129
GO:0060173 limb development	101	0.108736	1.084	0.783	Biological Process	GO:0060173	limb development	0.00570156	0.108736	0	0	101	129
GO:0001726 ruffle	67	0.108808	0.703	0.798	Cellular Component	GO:0001726	ruffle	0.0103998	0.108808	0	0	67	84
GO:0003044 regulation of systemic arterial blood pressure mediated by a chemical signal	30	0.108824	0.322	0.882	Biological Process	GO:0003044	regulation of systemic arterial blood pressure mediated by a chemical signal	0.00577255	0.108824	0	0	30	34
GO:0018023 peptidyl-lysine trimethylation	30	0.108824	0.322	0.882	Biological Process	GO:0018023	peptidyl-lysine trimethylation	0.00577255	0.108824	0	0	30	34
GO:0032007 negative regulation of TOR signaling	30	0.108824	0.322	0.882	Biological Process	GO:0032007	negative regulation of TOR signaling	0.00577255	0.108824	0	0	30	34
GO:0035567 non-canonical Wnt signaling pathway	30	0.108824	0.322	0.882	Biological Process	GO:0035567	non-canonical Wnt signaling pathway	0.00577255	0.108824	0	0	30	34
GO:0045197 establishment or maintenance of epithelial cell apical/basal polarity	30	0.108824	0.322	0.882	Biological Process	GO:0045197	establishment or maintenance of epithelial cell apical/basal polarity	0.00577255	0.108824	0	0	30	34
GO:0051893 regulation of focal adhesion assembly	30	0.108824	0.322	0.882	Biological Process	GO:0051893	regulation of focal adhesion assembly	0.00577255	0.108824	0	0	30	34
GO:0090109 regulation of cell-substrate junction assembly	30	0.108824	0.322	0.882	Biological Process	GO:0090109	regulation of cell-substrate junction assembly	0.00577255	0.108824	0	0	30	34
GO:1902667 regulation of axon guidance	30	0.108824	0.322	0.882	Biological Process	GO:1902667	regulation of axon guidance	0.00577255	0.108824	0	0	30	34
GO:0004114 3',5'-cyclic-nucleotide phosphodiesterase activity	24	0.109873	0.258	0.923	Molecular Function	GO:0004114	3',5'-cyclic-nucleotide phosphodiesterase activity	0.00359929	0.109873	0	0	24	26
GO:2000058 regulation of ubiquitin-dependent protein catabolic process	76	0.110497	0.815	0.8	Biological Process	GO:2000058	regulation of ubiquitin-dependent protein catabolic process	0.0058697	0.110497	0	0	76	95
GO:0019932 second-messenger-mediated signaling	216	0.110797	2.317	0.747	Biological Process	GO:0019932	second-messenger-mediated signaling	0.00589411	0.110797	0	0	216	289
GO:0030659 cytoplasmic vesicle membrane	143	0.111579	1.5	0.757	Cellular Component	GO:0030659	cytoplasmic vesicle membrane	0.0107313	0.111579	0	0	143	189
GO:0015672 monovalent inorganic cation transport	277	0.111749	2.972	0.739	Biological Process	GO:0015672	monovalent inorganic cation transport	0.00595325	0.111749	0	0	277	375
GO:0031669 cellular response to nutrient levels	98	0.111924	1.051	0.784	Biological Process	GO:0031669	cellular response to nutrient levels	0.00597107	0.111924	0	0	98	125
GO:0043507 positive regulation of JUN kinase activity	40	0.112463	0.429	0.851	Biological Process	GO:0043507	positive regulation of JUN kinase activity	0.00603329	0.112463	0	0	40	47
GO:0048145 regulation of fibroblast proliferation	40	0.112463	0.429	0.851	Biological Process	GO:0048145	regulation of fibroblast proliferation	0.00603329	0.112463	0	0	40	47
GO:1901379 regulation of potassium ion transmembrane transport	40	0.112463	0.429	0.851	Biological Process	GO:1901379	regulation of potassium ion transmembrane transport	0.00603329	0.112463	0	0	40	47
GO:0018393 internal peptidyl-lysine acetylation	87	0.112463	0.933	0.791	Biological Process	GO:0018393	internal peptidyl-lysine acetylation	0.00603558	0.112463	0	0	87	110
GO:0009755 hormone-mediated signaling pathway	114	0.112463	1.223	0.776	Biological Process	GO:0009755	hormone-mediated signaling pathway	0.00604269	0.112463	0	0	114	147
GO:0015012 heparan sulfate proteoglycan biosynthetic process	18	0.116011	0.193	0.947	Biological Process	GO:0015012	heparan sulfate proteoglycan biosynthetic process	0.00625987	0.116011	0	0	18	19
GO:0031103 axon regeneration	18	0.116011	0.193	0.947	Biological Process	GO:0031103	axon regeneration	0.00625987	0.116011	0	0	18	19
GO:0086005 ventricular cardiac muscle cell action potential	18	0.116011	0.193	0.947	Biological Process	GO:0086005	ventricular cardiac muscle cell action potential	0.00625987	0.116011	0	0	18	19
GO:0009628 response to abiotic stimulus	405	0.116316	4.345	0.727	Biological Process	GO:0009628	response to abiotic stimulus	0.00628519	0.116316	0	0	405	557
GO:0007626 locomotory behavior	111	0.117418	1.191	0.776	Biological Process	GO:0007626	locomotory behavior	0.00635886	0.117418	0	0	111	143
GO:0014065 phosphatidylinositol 3-kinase signaling	67	0.117418	0.719	0.807	Biological Process	GO:0014065	phosphatidylinositol 3-kinase signaling	0.00637231	0.117418	0	0	67	83
GO:0031128 developmental induction	26	0.117418	0.279	0.897	Biological Process	GO:0031128	developmental induction	0.00638054	0.117418	0	0	26	29
GO:0035850 epithelial cell differentiation involved in kidney development	26	0.117418	0.279	0.897	Biological Process	GO:0035850	epithelial cell differentiation involved in kidney development	0.00638054	0.117418	0	0	26	29
GO:0022038 corpus callosum development	13	0.117615	0.139	1	Biological Process	GO:0022038	corpus callosum development	0.0064271	0.117615	0	0	13	13
GO:0036303 lymph vessel morphogenesis	13	0.117615	0.139	1	Biological Process	GO:0036303	lymph vessel morphogenesis	0.0064271	0.117615	0	0	13	13
GO:1904262 negative regulation of TORC1 signaling	13	0.117615	0.139	1	Biological Process	GO:1904262	negative regulation of TORC1 signaling	0.0064271	0.117615	0	0	13	13
GO:1904376 negative regulation of protein localization to cell periphery	13	0.117615	0.139	1	Biological Process	GO:1904376	negative regulation of protein localization to cell periphery	0.0064271	0.117615	0	0	13	13
GO:0035282 segmentation	64	0.118763	0.687	0.81	Biological Process	GO:0035282	segmentation	0.00650796	0.118763	0	0	64	79
GO:0035305 negative regulation of dephosphorylation	64	0.118763	0.687	0.81	Biological Process	GO:0035305	negative regulation of dephosphorylation	0.00650796	0.118763	0	0	64	79
GO:0003014 renal system process	46	0.119232	0.494	0.836	Biological Process	GO:0003014	renal system process	0.00655181	0.119232	0	0	46	55
GO:0009798 axis specification	46	0.119232	0.494	0.836	Biological Process	GO:0009798	axis specification	0.00655181	0.119232	0	0	46	55
GO:0003170 heart valve development	33	0.119427	0.354	0.868	Biological Process	GO:0003170	heart valve development	0.00658073	0.119427	0	0	33	38
GO:0072132 mesenchyme morphogenesis	33	0.119427	0.354	0.868	Biological Process	GO:0072132	mesenchyme morphogenesis	0.00658073	0.119427	0	0	33	38
GO:1904062 regulation of cation transmembrane transport	142	0.120108	1.523	0.763	Biological Process	GO:1904062	regulation of cation transmembrane transport	0.00666177	0.120108	0	0	142	186
GO:0003209 cardiac atrium morphogenesis	22	0.120108	0.236	0.917	Biological Process	GO:0003209	cardiac atrium morphogenesis	0.00667967	0.120108	0	0	22	24
GO:0010390 histone monoubiquitination	22	0.120108	0.236	0.917	Biological Process	GO:0010390	histone monoubiquitination	0.00667967	0.120108	0	0	22	24
GO:2000758 positive regulation of peptidyl-lysine acetylation	22	0.120108	0.236	0.917	Biological Process	GO:2000758	positive regulation of peptidyl-lysine acetylation	0.00667967	0.120108	0	0	22	24
GO:0022898 regulation of transmembrane transporter activity	108	0.120108	1.159	0.777	Biological Process	GO:0022898	regulation of transmembrane transporter activity	0.00668947	0.120108	0	0	108	139
GO:0071559 response to transforming growth factor beta	108	0.120108	1.159	0.777	Biological Process	GO:0071559	response to transforming growth factor beta	0.00668947	0.120108	0	0	108	139
GO:0042303 molting cycle	58	0.120108	0.622	0.817	Biological Process	GO:0042303	molting cycle	0.00670065	0.120108	0	0	58	71
GO:0042633 hair cycle	58	0.120108	0.622	0.817	Biological Process	GO:0042633	hair cycle	0.00670065	0.120108	0	0	58	71
GO:0099565 chemical synaptic transmission, postsynaptic	58	0.120108	0.622	0.817	Biological Process	GO:0099565	chemical synaptic transmission, postsynaptic	0.00670065	0.120108	0	0	58	71
GO:0030038 contractile actin filament bundle assembly	55	0.120555	0.59	0.821	Biological Process	GO:0030038	contractile actin filament bundle assembly	0.00674396	0.120555	0	0	55	67
GO:0043149 stress fiber assembly	55	0.120555	0.59	0.821	Biological Process	GO:0043149	stress fiber assembly	0.00674396	0.120555	0	0	55	67
GO:0030258 lipid modification	134	0.122951	1.438	0.766	Biological Process	GO:0030258	lipid modification	0.00689673	0.122951	0	0	134	175
GO:0042063 gliogenesis	134	0.122951	1.438	0.766	Biological Process	GO:0042063	gliogenesis	0.00689673	0.122951	0	0	134	175
GO:0030902 hindbrain development	75	0.124641	0.805	0.798	Biological Process	GO:0030902	hindbrain development	0.0070105	0.124641	0	0	75	94
GO:0090090 negative regulation of canonical Wnt signaling pathway	75	0.124641	0.805	0.798	Biological Process	GO:0090090	negative regulation of canonical Wnt signaling pathway	0.0070105	0.124641	0	0	75	94
GO:0001518 voltage-gated sodium channel complex	16	0.125835	0.168	0.941	Cellular Component	GO:0001518	voltage-gated sodium channel complex	0.0121776	0.125835	0	0	16	17
GO:0030173 integral component of Golgi membrane	40	0.125871	0.42	0.833	Cellular Component	GO:0030173	integral component of Golgi membrane	0.0122562	0.125871	0	0	40	48
GO:0002011 morphogenesis of an epithelial sheet	36	0.127889	0.386	0.857	Biological Process	GO:0002011	morphogenesis of an epithelial sheet	0.00720297	0.127889	0	0	36	42
GO:0030177 positive regulation of Wnt signaling pathway	72	0.128464	0.772	0.8	Biological Process	GO:0030177	positive regulation of Wnt signaling pathway	0.00724515	0.128464	0	0	72	90
GO:0032984 protein-containing complex disassembly	118	0.128606	1.266	0.771	Biological Process	GO:0032984	protein-containing complex disassembly	0.00726293	0.128606	0	0	118	153
GO:0051046 regulation of secretion	337	0.12959	3.615	0.731	Biological Process	GO:0051046	regulation of secretion	0.00732837	0.12959	0	0	337	461
GO:0001763 morphogenesis of a branching structure	110	0.1301	1.18	0.775	Biological Process	GO:0001763	morphogenesis of a branching structure	0.00736714	0.1301	0	0	110	142
GO:0035265 organ growth	83	0.131038	0.89	0.79	Biological Process	GO:0035265	organ growth	0.00743026	0.131038	0	0	83	105
GO:0098739 import across plasma membrane	69	0.131564	0.74	0.802	Biological Process	GO:0098739	import across plasma membrane	0.0074701	0.131564	0	0	69	86
GO:0005230 extracellular ligand-gated ion channel activity	54	0.132209	0.581	0.831	Molecular Function	GO:0005230	extracellular ligand-gated ion channel activity	0.00447105	0.132209	0	0	54	65
GO:0019208 phosphatase regulator activity	54	0.132209	0.581	0.831	Molecular Function	GO:0019208	phosphatase regulator activity	0.00447105	0.132209	0	0	54	65
GO:0005248 voltage-gated sodium channel activity	19	0.132209	0.204	0.95	Molecular Function	GO:0005248	voltage-gated sodium channel activity	0.00448296	0.132209	0	0	19	20
GO:0016917 GABA receptor activity	19	0.132209	0.204	0.95	Molecular Function	GO:0016917	GABA receptor activity	0.00448296	0.132209	0	0	19	20
GO:1902903 regulation of supramolecular fiber organization	179	0.132639	1.92	0.752	Biological Process	GO:1902903	regulation of supramolecular fiber organization	0.00754127	0.132639	0	0	179	238
GO:0035306 positive regulation of dephosphorylation	29	0.133302	0.311	0.879	Biological Process	GO:0035306	positive regulation of dephosphorylation	0.0075891	0.133302	0	0	29	33
GO:0002028 regulation of sodium ion transport	39	0.134392	0.418	0.848	Biological Process	GO:0002028	regulation of sodium ion transport	0.00766141	0.134392	0	0	39	46
GO:0050890 cognition	128	0.134968	1.373	0.766	Biological Process	GO:0050890	cognition	0.00770455	0.134968	0	0	128	167
GO:0001894 tissue homeostasis	107	0.135735	1.148	0.775	Biological Process	GO:0001894	tissue homeostasis	0.00775863	0.135735	0	0	107	138
GO:0046328 regulation of JNK cascade	99	0.135763	1.062	0.78	Biological Process	GO:0046328	regulation of JNK cascade	0.00777062	0.135763	0	0	99	127
GO:0007517 muscle organ development	151	0.136007	1.62	0.759	Biological Process	GO:0007517	muscle organ development	0.00779491	0.136007	0	0	151	199
GO:0010977 negative regulation of neuron projection development	63	0.137008	0.676	0.808	Biological Process	GO:0010977	negative regulation of neuron projection development	0.00787319	0.137008	0	0	63	78
GO:0032434 regulation of proteasomal ubiquitin-dependent protein catabolic process	63	0.137008	0.676	0.808	Biological Process	GO:0032434	regulation of proteasomal ubiquitin-dependent protein catabolic process	0.00787319	0.137008	0	0	63	78
GO:0048645 animal organ formation	42	0.138496	0.451	0.84	Biological Process	GO:0048645	animal organ formation	0.00797982	0.138496	0	0	42	50
GO:0060291 long-term synaptic potentiation	42	0.138496	0.451	0.84	Biological Process	GO:0060291	long-term synaptic potentiation	0.00797982	0.138496	0	0	42	50
GO:0007179 transforming growth factor beta receptor signaling pathway	88	0.138548	0.944	0.786	Biological Process	GO:0007179	transforming growth factor beta receptor signaling pathway	0.00802929	0.138548	0	0	88	112
GO:0006906 vesicle fusion	60	0.138548	0.644	0.811	Biological Process	GO:0006906	vesicle fusion	0.00804009	0.138548	0	0	60	74
GO:0042472 inner ear morphogenesis	60	0.138548	0.644	0.811	Biological Process	GO:0042472	inner ear morphogenesis	0.00804009	0.138548	0	0	60	74
GO:0007034 vacuolar transport	77	0.138548	0.826	0.794	Biological Process	GO:0007034	vacuolar transport	0.00804616	0.138548	0	0	77	97
GO:0046330 positive regulation of JNK cascade	77	0.138548	0.826	0.794	Biological Process	GO:0046330	positive regulation of JNK cascade	0.00804616	0.138548	0	0	77	97
GO:0048639 positive regulation of developmental growth	77	0.138548	0.826	0.794	Biological Process	GO:0048639	positive regulation of developmental growth	0.00804616	0.138548	0	0	77	97
GO:1902275 regulation of chromatin organization	104	0.140389	1.116	0.776	Biological Process	GO:1902275	regulation of chromatin organization	0.00816857	0.140389	0	0	104	134
GO:1904375 regulation of protein localization to cell periphery	57	0.140389	0.612	0.814	Biological Process	GO:1904375	regulation of protein localization to cell periphery	0.00817445	0.140389	0	0	57	70
GO:0005790 smooth endoplasmic reticulum	11	0.14048	0.115	1	Cellular Component	GO:0005790	smooth endoplasmic reticulum	0.0138466	0.14048	0	0	11	11
GO:0098831 presynaptic active zone cytoplasmic component	11	0.14048	0.115	1	Cellular Component	GO:0098831	presynaptic active zone cytoplasmic component	0.0138466	0.14048	0	0	11	11
GO:0060411 cardiac septum morphogenesis	48	0.141574	0.515	0.828	Biological Process	GO:0060411	cardiac septum morphogenesis	0.00828435	0.141574	0	0	48	58
GO:1903076 regulation of protein localization to plasma membrane	48	0.141574	0.515	0.828	Biological Process	GO:1903076	regulation of protein localization to plasma membrane	0.00828435	0.141574	0	0	48	58
GO:0022404 molting cycle process	51	0.141574	0.547	0.823	Biological Process	GO:0022404	molting cycle process	0.00830823	0.141574	0	0	51	62
GO:0022405 hair cycle process	51	0.141574	0.547	0.823	Biological Process	GO:0022405	hair cycle process	0.00830823	0.141574	0	0	51	62
GO:0032092 positive regulation of protein binding	51	0.141574	0.547	0.823	Biological Process	GO:0032092	positive regulation of protein binding	0.00830823	0.141574	0	0	51	62
GO:0045778 positive regulation of ossification	51	0.141574	0.547	0.823	Biological Process	GO:0045778	positive regulation of ossification	0.00830823	0.141574	0	0	51	62
GO:0006338 chromatin remodeling	85	0.142708	0.912	0.787	Biological Process	GO:0006338	chromatin remodeling	0.00839653	0.142708	0	0	85	108
GO:0016573 histone acetylation	85	0.142708	0.912	0.787	Biological Process	GO:0016573	histone acetylation	0.00839653	0.142708	0	0	85	108
GO:0046903 secretion	485	0.143553	5.203	0.721	Biological Process	GO:0046903	secretion	0.00847315	0.143553	0	0	485	673
GO:0008045 motor neuron axon guidance	25	0.143553	0.268	0.893	Biological Process	GO:0008045	motor neuron axon guidance	0.00851776	0.143553	0	0	25	28
GO:0051489 regulation of filopodium assembly	25	0.143553	0.268	0.893	Biological Process	GO:0051489	regulation of filopodium assembly	0.00851776	0.143553	0	0	25	28
GO:0086002 cardiac muscle cell action potential involved in contraction	25	0.143553	0.268	0.893	Biological Process	GO:0086002	cardiac muscle cell action potential involved in contraction	0.00851776	0.143553	0	0	25	28
GO:0090175 regulation of establishment of planar polarity	25	0.143553	0.268	0.893	Biological Process	GO:0090175	regulation of establishment of planar polarity	0.00851776	0.143553	0	0	25	28
GO:0045927 positive regulation of growth	109	0.143553	1.169	0.773	Biological Process	GO:0045927	positive regulation of growth	0.00852008	0.143553	0	0	109	141
GO:0055017 cardiac muscle tissue growth	32	0.143553	0.343	0.865	Biological Process	GO:0055017	cardiac muscle tissue growth	0.00852279	0.143553	0	0	32	37
GO:1901698 response to nitrogen compound	380	0.143798	4.077	0.727	Biological Process	GO:1901698	response to nitrogen compound	0.0085483	0.143798	0	0	380	523
GO:0021801 cerebral cortex radial glia guided migration	17	0.146819	0.182	0.944	Biological Process	GO:0021801	cerebral cortex radial glia guided migration	0.00879502	0.146819	0	0	17	18
GO:0022030 telencephalon glial cell migration	17	0.146819	0.182	0.944	Biological Process	GO:0022030	telencephalon glial cell migration	0.00879502	0.146819	0	0	17	18
GO:0060421 positive regulation of heart growth	17	0.146819	0.182	0.944	Biological Process	GO:0060421	positive regulation of heart growth	0.00879502	0.146819	0	0	17	18
GO:0061082 myeloid leukocyte cytokine production	17	0.146819	0.182	0.944	Biological Process	GO:0061082	myeloid leukocyte cytokine production	0.00879502	0.146819	0	0	17	18
GO:0099632 protein transport within plasma membrane	17	0.146819	0.182	0.944	Biological Process	GO:0099632	protein transport within plasma membrane	0.00879502	0.146819	0	0	17	18
GO:0099637 neurotransmitter receptor transport	17	0.146819	0.182	0.944	Biological Process	GO:0099637	neurotransmitter receptor transport	0.00879502	0.146819	0	0	17	18
GO:0030658 transport vesicle membrane	65	0.148079	0.682	0.793	Cellular Component	GO:0030658	transport vesicle membrane	0.0147725	0.148079	0	0	65	82
GO:0055037 recycling endosome	65	0.148079	0.682	0.793	Cellular Component	GO:0055037	recycling endosome	0.0147725	0.148079	0	0	65	82
GO:0003012 muscle system process	160	0.148958	1.717	0.755	Biological Process	GO:0003012	muscle system process	0.00893454	0.148958	0	0	160	212
GO:0007214 gamma-aminobutyric acid signaling pathway	21	0.151032	0.225	0.913	Biological Process	GO:0007214	gamma-aminobutyric acid signaling pathway	0.00910497	0.151032	0	0	21	23
GO:0014037 Schwann cell differentiation	21	0.151032	0.225	0.913	Biological Process	GO:0014037	Schwann cell differentiation	0.00910497	0.151032	0	0	21	23
GO:0032594 protein transport within lipid bilayer	21	0.151032	0.225	0.913	Biological Process	GO:0032594	protein transport within lipid bilayer	0.00910497	0.151032	0	0	21	23
GO:0033522 histone H2A ubiquitination	21	0.151032	0.225	0.913	Biological Process	GO:0033522	histone H2A ubiquitination	0.00910497	0.151032	0	0	21	23
GO:0030426 growth cone	39	0.152308	0.409	0.83	Cellular Component	GO:0030426	growth cone	0.0152854	0.152308	0	0	39	47
GO:0043113 receptor clustering	35	0.152638	0.375	0.854	Biological Process	GO:0043113	receptor clustering	0.00921344	0.152638	0	0	35	41
GO:0007229 integrin-mediated signaling pathway	65	0.152813	0.697	0.802	Biological Process	GO:0007229	integrin-mediated signaling pathway	0.00923561	0.152813	0	0	65	81
GO:0061138 morphogenesis of a branching epithelium	103	0.155258	1.105	0.774	Biological Process	GO:0061138	morphogenesis of a branching epithelium	0.00946737	0.155258	0	0	103	133
GO:0003161 cardiac conduction system development	12	0.155258	0.129	1	Biological Process	GO:0003161	cardiac conduction system development	0.00947806	0.155258	0	0	12	12
GO:0014821 phasic smooth muscle contraction	12	0.155258	0.129	1	Biological Process	GO:0014821	phasic smooth muscle contraction	0.00947806	0.155258	0	0	12	12
GO:0021694 cerebellar Purkinje cell layer formation	12	0.155258	0.129	1	Biological Process	GO:0021694	cerebellar Purkinje cell layer formation	0.00947806	0.155258	0	0	12	12
GO:0021819 layer formation in cerebral cortex	12	0.155258	0.129	1	Biological Process	GO:0021819	layer formation in cerebral cortex	0.00947806	0.155258	0	0	12	12
GO:0060055 angiogenesis involved in wound healing	12	0.155258	0.129	1	Biological Process	GO:0060055	angiogenesis involved in wound healing	0.00947806	0.155258	0	0	12	12
GO:0086011 membrane repolarization during action potential	12	0.155258	0.129	1	Biological Process	GO:0086011	membrane repolarization during action potential	0.00947806	0.155258	0	0	12	12
GO:1903077 negative regulation of protein localization to plasma membrane	12	0.155258	0.129	1	Biological Process	GO:1903077	negative regulation of protein localization to plasma membrane	0.00947806	0.155258	0	0	12	12
GO:0072009 nephron epithelium development	62	0.155427	0.665	0.805	Biological Process	GO:0072009	nephron epithelium development	0.00950025	0.155427	0	0	62	77
GO:0048878 chemical homeostasis	527	0.157226	5.654	0.718	Biological Process	GO:0048878	chemical homeostasis	0.00962219	0.157226	0	0	527	734
GO:0019226 transmission of nerve impulse	38	0.15787	0.408	0.844	Biological Process	GO:0019226	transmission of nerve impulse	0.00969769	0.15787	0	0	38	45
GO:0036465 synaptic vesicle recycling	38	0.15787	0.408	0.844	Biological Process	GO:0036465	synaptic vesicle recycling	0.00969769	0.15787	0	0	38	45
GO:0097035 regulation of membrane lipid distribution	38	0.15787	0.408	0.844	Biological Process	GO:0097035	regulation of membrane lipid distribution	0.00969769	0.15787	0	0	38	45
GO:0019904 protein domain specific binding	288	0.159496	3.099	0.738	Molecular Function	GO:0019904	protein domain specific binding	0.00545404	0.159496	0	0	288	390
GO:0007050 cell cycle arrest	73	0.1609	0.783	0.793	Biological Process	GO:0007050	cell cycle arrest	0.00993092	0.1609	0	0	73	92
GO:0048146 positive regulation of fibroblast proliferation	28	0.1609	0.3	0.875	Biological Process	GO:0048146	positive regulation of fibroblast proliferation	0.0099437	0.1609	0	0	28	32
GO:1900024 regulation of substrate adhesion-dependent cell spreading	28	0.1609	0.3	0.875	Biological Process	GO:1900024	regulation of substrate adhesion-dependent cell spreading	0.0099437	0.1609	0	0	28	32
GO:0034767 positive regulation of ion transmembrane transport	56	0.1609	0.601	0.812	Biological Process	GO:0034767	positive regulation of ion transmembrane transport	0.00994511	0.1609	0	0	56	69
GO:0042770 signal transduction in response to DNA damage	56	0.1609	0.601	0.812	Biological Process	GO:0042770	signal transduction in response to DNA damage	0.00994511	0.1609	0	0	56	69
GO:0003281 ventricular septum development	41	0.161561	0.44	0.837	Biological Process	GO:0003281	ventricular septum development	0.0100106	0.161561	0	0	41	49
GO:1902117 positive regulation of organelle assembly	41	0.161561	0.44	0.837	Biological Process	GO:1902117	positive regulation of organelle assembly	0.0100106	0.161561	0	0	41	49
GO:0001786 phosphatidylserine binding	37	0.16213	0.398	0.86	Molecular Function	GO:0001786	phosphatidylserine binding	0.00568386	0.16213	0	0	37	43
GO:0030276 clathrin binding	37	0.16213	0.398	0.86	Molecular Function	GO:0030276	clathrin binding	0.00568386	0.16213	0	0	37	43
GO:0048365 Rac GTPase binding	37	0.16213	0.398	0.86	Molecular Function	GO:0048365	Rac GTPase binding	0.00568386	0.16213	0	0	37	43
GO:0002064 epithelial cell development	113	0.163543	1.212	0.769	Biological Process	GO:0002064	epithelial cell development	0.0101539	0.163543	0	0	113	147
GO:0001738 morphogenesis of a polarized epithelium	44	0.163543	0.472	0.83	Biological Process	GO:0001738	morphogenesis of a polarized epithelium	0.0101833	0.163543	0	0	44	53
GO:0030516 regulation of axon extension	44	0.163543	0.472	0.83	Biological Process	GO:0030516	regulation of axon extension	0.0101833	0.163543	0	0	44	53
GO:0033627 cell adhesion mediated by integrin	44	0.163543	0.472	0.83	Biological Process	GO:0033627	cell adhesion mediated by integrin	0.0101833	0.163543	0	0	44	53
GO:0032580 Golgi cisterna membrane	19	0.163662	0.199	0.905	Cellular Component	GO:0032580	Golgi cisterna membrane	0.0165309	0.163662	0	0	19	21
GO:0055038 recycling endosome membrane	26	0.163662	0.273	0.867	Cellular Component	GO:0055038	recycling endosome membrane	0.0166204	0.163662	0	0	26	30
GO:0021549 cerebellum development	50	0.163782	0.536	0.82	Biological Process	GO:0021549	cerebellum development	0.0102106	0.163782	0	0	50	61
GO:0035335 peptidyl-tyrosine dephosphorylation	70	0.165324	0.751	0.795	Biological Process	GO:0035335	peptidyl-tyrosine dephosphorylation	0.0103193	0.165324	0	0	70	88
GO:0050794 regulation of cellular process	5551	0.165568	59.554	0.686	Biological Process	GO:0050794	regulation of cellular process	0.0103472	0.165568	0	0	5551	8090
GO:0071560 cellular response to transforming growth factor beta stimulus	105	0.165886	1.126	0.772	Biological Process	GO:0071560	cellular response to transforming growth factor beta stimulus	0.0103797	0.165886	0	0	105	136
GO:0043228 non-membrane-bounded organelle	1941	0.166155	20.359	0.695	Cellular Component	GO:0043228	non-membrane-bounded organelle	0.0170721	0.166155	0	0	1941	2794
GO:0043232 intracellular non-membrane-bounded organelle	1941	0.166155	20.359	0.695	Cellular Component	GO:0043232	intracellular non-membrane-bounded organelle	0.0170721	0.166155	0	0	1941	2794
GO:0046578 regulation of Ras protein signal transduction	97	0.167751	1.041	0.776	Biological Process	GO:0046578	regulation of Ras protein signal transduction	0.0105092	0.167751	0	0	97	125
GO:0007612 learning	67	0.170633	0.719	0.798	Biological Process	GO:0007612	learning	0.0107028	0.170633	0	0	67	84
GO:0048706 embryonic skeletal system development	78	0.172074	0.837	0.788	Biological Process	GO:0048706	embryonic skeletal system development	0.0108063	0.172074	0	0	78	99
GO:0008289 lipid binding	361	0.172991	3.885	0.731	Molecular Function	GO:0008289	lipid binding	0.00611435	0.172991	0	0	361	494
GO:0043122 regulation of I-kappaB kinase/NF-kappaB signaling	102	0.174183	1.094	0.773	Biological Process	GO:0043122	regulation of I-kappaB kinase/NF-kappaB signaling	0.010952	0.174183	0	0	102	132
GO:0007528 neuromuscular junction development	31	0.174317	0.333	0.861	Biological Process	GO:0007528	neuromuscular junction development	0.0110003	0.174317	0	0	31	36
GO:0032835 glomerulus development	31	0.174317	0.333	0.861	Biological Process	GO:0032835	glomerulus development	0.0110003	0.174317	0	0	31	36
GO:0086003 cardiac muscle cell contraction	31	0.174317	0.333	0.861	Biological Process	GO:0086003	cardiac muscle cell contraction	0.0110003	0.174317	0	0	31	36
GO:0051336 regulation of hydrolase activity	589	0.175087	6.319	0.715	Biological Process	GO:0051336	regulation of hydrolase activity	0.0110622	0.175087	0	0	589	824
GO:1903364 positive regulation of cellular protein catabolic process	64	0.175097	0.687	0.8	Biological Process	GO:1903364	positive regulation of cellular protein catabolic process	0.0110762	0.175097	0	0	64	80
GO:0005795 Golgi stack	47	0.17512	0.493	0.81	Cellular Component	GO:0005795	Golgi stack	0.0182024	0.17512	0	0	47	58
GO:0008076 voltage-gated potassium channel complex	47	0.17512	0.493	0.81	Cellular Component	GO:0008076	voltage-gated potassium channel complex	0.0182024	0.17512	0	0	47	58
GO:0030427 site of polarized growth	44	0.175869	0.462	0.815	Cellular Component	GO:0030427	site of polarized growth	0.0185955	0.175869	0	0	44	54
GO:0030672 synaptic vesicle membrane	44	0.175869	0.462	0.815	Cellular Component	GO:0030672	synaptic vesicle membrane	0.0185955	0.175869	0	0	44	54
GO:0099501 exocytic vesicle membrane	44	0.175869	0.462	0.815	Cellular Component	GO:0099501	exocytic vesicle membrane	0.0185955	0.175869	0	0	44	54
GO:0098656 anion transmembrane transport	168	0.177858	1.802	0.75	Biological Process	GO:0098656	anion transmembrane transport	0.0112865	0.177858	0	0	168	224
GO:0060562 epithelial tube morphogenesis	163	0.177858	1.749	0.751	Biological Process	GO:0060562	epithelial tube morphogenesis	0.0113117	0.177858	0	0	163	217
GO:0021696 cerebellar cortex morphogenesis	24	0.177858	0.257	0.889	Biological Process	GO:0021696	cerebellar cortex morphogenesis	0.0113322	0.177858	0	0	24	27
GO:0030517 negative regulation of axon extension	24	0.177858	0.257	0.889	Biological Process	GO:0030517	negative regulation of axon extension	0.0113322	0.177858	0	0	24	27
GO:0035272 exocrine system development	24	0.177858	0.257	0.889	Biological Process	GO:0035272	exocrine system development	0.0113322	0.177858	0	0	24	27
GO:0051567 histone H3-K9 methylation	24	0.177858	0.257	0.889	Biological Process	GO:0051567	histone H3-K9 methylation	0.0113322	0.177858	0	0	24	27
GO:0017147 Wnt-protein binding	26	0.178646	0.28	0.897	Molecular Function	GO:0017147	Wnt-protein binding	0.00644484	0.178646	0	0	26	29
GO:0022851 GABA-gated chloride ion channel activity	13	0.178646	0.14	1	Molecular Function	GO:0022851	GABA-gated chloride ion channel activity	0.00646823	0.178646	0	0	13	13
GO:0098918 structural constituent of synapse	13	0.178646	0.14	1	Molecular Function	GO:0098918	structural constituent of synapse	0.00646823	0.178646	0	0	13	13
GO:0035150 regulation of tube size	61	0.179231	0.654	0.803	Biological Process	GO:0035150	regulation of tube size	0.0114333	0.179231	0	0	61	76
GO:0012506 vesicle membrane	153	0.179979	1.605	0.746	Cellular Component	GO:0012506	vesicle membrane	0.0191375	0.179979	0	0	153	205
GO:0045177 apical part of cell	148	0.180455	1.552	0.747	Cellular Component	GO:0045177	apical part of cell	0.0192959	0.180455	0	0	148	198
GO:0007160 cell-matrix adhesion	99	0.180899	1.062	0.773	Biological Process	GO:0007160	cell-matrix adhesion	0.0115535	0.180899	0	0	99	128
GO:0043491 protein kinase B signaling	91	0.181986	0.976	0.778	Biological Process	GO:0043491	protein kinase B signaling	0.0116506	0.181986	0	0	91	117
GO:0046488 phosphatidylinositol metabolic process	91	0.181986	0.976	0.778	Biological Process	GO:0046488	phosphatidylinositol metabolic process	0.0116506	0.181986	0	0	91	117
GO:0004715 non-membrane spanning protein tyrosine kinase activity	33	0.182421	0.355	0.868	Molecular Function	GO:0004715	non-membrane spanning protein tyrosine kinase activity	0.00665731	0.182421	0	0	33	38
GO:0060419 heart growth	34	0.183137	0.365	0.85	Biological Process	GO:0060419	heart growth	0.011745	0.183137	0	0	34	40
GO:0010923 negative regulation of phosphatase activity	58	0.183137	0.622	0.806	Biological Process	GO:0010923	negative regulation of phosphatase activity	0.0117662	0.183137	0	0	58	72
GO:0048704 embryonic skeletal system morphogenesis	58	0.183137	0.622	0.806	Biological Process	GO:0048704	embryonic skeletal system morphogenesis	0.0117662	0.183137	0	0	58	72
GO:0019897 extrinsic component of plasma membrane	82	0.183286	0.86	0.774	Cellular Component	GO:0019897	extrinsic component of plasma membrane	0.0197082	0.183286	0	0	82	106
GO:0044309 neuron spine	55	0.184175	0.577	0.797	Cellular Component	GO:0044309	neuron spine	0.0199138	0.184175	0	0	55	69
GO:0030135 coated vesicle	100	0.184973	1.049	0.763	Cellular Component	GO:0030135	coated vesicle	0.0201105	0.184973	0	0	100	131
GO:0002178 palmitoyltransferase complex	10	0.185918	0.105	1	Cellular Component	GO:0002178	palmitoyltransferase complex	0.0204355	0.185918	0	0	10	10
GO:0032045 guanyl-nucleotide exchange factor complex	10	0.185918	0.105	1	Cellular Component	GO:0032045	guanyl-nucleotide exchange factor complex	0.0204355	0.185918	0	0	10	10
GO:0031674 I band	52	0.187179	0.545	0.8	Cellular Component	GO:0031674	I band	0.0206858	0.187179	0	0	52	65
GO:0007405 neuroblast proliferation	37	0.18918	0.397	0.841	Biological Process	GO:0007405	neuroblast proliferation	0.0122342	0.18918	0	0	37	44
GO:0048814 regulation of dendrite morphogenesis	37	0.18918	0.397	0.841	Biological Process	GO:0048814	regulation of dendrite morphogenesis	0.0122342	0.18918	0	0	37	44
GO:0001649 osteoblast differentiation	88	0.18918	0.944	0.779	Biological Process	GO:0001649	osteoblast differentiation	0.0122599	0.18918	0	0	88	113
GO:0006885 regulation of pH	52	0.18918	0.558	0.812	Biological Process	GO:0006885	regulation of pH	0.0123186	0.18918	0	0	52	64
GO:0090263 positive regulation of canonical Wnt signaling pathway	52	0.18918	0.558	0.812	Biological Process	GO:0090263	positive regulation of canonical Wnt signaling pathway	0.0123186	0.18918	0	0	52	64
GO:0001945 lymph vessel development	16	0.18918	0.172	0.941	Biological Process	GO:0001945	lymph vessel development	0.0123259	0.18918	0	0	16	17
GO:0033198 response to ATP	16	0.18918	0.172	0.941	Biological Process	GO:0033198	response to ATP	0.0123259	0.18918	0	0	16	17
GO:0050650 chondroitin sulfate proteoglycan biosynthetic process	16	0.18918	0.172	0.941	Biological Process	GO:0050650	chondroitin sulfate proteoglycan biosynthetic process	0.0123259	0.18918	0	0	16	17
GO:0055023 positive regulation of cardiac muscle tissue growth	16	0.18918	0.172	0.941	Biological Process	GO:0055023	positive regulation of cardiac muscle tissue growth	0.0123259	0.18918	0	0	16	17
GO:1903523 negative regulation of blood circulation	16	0.18918	0.172	0.941	Biological Process	GO:1903523	negative regulation of blood circulation	0.0123259	0.18918	0	0	16	17
GO:0001569 branching involved in blood vessel morphogenesis	20	0.18918	0.215	0.909	Biological Process	GO:0001569	branching involved in blood vessel morphogenesis	0.0123708	0.18918	0	0	20	22
GO:0002448 mast cell mediated immunity	20	0.18918	0.215	0.909	Biological Process	GO:0002448	mast cell mediated immunity	0.0123708	0.18918	0	0	20	22
GO:0035066 positive regulation of histone acetylation	20	0.18918	0.215	0.909	Biological Process	GO:0035066	positive regulation of histone acetylation	0.0123708	0.18918	0	0	20	22
GO:0060317 cardiac epithelial to mesenchymal transition	20	0.18918	0.215	0.909	Biological Process	GO:0060317	cardiac epithelial to mesenchymal transition	0.0123708	0.18918	0	0	20	22
GO:0099560 synaptic membrane adhesion	20	0.18918	0.215	0.909	Biological Process	GO:0099560	synaptic membrane adhesion	0.0123708	0.18918	0	0	20	22
GO:0006816 calcium ion transport	204	0.190168	2.189	0.742	Biological Process	GO:0006816	calcium ion transport	0.0124498	0.190168	0	0	204	275
GO:0001942 hair follicle development	49	0.190311	0.526	0.817	Biological Process	GO:0001942	hair follicle development	0.0125111	0.190311	0	0	49	60
GO:0006892 post-Golgi vesicle-mediated transport	49	0.190311	0.526	0.817	Biological Process	GO:0006892	post-Golgi vesicle-mediated transport	0.0125111	0.190311	0	0	49	60
GO:0008344 adult locomotory behavior	49	0.190311	0.526	0.817	Biological Process	GO:0008344	adult locomotory behavior	0.0125111	0.190311	0	0	49	60
GO:0061035 regulation of cartilage development	40	0.190311	0.429	0.833	Biological Process	GO:0061035	regulation of cartilage development	0.0125172	0.190311	0	0	40	48
GO:0014706 striated muscle tissue development	172	0.190569	1.845	0.748	Biological Process	GO:0014706	striated muscle tissue development	0.0125693	0.190569	0	0	172	230
GO:0045596 negative regulation of cell differentiation	314	0.190569	3.369	0.729	Biological Process	GO:0045596	negative regulation of cell differentiation	0.0126123	0.190569	0	0	314	431
GO:0051129 negative regulation of cellular component organization	314	0.190569	3.369	0.729	Biological Process	GO:0051129	negative regulation of cellular component organization	0.0126123	0.190569	0	0	314	431
GO:0010595 positive regulation of endothelial cell migration	46	0.190569	0.494	0.821	Biological Process	GO:0010595	positive regulation of endothelial cell migration	0.0126245	0.190569	0	0	46	56
GO:0014074 response to purine-containing compound	46	0.190569	0.494	0.821	Biological Process	GO:0014074	response to purine-containing compound	0.0126245	0.190569	0	0	46	56
GO:0051865 protein autoubiquitination	43	0.190569	0.461	0.827	Biological Process	GO:0051865	protein autoubiquitination	0.0126358	0.190569	0	0	43	52
GO:0097581 lamellipodium organization	43	0.190569	0.461	0.827	Biological Process	GO:0097581	lamellipodium organization	0.0126358	0.190569	0	0	43	52
GO:0044464 cell part	8231	0.19141	86.333	0.681	Cellular Component	GO:0044464	cell part	0.0212678	0.19141	0	0	8231	12085
GO:0009267 cellular response to starvation	77	0.19172	0.826	0.786	Biological Process	GO:0009267	cellular response to starvation	0.0127268	0.19172	0	0	77	98
GO:0000792 heterochromatin	49	0.191789	0.514	0.803	Cellular Component	GO:0000792	heterochromatin	0.0214245	0.191789	0	0	49	61
GO:0018205 peptidyl-lysine modification	189	0.193958	2.028	0.744	Biological Process	GO:0018205	peptidyl-lysine modification	0.0128902	0.193958	0	0	189	254
GO:0007157 heterophilic cell-cell adhesion via plasma membrane cell adhesion molecules	27	0.1949	0.29	0.871	Biological Process	GO:0007157	heterophilic cell-cell adhesion via plasma membrane cell adhesion molecules	0.0129825	0.1949	0	0	27	31
GO:0060998 regulation of dendritic spine development	27	0.1949	0.29	0.871	Biological Process	GO:0060998	regulation of dendritic spine development	0.0129825	0.1949	0	0	27	31
GO:0030027 lamellipodium	76	0.195824	0.797	0.776	Cellular Component	GO:0030027	lamellipodium	0.0220168	0.195824	0	0	76	98
GO:0044306 neuron projection terminus	46	0.195824	0.482	0.807	Cellular Component	GO:0044306	neuron projection terminus	0.0221091	0.195824	0	0	46	57
GO:0000803 sex chromosome	18	0.196605	0.189	0.9	Cellular Component	GO:0000803	sex chromosome	0.0223147	0.196605	0	0	18	20
GO:0015077 monovalent inorganic cation transmembrane transporter activity	234	0.197749	2.518	0.743	Molecular Function	GO:0015077	monovalent inorganic cation transmembrane transporter activity	0.00727354	0.197749	0	0	234	315
GO:0043244 regulation of protein complex disassembly	63	0.198671	0.676	0.797	Biological Process	GO:0043244	regulation of protein complex disassembly	0.0132488	0.198671	0	0	63	79
GO:0030118 clathrin coat	28	0.199502	0.294	0.848	Cellular Component	GO:0030118	clathrin coat	0.0227628	0.199502	0	0	28	33
GO:0048284 organelle fusion	74	0.199566	0.794	0.787	Biological Process	GO:0048284	organelle fusion	0.0133237	0.199566	0	0	74	94
GO:0030522 intracellular receptor signaling pathway	111	0.199922	1.191	0.766	Biological Process	GO:0030522	intracellular receptor signaling pathway	0.0133626	0.199922	0	0	111	145
GO:0060491 regulation of cell projection assembly	90	0.202408	0.966	0.776	Biological Process	GO:0060491	regulation of cell projection assembly	0.0135443	0.202408	0	0	90	116
GO:0010494 cytoplasmic stress granule	31	0.202977	0.325	0.838	Cellular Component	GO:0010494	cytoplasmic stress granule	0.0234018	0.202977	0	0	31	37
GO:0032587 ruffle membrane	31	0.202977	0.325	0.838	Cellular Component	GO:0032587	ruffle membrane	0.0234018	0.202977	0	0	31	37
GO:0033044 regulation of chromosome organization	186	0.203892	1.995	0.744	Biological Process	GO:0033044	regulation of chromosome organization	0.0136591	0.203892	0	0	186	250
GO:0035296 regulation of tube diameter	60	0.204141	0.644	0.8	Biological Process	GO:0035296	regulation of tube diameter	0.0137224	0.204141	0	0	60	75
GO:0050880 regulation of blood vessel size	60	0.204141	0.644	0.8	Biological Process	GO:0050880	regulation of blood vessel size	0.0137224	0.204141	0	0	60	75
GO:0097746 regulation of blood vessel diameter	60	0.204141	0.644	0.8	Biological Process	GO:0097746	regulation of blood vessel diameter	0.0137224	0.204141	0	0	60	75
GO:0003018 vascular process in circulatory system	71	0.205134	0.762	0.789	Biological Process	GO:0003018	vascular process in circulatory system	0.0139336	0.205134	0	0	71	90
GO:0001946 lymphangiogenesis	11	0.205134	0.118	1	Biological Process	GO:0001946	lymphangiogenesis	0.0139768	0.205134	0	0	11	11
GO:0021702 cerebellar Purkinje cell differentiation	11	0.205134	0.118	1	Biological Process	GO:0021702	cerebellar Purkinje cell differentiation	0.0139768	0.205134	0	0	11	11
GO:0043970 histone H3-K9 acetylation	11	0.205134	0.118	1	Biological Process	GO:0043970	histone H3-K9 acetylation	0.0139768	0.205134	0	0	11	11
GO:0044406 adhesion of symbiont to host	11	0.205134	0.118	1	Biological Process	GO:0044406	adhesion of symbiont to host	0.0139768	0.205134	0	0	11	11
GO:0048820 hair follicle maturation	11	0.205134	0.118	1	Biological Process	GO:0048820	hair follicle maturation	0.0139768	0.205134	0	0	11	11
GO:0061081 positive regulation of myeloid leukocyte cytokine production involved in immune response	11	0.205134	0.118	1	Biological Process	GO:0061081	positive regulation of myeloid leukocyte cytokine production involved in immune response	0.0139768	0.205134	0	0	11	11
GO:0086013 membrane repolarization during cardiac muscle cell action potential	11	0.205134	0.118	1	Biological Process	GO:0086013	membrane repolarization during cardiac muscle cell action potential	0.0139768	0.205134	0	0	11	11
GO:0097205 renal filtration	11	0.205134	0.118	1	Biological Process	GO:0097205	renal filtration	0.0139768	0.205134	0	0	11	11
GO:0099563 modification of synaptic structure	11	0.205134	0.118	1	Biological Process	GO:0099563	modification of synaptic structure	0.0139768	0.205134	0	0	11	11
GO:1902285 semaphorin-plexin signaling pathway involved in neuron projection guidance	11	0.205134	0.118	1	Biological Process	GO:1902285	semaphorin-plexin signaling pathway involved in neuron projection guidance	0.0139768	0.205134	0	0	11	11
GO:1903779 regulation of cardiac conduction	11	0.205134	0.118	1	Biological Process	GO:1903779	regulation of cardiac conduction	0.0139768	0.205134	0	0	11	11
GO:0030863 cortical cytoskeleton	54	0.205353	0.566	0.794	Cellular Component	GO:0030863	cortical cytoskeleton	0.0237983	0.205353	0	0	54	68
GO:0048701 embryonic cranial skeleton morphogenesis	30	0.207168	0.322	0.857	Biological Process	GO:0048701	embryonic cranial skeleton morphogenesis	0.014147	0.207168	0	0	30	35
GO:0086001 cardiac muscle cell action potential	30	0.207168	0.322	0.857	Biological Process	GO:0086001	cardiac muscle cell action potential	0.014147	0.207168	0	0	30	35
GO:0016579 protein deubiquitination	79	0.207869	0.848	0.782	Biological Process	GO:0016579	protein deubiquitination	0.0142424	0.207869	0	0	79	101
GO:0031056 regulation of histone modification	79	0.207869	0.848	0.782	Biological Process	GO:0031056	regulation of histone modification	0.0142424	0.207869	0	0	79	101
GO:0090288 negative regulation of cellular response to growth factor stimulus	79	0.207869	0.848	0.782	Biological Process	GO:0090288	negative regulation of cellular response to growth factor stimulus	0.0142424	0.207869	0	0	79	101
GO:0003712 transcription coregulator activity	265	0.208478	2.852	0.738	Molecular Function	GO:0003712	transcription coregulator activity	0.00772805	0.208478	0	0	265	359
GO:0019207 kinase regulator activity	115	0.209494	1.237	0.772	Molecular Function	GO:0019207	kinase regulator activity	0.00784182	0.209494	0	0	115	149
GO:0015085 calcium ion transmembrane transporter activity	80	0.209494	0.861	0.792	Molecular Function	GO:0015085	calcium ion transmembrane transporter activity	0.00788613	0.209494	0	0	80	101
GO:0005770 late endosome	96	0.209533	1.007	0.762	Cellular Component	GO:0005770	late endosome	0.024408	0.209533	0	0	96	126
GO:1901564 organonitrogen compound metabolic process	3341	0.209693	35.844	0.69	Biological Process	GO:1901564	organonitrogen compound metabolic process	0.0143833	0.209693	0	0	3341	4840
GO:0048593 camera-type eye morphogenesis	68	0.211938	0.73	0.791	Biological Process	GO:0048593	camera-type eye morphogenesis	0.0145535	0.211938	0	0	68	86
GO:0045732 positive regulation of protein catabolic process	100	0.211969	1.073	0.769	Biological Process	GO:0045732	positive regulation of protein catabolic process	0.0145717	0.211969	0	0	100	130
GO:0040008 regulation of growth	260	0.2146	2.789	0.732	Biological Process	GO:0040008	regulation of growth	0.014769	0.2146	0	0	260	355
GO:0060348 bone development	123	0.21535	1.32	0.759	Biological Process	GO:0060348	bone development	0.0148568	0.21535	0	0	123	162
GO:0008088 axo-dendritic transport	33	0.21535	0.354	0.846	Biological Process	GO:0008088	axo-dendritic transport	0.0149191	0.21535	0	0	33	39
GO:0009880 embryonic pattern specification	33	0.21535	0.354	0.846	Biological Process	GO:0009880	embryonic pattern specification	0.0149191	0.21535	0	0	33	39
GO:0048488 synaptic vesicle endocytosis	33	0.21535	0.354	0.846	Biological Process	GO:0048488	synaptic vesicle endocytosis	0.0149191	0.21535	0	0	33	39
GO:0140238 presynaptic endocytosis	33	0.21535	0.354	0.846	Biological Process	GO:0140238	presynaptic endocytosis	0.0149191	0.21535	0	0	33	39
GO:2000756 regulation of peptidyl-lysine acetylation	33	0.21535	0.354	0.846	Biological Process	GO:2000756	regulation of peptidyl-lysine acetylation	0.0149191	0.21535	0	0	33	39
GO:0032231 regulation of actin filament bundle assembly	51	0.215728	0.547	0.81	Biological Process	GO:0032231	regulation of actin filament bundle assembly	0.0149704	0.215728	0	0	51	63
GO:0043010 camera-type eye development	163	0.215728	1.749	0.748	Biological Process	GO:0043010	camera-type eye development	0.0149782	0.215728	0	0	163	218
GO:0003230 cardiac atrium development	23	0.216078	0.247	0.885	Biological Process	GO:0003230	cardiac atrium development	0.0150218	0.216078	0	0	23	26
GO:0007224 smoothened signaling pathway	84	0.216078	0.901	0.778	Biological Process	GO:0007224	smoothened signaling pathway	0.0150354	0.216078	0	0	84	108
GO:0018210 peptidyl-threonine modification	65	0.217905	0.697	0.793	Biological Process	GO:0018210	peptidyl-threonine modification	0.0151791	0.217905	0	0	65	82
GO:0021782 glial cell development	48	0.218675	0.515	0.814	Biological Process	GO:0021782	glial cell development	0.0152827	0.218675	0	0	48	59
GO:0048663 neuron fate commitment	48	0.218675	0.515	0.814	Biological Process	GO:0048663	neuron fate commitment	0.0152827	0.218675	0	0	48	59
GO:0048709 oligodendrocyte differentiation	48	0.218675	0.515	0.814	Biological Process	GO:0048709	oligodendrocyte differentiation	0.0152827	0.218675	0	0	48	59
GO:0007178 transmembrane receptor protein serine/threonine kinase signaling pathway	180	0.219268	1.931	0.744	Biological Process	GO:0007178	transmembrane receptor protein serine/threonine kinase signaling pathway	0.0153409	0.219268	0	0	180	242
GO:0021515 cell differentiation in spinal cord	36	0.219594	0.386	0.837	Biological Process	GO:0021515	cell differentiation in spinal cord	0.0153805	0.219594	0	0	36	43
GO:0008305 integrin complex	21	0.219823	0.22	0.875	Cellular Component	GO:0008305	integrin complex	0.0257379	0.219823	0	0	21	24
GO:0140029 exocytic process	45	0.221215	0.483	0.818	Biological Process	GO:0140029	exocytic process	0.0155109	0.221215	0	0	45	55
GO:0006835 dicarboxylic acid transport	42	0.222638	0.451	0.824	Biological Process	GO:0006835	dicarboxylic acid transport	0.0156276	0.222638	0	0	42	51
GO:0034332 adherens junction organization	62	0.224923	0.665	0.795	Biological Process	GO:0034332	adherens junction organization	0.0158051	0.224923	0	0	62	78
GO:0007610 behavior	290	0.225509	3.111	0.729	Biological Process	GO:0007610	behavior	0.0158635	0.225509	0	0	290	398
GO:1902905 positive regulation of supramolecular fiber organization	107	0.229912	1.148	0.764	Biological Process	GO:1902905	positive regulation of supramolecular fiber organization	0.0161907	0.229912	0	0	107	140
GO:0036064 ciliary basal body	72	0.230145	0.755	0.774	Cellular Component	GO:0036064	ciliary basal body	0.027084	0.230145	0	0	72	93
GO:0071695 anatomical structure maturation	94	0.230982	1.008	0.77	Biological Process	GO:0071695	anatomical structure maturation	0.0162837	0.230982	0	0	94	122
GO:0031090 organelle membrane	860	0.23154	9.02	0.703	Cellular Component	GO:0031090	organelle membrane	0.0273865	0.23154	0	0	860	1224
GO:0032880 regulation of protein localization	404	0.232027	4.334	0.72	Biological Process	GO:0032880	regulation of protein localization	0.0163751	0.232027	0	0	404	561
GO:1903844 regulation of cellular response to transforming growth factor beta stimulus	59	0.232474	0.633	0.797	Biological Process	GO:1903844	regulation of cellular response to transforming growth factor beta stimulus	0.0164243	0.232474	0	0	59	74
GO:0015748 organophosphate ester transport	70	0.232491	0.751	0.787	Biological Process	GO:0015748	organophosphate ester transport	0.0164432	0.232491	0	0	70	89
GO:0017075 syntaxin-1 binding	17	0.233606	0.183	0.944	Molecular Function	GO:0017075	syntaxin-1 binding	0.00886093	0.233606	0	0	17	18
GO:0048471 perinuclear region of cytoplasm	219	0.234139	2.297	0.73	Cellular Component	GO:0048471	perinuclear region of cytoplasm	0.0278337	0.234139	0	0	219	300
GO:0043303 mast cell degranulation	19	0.236052	0.204	0.905	Biological Process	GO:0043303	mast cell degranulation	0.0167491	0.236052	0	0	19	21
GO:0071398 cellular response to fatty acid	19	0.236052	0.204	0.905	Biological Process	GO:0071398	cellular response to fatty acid	0.0167491	0.236052	0	0	19	21
GO:1905314 semi-lunar valve development	19	0.236052	0.204	0.905	Biological Process	GO:1905314	semi-lunar valve development	0.0167491	0.236052	0	0	19	21
GO:0007162 negative regulation of cell adhesion	122	0.23671	1.309	0.758	Biological Process	GO:0007162	negative regulation of cell adhesion	0.0168577	0.23671	0	0	122	161
GO:0015800 acidic amino acid transport	26	0.23671	0.279	0.867	Biological Process	GO:0015800	acidic amino acid transport	0.016886	0.23671	0	0	26	30
GO:0048260 positive regulation of receptor-mediated endocytosis	26	0.23671	0.279	0.867	Biological Process	GO:0048260	positive regulation of receptor-mediated endocytosis	0.016886	0.23671	0	0	26	30
GO:0060135 maternal process involved in female pregnancy	26	0.23671	0.279	0.867	Biological Process	GO:0060135	maternal process involved in female pregnancy	0.016886	0.23671	0	0	26	30
GO:0120163 negative regulation of cold-induced thermogenesis	26	0.23671	0.279	0.867	Biological Process	GO:0120163	negative regulation of cold-induced thermogenesis	0.016886	0.23671	0	0	26	30
GO:0043197 dendritic spine	53	0.237313	0.556	0.791	Cellular Component	GO:0043197	dendritic spine	0.0283528	0.237313	0	0	53	67
GO:0001823 mesonephros development	56	0.238443	0.601	0.8	Biological Process	GO:0001823	mesonephros development	0.0170278	0.238443	0	0	56	70
GO:0003714 transcription corepressor activity	106	0.238481	1.141	0.774	Molecular Function	GO:0003714	transcription corepressor activity	0.00918117	0.238481	0	0	106	137
GO:0005246 calcium channel regulator activity	21	0.238481	0.226	0.913	Molecular Function	GO:0005246	calcium channel regulator activity	0.00918288	0.238481	0	0	21	23
GO:0031032 actomyosin structure organization	104	0.238929	1.116	0.765	Biological Process	GO:0031032	actomyosin structure organization	0.0171475	0.238929	0	0	104	136
GO:0045995 regulation of embryonic development	67	0.238929	0.719	0.788	Biological Process	GO:0045995	regulation of embryonic development	0.0172171	0.238929	0	0	67	85
GO:0002092 positive regulation of receptor internalization	15	0.238929	0.161	0.938	Biological Process	GO:0002092	positive regulation of receptor internalization	0.0172264	0.238929	0	0	15	16
GO:0035493 SNARE complex assembly	15	0.238929	0.161	0.938	Biological Process	GO:0035493	SNARE complex assembly	0.0172264	0.238929	0	0	15	16
GO:0043304 regulation of mast cell degranulation	15	0.238929	0.161	0.938	Biological Process	GO:0043304	regulation of mast cell degranulation	0.0172264	0.238929	0	0	15	16
GO:0060074 synapse maturation	15	0.238929	0.161	0.938	Biological Process	GO:0060074	synapse maturation	0.0172264	0.238929	0	0	15	16
GO:0090103 cochlea morphogenesis	15	0.238929	0.161	0.938	Biological Process	GO:0090103	cochlea morphogenesis	0.0172264	0.238929	0	0	15	16
GO:0099625 ventricular cardiac muscle cell membrane repolarization	15	0.238929	0.161	0.938	Biological Process	GO:0099625	ventricular cardiac muscle cell membrane repolarization	0.0172264	0.238929	0	0	15	16
GO:2000311 regulation of AMPA receptor activity	15	0.238929	0.161	0.938	Biological Process	GO:2000311	regulation of AMPA receptor activity	0.0172264	0.238929	0	0	15	16
GO:0009986 cell surface	365	0.239862	3.828	0.717	Cellular Component	GO:0009986	cell surface	0.0288174	0.239862	0	0	365	509
GO:0005623 cell	8274	0.239862	86.784	0.681	Cellular Component	GO:0005623	cell	0.0289439	0.239862	0	0	8274	12153
GO:0007611 learning or memory	109	0.241891	1.169	0.762	Biological Process	GO:0007611	learning or memory	0.0174583	0.241891	0	0	109	143
GO:0030308 negative regulation of cell growth	83	0.242101	0.89	0.776	Biological Process	GO:0030308	negative regulation of cell growth	0.017492	0.242101	0	0	83	107
GO:0008023 transcription elongation factor complex	33	0.242263	0.346	0.825	Cellular Component	GO:0008023	transcription elongation factor complex	0.0293783	0.242263	0	0	33	40
GO:0010594 regulation of endothelial cell migration	75	0.24234	0.805	0.781	Biological Process	GO:0010594	regulation of endothelial cell migration	0.0175277	0.24234	0	0	75	96
GO:0001952 regulation of cell-matrix adhesion	53	0.24288	0.569	0.803	Biological Process	GO:0001952	regulation of cell-matrix adhesion	0.0176037	0.24288	0	0	53	66
GO:0022037 metencephalon development	53	0.24288	0.569	0.803	Biological Process	GO:0022037	metencephalon development	0.0176037	0.24288	0	0	53	66
GO:1903362 regulation of cellular protein catabolic process	114	0.243941	1.223	0.76	Biological Process	GO:1903362	regulation of cellular protein catabolic process	0.0176992	0.243941	0	0	114	150
GO:0001558 regulation of cell growth	159	0.244202	1.706	0.746	Biological Process	GO:0001558	regulation of cell growth	0.0177368	0.244202	0	0	159	213
GO:0047555 3',5'-cyclic-GMP phosphodiesterase activity	12	0.245766	0.129	1	Molecular Function	GO:0047555	3',5'-cyclic-GMP phosphodiesterase activity	0.00953404	0.245766	0	0	12	12
GO:0030897 HOPS complex	9	0.246271	0.094	1	Cellular Component	GO:0030897	HOPS complex	0.0301587	0.246271	0	0	9	9
GO:0090576 RNA polymerase III transcription factor complex	9	0.246271	0.094	1	Cellular Component	GO:0090576	RNA polymerase III transcription factor complex	0.0301587	0.246271	0	0	9	9
GO:0000077 DNA damage checkpoint	64	0.246865	0.687	0.79	Biological Process	GO:0000077	DNA damage checkpoint	0.0180055	0.246865	0	0	64	81
GO:0006497 protein lipidation	64	0.246865	0.687	0.79	Biological Process	GO:0006497	protein lipidation	0.0180055	0.246865	0	0	64	81
GO:0034968 histone lysine methylation	64	0.246865	0.687	0.79	Biological Process	GO:0034968	histone lysine methylation	0.0180055	0.246865	0	0	64	81
GO:0042476 odontogenesis	64	0.246865	0.687	0.79	Biological Process	GO:0042476	odontogenesis	0.0180055	0.246865	0	0	64	81
GO:0001895 retina homeostasis	29	0.247379	0.311	0.853	Biological Process	GO:0001895	retina homeostasis	0.0181251	0.247379	0	0	29	34
GO:0048013 ephrin receptor signaling pathway	29	0.247379	0.311	0.853	Biological Process	GO:0048013	ephrin receptor signaling pathway	0.0181251	0.247379	0	0	29	34
GO:0097720 calcineurin-mediated signaling	29	0.247379	0.311	0.853	Biological Process	GO:0097720	calcineurin-mediated signaling	0.0181251	0.247379	0	0	29	34
GO:0099172 presynapse organization	29	0.247379	0.311	0.853	Biological Process	GO:0099172	presynapse organization	0.0181251	0.247379	0	0	29	34
GO:1904064 positive regulation of cation transmembrane transport	50	0.247379	0.536	0.806	Biological Process	GO:1904064	positive regulation of cation transmembrane transport	0.0181373	0.247379	0	0	50	62
GO:0120032 regulation of plasma membrane bounded cell projection assembly	88	0.247822	0.944	0.772	Biological Process	GO:0120032	regulation of plasma membrane bounded cell projection assembly	0.0181886	0.247822	0	0	88	114
GO:0019003 GDP binding	38	0.249344	0.409	0.844	Molecular Function	GO:0019003	GDP binding	0.00981613	0.249344	0	0	38	45
GO:0099516 ion antiporter activity	38	0.249344	0.409	0.844	Molecular Function	GO:0099516	ion antiporter activity	0.00981613	0.249344	0	0	38	45
GO:0030018 Z disc	47	0.251848	0.493	0.797	Cellular Component	GO:0030018	Z disc	0.030992	0.251848	0	0	47	59
GO:0061005 cell differentiation involved in kidney development	32	0.256715	0.343	0.842	Biological Process	GO:0061005	cell differentiation involved in kidney development	0.0188804	0.256715	0	0	32	38
GO:1903391 regulation of adherens junction organization	32	0.256715	0.343	0.842	Biological Process	GO:1903391	regulation of adherens junction organization	0.0188804	0.256715	0	0	32	38
GO:0007492 endoderm development	44	0.258	0.472	0.815	Biological Process	GO:0007492	endoderm development	0.0189946	0.258	0	0	44	54
GO:0048193 Golgi vesicle transport	146	0.258654	1.566	0.749	Biological Process	GO:0048193	Golgi vesicle transport	0.0190625	0.258654	0	0	146	195
GO:0002520 immune system development	434	0.259762	4.656	0.717	Biological Process	GO:0002520	immune system development	0.0191639	0.259762	0	0	434	605
GO:1902115 regulation of organelle assembly	98	0.260471	1.051	0.766	Biological Process	GO:1902115	regulation of organelle assembly	0.019236	0.260471	0	0	98	128
GO:0060563 neuroepithelial cell differentiation	35	0.260604	0.375	0.833	Biological Process	GO:0060563	neuroepithelial cell differentiation	0.0192658	0.260604	0	0	35	42
GO:0046128 purine ribonucleoside metabolic process	38	0.261206	0.408	0.826	Biological Process	GO:0046128	purine ribonucleoside metabolic process	0.01937	0.261206	0	0	38	46
GO:0051058 negative regulation of small GTPase mediated signal transduction	38	0.261206	0.408	0.826	Biological Process	GO:0051058	negative regulation of small GTPase mediated signal transduction	0.01937	0.261206	0	0	38	46
GO:1903845 negative regulation of cellular response to transforming growth factor beta stimulus	38	0.261206	0.408	0.826	Biological Process	GO:1903845	negative regulation of cellular response to transforming growth factor beta stimulus	0.01937	0.261206	0	0	38	46
GO:0045216 cell-cell junction organization	77	0.261996	0.826	0.778	Biological Process	GO:0045216	cell-cell junction organization	0.0194486	0.261996	0	0	77	99
GO:0017015 regulation of transforming growth factor beta receptor signaling pathway	58	0.2638	0.622	0.795	Biological Process	GO:0017015	regulation of transforming growth factor beta receptor signaling pathway	0.0196025	0.2638	0	0	58	73
GO:0007274 neuromuscular synaptic transmission	22	0.265029	0.236	0.88	Biological Process	GO:0007274	neuromuscular synaptic transmission	0.0198353	0.265029	0	0	22	25
GO:0010761 fibroblast migration	22	0.265029	0.236	0.88	Biological Process	GO:0010761	fibroblast migration	0.0198353	0.265029	0	0	22	25
GO:0019228 neuronal action potential	22	0.265029	0.236	0.88	Biological Process	GO:0019228	neuronal action potential	0.0198353	0.265029	0	0	22	25
GO:0045747 positive regulation of Notch signaling pathway	22	0.265029	0.236	0.88	Biological Process	GO:0045747	positive regulation of Notch signaling pathway	0.0198353	0.265029	0	0	22	25
GO:0060043 regulation of cardiac muscle cell proliferation	22	0.265029	0.236	0.88	Biological Process	GO:0060043	regulation of cardiac muscle cell proliferation	0.0198353	0.265029	0	0	22	25
GO:0071364 cellular response to epidermal growth factor stimulus	22	0.265029	0.236	0.88	Biological Process	GO:0071364	cellular response to epidermal growth factor stimulus	0.0198353	0.265029	0	0	22	25
GO:0086010 membrane depolarization during action potential	22	0.265029	0.236	0.88	Biological Process	GO:0086010	membrane depolarization during action potential	0.0198353	0.265029	0	0	22	25
GO:0000932 P-body	41	0.267517	0.43	0.804	Cellular Component	GO:0000932	P-body	0.0335236	0.267517	0	0	41	51
GO:0043679 axon terminus	41	0.267517	0.43	0.804	Cellular Component	GO:0043679	axon terminus	0.0335236	0.267517	0	0	41	51
GO:0044432 endoplasmic reticulum part	349	0.267517	3.661	0.717	Cellular Component	GO:0044432	endoplasmic reticulum part	0.0335901	0.267517	0	0	349	487
GO:0034705 potassium channel complex	52	0.267517	0.545	0.788	Cellular Component	GO:0034705	potassium channel complex	0.0336718	0.267517	0	0	52	66
GO:0032154 cleavage furrow	20	0.267517	0.21	0.87	Cellular Component	GO:0032154	cleavage furrow	0.0337193	0.267517	0	0	20	23
GO:0036464 cytoplasmic ribonucleoprotein granule	96	0.267873	1.007	0.756	Cellular Component	GO:0036464	cytoplasmic ribonucleoprotein granule	0.0339241	0.267873	0	0	96	127
GO:2001020 regulation of response to DNA damage stimulus	118	0.27043	1.266	0.756	Biological Process	GO:2001020	regulation of response to DNA damage stimulus	0.0202601	0.27043	0	0	118	156
GO:0043270 positive regulation of ion transport	95	0.271513	1.019	0.766	Biological Process	GO:0043270	positive regulation of ion transport	0.0203746	0.271513	0	0	95	124
GO:0003094 glomerular filtration	10	0.271513	0.107	1	Biological Process	GO:0003094	glomerular filtration	0.0206102	0.271513	0	0	10	10
GO:0006991 response to sterol depletion	10	0.271513	0.107	1	Biological Process	GO:0006991	response to sterol depletion	0.0206102	0.271513	0	0	10	10
GO:0010934 macrophage cytokine production	10	0.271513	0.107	1	Biological Process	GO:0010934	macrophage cytokine production	0.0206102	0.271513	0	0	10	10
GO:0021527 spinal cord association neuron differentiation	10	0.271513	0.107	1	Biological Process	GO:0021527	spinal cord association neuron differentiation	0.0206102	0.271513	0	0	10	10
GO:0021535 cell migration in hindbrain	10	0.271513	0.107	1	Biological Process	GO:0021535	cell migration in hindbrain	0.0206102	0.271513	0	0	10	10
GO:0035871 protein K11-linked deubiquitination	10	0.271513	0.107	1	Biological Process	GO:0035871	protein K11-linked deubiquitination	0.0206102	0.271513	0	0	10	10
GO:0097091 synaptic vesicle clustering	10	0.271513	0.107	1	Biological Process	GO:0097091	synaptic vesicle clustering	0.0206102	0.271513	0	0	10	10
GO:0098962 regulation of postsynaptic neurotransmitter receptor activity	10	0.271513	0.107	1	Biological Process	GO:0098962	regulation of postsynaptic neurotransmitter receptor activity	0.0206102	0.271513	0	0	10	10
GO:0099170 postsynaptic modulation of chemical synaptic transmission	10	0.271513	0.107	1	Biological Process	GO:0099170	postsynaptic modulation of chemical synaptic transmission	0.0206102	0.271513	0	0	10	10
GO:1901096 regulation of autophagosome maturation	10	0.271513	0.107	1	Biological Process	GO:1901096	regulation of autophagosome maturation	0.0206102	0.271513	0	0	10	10
GO:1902287 semaphorin-plexin signaling pathway involved in axon guidance	10	0.271513	0.107	1	Biological Process	GO:1902287	semaphorin-plexin signaling pathway involved in axon guidance	0.0206102	0.271513	0	0	10	10
GO:2000463 positive regulation of excitatory postsynaptic potential	10	0.271513	0.107	1	Biological Process	GO:2000463	positive regulation of excitatory postsynaptic potential	0.0206102	0.271513	0	0	10	10
GO:0006898 receptor-mediated endocytosis	100	0.273562	1.073	0.763	Biological Process	GO:0006898	receptor-mediated endocytosis	0.0207866	0.273562	0	0	100	131
GO:0001656 metanephros development	52	0.27774	0.558	0.8	Biological Process	GO:0001656	metanephros development	0.0211676	0.27774	0	0	52	65
GO:0014013 regulation of gliogenesis	52	0.27774	0.558	0.8	Biological Process	GO:0014013	regulation of gliogenesis	0.0211676	0.27774	0	0	52	65
GO:0071453 cellular response to oxygen levels	52	0.27774	0.558	0.8	Biological Process	GO:0071453	cellular response to oxygen levels	0.0211676	0.27774	0	0	52	65
GO:0001708 cell fate specification	63	0.278922	0.676	0.787	Biological Process	GO:0001708	cell fate specification	0.0213002	0.278922	0	0	63	80
GO:0007009 plasma membrane organization	63	0.278922	0.676	0.787	Biological Process	GO:0007009	plasma membrane organization	0.0213002	0.278922	0	0	63	80
GO:0007519 skeletal muscle tissue development	79	0.279985	0.848	0.775	Biological Process	GO:0007519	skeletal muscle tissue development	0.0214454	0.279985	0	0	79	102
GO:0046467 membrane lipid biosynthetic process	79	0.279985	0.848	0.775	Biological Process	GO:0046467	membrane lipid biosynthetic process	0.0214454	0.279985	0	0	79	102
GO:0060041 retina development in camera-type eye	79	0.279985	0.848	0.775	Biological Process	GO:0060041	retina development in camera-type eye	0.0214454	0.279985	0	0	79	102
GO:0021988 olfactory lobe development	25	0.284749	0.268	0.862	Biological Process	GO:0021988	olfactory lobe development	0.0218754	0.284749	0	0	25	29
GO:0038083 peptidyl-tyrosine autophosphorylation	25	0.284749	0.268	0.862	Biological Process	GO:0038083	peptidyl-tyrosine autophosphorylation	0.0218754	0.284749	0	0	25	29
GO:0097352 autophagosome maturation	25	0.284749	0.268	0.862	Biological Process	GO:0097352	autophagosome maturation	0.0218754	0.284749	0	0	25	29
GO:1901800 positive regulation of proteasomal protein catabolic process	49	0.284849	0.526	0.803	Biological Process	GO:1901800	positive regulation of proteasomal protein catabolic process	0.0219048	0.284849	0	0	49	61
GO:0005310 dicarboxylic acid transmembrane transporter activity	24	0.288374	0.258	0.889	Molecular Function	GO:0005310	dicarboxylic acid transmembrane transporter activity	0.0114355	0.288374	0	0	24	27
GO:0008081 phosphoric diester hydrolase activity	61	0.288688	0.656	0.803	Molecular Function	GO:0008081	phosphoric diester hydrolase activity	0.0116139	0.288688	0	0	61	76
GO:0016247 channel regulator activity	61	0.288688	0.656	0.803	Molecular Function	GO:0016247	channel regulator activity	0.0116139	0.288688	0	0	61	76
GO:0044291 cell-cell contact zone	29	0.288745	0.304	0.829	Cellular Component	GO:0044291	cell-cell contact zone	0.036785	0.288745	0	0	29	35
GO:1990234 transferase complex	434	0.288745	4.552	0.711	Cellular Component	GO:1990234	transferase complex	0.037029	0.288745	0	0	434	610
GO:0090734 site of DNA damage	46	0.288745	0.482	0.793	Cellular Component	GO:0090734	site of DNA damage	0.0370849	0.288745	0	0	46	58
GO:0048638 regulation of developmental growth	147	0.291459	1.577	0.746	Biological Process	GO:0048638	regulation of developmental growth	0.0224589	0.291459	0	0	147	197
GO:0046173 polyol biosynthetic process	46	0.291459	0.494	0.807	Biological Process	GO:0046173	polyol biosynthetic process	0.0225854	0.291459	0	0	46	57
GO:2000060 positive regulation of ubiquitin-dependent protein catabolic process	46	0.291459	0.494	0.807	Biological Process	GO:2000060	positive regulation of ubiquitin-dependent protein catabolic process	0.0225854	0.291459	0	0	46	57
GO:0018230 peptidyl-L-cysteine S-palmitoylation	18	0.291459	0.193	0.9	Biological Process	GO:0018230	peptidyl-L-cysteine S-palmitoylation	0.0225908	0.291459	0	0	18	20
GO:0018231 peptidyl-S-diacylglycerol-L-cysteine biosynthetic process from peptidyl-cysteine	18	0.291459	0.193	0.9	Biological Process	GO:0018231	peptidyl-S-diacylglycerol-L-cysteine biosynthetic process from peptidyl-cysteine	0.0225908	0.291459	0	0	18	20
GO:0031646 positive regulation of neurological system process	18	0.291459	0.193	0.9	Biological Process	GO:0031646	positive regulation of neurological system process	0.0225908	0.291459	0	0	18	20
GO:0097503 sialylation	18	0.291459	0.193	0.9	Biological Process	GO:0097503	sialylation	0.0225908	0.291459	0	0	18	20
GO:0099622 cardiac muscle cell membrane repolarization	18	0.291459	0.193	0.9	Biological Process	GO:0099622	cardiac muscle cell membrane repolarization	0.0225908	0.291459	0	0	18	20
GO:2001236 regulation of extrinsic apoptotic signaling pathway	76	0.291878	0.815	0.776	Biological Process	GO:2001236	regulation of extrinsic apoptotic signaling pathway	0.0226455	0.291878	0	0	76	98
GO:0002065 columnar/cuboidal epithelial cell differentiation	68	0.292611	0.73	0.782	Biological Process	GO:0002065	columnar/cuboidal epithelial cell differentiation	0.0227247	0.292611	0	0	68	87
GO:0043401 steroid hormone mediated signaling pathway	89	0.294057	0.955	0.767	Biological Process	GO:0043401	steroid hormone mediated signaling pathway	0.0228594	0.294057	0	0	89	116
GO:0030198 extracellular matrix organization	132	0.294067	1.416	0.75	Biological Process	GO:0030198	extracellular matrix organization	0.0228826	0.294067	0	0	132	176
GO:1902936 phosphatidylinositol bisphosphate binding	58	0.294844	0.624	0.806	Molecular Function	GO:1902936	phosphatidylinositol bisphosphate binding	0.0119462	0.294844	0	0	58	72
GO:0003179 heart valve morphogenesis	28	0.295884	0.3	0.848	Biological Process	GO:0003179	heart valve morphogenesis	0.0231295	0.295884	0	0	28	33
GO:0038202 TORC1 signaling	28	0.295884	0.3	0.848	Biological Process	GO:0038202	TORC1 signaling	0.0231295	0.295884	0	0	28	33
GO:0048483 autonomic nervous system development	28	0.295884	0.3	0.848	Biological Process	GO:0048483	autonomic nervous system development	0.0231295	0.295884	0	0	28	33
GO:0046683 response to organophosphorus	43	0.295884	0.461	0.811	Biological Process	GO:0046683	response to organophosphorus	0.0231818	0.295884	0	0	43	53
GO:0050772 positive regulation of axonogenesis	43	0.295884	0.461	0.811	Biological Process	GO:0050772	positive regulation of axonogenesis	0.0231818	0.295884	0	0	43	53
GO:0050886 endocrine process	43	0.295884	0.461	0.811	Biological Process	GO:0050886	endocrine process	0.0231818	0.295884	0	0	43	53
GO:0090502 RNA phosphodiester bond hydrolysis, endonucleolytic	43	0.295884	0.461	0.811	Biological Process	GO:0090502	RNA phosphodiester bond hydrolysis, endonucleolytic	0.0231818	0.295884	0	0	43	53
GO:0001965 G-protein alpha-subunit binding	16	0.297246	0.172	0.941	Molecular Function	GO:0001965	G-protein alpha-subunit binding	0.0124123	0.297246	0	0	16	17
GO:0003951 NAD+ kinase activity	16	0.297246	0.172	0.941	Molecular Function	GO:0003951	NAD+ kinase activity	0.0124123	0.297246	0	0	16	17
GO:0004890 GABA-A receptor activity	16	0.297246	0.172	0.941	Molecular Function	GO:0004890	GABA-A receptor activity	0.0124123	0.297246	0	0	16	17
GO:0017112 Rab guanyl-nucleotide exchange factor activity	20	0.297246	0.215	0.909	Molecular Function	GO:0017112	Rab guanyl-nucleotide exchange factor activity	0.0124707	0.297246	0	0	20	22
GO:0070566 adenylyltransferase activity	20	0.297246	0.215	0.909	Molecular Function	GO:0070566	adenylyltransferase activity	0.0124707	0.297246	0	0	20	22
GO:0045667 regulation of osteoblast differentiation	57	0.297458	0.612	0.792	Biological Process	GO:0045667	regulation of osteoblast differentiation	0.0233278	0.297458	0	0	57	72
GO:0005802 trans-Golgi network	90	0.297643	0.944	0.756	Cellular Component	GO:0005802	trans-Golgi network	0.0384056	0.297643	0	0	90	119
GO:0060538 skeletal muscle organ development	81	0.298718	0.869	0.771	Biological Process	GO:0060538	skeletal muscle organ development	0.0235134	0.298718	0	0	81	105
GO:0006942 regulation of striated muscle contraction	40	0.298718	0.429	0.816	Biological Process	GO:0006942	regulation of striated muscle contraction	0.0236578	0.298718	0	0	40	49
GO:0042278 purine nucleoside metabolic process	40	0.298718	0.429	0.816	Biological Process	GO:0042278	purine nucleoside metabolic process	0.0236578	0.298718	0	0	40	49
GO:0045682 regulation of epidermis development	40	0.298718	0.429	0.816	Biological Process	GO:0045682	regulation of epidermis development	0.0236578	0.298718	0	0	40	49
GO:0072332 intrinsic apoptotic signaling pathway by p53 class mediator	40	0.298718	0.429	0.816	Biological Process	GO:0072332	intrinsic apoptotic signaling pathway by p53 class mediator	0.0236578	0.298718	0	0	40	49
GO:0010107 potassium ion import	31	0.298718	0.333	0.838	Biological Process	GO:0010107	potassium ion import	0.0238006	0.298718	0	0	31	37
GO:0021695 cerebellar cortex development	31	0.298718	0.333	0.838	Biological Process	GO:0021695	cerebellar cortex development	0.0238006	0.298718	0	0	31	37
GO:0044839 cell cycle G2/M phase transition	73	0.298718	0.783	0.777	Biological Process	GO:0044839	cell cycle G2/M phase transition	0.0239056	0.298718	0	0	73	94
GO:0030512 negative regulation of transforming growth factor beta receptor signaling pathway	37	0.298718	0.397	0.822	Biological Process	GO:0030512	negative regulation of transforming growth factor beta receptor signaling pathway	0.0239655	0.298718	0	0	37	45
GO:0046854 phosphatidylinositol phosphorylation	37	0.298718	0.397	0.822	Biological Process	GO:0046854	phosphatidylinositol phosphorylation	0.0239655	0.298718	0	0	37	45
GO:0071156 regulation of cell cycle arrest	37	0.298718	0.397	0.822	Biological Process	GO:0071156	regulation of cell cycle arrest	0.0239655	0.298718	0	0	37	45
GO:0003176 aortic valve development	14	0.298718	0.15	0.933	Biological Process	GO:0003176	aortic valve development	0.0240009	0.298718	0	0	14	15
GO:0007063 regulation of sister chromatid cohesion	14	0.298718	0.15	0.933	Biological Process	GO:0007063	regulation of sister chromatid cohesion	0.0240009	0.298718	0	0	14	15
GO:0007205 protein kinase C-activating G protein-coupled receptor signaling pathway	14	0.298718	0.15	0.933	Biological Process	GO:0007205	protein kinase C-activating G protein-coupled receptor signaling pathway	0.0240009	0.298718	0	0	14	15
GO:0015693 magnesium ion transport	14	0.298718	0.15	0.933	Biological Process	GO:0015693	magnesium ion transport	0.0240009	0.298718	0	0	14	15
GO:0021692 cerebellar Purkinje cell layer morphogenesis	14	0.298718	0.15	0.933	Biological Process	GO:0021692	cerebellar Purkinje cell layer morphogenesis	0.0240009	0.298718	0	0	14	15
GO:0040037 negative regulation of fibroblast growth factor receptor signaling pathway	14	0.298718	0.15	0.933	Biological Process	GO:0040037	negative regulation of fibroblast growth factor receptor signaling pathway	0.0240009	0.298718	0	0	14	15
GO:0048268 clathrin coat assembly	14	0.298718	0.15	0.933	Biological Process	GO:0048268	clathrin coat assembly	0.0240009	0.298718	0	0	14	15
GO:0048485 sympathetic nervous system development	14	0.298718	0.15	0.933	Biological Process	GO:0048485	sympathetic nervous system development	0.0240009	0.298718	0	0	14	15
GO:0060045 positive regulation of cardiac muscle cell proliferation	14	0.298718	0.15	0.933	Biological Process	GO:0060045	positive regulation of cardiac muscle cell proliferation	0.0240009	0.298718	0	0	14	15
GO:0060307 regulation of ventricular cardiac muscle cell membrane repolarization	14	0.298718	0.15	0.933	Biological Process	GO:0060307	regulation of ventricular cardiac muscle cell membrane repolarization	0.0240009	0.298718	0	0	14	15
GO:0062009 secondary palate development	14	0.298718	0.15	0.933	Biological Process	GO:0062009	secondary palate development	0.0240009	0.298718	0	0	14	15
GO:0070570 regulation of neuron projection regeneration	14	0.298718	0.15	0.933	Biological Process	GO:0070570	regulation of neuron projection regeneration	0.0240009	0.298718	0	0	14	15
GO:1901021 positive regulation of calcium ion transmembrane transporter activity	14	0.298718	0.15	0.933	Biological Process	GO:1901021	positive regulation of calcium ion transmembrane transporter activity	0.0240009	0.298718	0	0	14	15
GO:0032414 positive regulation of ion transmembrane transporter activity	34	0.298718	0.365	0.829	Biological Process	GO:0032414	positive regulation of ion transmembrane transporter activity	0.0240414	0.298718	0	0	34	41
GO:0043966 histone H3 acetylation	34	0.298718	0.365	0.829	Biological Process	GO:0043966	histone H3 acetylation	0.0240414	0.298718	0	0	34	41
GO:0061912 selective autophagy	34	0.298718	0.365	0.829	Biological Process	GO:0061912	selective autophagy	0.0240414	0.298718	0	0	34	41
GO:0005783 endoplasmic reticulum	675	0.301908	7.08	0.704	Cellular Component	GO:0005783	endoplasmic reticulum	0.0391362	0.301908	0	0	675	959
GO:0009953 dorsal/ventral pattern formation	54	0.302319	0.579	0.794	Biological Process	GO:0009953	dorsal/ventral pattern formation	0.0243542	0.302319	0	0	54	68
GO:0030117 membrane coat	59	0.303062	0.619	0.776	Cellular Component	GO:0030117	membrane coat	0.0396479	0.303062	0	0	59	76
GO:0048475 coated membrane	59	0.303062	0.619	0.776	Cellular Component	GO:0048475	coated membrane	0.0396479	0.303062	0	0	59	76
GO:0016791 phosphatase activity	167	0.307304	1.797	0.749	Molecular Function	GO:0016791	phosphatase activity	0.0129809	0.307304	0	0	167	223
GO:0016331 morphogenesis of embryonic epithelium	78	0.308445	0.837	0.772	Biological Process	GO:0016331	morphogenesis of embryonic epithelium	0.0248712	0.308445	0	0	78	101
GO:0019902 phosphatase binding	85	0.308904	0.915	0.78	Molecular Function	GO:0019902	phosphatase binding	0.0131373	0.308904	0	0	85	109
GO:1905037 autophagosome organization	62	0.311337	0.665	0.785	Biological Process	GO:1905037	autophagosome organization	0.0251281	0.311337	0	0	62	79
GO:0016758 transferase activity, transferring hexosyl groups	124	0.312353	1.334	0.761	Molecular Function	GO:0016758	transferase activity, transferring hexosyl groups	0.0133737	0.312353	0	0	124	163
GO:0050679 positive regulation of epithelial cell proliferation	83	0.317476	0.89	0.769	Biological Process	GO:0050679	positive regulation of epithelial cell proliferation	0.0256478	0.317476	0	0	83	108
GO:0009611 response to wounding	199	0.317685	2.135	0.734	Biological Process	GO:0009611	response to wounding	0.0256889	0.317685	0	0	199	271
GO:0048872 homeostasis of number of cells	126	0.318639	1.352	0.75	Biological Process	GO:0048872	homeostasis of number of cells	0.0257903	0.318639	0	0	126	168
GO:0010518 positive regulation of phospholipase activity	21	0.321035	0.225	0.875	Biological Process	GO:0010518	positive regulation of phospholipase activity	0.0260821	0.321035	0	0	21	24
GO:0048854 brain morphogenesis	21	0.321035	0.225	0.875	Biological Process	GO:0048854	brain morphogenesis	0.0260821	0.321035	0	0	21	24
GO:0061036 positive regulation of cartilage development	21	0.321035	0.225	0.875	Biological Process	GO:0061036	positive regulation of cartilage development	0.0260821	0.321035	0	0	21	24
GO:0099174 regulation of presynapse organization	21	0.321035	0.225	0.875	Biological Process	GO:0099174	regulation of presynapse organization	0.0260821	0.321035	0	0	21	24
GO:0004652 polynucleotide adenylyltransferase activity	11	0.323859	0.118	1	Molecular Function	GO:0004652	polynucleotide adenylyltransferase activity	0.0140525	0.323859	0	0	11	11
GO:0017154 semaphorin receptor activity	11	0.323859	0.118	1	Molecular Function	GO:0017154	semaphorin receptor activity	0.0140525	0.323859	0	0	11	11
GO:0000045 autophagosome assembly	59	0.323884	0.633	0.787	Biological Process	GO:0000045	autophagosome assembly	0.0263876	0.323884	0	0	59	75
GO:0008277 regulation of G protein-coupled receptor signaling pathway	59	0.323884	0.633	0.787	Biological Process	GO:0008277	regulation of G protein-coupled receptor signaling pathway	0.0263876	0.323884	0	0	59	75
GO:0018107 peptidyl-threonine phosphorylation	59	0.323884	0.633	0.787	Biological Process	GO:0018107	peptidyl-threonine phosphorylation	0.0263876	0.323884	0	0	59	75
GO:0004725 protein tyrosine phosphatase activity	71	0.324375	0.764	0.789	Molecular Function	GO:0004725	protein tyrosine phosphatase activity	0.0141681	0.324375	0	0	71	90
GO:0006820 anion transport	330	0.329188	3.54	0.721	Biological Process	GO:0006820	anion transport	0.0268448	0.329188	0	0	330	458
GO:0015291 secondary active transmembrane transporter activity	131	0.329276	1.41	0.757	Molecular Function	GO:0015291	secondary active transmembrane transporter activity	0.0144768	0.329276	0	0	131	173
GO:0031902 late endosome membrane	34	0.33113	0.357	0.81	Cellular Component	GO:0031902	late endosome membrane	0.0436191	0.33113	0	0	34	42
GO:0014704 intercalated disc	19	0.33113	0.199	0.864	Cellular Component	GO:0014704	intercalated disc	0.0439624	0.33113	0	0	19	22
GO:0002116 semaphorin receptor complex	8	0.33113	0.084	1	Cellular Component	GO:0002116	semaphorin receptor complex	0.0445067	0.33113	0	0	8	8
GO:0044295 axonal growth cone	8	0.33113	0.084	1	Cellular Component	GO:0044295	axonal growth cone	0.0445067	0.33113	0	0	8	8
GO:0060077 inhibitory synapse	8	0.33113	0.084	1	Cellular Component	GO:0060077	inhibitory synapse	0.0445067	0.33113	0	0	8	8
GO:0070847 core mediator complex	8	0.33113	0.084	1	Cellular Component	GO:0070847	core mediator complex	0.0445067	0.33113	0	0	8	8
GO:0033017 sarcoplasmic reticulum membrane	12	0.331377	0.126	0.923	Cellular Component	GO:0033017	sarcoplasmic reticulum membrane	0.0456859	0.331377	0	0	12	13
GO:0038201 TOR complex	12	0.331377	0.126	0.923	Cellular Component	GO:0038201	TOR complex	0.0456859	0.331377	0	0	12	13
GO:0098563 intrinsic component of synaptic vesicle membrane	12	0.331377	0.126	0.923	Cellular Component	GO:0098563	intrinsic component of synaptic vesicle membrane	0.0456859	0.331377	0	0	12	13
GO:0005720 nuclear heterochromatin	22	0.331377	0.231	0.846	Cellular Component	GO:0005720	nuclear heterochromatin	0.0457276	0.331377	0	0	22	26
GO:0030665 clathrin-coated vesicle membrane	22	0.331377	0.231	0.846	Cellular Component	GO:0030665	clathrin-coated vesicle membrane	0.0457276	0.331377	0	0	22	26
GO:0098636 protein complex involved in cell adhesion	22	0.331377	0.231	0.846	Cellular Component	GO:0098636	protein complex involved in cell adhesion	0.0457276	0.331377	0	0	22	26
GO:0009991 response to extracellular stimulus	155	0.333281	1.663	0.742	Biological Process	GO:0009991	response to extracellular stimulus	0.027204	0.333281	0	0	155	209
GO:0090092 regulation of transmembrane receptor protein serine/threonine kinase signaling pathway	128	0.333543	1.373	0.749	Biological Process	GO:0090092	regulation of transmembrane receptor protein serine/threonine kinase signaling pathway	0.0272508	0.333543	0	0	128	171
GO:0001756 somitogenesis	45	0.334064	0.483	0.804	Biological Process	GO:0001756	somitogenesis	0.0273189	0.334064	0	0	45	56
GO:0098742 cell-cell adhesion via plasma-membrane adhesion molecules	118	0.335579	1.266	0.752	Biological Process	GO:0098742	cell-cell adhesion via plasma-membrane adhesion molecules	0.0274683	0.335579	0	0	118	157
GO:0008630 intrinsic apoptotic signaling pathway in response to DNA damage	56	0.337833	0.601	0.789	Biological Process	GO:0008630	intrinsic apoptotic signaling pathway in response to DNA damage	0.0276785	0.337833	0	0	56	71
GO:0050839 cell adhesion molecule binding	118	0.338917	1.27	0.761	Molecular Function	GO:0050839	cell adhesion molecule binding	0.0149981	0.338917	0	0	118	155
GO:0031667 response to nutrient levels	145	0.340288	1.556	0.744	Biological Process	GO:0031667	response to nutrient levels	0.0279056	0.340288	0	0	145	195
GO:0016241 regulation of macroautophagy	64	0.341471	0.687	0.78	Biological Process	GO:0016241	regulation of macroautophagy	0.0280547	0.341471	0	0	64	82
GO:0055123 digestive system development	64	0.341471	0.687	0.78	Biological Process	GO:0055123	digestive system development	0.0280547	0.341471	0	0	64	82
GO:0010092 specification of animal organ identity	24	0.341881	0.257	0.857	Biological Process	GO:0010092	specification of animal organ identity	0.0282187	0.341881	0	0	24	28
GO:0021772 olfactory bulb development	24	0.341881	0.257	0.857	Biological Process	GO:0021772	olfactory bulb development	0.0282187	0.341881	0	0	24	28
GO:0071320 cellular response to cAMP	24	0.341881	0.257	0.857	Biological Process	GO:0071320	cellular response to cAMP	0.0282187	0.341881	0	0	24	28
GO:0098900 regulation of action potential	24	0.341881	0.257	0.857	Biological Process	GO:0098900	regulation of action potential	0.0282187	0.341881	0	0	24	28
GO:1903539 protein localization to postsynaptic membrane	24	0.341881	0.257	0.857	Biological Process	GO:1903539	protein localization to postsynaptic membrane	0.0282187	0.341881	0	0	24	28
GO:0045786 negative regulation of cell cycle	224	0.345367	2.403	0.73	Biological Process	GO:0045786	negative regulation of cell cycle	0.0285327	0.345367	0	0	224	307
GO:0007584 response to nutrient	39	0.349783	0.418	0.812	Biological Process	GO:0007584	response to nutrient	0.0289508	0.349783	0	0	39	48
GO:0046620 regulation of organ growth	39	0.349783	0.418	0.812	Biological Process	GO:0046620	regulation of organ growth	0.0289508	0.349783	0	0	39	48
GO:0046486 glycerolipid metabolic process	188	0.351328	2.017	0.734	Biological Process	GO:0046486	glycerolipid metabolic process	0.0293581	0.351328	0	0	188	256
GO:0003197 endocardial cushion development	27	0.351328	0.29	0.844	Biological Process	GO:0003197	endocardial cushion development	0.0293918	0.351328	0	0	27	32
GO:0032958 inositol phosphate biosynthetic process	27	0.351328	0.29	0.844	Biological Process	GO:0032958	inositol phosphate biosynthetic process	0.0293918	0.351328	0	0	27	32
GO:0033173 calcineurin-NFAT signaling cascade	27	0.351328	0.29	0.844	Biological Process	GO:0033173	calcineurin-NFAT signaling cascade	0.0293918	0.351328	0	0	27	32
GO:0043297 apical junction assembly	27	0.351328	0.29	0.844	Biological Process	GO:0043297	apical junction assembly	0.0293918	0.351328	0	0	27	32
GO:0060412 ventricular septum morphogenesis	27	0.351328	0.29	0.844	Biological Process	GO:0060412	ventricular septum morphogenesis	0.0293918	0.351328	0	0	27	32
GO:0099054 presynapse assembly	27	0.351328	0.29	0.844	Biological Process	GO:0099054	presynapse assembly	0.0293918	0.351328	0	0	27	32
GO:1990928 response to amino acid starvation	27	0.351328	0.29	0.844	Biological Process	GO:1990928	response to amino acid starvation	0.0293918	0.351328	0	0	27	32
GO:0030858 positive regulation of epithelial cell differentiation	36	0.351328	0.386	0.818	Biological Process	GO:0030858	positive regulation of epithelial cell differentiation	0.0295387	0.351328	0	0	36	44
GO:0032411 positive regulation of transporter activity	36	0.351328	0.386	0.818	Biological Process	GO:0032411	positive regulation of transporter activity	0.0295387	0.351328	0	0	36	44
GO:0070252 actin-mediated cell contraction	36	0.351328	0.386	0.818	Biological Process	GO:0070252	actin-mediated cell contraction	0.0295387	0.351328	0	0	36	44
GO:0097756 negative regulation of blood vessel diameter	36	0.351328	0.386	0.818	Biological Process	GO:0097756	negative regulation of blood vessel diameter	0.0295387	0.351328	0	0	36	44
GO:0050905 neuromuscular process	61	0.351328	0.654	0.782	Biological Process	GO:0050905	neuromuscular process	0.02956	0.351328	0	0	61	78
GO:0035065 regulation of histone acetylation	30	0.351328	0.322	0.833	Biological Process	GO:0035065	regulation of histone acetylation	0.0298804	0.351328	0	0	30	36
GO:1903078 positive regulation of protein localization to plasma membrane	30	0.351328	0.322	0.833	Biological Process	GO:1903078	positive regulation of protein localization to plasma membrane	0.0298804	0.351328	0	0	30	36
GO:0014855 striated muscle cell proliferation	33	0.351328	0.354	0.825	Biological Process	GO:0014855	striated muscle cell proliferation	0.0298824	0.351328	0	0	33	40
GO:0048016 inositol phosphate-mediated signaling	33	0.351328	0.354	0.825	Biological Process	GO:0048016	inositol phosphate-mediated signaling	0.0298824	0.351328	0	0	33	40
GO:1904377 positive regulation of protein localization to cell periphery	33	0.351328	0.354	0.825	Biological Process	GO:1904377	positive regulation of protein localization to cell periphery	0.0298824	0.351328	0	0	33	40
GO:0060993 kidney morphogenesis	50	0.351328	0.536	0.794	Biological Process	GO:0060993	kidney morphogenesis	0.0303176	0.351328	0	0	50	63
GO:0061387 regulation of extent of cell growth	50	0.351328	0.536	0.794	Biological Process	GO:0061387	regulation of extent of cell growth	0.0303176	0.351328	0	0	50	63
GO:0098773 skin epidermis development	50	0.351328	0.536	0.794	Biological Process	GO:0098773	skin epidermis development	0.0303176	0.351328	0	0	50	63
GO:2001237 negative regulation of extrinsic apoptotic signaling pathway	50	0.351328	0.536	0.794	Biological Process	GO:2001237	negative regulation of extrinsic apoptotic signaling pathway	0.0303176	0.351328	0	0	50	63
GO:0014044 Schwann cell development	17	0.351328	0.182	0.895	Biological Process	GO:0014044	Schwann cell development	0.0303438	0.351328	0	0	17	19
GO:0000290 deadenylation-dependent decapping of nuclear-transcribed mRNA	9	0.351328	0.097	1	Biological Process	GO:0000290	deadenylation-dependent decapping of nuclear-transcribed mRNA	0.0303908	0.351328	0	0	9	9
GO:0007191 adenylate cyclase-activating dopamine receptor signaling pathway	9	0.351328	0.097	1	Biological Process	GO:0007191	adenylate cyclase-activating dopamine receptor signaling pathway	0.0303908	0.351328	0	0	9	9
GO:0021559 trigeminal nerve development	9	0.351328	0.097	1	Biological Process	GO:0021559	trigeminal nerve development	0.0303908	0.351328	0	0	9	9
GO:0035907 dorsal aorta development	9	0.351328	0.097	1	Biological Process	GO:0035907	dorsal aorta development	0.0303908	0.351328	0	0	9	9
GO:0036295 cellular response to increased oxygen levels	9	0.351328	0.097	1	Biological Process	GO:0036295	cellular response to increased oxygen levels	0.0303908	0.351328	0	0	9	9
GO:0036296 response to increased oxygen levels	9	0.351328	0.097	1	Biological Process	GO:0036296	response to increased oxygen levels	0.0303908	0.351328	0	0	9	9
GO:0043981 histone H4-K5 acetylation	9	0.351328	0.097	1	Biological Process	GO:0043981	histone H4-K5 acetylation	0.0303908	0.351328	0	0	9	9
GO:0043982 histone H4-K8 acetylation	9	0.351328	0.097	1	Biological Process	GO:0043982	histone H4-K8 acetylation	0.0303908	0.351328	0	0	9	9
GO:0044154 histone H3-K14 acetylation	9	0.351328	0.097	1	Biological Process	GO:0044154	histone H3-K14 acetylation	0.0303908	0.351328	0	0	9	9
GO:0045618 positive regulation of keratinocyte differentiation	9	0.351328	0.097	1	Biological Process	GO:0045618	positive regulation of keratinocyte differentiation	0.0303908	0.351328	0	0	9	9
GO:0045836 positive regulation of meiotic nuclear division	9	0.351328	0.097	1	Biological Process	GO:0045836	positive regulation of meiotic nuclear division	0.0303908	0.351328	0	0	9	9
GO:0048340 paraxial mesoderm morphogenesis	9	0.351328	0.097	1	Biological Process	GO:0048340	paraxial mesoderm morphogenesis	0.0303908	0.351328	0	0	9	9
GO:0048484 enteric nervous system development	9	0.351328	0.097	1	Biological Process	GO:0048484	enteric nervous system development	0.0303908	0.351328	0	0	9	9
GO:0061158 3'-UTR-mediated mRNA destabilization	9	0.351328	0.097	1	Biological Process	GO:0061158	3'-UTR-mediated mRNA destabilization	0.0303908	0.351328	0	0	9	9
GO:0061430 bone trabecula morphogenesis	9	0.351328	0.097	1	Biological Process	GO:0061430	bone trabecula morphogenesis	0.0303908	0.351328	0	0	9	9
GO:0071340 skeletal muscle acetylcholine-gated channel clustering	9	0.351328	0.097	1	Biological Process	GO:0071340	skeletal muscle acetylcholine-gated channel clustering	0.0303908	0.351328	0	0	9	9
GO:0071501 cellular response to sterol depletion	9	0.351328	0.097	1	Biological Process	GO:0071501	cellular response to sterol depletion	0.0303908	0.351328	0	0	9	9
GO:0071625 vocalization behavior	9	0.351328	0.097	1	Biological Process	GO:0071625	vocalization behavior	0.0303908	0.351328	0	0	9	9
GO:0072393 microtubule anchoring at microtubule organizing center	9	0.351328	0.097	1	Biological Process	GO:0072393	microtubule anchoring at microtubule organizing center	0.0303908	0.351328	0	0	9	9
GO:0090128 regulation of synapse maturation	9	0.351328	0.097	1	Biological Process	GO:0090128	regulation of synapse maturation	0.0303908	0.351328	0	0	9	9
GO:0098915 membrane repolarization during ventricular cardiac muscle cell action potential	9	0.351328	0.097	1	Biological Process	GO:0098915	membrane repolarization during ventricular cardiac muscle cell action potential	0.0303908	0.351328	0	0	9	9
GO:0140058 neuron projection arborization	9	0.351328	0.097	1	Biological Process	GO:0140058	neuron projection arborization	0.0303908	0.351328	0	0	9	9
GO:1903421 regulation of synaptic vesicle recycling	9	0.351328	0.097	1	Biological Process	GO:1903421	regulation of synaptic vesicle recycling	0.0303908	0.351328	0	0	9	9
GO:1903729 regulation of plasma membrane organization	9	0.351328	0.097	1	Biological Process	GO:1903729	regulation of plasma membrane organization	0.0303908	0.351328	0	0	9	9
GO:2000171 negative regulation of dendrite development	9	0.351328	0.097	1	Biological Process	GO:2000171	negative regulation of dendrite development	0.0303908	0.351328	0	0	9	9
GO:2000615 regulation of histone H3-K9 acetylation	9	0.351328	0.097	1	Biological Process	GO:2000615	regulation of histone H3-K9 acetylation	0.0303908	0.351328	0	0	9	9
GO:0030326 embryonic limb morphogenesis	74	0.351699	0.794	0.771	Biological Process	GO:0030326	embryonic limb morphogenesis	0.0304765	0.351699	0	0	74	96
GO:0035113 embryonic appendage morphogenesis	74	0.351699	0.794	0.771	Biological Process	GO:0035113	embryonic appendage morphogenesis	0.0304765	0.351699	0	0	74	96
GO:0009898 cytoplasmic side of plasma membrane	73	0.35409	0.766	0.76	Cellular Component	GO:0009898	cytoplasmic side of plasma membrane	0.0490734	0.35409	0	0	73	96
GO:2001252 positive regulation of chromosome organization	97	0.355031	1.041	0.758	Biological Process	GO:2001252	positive regulation of chromosome organization	0.0307922	0.355031	0	0	97	128
GO:0007049 cell cycle	746	0.358881	8.003	0.704	Biological Process	GO:0007049	cell cycle	0.0311535	0.358881	0	0	746	1059
GO:1901137 carbohydrate derivative biosynthetic process	337	0.362537	3.615	0.719	Biological Process	GO:1901137	carbohydrate derivative biosynthetic process	0.0314985	0.362537	0	0	337	469
GO:0008593 regulation of Notch signaling pathway	47	0.363817	0.504	0.797	Biological Process	GO:0008593	regulation of Notch signaling pathway	0.0316374	0.363817	0	0	47	59
GO:0042060 wound healing	168	0.36431	1.802	0.737	Biological Process	GO:0042060	wound healing	0.0317081	0.36431	0	0	168	228
GO:0006333 chromatin assembly or disassembly	71	0.370503	0.762	0.772	Biological Process	GO:0006333	chromatin assembly or disassembly	0.0322767	0.370503	0	0	71	92
GO:0042326 negative regulation of phosphorylation	206	0.370503	2.21	0.73	Biological Process	GO:0042326	negative regulation of phosphorylation	0.0323036	0.370503	0	0	206	282
GO:0032006 regulation of TOR signaling	55	0.374861	0.59	0.786	Biological Process	GO:0032006	regulation of TOR signaling	0.0327407	0.374861	0	0	55	70
GO:1903052 positive regulation of proteolysis involved in cellular protein catabolic process	55	0.374861	0.59	0.786	Biological Process	GO:1903052	positive regulation of proteolysis involved in cellular protein catabolic process	0.0327407	0.374861	0	0	55	70
GO:0030282 bone mineralization	63	0.375576	0.676	0.778	Biological Process	GO:0030282	bone mineralization	0.0328318	0.375576	0	0	63	81
GO:0002507 tolerance induction	13	0.376938	0.139	0.929	Biological Process	GO:0002507	tolerance induction	0.0333243	0.376938	0	0	13	14
GO:0006907 pinocytosis	13	0.376938	0.139	0.929	Biological Process	GO:0006907	pinocytosis	0.0333243	0.376938	0	0	13	14
GO:0010002 cardioblast differentiation	13	0.376938	0.139	0.929	Biological Process	GO:0010002	cardioblast differentiation	0.0333243	0.376938	0	0	13	14
GO:0032332 positive regulation of chondrocyte differentiation	13	0.376938	0.139	0.929	Biological Process	GO:0032332	positive regulation of chondrocyte differentiation	0.0333243	0.376938	0	0	13	14
GO:0048679 regulation of axon regeneration	13	0.376938	0.139	0.929	Biological Process	GO:0048679	regulation of axon regeneration	0.0333243	0.376938	0	0	13	14
GO:0060561 apoptotic process involved in morphogenesis	13	0.376938	0.139	0.929	Biological Process	GO:0060561	apoptotic process involved in morphogenesis	0.0333243	0.376938	0	0	13	14
GO:0097094 craniofacial suture morphogenesis	13	0.376938	0.139	0.929	Biological Process	GO:0097094	craniofacial suture morphogenesis	0.0333243	0.376938	0	0	13	14
GO:0097320 plasma membrane tubulation	13	0.376938	0.139	0.929	Biological Process	GO:0097320	plasma membrane tubulation	0.0333243	0.376938	0	0	13	14
GO:0098719 sodium ion import across plasma membrane	13	0.376938	0.139	0.929	Biological Process	GO:0098719	sodium ion import across plasma membrane	0.0333243	0.376938	0	0	13	14
GO:0098877 neurotransmitter receptor transport to plasma membrane	13	0.376938	0.139	0.929	Biological Process	GO:0098877	neurotransmitter receptor transport to plasma membrane	0.0333243	0.376938	0	0	13	14
GO:0098969 neurotransmitter receptor transport to postsynaptic membrane	13	0.376938	0.139	0.929	Biological Process	GO:0098969	neurotransmitter receptor transport to postsynaptic membrane	0.0333243	0.376938	0	0	13	14
GO:1903540 establishment of protein localization to postsynaptic membrane	13	0.376938	0.139	0.929	Biological Process	GO:1903540	establishment of protein localization to postsynaptic membrane	0.0333243	0.376938	0	0	13	14
GO:1903830 magnesium ion transmembrane transport	13	0.376938	0.139	0.929	Biological Process	GO:1903830	magnesium ion transmembrane transport	0.0333243	0.376938	0	0	13	14
GO:0008373 sialyltransferase activity	19	0.377729	0.204	0.905	Molecular Function	GO:0008373	sialyltransferase activity	0.0168763	0.377729	0	0	19	21
GO:0005484 SNAP receptor activity	26	0.377729	0.28	0.867	Molecular Function	GO:0005484	SNAP receptor activity	0.0170412	0.377729	0	0	26	30
GO:0032266 phosphatidylinositol-3-phosphate binding	26	0.377729	0.28	0.867	Molecular Function	GO:0032266	phosphatidylinositol-3-phosphate binding	0.0170412	0.377729	0	0	26	30
GO:0044450 microtubule organizing center part	124	0.380805	1.301	0.738	Cellular Component	GO:0044450	microtubule organizing center part	0.0530033	0.380805	0	0	124	168
GO:0006739 NADP metabolic process	20	0.383435	0.215	0.87	Biological Process	GO:0006739	NADP metabolic process	0.0341426	0.383435	0	0	20	23
GO:0031102 neuron projection regeneration	20	0.383435	0.215	0.87	Biological Process	GO:0031102	neuron projection regeneration	0.0341426	0.383435	0	0	20	23
GO:0034260 negative regulation of GTPase activity	20	0.383435	0.215	0.87	Biological Process	GO:0034260	negative regulation of GTPase activity	0.0341426	0.383435	0	0	20	23
GO:0035329 hippo signaling	20	0.383435	0.215	0.87	Biological Process	GO:0035329	hippo signaling	0.0341426	0.383435	0	0	20	23
GO:0060674 placenta blood vessel development	20	0.383435	0.215	0.87	Biological Process	GO:0060674	placenta blood vessel development	0.0341426	0.383435	0	0	20	23
GO:0061462 protein localization to lysosome	20	0.383435	0.215	0.87	Biological Process	GO:0061462	protein localization to lysosome	0.0341426	0.383435	0	0	20	23
GO:0090504 epiboly	20	0.383435	0.215	0.87	Biological Process	GO:0090504	epiboly	0.0341426	0.383435	0	0	20	23
GO:1905606 regulation of presynapse assembly	20	0.383435	0.215	0.87	Biological Process	GO:1905606	regulation of presynapse assembly	0.0341426	0.383435	0	0	20	23
GO:0003231 cardiac ventricle development	68	0.383435	0.73	0.773	Biological Process	GO:0003231	cardiac ventricle development	0.0341799	0.383435	0	0	68	88
GO:0006511 ubiquitin-dependent protein catabolic process	322	0.383435	3.455	0.719	Biological Process	GO:0006511	ubiquitin-dependent protein catabolic process	0.0341909	0.383435	0	0	322	448
GO:0001657 ureteric bud development	52	0.38452	0.558	0.788	Biological Process	GO:0001657	ureteric bud development	0.0344048	0.38452	0	0	52	66
GO:0061326 renal tubule development	52	0.38452	0.558	0.788	Biological Process	GO:0061326	renal tubule development	0.0344048	0.38452	0	0	52	66
GO:0072163 mesonephric epithelium development	52	0.38452	0.558	0.788	Biological Process	GO:0072163	mesonephric epithelium development	0.0344048	0.38452	0	0	52	66
GO:0072164 mesonephric tubule development	52	0.38452	0.558	0.788	Biological Process	GO:0072164	mesonephric tubule development	0.0344048	0.38452	0	0	52	66
GO:0048565 digestive tract development	60	0.387188	0.644	0.779	Biological Process	GO:0048565	digestive tract development	0.0346731	0.387188	0	0	60	77
GO:0044085 cellular component biogenesis	1397	0.38849	14.988	0.696	Biological Process	GO:0044085	cellular component biogenesis	0.0348193	0.38849	0	0	1397	2007
GO:0003206 cardiac chamber morphogenesis	73	0.392651	0.783	0.768	Biological Process	GO:0003206	cardiac chamber morphogenesis	0.0352221	0.392651	0	0	73	95
GO:0031985 Golgi cisterna	30	0.394341	0.315	0.811	Cellular Component	GO:0031985	Golgi cisterna	0.055123	0.394341	0	0	30	37
GO:0110053 regulation of actin filament organization	133	0.394622	1.427	0.743	Biological Process	GO:0110053	regulation of actin filament organization	0.035429	0.394622	0	0	133	179
GO:0005667 transcription factor complex	206	0.397957	2.161	0.723	Cellular Component	GO:0005667	transcription factor complex	0.0558661	0.397957	0	0	206	285
GO:0007613 memory	49	0.401379	0.526	0.79	Biological Process	GO:0007613	memory	0.0361056	0.401379	0	0	49	62
GO:0042552 myelination	65	0.401379	0.697	0.774	Biological Process	GO:0042552	myelination	0.0361906	0.401379	0	0	65	84
GO:0016233 telomere capping	23	0.401379	0.247	0.852	Biological Process	GO:0016233	telomere capping	0.036237	0.401379	0	0	23	27
GO:0031670 cellular response to nutrient	23	0.401379	0.247	0.852	Biological Process	GO:0031670	cellular response to nutrient	0.036237	0.401379	0	0	23	27
GO:0070849 response to epidermal growth factor	23	0.401379	0.247	0.852	Biological Process	GO:0070849	response to epidermal growth factor	0.036237	0.401379	0	0	23	27
GO:0042310 vasoconstriction	35	0.401379	0.375	0.814	Biological Process	GO:0042310	vasoconstriction	0.036264	0.401379	0	0	35	43
GO:0044773 mitotic DNA damage checkpoint	35	0.401379	0.375	0.814	Biological Process	GO:0044773	mitotic DNA damage checkpoint	0.036264	0.401379	0	0	35	43
GO:0070588 calcium ion transmembrane transport	157	0.401379	1.684	0.737	Biological Process	GO:0070588	calcium ion transmembrane transport	0.0362804	0.401379	0	0	157	213
GO:0051276 chromosome organization	573	0.402739	6.147	0.707	Biological Process	GO:0051276	chromosome organization	0.0364341	0.402739	0	0	573	810
GO:0005905 clathrin-coated pit	27	0.402799	0.283	0.818	Cellular Component	GO:0005905	clathrin-coated pit	0.0567865	0.402799	0	0	27	33
GO:0007029 endoplasmic reticulum organization	32	0.406918	0.343	0.821	Biological Process	GO:0007029	endoplasmic reticulum organization	0.0369895	0.406918	0	0	32	39
GO:0010812 negative regulation of cell-substrate adhesion	32	0.406918	0.343	0.821	Biological Process	GO:0010812	negative regulation of cell-substrate adhesion	0.0369895	0.406918	0	0	32	39
GO:0021517 ventral spinal cord development	32	0.406918	0.343	0.821	Biological Process	GO:0021517	ventral spinal cord development	0.0369895	0.406918	0	0	32	39
GO:0032233 positive regulation of actin filament bundle assembly	32	0.406918	0.343	0.821	Biological Process	GO:0032233	positive regulation of actin filament bundle assembly	0.0369895	0.406918	0	0	32	39
GO:0000266 mitochondrial fission	26	0.406918	0.279	0.839	Biological Process	GO:0000266	mitochondrial fission	0.0371842	0.406918	0	0	26	31
GO:0010517 regulation of phospholipase activity	26	0.406918	0.279	0.839	Biological Process	GO:0010517	regulation of phospholipase activity	0.0371842	0.406918	0	0	26	31
GO:0034198 cellular response to amino acid starvation	26	0.406918	0.279	0.839	Biological Process	GO:0034198	cellular response to amino acid starvation	0.0371842	0.406918	0	0	26	31
GO:0035136 forelimb morphogenesis	26	0.406918	0.279	0.839	Biological Process	GO:0035136	forelimb morphogenesis	0.0371842	0.406918	0	0	26	31
GO:0043277 apoptotic cell clearance	26	0.406918	0.279	0.839	Biological Process	GO:0043277	apoptotic cell clearance	0.0371842	0.406918	0	0	26	31
GO:0044088 regulation of vacuole organization	26	0.406918	0.279	0.839	Biological Process	GO:0044088	regulation of vacuole organization	0.0371842	0.406918	0	0	26	31
GO:0048168 regulation of neuronal synaptic plasticity	26	0.406918	0.279	0.839	Biological Process	GO:0048168	regulation of neuronal synaptic plasticity	0.0371842	0.406918	0	0	26	31
GO:1901016 regulation of potassium ion transmembrane transporter activity	26	0.406918	0.279	0.839	Biological Process	GO:1901016	regulation of potassium ion transmembrane transporter activity	0.0371842	0.406918	0	0	26	31
GO:0033628 regulation of cell adhesion mediated by integrin	29	0.40769	0.311	0.829	Biological Process	GO:0033628	regulation of cell adhesion mediated by integrin	0.0373526	0.40769	0	0	29	35
GO:0061383 trabecula morphogenesis	29	0.40769	0.311	0.829	Biological Process	GO:0061383	trabecula morphogenesis	0.0373526	0.40769	0	0	29	35
GO:0071229 cellular response to acid chemical	70	0.40769	0.751	0.769	Biological Process	GO:0071229	cellular response to acid chemical	0.0373584	0.40769	0	0	70	91
GO:0018209 peptidyl-serine modification	183	0.40769	1.963	0.732	Biological Process	GO:0018209	peptidyl-serine modification	0.0373791	0.40769	0	0	183	250
GO:0060076 excitatory synapse	21	0.410971	0.22	0.84	Cellular Component	GO:0060076	excitatory synapse	0.058184	0.410971	0	0	21	25
GO:0098876 vesicle-mediated transport to the plasma membrane	46	0.412242	0.494	0.793	Biological Process	GO:0098876	vesicle-mediated transport to the plasma membrane	0.0378278	0.412242	0	0	46	58
GO:0090101 negative regulation of transmembrane receptor protein serine/threonine kinase signaling pathway	62	0.417182	0.665	0.775	Biological Process	GO:0090101	negative regulation of transmembrane receptor protein serine/threonine kinase signaling pathway	0.038313	0.417182	0	0	62	80
GO:0035249 synaptic transmission, glutamatergic	54	0.420045	0.579	0.783	Biological Process	GO:0035249	synaptic transmission, glutamatergic	0.0386079	0.420045	0	0	54	69
GO:0002020 protease binding	61	0.420309	0.656	0.792	Molecular Function	GO:0002020	protease binding	0.019083	0.420309	0	0	61	77
GO:0019888 protein phosphatase regulator activity	44	0.420866	0.473	0.815	Molecular Function	GO:0019888	protein phosphatase regulator activity	0.0192292	0.420866	0	0	44	54
GO:0012501 programmed cell death	728	0.422906	7.81	0.703	Biological Process	GO:0012501	programmed cell death	0.0389031	0.422906	0	0	728	1035
GO:0021915 neural tube development	85	0.426578	0.912	0.759	Biological Process	GO:0021915	neural tube development	0.0392734	0.426578	0	0	85	112
GO:0044770 cell cycle phase transition	199	0.427473	2.135	0.729	Biological Process	GO:0044770	cell cycle phase transition	0.0393884	0.427473	0	0	199	273
GO:0048332 mesoderm morphogenesis	43	0.428873	0.461	0.796	Biological Process	GO:0048332	mesoderm morphogenesis	0.03955	0.428873	0	0	43	54
GO:0019001 guanyl nucleotide binding	238	0.430688	2.561	0.732	Molecular Function	GO:0019001	guanyl nucleotide binding	0.0198018	0.430688	0	0	238	325
GO:0005901 caveola	35	0.432197	0.367	0.795	Cellular Component	GO:0005901	caveola	0.0614474	0.432197	0	0	35	44
GO:0006486 protein glycosylation	127	0.432524	1.363	0.743	Biological Process	GO:0006486	protein glycosylation	0.0399583	0.432524	0	0	127	171
GO:0043413 macromolecule glycosylation	127	0.432524	1.363	0.743	Biological Process	GO:0043413	macromolecule glycosylation	0.0399583	0.432524	0	0	127	171
GO:0001933 negative regulation of protein phosphorylation	187	0.432524	2.006	0.73	Biological Process	GO:0001933	negative regulation of protein phosphorylation	0.0399856	0.432524	0	0	187	256
GO:0044262 cellular carbohydrate metabolic process	139	0.435287	1.491	0.739	Biological Process	GO:0044262	cellular carbohydrate metabolic process	0.040557	0.435287	0	0	139	188
GO:0003081 regulation of systemic arterial blood pressure by renin-angiotensin	16	0.435287	0.172	0.889	Biological Process	GO:0003081	regulation of systemic arterial blood pressure by renin-angiotensin	0.0405728	0.435287	0	0	16	18
GO:0003148 outflow tract septum morphogenesis	16	0.435287	0.172	0.889	Biological Process	GO:0003148	outflow tract septum morphogenesis	0.0405728	0.435287	0	0	16	18
GO:0006195 purine nucleotide catabolic process	16	0.435287	0.172	0.889	Biological Process	GO:0006195	purine nucleotide catabolic process	0.0405728	0.435287	0	0	16	18
GO:0021533 cell differentiation in hindbrain	16	0.435287	0.172	0.889	Biological Process	GO:0021533	cell differentiation in hindbrain	0.0405728	0.435287	0	0	16	18
GO:0034405 response to fluid shear stress	16	0.435287	0.172	0.889	Biological Process	GO:0034405	response to fluid shear stress	0.0405728	0.435287	0	0	16	18
GO:0061001 regulation of dendritic spine morphogenesis	16	0.435287	0.172	0.889	Biological Process	GO:0061001	regulation of dendritic spine morphogenesis	0.0405728	0.435287	0	0	16	18
GO:1901099 negative regulation of signal transduction in absence of ligand	16	0.435287	0.172	0.889	Biological Process	GO:1901099	negative regulation of signal transduction in absence of ligand	0.0405728	0.435287	0	0	16	18
GO:1902230 negative regulation of intrinsic apoptotic signaling pathway in response to DNA damage	16	0.435287	0.172	0.889	Biological Process	GO:1902230	negative regulation of intrinsic apoptotic signaling pathway in response to DNA damage	0.0405728	0.435287	0	0	16	18
GO:2001240 negative regulation of extrinsic apoptotic signaling pathway in absence of ligand	16	0.435287	0.172	0.889	Biological Process	GO:2001240	negative regulation of extrinsic apoptotic signaling pathway in absence of ligand	0.0405728	0.435287	0	0	16	18
GO:0030148 sphingolipid biosynthetic process	51	0.435885	0.547	0.785	Biological Process	GO:0030148	sphingolipid biosynthetic process	0.040695	0.435885	0	0	51	65
GO:0031047 gene silencing by RNA	51	0.435885	0.547	0.785	Biological Process	GO:0031047	gene silencing by RNA	0.040695	0.435885	0	0	51	65
GO:0008270 zinc ion binding	436	0.436827	4.692	0.717	Molecular Function	GO:0008270	zinc ion binding	0.020402	0.436827	0	0	436	608
GO:0004143 diacylglycerol kinase activity	10	0.436827	0.108	1	Molecular Function	GO:0004143	diacylglycerol kinase activity	0.0207116	0.436827	0	0	10	10
GO:0005545 1-phosphatidylinositol binding	10	0.436827	0.108	1	Molecular Function	GO:0005545	1-phosphatidylinositol binding	0.0207116	0.436827	0	0	10	10
GO:0008503 benzodiazepine receptor activity	10	0.436827	0.108	1	Molecular Function	GO:0008503	benzodiazepine receptor activity	0.0207116	0.436827	0	0	10	10
GO:0031435 mitogen-activated protein kinase kinase kinase binding	10	0.436827	0.108	1	Molecular Function	GO:0031435	mitogen-activated protein kinase kinase kinase binding	0.0207116	0.436827	0	0	10	10
GO:0005671 Ada2/Gcn5/Ada3 transcription activator complex	11	0.437319	0.115	0.917	Cellular Component	GO:0005671	Ada2/Gcn5/Ada3 transcription activator complex	0.0629593	0.437319	0	0	11	12
GO:0030014 CCR4-NOT complex	11	0.437319	0.115	0.917	Cellular Component	GO:0030014	CCR4-NOT complex	0.0629593	0.437319	0	0	11	12
GO:0032839 dendrite cytoplasm	11	0.437319	0.115	0.917	Cellular Component	GO:0032839	dendrite cytoplasm	0.0629593	0.437319	0	0	11	12
GO:0001741 XY body	7	0.438031	0.073	1	Cellular Component	GO:0001741	XY body	0.0656785	0.438031	0	0	7	7
GO:0017059 serine C-palmitoyltransferase complex	7	0.438031	0.073	1	Cellular Component	GO:0017059	serine C-palmitoyltransferase complex	0.0656785	0.438031	0	0	7	7
GO:0031211 endoplasmic reticulum palmitoyltransferase complex	7	0.438031	0.073	1	Cellular Component	GO:0031211	endoplasmic reticulum palmitoyltransferase complex	0.0656785	0.438031	0	0	7	7
GO:0031527 filopodium membrane	7	0.438031	0.073	1	Cellular Component	GO:0031527	filopodium membrane	0.0656785	0.438031	0	0	7	7
GO:0033270 paranode region of axon	7	0.438031	0.073	1	Cellular Component	GO:0033270	paranode region of axon	0.0656785	0.438031	0	0	7	7
GO:0043194 axon initial segment	7	0.438031	0.073	1	Cellular Component	GO:0043194	axon initial segment	0.0656785	0.438031	0	0	7	7
GO:0061700 GATOR2 complex	7	0.438031	0.073	1	Cellular Component	GO:0061700	GATOR2 complex	0.0656785	0.438031	0	0	7	7
GO:0120103 centriolar subdistal appendage	7	0.438031	0.073	1	Cellular Component	GO:0120103	centriolar subdistal appendage	0.0656785	0.438031	0	0	7	7
GO:1905961 protein-cysteine S-palmitoyltransferase complex	7	0.438031	0.073	1	Cellular Component	GO:1905961	protein-cysteine S-palmitoyltransferase complex	0.0656785	0.438031	0	0	7	7
GO:1990316 Atg1/ULK1 kinase complex	7	0.438031	0.073	1	Cellular Component	GO:1990316	Atg1/ULK1 kinase complex	0.0656785	0.438031	0	0	7	7
GO:0021872 forebrain generation of neurons	40	0.440909	0.429	0.8	Biological Process	GO:0021872	forebrain generation of neurons	0.0412414	0.440909	0	0	40	50
GO:0042733 embryonic digit morphogenesis	40	0.440909	0.429	0.8	Biological Process	GO:0042733	embryonic digit morphogenesis	0.0412414	0.440909	0	0	40	50
GO:0034764 positive regulation of transmembrane transport	77	0.440909	0.826	0.762	Biological Process	GO:0034764	positive regulation of transmembrane transport	0.0412984	0.440909	0	0	77	101
GO:1904018 positive regulation of vasculature development	77	0.440909	0.826	0.762	Biological Process	GO:1904018	positive regulation of vasculature development	0.0412984	0.440909	0	0	77	101
GO:0042157 lipoprotein metabolic process	82	0.445112	0.88	0.759	Biological Process	GO:0042157	lipoprotein metabolic process	0.04176	0.445112	0	0	82	108
GO:0048771 tissue remodeling	82	0.445112	0.88	0.759	Biological Process	GO:0048771	tissue remodeling	0.04176	0.445112	0	0	82	108
GO:0016323 basolateral plasma membrane	83	0.445653	0.871	0.748	Cellular Component	GO:0016323	basolateral plasma membrane	0.0670876	0.445653	0	0	83	111
GO:0016592 mediator complex	29	0.445742	0.304	0.806	Cellular Component	GO:0016592	mediator complex	0.0673673	0.445742	0	0	29	36
GO:0071772 response to BMP	97	0.447843	1.041	0.752	Biological Process	GO:0071772	response to BMP	0.0420845	0.447843	0	0	97	129
GO:0071773 cellular response to BMP stimulus	97	0.447843	1.041	0.752	Biological Process	GO:0071773	cellular response to BMP stimulus	0.0420845	0.447843	0	0	97	129
GO:0099106 ion channel regulator activity	52	0.449702	0.56	0.8	Molecular Function	GO:0099106	ion channel regulator activity	0.0214513	0.449702	0	0	52	65
GO:0005814 centriole	68	0.450027	0.713	0.756	Cellular Component	GO:0005814	centriole	0.0682836	0.450027	0	0	68	90
GO:0002694 regulation of leukocyte activation	231	0.450167	2.478	0.724	Biological Process	GO:0002694	regulation of leukocyte activation	0.0423372	0.450167	0	0	231	319
GO:0032561 guanyl ribonucleotide binding	237	0.450794	2.55	0.731	Molecular Function	GO:0032561	guanyl ribonucleotide binding	0.0216329	0.450794	0	0	237	324
GO:0015298 solute:cation antiporter activity	25	0.451708	0.269	0.862	Molecular Function	GO:0015298	solute:cation antiporter activity	0.0220662	0.451708	0	0	25	29
GO:0015459 potassium channel regulator activity	25	0.451708	0.269	0.862	Molecular Function	GO:0015459	potassium channel regulator activity	0.0220662	0.451708	0	0	25	29
GO:1901682 sulfur compound transmembrane transporter activity	25	0.451708	0.269	0.862	Molecular Function	GO:1901682	sulfur compound transmembrane transporter activity	0.0220662	0.451708	0	0	25	29
GO:0008543 fibroblast growth factor receptor signaling pathway	48	0.454029	0.515	0.787	Biological Process	GO:0008543	fibroblast growth factor receptor signaling pathway	0.042853	0.454029	0	0	48	61
GO:0030330 DNA damage response, signal transduction by p53 class mediator	37	0.454029	0.397	0.804	Biological Process	GO:0030330	DNA damage response, signal transduction by p53 class mediator	0.0428581	0.454029	0	0	37	46
GO:0031060 regulation of histone methylation	37	0.454029	0.397	0.804	Biological Process	GO:0031060	regulation of histone methylation	0.0428581	0.454029	0	0	37	46
GO:0051899 membrane depolarization	37	0.454029	0.397	0.804	Biological Process	GO:0051899	membrane depolarization	0.0428581	0.454029	0	0	37	46
GO:0043534 blood vessel endothelial cell migration	56	0.454029	0.601	0.778	Biological Process	GO:0043534	blood vessel endothelial cell migration	0.0429061	0.454029	0	0	56	72
GO:0008285 negative regulation of cell proliferation	277	0.454029	2.972	0.719	Biological Process	GO:0008285	negative regulation of cell proliferation	0.0437725	0.454029	0	0	277	385
GO:0006109 regulation of carbohydrate metabolic process	74	0.454029	0.794	0.763	Biological Process	GO:0006109	regulation of carbohydrate metabolic process	0.0439025	0.454029	0	0	74	97
GO:0002260 lymphocyte homeostasis	34	0.454029	0.365	0.81	Biological Process	GO:0002260	lymphocyte homeostasis	0.0443376	0.454029	0	0	34	42
GO:0046580 negative regulation of Ras protein signal transduction	34	0.454029	0.365	0.81	Biological Process	GO:0046580	negative regulation of Ras protein signal transduction	0.0443376	0.454029	0	0	34	42
GO:0050805 negative regulation of synaptic transmission	34	0.454029	0.365	0.81	Biological Process	GO:0050805	negative regulation of synaptic transmission	0.0443376	0.454029	0	0	34	42
GO:0009913 epidermal cell differentiation	79	0.454029	0.848	0.76	Biological Process	GO:0009913	epidermal cell differentiation	0.0444153	0.454029	0	0	79	104
GO:0061025 membrane fusion	79	0.454029	0.848	0.76	Biological Process	GO:0061025	membrane fusion	0.0444153	0.454029	0	0	79	104
GO:1903034 regulation of response to wounding	79	0.454029	0.848	0.76	Biological Process	GO:1903034	regulation of response to wounding	0.0444153	0.454029	0	0	79	104
GO:0043161 proteasome-mediated ubiquitin-dependent protein catabolic process	207	0.454029	2.221	0.726	Biological Process	GO:0043161	proteasome-mediated ubiquitin-dependent protein catabolic process	0.0444209	0.454029	0	0	207	285
GO:0001893 maternal placenta development	19	0.454029	0.204	0.864	Biological Process	GO:0001893	maternal placenta development	0.0444785	0.454029	0	0	19	22
GO:0002279 mast cell activation involved in immune response	19	0.454029	0.204	0.864	Biological Process	GO:0002279	mast cell activation involved in immune response	0.0444785	0.454029	0	0	19	22
GO:0006376 mRNA splice site selection	19	0.454029	0.204	0.864	Biological Process	GO:0006376	mRNA splice site selection	0.0444785	0.454029	0	0	19	22
GO:0006884 cell volume homeostasis	19	0.454029	0.204	0.864	Biological Process	GO:0006884	cell volume homeostasis	0.0444785	0.454029	0	0	19	22
GO:0021602 cranial nerve morphogenesis	19	0.454029	0.204	0.864	Biological Process	GO:0021602	cranial nerve morphogenesis	0.0444785	0.454029	0	0	19	22
GO:0021884 forebrain neuron development	19	0.454029	0.204	0.864	Biological Process	GO:0021884	forebrain neuron development	0.0444785	0.454029	0	0	19	22
GO:0035384 thioester biosynthetic process	19	0.454029	0.204	0.864	Biological Process	GO:0035384	thioester biosynthetic process	0.0444785	0.454029	0	0	19	22
GO:0040036 regulation of fibroblast growth factor receptor signaling pathway	19	0.454029	0.204	0.864	Biological Process	GO:0040036	regulation of fibroblast growth factor receptor signaling pathway	0.0444785	0.454029	0	0	19	22
GO:0043243 positive regulation of protein complex disassembly	19	0.454029	0.204	0.864	Biological Process	GO:0043243	positive regulation of protein complex disassembly	0.0444785	0.454029	0	0	19	22
GO:0044319 wound healing, spreading of cells	19	0.454029	0.204	0.864	Biological Process	GO:0044319	wound healing, spreading of cells	0.0444785	0.454029	0	0	19	22
GO:0060512 prostate gland morphogenesis	19	0.454029	0.204	0.864	Biological Process	GO:0060512	prostate gland morphogenesis	0.0444785	0.454029	0	0	19	22
GO:0071616 acyl-CoA biosynthetic process	19	0.454029	0.204	0.864	Biological Process	GO:0071616	acyl-CoA biosynthetic process	0.0444785	0.454029	0	0	19	22
GO:0090505 epiboly involved in wound healing	19	0.454029	0.204	0.864	Biological Process	GO:0090505	epiboly involved in wound healing	0.0444785	0.454029	0	0	19	22
GO:1900026 positive regulation of substrate adhesion-dependent cell spreading	19	0.454029	0.204	0.864	Biological Process	GO:1900026	positive regulation of substrate adhesion-dependent cell spreading	0.0444785	0.454029	0	0	19	22
GO:0010634 positive regulation of epithelial cell migration	61	0.454029	0.654	0.772	Biological Process	GO:0010634	positive regulation of epithelial cell migration	0.0445794	0.454029	0	0	61	79
GO:0001921 positive regulation of receptor recycling	8	0.454029	0.086	1	Biological Process	GO:0001921	positive regulation of receptor recycling	0.0448112	0.454029	0	0	8	8
GO:0006384 transcription initiation from RNA polymerase III promoter	8	0.454029	0.086	1	Biological Process	GO:0006384	transcription initiation from RNA polymerase III promoter	0.0448112	0.454029	0	0	8	8
GO:0007183 SMAD protein complex assembly	8	0.454029	0.086	1	Biological Process	GO:0007183	SMAD protein complex assembly	0.0448112	0.454029	0	0	8	8
GO:0010763 positive regulation of fibroblast migration	8	0.454029	0.086	1	Biological Process	GO:0010763	positive regulation of fibroblast migration	0.0448112	0.454029	0	0	8	8
GO:0010935 regulation of macrophage cytokine production	8	0.454029	0.086	1	Biological Process	GO:0010935	regulation of macrophage cytokine production	0.0448112	0.454029	0	0	8	8
GO:0018242 protein O-linked glycosylation via serine	8	0.454029	0.086	1	Biological Process	GO:0018242	protein O-linked glycosylation via serine	0.0448112	0.454029	0	0	8	8
GO:0032570 response to progesterone	8	0.454029	0.086	1	Biological Process	GO:0032570	response to progesterone	0.0448112	0.454029	0	0	8	8
GO:0032933 SREBP signaling pathway	8	0.454029	0.086	1	Biological Process	GO:0032933	SREBP signaling pathway	0.0448112	0.454029	0	0	8	8
GO:0033327 Leydig cell differentiation	8	0.454029	0.086	1	Biological Process	GO:0033327	Leydig cell differentiation	0.0448112	0.454029	0	0	8	8
GO:0034770 histone H4-K20 methylation	8	0.454029	0.086	1	Biological Process	GO:0034770	histone H4-K20 methylation	0.0448112	0.454029	0	0	8	8
GO:0035330 regulation of hippo signaling	8	0.454029	0.086	1	Biological Process	GO:0035330	regulation of hippo signaling	0.0448112	0.454029	0	0	8	8
GO:0035751 regulation of lysosomal lumen pH	8	0.454029	0.086	1	Biological Process	GO:0035751	regulation of lysosomal lumen pH	0.0448112	0.454029	0	0	8	8
GO:0043201 response to leucine	8	0.454029	0.086	1	Biological Process	GO:0043201	response to leucine	0.0448112	0.454029	0	0	8	8
GO:0044650 adhesion of symbiont to host cell	8	0.454029	0.086	1	Biological Process	GO:0044650	adhesion of symbiont to host cell	0.0448112	0.454029	0	0	8	8
GO:0048308 organelle inheritance	8	0.454029	0.086	1	Biological Process	GO:0048308	organelle inheritance	0.0448112	0.454029	0	0	8	8
GO:0048313 Golgi inheritance	8	0.454029	0.086	1	Biological Process	GO:0048313	Golgi inheritance	0.0448112	0.454029	0	0	8	8
GO:0048341 paraxial mesoderm formation	8	0.454029	0.086	1	Biological Process	GO:0048341	paraxial mesoderm formation	0.0448112	0.454029	0	0	8	8
GO:0048934 peripheral nervous system neuron differentiation	8	0.454029	0.086	1	Biological Process	GO:0048934	peripheral nervous system neuron differentiation	0.0448112	0.454029	0	0	8	8
GO:0048935 peripheral nervous system neuron development	8	0.454029	0.086	1	Biological Process	GO:0048935	peripheral nervous system neuron development	0.0448112	0.454029	0	0	8	8
GO:0050746 regulation of lipoprotein metabolic process	8	0.454029	0.086	1	Biological Process	GO:0050746	regulation of lipoprotein metabolic process	0.0448112	0.454029	0	0	8	8
GO:0051602 response to electrical stimulus	8	0.454029	0.086	1	Biological Process	GO:0051602	response to electrical stimulus	0.0448112	0.454029	0	0	8	8
GO:0060525 prostate glandular acinus development	8	0.454029	0.086	1	Biological Process	GO:0060525	prostate glandular acinus development	0.0448112	0.454029	0	0	8	8
GO:0060742 epithelial cell differentiation involved in prostate gland development	8	0.454029	0.086	1	Biological Process	GO:0060742	epithelial cell differentiation involved in prostate gland development	0.0448112	0.454029	0	0	8	8
GO:0061042 vascular wound healing	8	0.454029	0.086	1	Biological Process	GO:0061042	vascular wound healing	0.0448112	0.454029	0	0	8	8
GO:0071233 cellular response to leucine	8	0.454029	0.086	1	Biological Process	GO:0071233	cellular response to leucine	0.0448112	0.454029	0	0	8	8
GO:0071305 cellular response to vitamin D	8	0.454029	0.086	1	Biological Process	GO:0071305	cellular response to vitamin D	0.0448112	0.454029	0	0	8	8
GO:0072160 nephron tubule epithelial cell differentiation	8	0.454029	0.086	1	Biological Process	GO:0072160	nephron tubule epithelial cell differentiation	0.0448112	0.454029	0	0	8	8
GO:0090153 regulation of sphingolipid biosynthetic process	8	0.454029	0.086	1	Biological Process	GO:0090153	regulation of sphingolipid biosynthetic process	0.0448112	0.454029	0	0	8	8
GO:0090527 actin filament reorganization	8	0.454029	0.086	1	Biological Process	GO:0090527	actin filament reorganization	0.0448112	0.454029	0	0	8	8
GO:0098814 spontaneous synaptic transmission	8	0.454029	0.086	1	Biological Process	GO:0098814	spontaneous synaptic transmission	0.0448112	0.454029	0	0	8	8
GO:1905038 regulation of membrane lipid metabolic process	8	0.454029	0.086	1	Biological Process	GO:1905038	regulation of membrane lipid metabolic process	0.0448112	0.454029	0	0	8	8
GO:2000303 regulation of ceramide biosynthetic process	8	0.454029	0.086	1	Biological Process	GO:2000303	regulation of ceramide biosynthetic process	0.0448112	0.454029	0	0	8	8
GO:0044454 nuclear chromosome part	297	0.454546	3.115	0.712	Cellular Component	GO:0044454	nuclear chromosome part	0.0692409	0.454546	0	0	297	417
GO:0031099 regeneration	45	0.456294	0.483	0.789	Biological Process	GO:0031099	regeneration	0.0450695	0.456294	0	0	45	57
GO:0015081 sodium ion transmembrane transporter activity	97	0.456893	1.044	0.764	Molecular Function	GO:0015081	sodium ion transmembrane transporter activity	0.0224508	0.456893	0	0	97	127
GO:0007569 cell aging	53	0.457545	0.569	0.779	Biological Process	GO:0007569	cell aging	0.045381	0.457545	0	0	53	68
GO:0048538 thymus development	31	0.457545	0.333	0.816	Biological Process	GO:0048538	thymus development	0.0455898	0.457545	0	0	31	38
GO:1902750 negative regulation of cell cycle G2/M phase transition	31	0.457545	0.333	0.816	Biological Process	GO:1902750	negative regulation of cell cycle G2/M phase transition	0.0455898	0.457545	0	0	31	38
GO:0007272 ensheathment of neurons	66	0.457545	0.708	0.767	Biological Process	GO:0007272	ensheathment of neurons	0.0458116	0.457545	0	0	66	86
GO:0008366 axon ensheathment	66	0.457545	0.708	0.767	Biological Process	GO:0008366	axon ensheathment	0.0458116	0.457545	0	0	66	86
GO:0003071 renal system process involved in regulation of systemic arterial blood pressure	12	0.457545	0.129	0.923	Biological Process	GO:0003071	renal system process involved in regulation of systemic arterial blood pressure	0.0460896	0.457545	0	0	12	13
GO:0003180 aortic valve morphogenesis	12	0.457545	0.129	0.923	Biological Process	GO:0003180	aortic valve morphogenesis	0.0460896	0.457545	0	0	12	13
GO:0003198 epithelial to mesenchymal transition involved in endocardial cushion formation	12	0.457545	0.129	0.923	Biological Process	GO:0003198	epithelial to mesenchymal transition involved in endocardial cushion formation	0.0460896	0.457545	0	0	12	13
GO:0006353 DNA-templated transcription, termination	12	0.457545	0.129	0.923	Biological Process	GO:0006353	DNA-templated transcription, termination	0.0460896	0.457545	0	0	12	13
GO:0008272 sulfate transport	12	0.457545	0.129	0.923	Biological Process	GO:0008272	sulfate transport	0.0460896	0.457545	0	0	12	13
GO:0009226 nucleotide-sugar biosynthetic process	12	0.457545	0.129	0.923	Biological Process	GO:0009226	nucleotide-sugar biosynthetic process	0.0460896	0.457545	0	0	12	13
GO:0014829 vascular smooth muscle contraction	12	0.457545	0.129	0.923	Biological Process	GO:0014829	vascular smooth muscle contraction	0.0460896	0.457545	0	0	12	13
GO:0015740 C4-dicarboxylate transport	12	0.457545	0.129	0.923	Biological Process	GO:0015740	C4-dicarboxylate transport	0.0460896	0.457545	0	0	12	13
GO:0016082 synaptic vesicle priming	12	0.457545	0.129	0.923	Biological Process	GO:0016082	synaptic vesicle priming	0.0460896	0.457545	0	0	12	13
GO:0016486 peptide hormone processing	12	0.457545	0.129	0.923	Biological Process	GO:0016486	peptide hormone processing	0.0460896	0.457545	0	0	12	13
GO:0023058 adaptation of signaling pathway	12	0.457545	0.129	0.923	Biological Process	GO:0023058	adaptation of signaling pathway	0.0460896	0.457545	0	0	12	13
GO:0031573 intra-S DNA damage checkpoint	12	0.457545	0.129	0.923	Biological Process	GO:0031573	intra-S DNA damage checkpoint	0.0460896	0.457545	0	0	12	13
GO:0034063 stress granule assembly	12	0.457545	0.129	0.923	Biological Process	GO:0034063	stress granule assembly	0.0460896	0.457545	0	0	12	13
GO:0034315 regulation of Arp2/3 complex-mediated actin nucleation	12	0.457545	0.129	0.923	Biological Process	GO:0034315	regulation of Arp2/3 complex-mediated actin nucleation	0.0460896	0.457545	0	0	12	13
GO:0034724 DNA replication-independent nucleosome organization	12	0.457545	0.129	0.923	Biological Process	GO:0034724	DNA replication-independent nucleosome organization	0.0460896	0.457545	0	0	12	13
GO:0045822 negative regulation of heart contraction	12	0.457545	0.129	0.923	Biological Process	GO:0045822	negative regulation of heart contraction	0.0460896	0.457545	0	0	12	13
GO:0050687 negative regulation of defense response to virus	12	0.457545	0.129	0.923	Biological Process	GO:0050687	negative regulation of defense response to virus	0.0460896	0.457545	0	0	12	13
GO:0060413 atrial septum morphogenesis	12	0.457545	0.129	0.923	Biological Process	GO:0060413	atrial septum morphogenesis	0.0460896	0.457545	0	0	12	13
GO:1901223 negative regulation of NIK/NF-kappaB signaling	12	0.457545	0.129	0.923	Biological Process	GO:1901223	negative regulation of NIK/NF-kappaB signaling	0.0460896	0.457545	0	0	12	13
GO:2000178 negative regulation of neural precursor cell proliferation	12	0.457545	0.129	0.923	Biological Process	GO:2000178	negative regulation of neural precursor cell proliferation	0.0460896	0.457545	0	0	12	13
GO:0006356 regulation of transcription by RNA polymerase I	22	0.457545	0.236	0.846	Biological Process	GO:0006356	regulation of transcription by RNA polymerase I	0.0463096	0.457545	0	0	22	26
GO:0014003 oligodendrocyte development	22	0.457545	0.236	0.846	Biological Process	GO:0014003	oligodendrocyte development	0.0463096	0.457545	0	0	22	26
GO:0035019 somatic stem cell population maintenance	22	0.457545	0.236	0.846	Biological Process	GO:0035019	somatic stem cell population maintenance	0.0463096	0.457545	0	0	22	26
GO:0043300 regulation of leukocyte degranulation	22	0.457545	0.236	0.846	Biological Process	GO:0043300	regulation of leukocyte degranulation	0.0463096	0.457545	0	0	22	26
GO:0045576 mast cell activation	22	0.457545	0.236	0.846	Biological Process	GO:0045576	mast cell activation	0.0463096	0.457545	0	0	22	26
GO:0045684 positive regulation of epidermis development	22	0.457545	0.236	0.846	Biological Process	GO:0045684	positive regulation of epidermis development	0.0463096	0.457545	0	0	22	26
GO:0050654 chondroitin sulfate proteoglycan metabolic process	22	0.457545	0.236	0.846	Biological Process	GO:0050654	chondroitin sulfate proteoglycan metabolic process	0.0463096	0.457545	0	0	22	26
GO:0002886 regulation of myeloid leukocyte mediated immunity	28	0.457545	0.3	0.824	Biological Process	GO:0002886	regulation of myeloid leukocyte mediated immunity	0.0464833	0.457545	0	0	28	34
GO:0021587 cerebellum morphogenesis	28	0.457545	0.3	0.824	Biological Process	GO:0021587	cerebellum morphogenesis	0.0464833	0.457545	0	0	28	34
GO:0032330 regulation of chondrocyte differentiation	28	0.457545	0.3	0.824	Biological Process	GO:0032330	regulation of chondrocyte differentiation	0.0464833	0.457545	0	0	28	34
GO:1903307 positive regulation of regulated secretory pathway	28	0.457545	0.3	0.824	Biological Process	GO:1903307	positive regulation of regulated secretory pathway	0.0464833	0.457545	0	0	28	34
GO:1990573 potassium ion import across plasma membrane	28	0.457545	0.3	0.824	Biological Process	GO:1990573	potassium ion import across plasma membrane	0.0464833	0.457545	0	0	28	34
GO:1904115 axon cytoplasm	26	0.457981	0.273	0.812	Cellular Component	GO:1904115	axon cytoplasm	0.0700378	0.457981	0	0	26	32
GO:0010948 negative regulation of cell cycle process	106	0.45916	1.137	0.746	Biological Process	GO:0010948	negative regulation of cell cycle process	0.0467419	0.45916	0	0	106	142
GO:0030850 prostate gland development	25	0.45916	0.268	0.833	Biological Process	GO:0030850	prostate gland development	0.0468224	0.45916	0	0	25	30
GO:0033866 nucleoside bisphosphate biosynthetic process	25	0.45916	0.268	0.833	Biological Process	GO:0033866	nucleoside bisphosphate biosynthetic process	0.0468224	0.45916	0	0	25	30
GO:0034030 ribonucleoside bisphosphate biosynthetic process	25	0.45916	0.268	0.833	Biological Process	GO:0034030	ribonucleoside bisphosphate biosynthetic process	0.0468224	0.45916	0	0	25	30
GO:0034033 purine nucleoside bisphosphate biosynthetic process	25	0.45916	0.268	0.833	Biological Process	GO:0034033	purine nucleoside bisphosphate biosynthetic process	0.0468224	0.45916	0	0	25	30
GO:0043254 regulation of protein complex assembly	211	0.460606	2.264	0.725	Biological Process	GO:0043254	regulation of protein complex assembly	0.0470049	0.460606	0	0	211	291
GO:0071782 endoplasmic reticulum tubular network	14	0.461029	0.147	0.875	Cellular Component	GO:0071782	endoplasmic reticulum tubular network	0.0707793	0.461029	0	0	14	16
GO:0051050 positive regulation of transport	363	0.461167	3.894	0.713	Biological Process	GO:0051050	positive regulation of transport	0.0470973	0.461167	0	0	363	509
GO:0007043 cell-cell junction assembly	58	0.461681	0.622	0.773	Biological Process	GO:0007043	cell-cell junction assembly	0.0472811	0.461681	0	0	58	75
GO:0060048 cardiac muscle contraction	58	0.461681	0.622	0.773	Biological Process	GO:0060048	cardiac muscle contraction	0.0472811	0.461681	0	0	58	75
GO:0001654 eye development	178	0.461681	1.91	0.73	Biological Process	GO:0001654	eye development	0.0473194	0.461681	0	0	178	244
GO:0001707 mesoderm formation	42	0.461681	0.451	0.792	Biological Process	GO:0001707	mesoderm formation	0.0473258	0.461681	0	0	42	53
GO:0140056 organelle localization by membrane tethering	42	0.461681	0.451	0.792	Biological Process	GO:0140056	organelle localization by membrane tethering	0.0473258	0.461681	0	0	42	53
GO:0030295 protein kinase activator activity	46	0.462625	0.495	0.807	Molecular Function	GO:0030295	protein kinase activator activity	0.0228654	0.462625	0	0	46	57
GO:0043409 negative regulation of MAPK cascade	81	0.463434	0.869	0.757	Biological Process	GO:0043409	negative regulation of MAPK cascade	0.0475761	0.463434	0	0	81	107
GO:0048754 branching morphogenesis of an epithelial tube	81	0.463434	0.869	0.757	Biological Process	GO:0048754	branching morphogenesis of an epithelial tube	0.0475761	0.463434	0	0	81	107
GO:0070085 glycosylation	135	0.463834	1.448	0.738	Biological Process	GO:0070085	glycosylation	0.0476525	0.463834	0	0	135	183
GO:0072080 nephron tubule development	50	0.466626	0.536	0.781	Biological Process	GO:0072080	nephron tubule development	0.0479749	0.466626	0	0	50	64
GO:0008194 UDP-glycosyltransferase activity	89	0.466876	0.958	0.767	Molecular Function	GO:0008194	UDP-glycosyltransferase activity	0.0232688	0.466876	0	0	89	116
GO:0098531 transcription factor activity, direct ligand regulated sequence-specific DNA binding	28	0.466876	0.301	0.848	Molecular Function	GO:0098531	transcription factor activity, direct ligand regulated sequence-specific DNA binding	0.0233438	0.466876	0	0	28	33
GO:0030165 PDZ domain binding	40	0.474734	0.43	0.816	Molecular Function	GO:0030165	PDZ domain binding	0.0239269	0.474734	0	0	40	49
GO:0016500 protein-hormone receptor activity	14	0.474734	0.151	0.933	Molecular Function	GO:0016500	protein-hormone receptor activity	0.0241459	0.474734	0	0	14	15
GO:0034483 heparan sulfate sulfotransferase activity	14	0.474734	0.151	0.933	Molecular Function	GO:0034483	heparan sulfate sulfotransferase activity	0.0241459	0.474734	0	0	14	15
GO:0050865 regulation of cell activation	243	0.478963	2.607	0.721	Biological Process	GO:0050865	regulation of cell activation	0.0492798	0.478963	0	0	243	337
GO:0099518 vesicle cytoskeletal trafficking	39	0.481632	0.418	0.796	Biological Process	GO:0099518	vesicle cytoskeletal trafficking	0.0495937	0.481632	0	0	39	49
GO:0018105 peptidyl-serine phosphorylation	168	0.481632	1.802	0.73	Biological Process	GO:0018105	peptidyl-serine phosphorylation	0.0496279	0.481632	0	0	168	230
GO:0061053 somite development	55	0.486148	0.59	0.775	Biological Process	GO:0061053	somite development	0.0501419	0.486148	0	0	55	71
GO:0010632 regulation of epithelial cell migration	98	0.486148	1.051	0.748	Biological Process	GO:0010632	regulation of epithelial cell migration	0.0501673	0.486148	0	0	98	131
GO:0016324 apical plasma membrane	111	0.486907	1.164	0.735	Cellular Component	GO:0016324	apical plasma membrane	0.075043	0.486907	0	0	111	151
GO:1902107 positive regulation of leukocyte differentiation	73	0.486925	0.783	0.76	Biological Process	GO:1902107	positive regulation of leukocyte differentiation	0.0502845	0.486925	0	0	73	96
GO:0000784 nuclear chromosome, telomeric region	47	0.488781	0.493	0.77	Cellular Component	GO:0000784	nuclear chromosome, telomeric region	0.0756238	0.488781	0	0	47	61
GO:0006915 apoptotic process	709	0.489529	7.606	0.702	Biological Process	GO:0006915	apoptotic process	0.0505907	0.489529	0	0	709	1010
GO:0007249 I-kappaB kinase/NF-kappaB signaling	115	0.492205	1.234	0.742	Biological Process	GO:0007249	I-kappaB kinase/NF-kappaB signaling	0.0509423	0.492205	0	0	115	155
GO:0051495 positive regulation of cytoskeleton organization	115	0.492205	1.234	0.742	Biological Process	GO:0051495	positive regulation of cytoskeleton organization	0.0509423	0.492205	0	0	115	155
GO:0019887 protein kinase regulator activity	96	0.501535	1.033	0.762	Molecular Function	GO:0019887	protein kinase regulator activity	0.0256532	0.501535	0	0	96	126
GO:0005811 lipid droplet	39	0.501923	0.409	0.78	Cellular Component	GO:0005811	lipid droplet	0.0779569	0.501923	0	0	39	50
GO:0033500 carbohydrate homeostasis	105	0.504437	1.126	0.745	Biological Process	GO:0033500	carbohydrate homeostasis	0.0523237	0.504437	0	0	105	141
GO:0042593 glucose homeostasis	105	0.504437	1.126	0.745	Biological Process	GO:0042593	glucose homeostasis	0.0523237	0.504437	0	0	105	141
GO:2001234 negative regulation of apoptotic signaling pathway	105	0.504437	1.126	0.745	Biological Process	GO:2001234	negative regulation of apoptotic signaling pathway	0.0523237	0.504437	0	0	105	141
GO:0015491 cation:cation antiporter activity	21	0.505325	0.226	0.875	Molecular Function	GO:0015491	cation:cation antiporter activity	0.0262827	0.505325	0	0	21	24
GO:0019706 protein-cysteine S-palmitoyltransferase activity	21	0.505325	0.226	0.875	Molecular Function	GO:0019706	protein-cysteine S-palmitoyltransferase activity	0.0262827	0.505325	0	0	21	24
GO:0019707 protein-cysteine S-acyltransferase activity	21	0.505325	0.226	0.875	Molecular Function	GO:0019707	protein-cysteine S-acyltransferase activity	0.0262827	0.505325	0	0	21	24
GO:0019941 modification-dependent protein catabolic process	327	0.509072	3.508	0.714	Biological Process	GO:0019941	modification-dependent protein catabolic process	0.0529055	0.509072	0	0	327	458
GO:0030004 cellular monovalent inorganic cation homeostasis	52	0.509072	0.558	0.776	Biological Process	GO:0030004	cellular monovalent inorganic cation homeostasis	0.0531678	0.509072	0	0	52	67
GO:0001889 liver development	44	0.509072	0.472	0.786	Biological Process	GO:0001889	liver development	0.0535018	0.509072	0	0	44	56
GO:0030641 regulation of cellular pH	44	0.509072	0.472	0.786	Biological Process	GO:0030641	regulation of cellular pH	0.0535018	0.509072	0	0	44	56
GO:0043506 regulation of JUN kinase activity	44	0.509072	0.472	0.786	Biological Process	GO:0043506	regulation of JUN kinase activity	0.0535018	0.509072	0	0	44	56
GO:0051492 regulation of stress fiber assembly	44	0.509072	0.472	0.786	Biological Process	GO:0051492	regulation of stress fiber assembly	0.0535018	0.509072	0	0	44	56
GO:1905477 positive regulation of protein localization to membrane	44	0.509072	0.472	0.786	Biological Process	GO:1905477	positive regulation of protein localization to membrane	0.0535018	0.509072	0	0	44	56
GO:0018022 peptidyl-lysine methylation	70	0.509072	0.751	0.761	Biological Process	GO:0018022	peptidyl-lysine methylation	0.0535277	0.509072	0	0	70	92
GO:0007266 Rho protein signal transduction	75	0.509072	0.805	0.758	Biological Process	GO:0007266	Rho protein signal transduction	0.0539272	0.509072	0	0	75	99
GO:0016571 histone methylation	75	0.509072	0.805	0.758	Biological Process	GO:0016571	histone methylation	0.0539272	0.509072	0	0	75	99
GO:0030032 lamellipodium assembly	33	0.509072	0.354	0.805	Biological Process	GO:0030032	lamellipodium assembly	0.0539766	0.509072	0	0	33	41
GO:0038034 signal transduction in absence of ligand	33	0.509072	0.354	0.805	Biological Process	GO:0038034	signal transduction in absence of ligand	0.0539766	0.509072	0	0	33	41
GO:0050885 neuromuscular process controlling balance	33	0.509072	0.354	0.805	Biological Process	GO:0050885	neuromuscular process controlling balance	0.0539766	0.509072	0	0	33	41
GO:0055117 regulation of cardiac muscle contraction	33	0.509072	0.354	0.805	Biological Process	GO:0055117	regulation of cardiac muscle contraction	0.0539766	0.509072	0	0	33	41
GO:0097192 extrinsic apoptotic signaling pathway in absence of ligand	33	0.509072	0.354	0.805	Biological Process	GO:0097192	extrinsic apoptotic signaling pathway in absence of ligand	0.0539766	0.509072	0	0	33	41
GO:0002089 lens morphogenesis in camera-type eye	15	0.509072	0.161	0.882	Biological Process	GO:0002089	lens morphogenesis in camera-type eye	0.05398	0.509072	0	0	15	17
GO:0002115 store-operated calcium entry	15	0.509072	0.161	0.882	Biological Process	GO:0002115	store-operated calcium entry	0.05398	0.509072	0	0	15	17
GO:0009154 purine ribonucleotide catabolic process	15	0.509072	0.161	0.882	Biological Process	GO:0009154	purine ribonucleotide catabolic process	0.05398	0.509072	0	0	15	17
GO:0009261 ribonucleotide catabolic process	15	0.509072	0.161	0.882	Biological Process	GO:0009261	ribonucleotide catabolic process	0.05398	0.509072	0	0	15	17
GO:0010762 regulation of fibroblast migration	15	0.509072	0.161	0.882	Biological Process	GO:0010762	regulation of fibroblast migration	0.05398	0.509072	0	0	15	17
GO:0021846 cell proliferation in forebrain	15	0.509072	0.161	0.882	Biological Process	GO:0021846	cell proliferation in forebrain	0.05398	0.509072	0	0	15	17
GO:0022011 myelination in peripheral nervous system	15	0.509072	0.161	0.882	Biological Process	GO:0022011	myelination in peripheral nervous system	0.05398	0.509072	0	0	15	17
GO:0032292 peripheral nervous system axon ensheathment	15	0.509072	0.161	0.882	Biological Process	GO:0032292	peripheral nervous system axon ensheathment	0.05398	0.509072	0	0	15	17
GO:0033006 regulation of mast cell activation involved in immune response	15	0.509072	0.161	0.882	Biological Process	GO:0033006	regulation of mast cell activation involved in immune response	0.05398	0.509072	0	0	15	17
GO:0046339 diacylglycerol metabolic process	15	0.509072	0.161	0.882	Biological Process	GO:0046339	diacylglycerol metabolic process	0.05398	0.509072	0	0	15	17
GO:0060292 long-term synaptic depression	15	0.509072	0.161	0.882	Biological Process	GO:0060292	long-term synaptic depression	0.05398	0.509072	0	0	15	17
GO:0060343 trabecula formation	15	0.509072	0.161	0.882	Biological Process	GO:0060343	trabecula formation	0.05398	0.509072	0	0	15	17
GO:0098901 regulation of cardiac muscle cell action potential	15	0.509072	0.161	0.882	Biological Process	GO:0098901	regulation of cardiac muscle cell action potential	0.05398	0.509072	0	0	15	17
GO:0099623 regulation of cardiac muscle cell membrane repolarization	15	0.509072	0.161	0.882	Biological Process	GO:0099623	regulation of cardiac muscle cell membrane repolarization	0.05398	0.509072	0	0	15	17
GO:1900274 regulation of phospholipase C activity	15	0.509072	0.161	0.882	Biological Process	GO:1900274	regulation of phospholipase C activity	0.05398	0.509072	0	0	15	17
GO:0070646 protein modification by small protein removal	85	0.509072	0.912	0.752	Biological Process	GO:0070646	protein modification by small protein removal	0.0540071	0.509072	0	0	85	113
GO:0050851 antigen receptor-mediated signaling pathway	80	0.509312	0.858	0.755	Biological Process	GO:0050851	antigen receptor-mediated signaling pathway	0.0540715	0.509312	0	0	80	106
GO:0045926 negative regulation of growth	107	0.516928	1.148	0.743	Biological Process	GO:0045926	negative regulation of growth	0.0549483	0.516928	0	0	107	144
GO:0003158 endothelium development	57	0.516928	0.612	0.77	Biological Process	GO:0003158	endothelium development	0.0549588	0.516928	0	0	57	74
GO:0050801 ion homeostasis	365	0.517966	3.916	0.712	Biological Process	GO:0050801	ion homeostasis	0.0551086	0.517966	0	0	365	513
GO:0005637 nuclear inner membrane	28	0.523017	0.294	0.8	Cellular Component	GO:0005637	nuclear inner membrane	0.0819249	0.523017	0	0	28	35
GO:0099081 supramolecular polymer	337	0.523017	3.535	0.708	Cellular Component	GO:0099081	supramolecular polymer	0.0824276	0.523017	0	0	337	476
GO:0099512 supramolecular fiber	337	0.523017	3.535	0.708	Cellular Component	GO:0099512	supramolecular fiber	0.0824276	0.523017	0	0	337	476
GO:0001650 fibrillar center	69	0.523017	0.724	0.75	Cellular Component	GO:0001650	fibrillar center	0.082483	0.523017	0	0	69	92
GO:0043296 apical junction complex	59	0.524308	0.619	0.756	Cellular Component	GO:0043296	apical junction complex	0.083313	0.524308	0	0	59	78
GO:1902911 protein kinase complex	59	0.524308	0.619	0.756	Cellular Component	GO:1902911	protein kinase complex	0.083313	0.524308	0	0	59	78
GO:0021575 hindbrain morphogenesis	30	0.524998	0.322	0.811	Biological Process	GO:0021575	hindbrain morphogenesis	0.0559369	0.524998	0	0	30	37
GO:0043124 negative regulation of I-kappaB kinase/NF-kappaB signaling	30	0.524998	0.322	0.811	Biological Process	GO:0043124	negative regulation of I-kappaB kinase/NF-kappaB signaling	0.0559369	0.524998	0	0	30	37
GO:0015698 inorganic anion transport	97	0.527871	1.041	0.746	Biological Process	GO:0015698	inorganic anion transport	0.0563122	0.527871	0	0	97	130
GO:0010811 positive regulation of cell-substrate adhesion	49	0.527871	0.526	0.778	Biological Process	GO:0010811	positive regulation of cell-substrate adhesion	0.0563636	0.527871	0	0	49	63
GO:0110020 regulation of actomyosin structure organization	49	0.527871	0.526	0.778	Biological Process	GO:0110020	regulation of actomyosin structure organization	0.0563636	0.527871	0	0	49	63
GO:0051453 regulation of intracellular pH	41	0.527965	0.44	0.788	Biological Process	GO:0051453	regulation of intracellular pH	0.0564139	0.527965	0	0	41	52
GO:0048545 response to steroid hormone	114	0.530036	1.223	0.74	Biological Process	GO:0048545	response to steroid hormone	0.0566756	0.530036	0	0	114	154
GO:0033157 regulation of intracellular protein transport	87	0.534118	0.933	0.75	Biological Process	GO:0033157	regulation of intracellular protein transport	0.0572672	0.534118	0	0	87	116
GO:0035148 tube formation	72	0.534118	0.772	0.758	Biological Process	GO:0035148	tube formation	0.0574436	0.534118	0	0	72	95
GO:0051896 regulation of protein kinase B signaling	72	0.534118	0.772	0.758	Biological Process	GO:0051896	regulation of protein kinase B signaling	0.0574436	0.534118	0	0	72	95
GO:0006970 response to osmotic stress	27	0.534118	0.29	0.818	Biological Process	GO:0006970	response to osmotic stress	0.0575722	0.534118	0	0	27	33
GO:0010463 mesenchymal cell proliferation	27	0.534118	0.29	0.818	Biological Process	GO:0010463	mesenchymal cell proliferation	0.0575722	0.534118	0	0	27	33
GO:0038066 p38MAPK cascade	27	0.534118	0.29	0.818	Biological Process	GO:0038066	p38MAPK cascade	0.0575722	0.534118	0	0	27	33
GO:0048286 lung alveolus development	27	0.534118	0.29	0.818	Biological Process	GO:0048286	lung alveolus development	0.0575722	0.534118	0	0	27	33
GO:0051591 response to cAMP	27	0.534118	0.29	0.818	Biological Process	GO:0051591	response to cAMP	0.0575722	0.534118	0	0	27	33
GO:0090102 cochlea development	27	0.534118	0.29	0.818	Biological Process	GO:0090102	cochlea development	0.0575722	0.534118	0	0	27	33
GO:0050850 positive regulation of calcium-mediated signaling	18	0.534118	0.193	0.857	Biological Process	GO:0050850	positive regulation of calcium-mediated signaling	0.0576413	0.534118	0	0	18	21
GO:0051590 positive regulation of neurotransmitter transport	18	0.534118	0.193	0.857	Biological Process	GO:0051590	positive regulation of neurotransmitter transport	0.0576413	0.534118	0	0	18	21
GO:0060306 regulation of membrane repolarization	18	0.534118	0.193	0.857	Biological Process	GO:0060306	regulation of membrane repolarization	0.0576413	0.534118	0	0	18	21
GO:0060740 prostate gland epithelium morphogenesis	18	0.534118	0.193	0.857	Biological Process	GO:0060740	prostate gland epithelium morphogenesis	0.0576413	0.534118	0	0	18	21
GO:0005801 cis-Golgi network	25	0.535211	0.262	0.806	Cellular Component	GO:0005801	cis-Golgi network	0.0859279	0.535211	0	0	25	31
GO:0016328 lateral plasma membrane	25	0.535211	0.262	0.806	Cellular Component	GO:0016328	lateral plasma membrane	0.0859279	0.535211	0	0	25	31
GO:0031932 TORC2 complex	10	0.535211	0.105	0.909	Cellular Component	GO:0031932	TORC2 complex	0.0863244	0.535211	0	0	10	11
GO:0035859 Seh1-associated complex	10	0.535211	0.105	0.909	Cellular Component	GO:0035859	Seh1-associated complex	0.0863244	0.535211	0	0	10	11
GO:0051249 regulation of lymphocyte activation	192	0.539103	2.06	0.725	Biological Process	GO:0051249	regulation of lymphocyte activation	0.0582611	0.539103	0	0	192	265
GO:0044344 cellular response to fibroblast growth factor stimulus	54	0.539103	0.579	0.771	Biological Process	GO:0044344	cellular response to fibroblast growth factor stimulus	0.0584097	0.539103	0	0	54	70
GO:0071774 response to fibroblast growth factor	54	0.539103	0.579	0.771	Biological Process	GO:0071774	response to fibroblast growth factor	0.0584097	0.539103	0	0	54	70
GO:0031076 embryonic camera-type eye development	24	0.539103	0.257	0.828	Biological Process	GO:0031076	embryonic camera-type eye development	0.0586667	0.539103	0	0	24	29
GO:0055021 regulation of cardiac muscle tissue growth	24	0.539103	0.257	0.828	Biological Process	GO:0055021	regulation of cardiac muscle tissue growth	0.0586667	0.539103	0	0	24	29
GO:0060976 coronary vasculature development	24	0.539103	0.257	0.828	Biological Process	GO:0060976	coronary vasculature development	0.0586667	0.539103	0	0	24	29
GO:0071260 cellular response to mechanical stimulus	24	0.539103	0.257	0.828	Biological Process	GO:0071260	cellular response to mechanical stimulus	0.0586667	0.539103	0	0	24	29
GO:2000649 regulation of sodium ion transmembrane transporter activity	24	0.539103	0.257	0.828	Biological Process	GO:2000649	regulation of sodium ion transmembrane transporter activity	0.0586667	0.539103	0	0	24	29
GO:2000826 regulation of heart morphogenesis	24	0.539103	0.257	0.828	Biological Process	GO:2000826	regulation of heart morphogenesis	0.0586667	0.539103	0	0	24	29
GO:0003203 endocardial cushion morphogenesis	21	0.539103	0.225	0.84	Biological Process	GO:0003203	endocardial cushion morphogenesis	0.0588778	0.539103	0	0	21	25
GO:0006623 protein targeting to vacuole	21	0.539103	0.225	0.84	Biological Process	GO:0006623	protein targeting to vacuole	0.0588778	0.539103	0	0	21	25
GO:0031572 G2 DNA damage checkpoint	21	0.539103	0.225	0.84	Biological Process	GO:0031572	G2 DNA damage checkpoint	0.0588778	0.539103	0	0	21	25
GO:0045494 photoreceptor cell maintenance	21	0.539103	0.225	0.84	Biological Process	GO:0045494	photoreceptor cell maintenance	0.0588778	0.539103	0	0	21	25
GO:0051642 centrosome localization	21	0.539103	0.225	0.84	Biological Process	GO:0051642	centrosome localization	0.0588778	0.539103	0	0	21	25
GO:0061842 microtubule organizing center localization	21	0.539103	0.225	0.84	Biological Process	GO:0061842	microtubule organizing center localization	0.0588778	0.539103	0	0	21	25
GO:0086065 cell communication involved in cardiac conduction	21	0.539103	0.225	0.84	Biological Process	GO:0086065	cell communication involved in cardiac conduction	0.0588778	0.539103	0	0	21	25
GO:0106056 regulation of calcineurin-mediated signaling	21	0.539103	0.225	0.84	Biological Process	GO:0106056	regulation of calcineurin-mediated signaling	0.0588778	0.539103	0	0	21	25
GO:0031647 regulation of protein stability	128	0.542957	1.373	0.736	Biological Process	GO:0031647	regulation of protein stability	0.05934	0.542957	0	0	128	174
GO:0032922 circadian regulation of gene expression	38	0.543109	0.408	0.792	Biological Process	GO:0032922	circadian regulation of gene expression	0.0593981	0.543109	0	0	38	48
GO:0099080 supramolecular complex	338	0.543538	3.545	0.707	Cellular Component	GO:0099080	supramolecular complex	0.0884945	0.543538	0	0	338	478
GO:0000781 chromosome, telomeric region	61	0.543538	0.64	0.753	Cellular Component	GO:0000781	chromosome, telomeric region	0.0888519	0.543538	0	0	61	81
GO:0070603 SWI/SNF superfamily-type complex	51	0.543538	0.535	0.761	Cellular Component	GO:0070603	SWI/SNF superfamily-type complex	0.0888904	0.543538	0	0	51	67
GO:0005730 nucleolus	396	0.543538	4.154	0.705	Cellular Component	GO:0005730	nucleolus	0.0890046	0.543538	0	0	396	562
GO:0031941 filamentous actin	22	0.543538	0.231	0.815	Cellular Component	GO:0031941	filamentous actin	0.0896156	0.543538	0	0	22	27
GO:0099738 cell cortex region	22	0.543538	0.231	0.815	Cellular Component	GO:0099738	cell cortex region	0.0896156	0.543538	0	0	22	27
GO:0022406 membrane docking	46	0.545026	0.494	0.78	Biological Process	GO:0022406	membrane docking	0.0597323	0.545026	0	0	46	59
GO:0042475 odontogenesis of dentin-containing tooth	46	0.545026	0.494	0.78	Biological Process	GO:0042475	odontogenesis of dentin-containing tooth	0.0597323	0.545026	0	0	46	59
GO:0061008 hepaticobiliary system development	46	0.545026	0.494	0.78	Biological Process	GO:0061008	hepaticobiliary system development	0.0597323	0.545026	0	0	46	59
GO:0034212 peptide N-acetyltransferase activity	42	0.54523	0.452	0.808	Molecular Function	GO:0034212	peptide N-acetyltransferase activity	0.0285149	0.54523	0	0	42	52
GO:0030176 integral component of endoplasmic reticulum membrane	78	0.546754	0.818	0.743	Cellular Component	GO:0030176	integral component of endoplasmic reticulum membrane	0.0904725	0.546754	0	0	78	105
GO:0042383 sarcolemma	38	0.549972	0.399	0.776	Cellular Component	GO:0042383	sarcolemma	0.0918662	0.549972	0	0	38	49
GO:0030131 clathrin adaptor complex	19	0.549972	0.199	0.826	Cellular Component	GO:0030131	clathrin adaptor complex	0.0926169	0.549972	0	0	19	23
GO:0043209 myelin sheath	19	0.549972	0.199	0.826	Cellular Component	GO:0043209	myelin sheath	0.0926169	0.549972	0	0	19	23
GO:0099056 integral component of presynaptic membrane	19	0.549972	0.199	0.826	Cellular Component	GO:0099056	integral component of presynaptic membrane	0.0926169	0.549972	0	0	19	23
GO:0032588 trans-Golgi network membrane	13	0.549972	0.136	0.867	Cellular Component	GO:0032588	trans-Golgi network membrane	0.0931547	0.549972	0	0	13	15
GO:0048787 presynaptic active zone membrane	13	0.549972	0.136	0.867	Cellular Component	GO:0048787	presynaptic active zone membrane	0.0931547	0.549972	0	0	13	15
GO:0031234 extrinsic component of cytoplasmic side of plasma membrane	48	0.549972	0.503	0.762	Cellular Component	GO:0031234	extrinsic component of cytoplasmic side of plasma membrane	0.0951451	0.549972	0	0	48	63
GO:0031012 extracellular matrix	176	0.549972	1.846	0.718	Cellular Component	GO:0031012	extracellular matrix	0.0954851	0.549972	0	0	176	245
GO:0005635 nuclear envelope	185	0.549972	1.94	0.717	Cellular Component	GO:0005635	nuclear envelope	0.0967823	0.549972	0	0	185	258
GO:0000127 transcription factor TFIIIC complex	6	0.549972	0.063	1	Cellular Component	GO:0000127	transcription factor TFIIIC complex	0.0969186	0.549972	0	0	6	6
GO:0016593 Cdc73/Paf1 complex	6	0.549972	0.063	1	Cellular Component	GO:0016593	Cdc73/Paf1 complex	0.0969186	0.549972	0	0	6	6
GO:0031931 TORC1 complex	6	0.549972	0.063	1	Cellular Component	GO:0031931	TORC1 complex	0.0969186	0.549972	0	0	6	6
GO:0033263 CORVET complex	6	0.549972	0.063	1	Cellular Component	GO:0033263	CORVET complex	0.0969186	0.549972	0	0	6	6
GO:0044224 juxtaparanode region of axon	6	0.549972	0.063	1	Cellular Component	GO:0044224	juxtaparanode region of axon	0.0969186	0.549972	0	0	6	6
GO:0070775 H3 histone acetyltransferase complex	6	0.549972	0.063	1	Cellular Component	GO:0070775	H3 histone acetyltransferase complex	0.0969186	0.549972	0	0	6	6
GO:0070776 MOZ/MORF histone acetyltransferase complex	6	0.549972	0.063	1	Cellular Component	GO:0070776	MOZ/MORF histone acetyltransferase complex	0.0969186	0.549972	0	0	6	6
GO:0099243 extrinsic component of synaptic membrane	6	0.549972	0.063	1	Cellular Component	GO:0099243	extrinsic component of synaptic membrane	0.0969186	0.549972	0	0	6	6
GO:0099569 presynaptic cytoskeleton	6	0.549972	0.063	1	Cellular Component	GO:0099569	presynaptic cytoskeleton	0.0969186	0.549972	0	0	6	6
GO:0008544 epidermis development	123	0.552177	1.32	0.737	Biological Process	GO:0008544	epidermis development	0.0605581	0.552177	0	0	123	167
GO:0060349 bone morphogenesis	64	0.553225	0.687	0.762	Biological Process	GO:0060349	bone morphogenesis	0.0607152	0.553225	0	0	64	84
GO:0098661 inorganic anion transmembrane transport	69	0.557366	0.74	0.758	Biological Process	GO:0098661	inorganic anion transmembrane transport	0.0612122	0.557366	0	0	69	91
GO:0004521 endoribonuclease activity	36	0.557702	0.387	0.818	Molecular Function	GO:0004521	endoribonuclease activity	0.0298456	0.557702	0	0	36	44
GO:0004708 MAP kinase kinase activity	9	0.557702	0.097	1	Molecular Function	GO:0004708	MAP kinase kinase activity	0.0305253	0.557702	0	0	9	9
GO:0004954 prostanoid receptor activity	9	0.557702	0.097	1	Molecular Function	GO:0004954	prostanoid receptor activity	0.0305253	0.557702	0	0	9	9
GO:0031005 filamin binding	9	0.557702	0.097	1	Molecular Function	GO:0031005	filamin binding	0.0305253	0.557702	0	0	9	9
GO:0035255 ionotropic glutamate receptor binding	9	0.557702	0.097	1	Molecular Function	GO:0035255	ionotropic glutamate receptor binding	0.0305253	0.557702	0	0	9	9
GO:0035326 enhancer binding	9	0.557702	0.097	1	Molecular Function	GO:0035326	enhancer binding	0.0305253	0.557702	0	0	9	9
GO:0071889 14-3-3 protein binding	9	0.557702	0.097	1	Molecular Function	GO:0071889	14-3-3 protein binding	0.0305253	0.557702	0	0	9	9
GO:0086008 voltage-gated potassium channel activity involved in cardiac muscle cell action potential repolarization	9	0.557702	0.097	1	Molecular Function	GO:0086008	voltage-gated potassium channel activity involved in cardiac muscle cell action potential repolarization	0.0305253	0.557702	0	0	9	9
GO:0016788 hydrolase activity, acting on ester bonds	432	0.557702	4.649	0.714	Molecular Function	GO:0016788	hydrolase activity, acting on ester bonds	0.0306095	0.557702	0	0	432	605
GO:0048880 sensory system development	182	0.559196	1.953	0.725	Biological Process	GO:0048880	sensory system development	0.0614557	0.559196	0	0	182	251
GO:0031227 intrinsic component of endoplasmic reticulum membrane	82	0.561152	0.86	0.739	Cellular Component	GO:0031227	intrinsic component of endoplasmic reticulum membrane	0.0992239	0.561152	0	0	82	111
GO:0031058 positive regulation of histone modification	51	0.5645	0.547	0.773	Biological Process	GO:0031058	positive regulation of histone modification	0.0620816	0.5645	0	0	51	66
GO:0071383 cellular response to steroid hormone stimulus	101	0.565237	1.084	0.743	Biological Process	GO:0071383	cellular response to steroid hormone stimulus	0.0622057	0.565237	0	0	101	136
GO:0030500 regulation of bone mineralization	43	0.569174	0.461	0.782	Biological Process	GO:0030500	regulation of bone mineralization	0.0632735	0.569174	0	0	43	55
GO:0036294 cellular response to decreased oxygen levels	43	0.569174	0.461	0.782	Biological Process	GO:0036294	cellular response to decreased oxygen levels	0.0632735	0.569174	0	0	43	55
GO:0071456 cellular response to hypoxia	43	0.569174	0.461	0.782	Biological Process	GO:0071456	cellular response to hypoxia	0.0632735	0.569174	0	0	43	55
GO:0001502 cartilage condensation	11	0.569174	0.118	0.917	Biological Process	GO:0001502	cartilage condensation	0.0634633	0.569174	0	0	11	12
GO:0006336 DNA replication-independent nucleosome assembly	11	0.569174	0.118	0.917	Biological Process	GO:0006336	DNA replication-independent nucleosome assembly	0.0634633	0.569174	0	0	11	12
GO:0006896 Golgi to vacuole transport	11	0.569174	0.118	0.917	Biological Process	GO:0006896	Golgi to vacuole transport	0.0634633	0.569174	0	0	11	12
GO:0006910 phagocytosis, recognition	11	0.569174	0.118	0.917	Biological Process	GO:0006910	phagocytosis, recognition	0.0634633	0.569174	0	0	11	12
GO:0007350 blastoderm segmentation	11	0.569174	0.118	0.917	Biological Process	GO:0007350	blastoderm segmentation	0.0634633	0.569174	0	0	11	12
GO:0030497 fatty acid elongation	11	0.569174	0.118	0.917	Biological Process	GO:0030497	fatty acid elongation	0.0634633	0.569174	0	0	11	12
GO:0032480 negative regulation of type I interferon production	11	0.569174	0.118	0.917	Biological Process	GO:0032480	negative regulation of type I interferon production	0.0634633	0.569174	0	0	11	12
GO:0034497 protein localization to phagophore assembly site	11	0.569174	0.118	0.917	Biological Process	GO:0034497	protein localization to phagophore assembly site	0.0634633	0.569174	0	0	11	12
GO:0034501 protein localization to kinetochore	11	0.569174	0.118	0.917	Biological Process	GO:0034501	protein localization to kinetochore	0.0634633	0.569174	0	0	11	12
GO:0035455 response to interferon-alpha	11	0.569174	0.118	0.917	Biological Process	GO:0035455	response to interferon-alpha	0.0634633	0.569174	0	0	11	12
GO:0036065 fucosylation	11	0.569174	0.118	0.917	Biological Process	GO:0036065	fucosylation	0.0634633	0.569174	0	0	11	12
GO:0043984 histone H4-K16 acetylation	11	0.569174	0.118	0.917	Biological Process	GO:0043984	histone H4-K16 acetylation	0.0634633	0.569174	0	0	11	12
GO:0072087 renal vesicle development	11	0.569174	0.118	0.917	Biological Process	GO:0072087	renal vesicle development	0.0634633	0.569174	0	0	11	12
GO:0098743 cell aggregation	11	0.569174	0.118	0.917	Biological Process	GO:0098743	cell aggregation	0.0634633	0.569174	0	0	11	12
GO:1902358 sulfate transmembrane transport	11	0.569174	0.118	0.917	Biological Process	GO:1902358	sulfate transmembrane transport	0.0634633	0.569174	0	0	11	12
GO:2001171 positive regulation of ATP biosynthetic process	11	0.569174	0.118	0.917	Biological Process	GO:2001171	positive regulation of ATP biosynthetic process	0.0634633	0.569174	0	0	11	12
GO:0006650 glycerophospholipid metabolic process	139	0.570347	1.491	0.732	Biological Process	GO:0006650	glycerophospholipid metabolic process	0.064835	0.570347	0	0	139	190
GO:0007568 aging	81	0.570347	0.869	0.75	Biological Process	GO:0007568	aging	0.0650244	0.570347	0	0	81	108
GO:0050821 protein stabilization	81	0.570347	0.869	0.75	Biological Process	GO:0050821	protein stabilization	0.0650244	0.570347	0	0	81	108
GO:0006821 chloride transport	66	0.570347	0.708	0.759	Biological Process	GO:0006821	chloride transport	0.0652543	0.570347	0	0	66	87
GO:0031570 DNA integrity checkpoint	66	0.570347	0.708	0.759	Biological Process	GO:0031570	DNA integrity checkpoint	0.0652543	0.570347	0	0	66	87
GO:0021879 forebrain neuron differentiation	32	0.570347	0.343	0.8	Biological Process	GO:0021879	forebrain neuron differentiation	0.065418	0.570347	0	0	32	40
GO:0035308 negative regulation of protein dephosphorylation	32	0.570347	0.343	0.8	Biological Process	GO:0035308	negative regulation of protein dephosphorylation	0.065418	0.570347	0	0	32	40
GO:0045766 positive regulation of angiogenesis	71	0.570347	0.762	0.755	Biological Process	GO:0045766	positive regulation of angiogenesis	0.0654474	0.570347	0	0	71	94
GO:0000083 regulation of transcription involved in G1/S transition of mitotic cell cycle	7	0.570347	0.075	1	Biological Process	GO:0000083	regulation of transcription involved in G1/S transition of mitotic cell cycle	0.0660717	0.570347	0	0	7	7
GO:0001976 neurological system process involved in regulation of systemic arterial blood pressure	7	0.570347	0.075	1	Biological Process	GO:0001976	neurological system process involved in regulation of systemic arterial blood pressure	0.0660717	0.570347	0	0	7	7
GO:0002087 regulation of respiratory gaseous exchange by neurological system process	7	0.570347	0.075	1	Biological Process	GO:0002087	regulation of respiratory gaseous exchange by neurological system process	0.0660717	0.570347	0	0	7	7
GO:0006072 glycerol-3-phosphate metabolic process	7	0.570347	0.075	1	Biological Process	GO:0006072	glycerol-3-phosphate metabolic process	0.0660717	0.570347	0	0	7	7
GO:0006972 hyperosmotic response	7	0.570347	0.075	1	Biological Process	GO:0006972	hyperosmotic response	0.0660717	0.570347	0	0	7	7
GO:0010801 negative regulation of peptidyl-threonine phosphorylation	7	0.570347	0.075	1	Biological Process	GO:0010801	negative regulation of peptidyl-threonine phosphorylation	0.0660717	0.570347	0	0	7	7
GO:0016188 synaptic vesicle maturation	7	0.570347	0.075	1	Biological Process	GO:0016188	synaptic vesicle maturation	0.0660717	0.570347	0	0	7	7
GO:0017196 N-terminal peptidyl-methionine acetylation	7	0.570347	0.075	1	Biological Process	GO:0017196	N-terminal peptidyl-methionine acetylation	0.0660717	0.570347	0	0	7	7
GO:0018065 protein-cofactor linkage	7	0.570347	0.075	1	Biological Process	GO:0018065	protein-cofactor linkage	0.0660717	0.570347	0	0	7	7
GO:0019062 virion attachment to host cell	7	0.570347	0.075	1	Biological Process	GO:0019062	virion attachment to host cell	0.0660717	0.570347	0	0	7	7
GO:0019367 fatty acid elongation, saturated fatty acid	7	0.570347	0.075	1	Biological Process	GO:0019367	fatty acid elongation, saturated fatty acid	0.0660717	0.570347	0	0	7	7
GO:0019368 fatty acid elongation, unsaturated fatty acid	7	0.570347	0.075	1	Biological Process	GO:0019368	fatty acid elongation, unsaturated fatty acid	0.0660717	0.570347	0	0	7	7
GO:0021932 hindbrain radial glia guided cell migration	7	0.570347	0.075	1	Biological Process	GO:0021932	hindbrain radial glia guided cell migration	0.0660717	0.570347	0	0	7	7
GO:0030432 peristalsis	7	0.570347	0.075	1	Biological Process	GO:0030432	peristalsis	0.0660717	0.570347	0	0	7	7
GO:0032825 positive regulation of natural killer cell differentiation	7	0.570347	0.075	1	Biological Process	GO:0032825	positive regulation of natural killer cell differentiation	0.0660717	0.570347	0	0	7	7
GO:0034085 establishment of sister chromatid cohesion	7	0.570347	0.075	1	Biological Process	GO:0034085	establishment of sister chromatid cohesion	0.0660717	0.570347	0	0	7	7
GO:0034454 microtubule anchoring at centrosome	7	0.570347	0.075	1	Biological Process	GO:0034454	microtubule anchoring at centrosome	0.0660717	0.570347	0	0	7	7
GO:0034616 response to laminar fluid shear stress	7	0.570347	0.075	1	Biological Process	GO:0034616	response to laminar fluid shear stress	0.0660717	0.570347	0	0	7	7
GO:0034625 fatty acid elongation, monounsaturated fatty acid	7	0.570347	0.075	1	Biological Process	GO:0034625	fatty acid elongation, monounsaturated fatty acid	0.0660717	0.570347	0	0	7	7
GO:0034626 fatty acid elongation, polyunsaturated fatty acid	7	0.570347	0.075	1	Biological Process	GO:0034626	fatty acid elongation, polyunsaturated fatty acid	0.0660717	0.570347	0	0	7	7
GO:0035542 regulation of SNARE complex assembly	7	0.570347	0.075	1	Biological Process	GO:0035542	regulation of SNARE complex assembly	0.0660717	0.570347	0	0	7	7
GO:0035912 dorsal aorta morphogenesis	7	0.570347	0.075	1	Biological Process	GO:0035912	dorsal aorta morphogenesis	0.0660717	0.570347	0	0	7	7
GO:0035973 aggrephagy	7	0.570347	0.075	1	Biological Process	GO:0035973	aggrephagy	0.0660717	0.570347	0	0	7	7
GO:0036315 cellular response to sterol	7	0.570347	0.075	1	Biological Process	GO:0036315	cellular response to sterol	0.0660717	0.570347	0	0	7	7
GO:0038003 opioid receptor signaling pathway	7	0.570347	0.075	1	Biological Process	GO:0038003	opioid receptor signaling pathway	0.0660717	0.570347	0	0	7	7
GO:0038166 angiotensin-activated signaling pathway	7	0.570347	0.075	1	Biological Process	GO:0038166	angiotensin-activated signaling pathway	0.0660717	0.570347	0	0	7	7
GO:0039532 negative regulation of viral-induced cytoplasmic pattern recognition receptor signaling pathway	7	0.570347	0.075	1	Biological Process	GO:0039532	negative regulation of viral-induced cytoplasmic pattern recognition receptor signaling pathway	0.0660717	0.570347	0	0	7	7
GO:0042439 ethanolamine-containing compound metabolic process	7	0.570347	0.075	1	Biological Process	GO:0042439	ethanolamine-containing compound metabolic process	0.0660717	0.570347	0	0	7	7
GO:0042711 maternal behavior	7	0.570347	0.075	1	Biological Process	GO:0042711	maternal behavior	0.0660717	0.570347	0	0	7	7
GO:0042762 regulation of sulfur metabolic process	7	0.570347	0.075	1	Biological Process	GO:0042762	regulation of sulfur metabolic process	0.0660717	0.570347	0	0	7	7
GO:0046085 adenosine metabolic process	7	0.570347	0.075	1	Biological Process	GO:0046085	adenosine metabolic process	0.0660717	0.570347	0	0	7	7
GO:0046949 fatty-acyl-CoA biosynthetic process	7	0.570347	0.075	1	Biological Process	GO:0046949	fatty-acyl-CoA biosynthetic process	0.0660717	0.570347	0	0	7	7
GO:0048096 chromatin-mediated maintenance of transcription	7	0.570347	0.075	1	Biological Process	GO:0048096	chromatin-mediated maintenance of transcription	0.0660717	0.570347	0	0	7	7
GO:0060027 convergent extension involved in gastrulation	7	0.570347	0.075	1	Biological Process	GO:0060027	convergent extension involved in gastrulation	0.0660717	0.570347	0	0	7	7
GO:0060029 convergent extension involved in organogenesis	7	0.570347	0.075	1	Biological Process	GO:0060029	convergent extension involved in organogenesis	0.0660717	0.570347	0	0	7	7
GO:0060068 vagina development	7	0.570347	0.075	1	Biological Process	GO:0060068	vagina development	0.0660717	0.570347	0	0	7	7
GO:0060346 bone trabecula formation	7	0.570347	0.075	1	Biological Process	GO:0060346	bone trabecula formation	0.0660717	0.570347	0	0	7	7
GO:0060379 cardiac muscle cell myoblast differentiation	7	0.570347	0.075	1	Biological Process	GO:0060379	cardiac muscle cell myoblast differentiation	0.0660717	0.570347	0	0	7	7
GO:0060746 parental behavior	7	0.570347	0.075	1	Biological Process	GO:0060746	parental behavior	0.0660717	0.570347	0	0	7	7
GO:0070970 interleukin-2 secretion	7	0.570347	0.075	1	Biological Process	GO:0070970	interleukin-2 secretion	0.0660717	0.570347	0	0	7	7
[truncated: 16,277 more rows]

## Sheet: Sheet2
6.2 The KEGG analysis of target genes of DEmiRNAs between normoxia (21% O2) and hypoxia (2% O2) groups
id	num	qvalue	per	ratio	class	ID	Descrption	Pvalue	Qvalue	Up	Down	fg_num	bg_num
Axon guidance	150	4.02531e-10	3.31	0.857	Organismal Systems	ko04360	Axon guidance	1.24238e-12	4.02531e-10	0	0	150	175
Focal adhesion	160	2.48144e-08	3.53	0.825	Cellular Processes	ko04510	Focal adhesion	1.53175e-10	2.48144e-08	0	0	160	194
MAPK signaling pathway	226	3.95801e-08	4.987	0.785	Environmental Information Processing	ko04010	MAPK signaling pathway	3.66482e-10	3.95801e-08	0	0	226	288
Gastric cancer	124	8.74082e-08	2.736	0.844	Human Diseases	ko05226	Gastric cancer	1.07911e-09	8.74082e-08	0	0	124	147
Hepatocellular carcinoma	133	1.30159e-07	2.935	0.831	Human Diseases	ko05225	Hepatocellular carcinoma	2.00862e-09	1.30159e-07	0	0	133	160
Ras signaling pathway	180	1.56368e-07	3.972	0.796	Environmental Information Processing	ko04014	Ras signaling pathway	2.89571e-09	1.56368e-07	0	0	180	226
Phospholipase D signaling pathway	120	4.29553e-07	2.648	0.833	Environmental Information Processing	ko04072	Phospholipase D signaling pathway	9.28046e-09	4.29553e-07	0	0	120	144
Proteoglycans in cancer	155	5.146e-07	3.42	0.803	Human Diseases	ko05205	Proteoglycans in cancer	1.27062e-08	5.146e-07	0	0	155	193
Cushing syndrome	122	4.29693e-06	2.692	0.813	Human Diseases	ko04934	Cushing syndrome	1.19359e-07	4.29693e-06	0	0	122	150
Bacterial invasion of epithelial cells	65	4.96875e-06	1.434	0.89	Human Diseases	ko05100	Bacterial invasion of epithelial cells	1.53356e-07	4.96875e-06	0	0	65	73
Rap1 signaling pathway	159	5.72459e-06	3.508	0.783	Environmental Information Processing	ko04015	Rap1 signaling pathway	2.00819e-07	5.72459e-06	0	0	159	203
mTOR signaling pathway	120	5.72459e-06	2.648	0.811	Environmental Information Processing	ko04150	mTOR signaling pathway	2.12022e-07	5.72459e-06	0	0	120	148
ErbB signaling pathway	73	6.466e-06	1.611	0.869	Environmental Information Processing	ko04012	ErbB signaling pathway	2.59438e-07	6.466e-06	0	0	73	84
Pathways in cancer	362	7.46624e-06	7.988	0.72	Human Diseases	ko05200	Pathways in cancer	3.22615e-07	7.46624e-06	0	0	362	503
EGFR tyrosine kinase inhibitor resistance	68	1.12e-05	1.5	0.872	Human Diseases	ko01521	EGFR tyrosine kinase inhibitor resistance	5.18519e-07	1.12e-05	0	0	68	78
Regulation of actin cytoskeleton	159	1.28068e-05	3.508	0.776	Cellular Processes	ko04810	Regulation of actin cytoskeleton	6.32435e-07	1.28068e-05	0	0	159	205
Adherens junction	61	1.29875e-05	1.346	0.884	Cellular Processes	ko04520	Adherens junction	6.81441e-07	1.29875e-05	0	0	61	69
Pancreatic cancer	63	1.85852e-05	1.39	0.875	Human Diseases	ko05212	Pancreatic cancer	1.03251e-06	1.85852e-05	0	0	63	72
Signaling pathways regulating pluripotency of stem cells	109	1.96541e-05	2.405	0.807	Cellular Processes	ko04550	Signaling pathways regulating pluripotency of stem cells	1.15256e-06	1.96541e-05	0	0	109	135
Breast cancer	116	2.1028e-05	2.56	0.8	Human Diseases	ko05224	Breast cancer	1.29802e-06	2.1028e-05	0	0	116	145
Wnt signaling pathway	113	2.32374e-05	2.493	0.801	Environmental Information Processing	ko04310	Wnt signaling pathway	1.50613e-06	2.32374e-05	0	0	113	141
Hippo signaling pathway	119	3.1473e-05	2.626	0.793	Environmental Information Processing	ko04390	Hippo signaling pathway	2.13706e-06	3.1473e-05	0	0	119	150
Choline metabolism in cancer	80	4.07475e-05	1.765	0.833	Human Diseases	ko05231	Choline metabolism in cancer	2.89257e-06	4.07475e-05	0	0	80	96
AMPK signaling pathway	98	4.15067e-05	2.162	0.81	Environmental Information Processing	ko04152	AMPK signaling pathway	3.07457e-06	4.15067e-05	0	0	98	121
ECM-receptor interaction	68	5.08734e-05	1.5	0.85	Environmental Information Processing	ko04512	ECM-receptor interaction	3.92541e-06	5.08734e-05	0	0	68	80
Platelet activation	97	5.08764e-05	2.14	0.808	Organismal Systems	ko04611	Platelet activation	4.08268e-06	5.08764e-05	0	0	97	120
Human papillomavirus infection	242	5.73466e-05	5.34	0.731	Human Diseases	ko05165	Human papillomavirus infection	4.77889e-06	5.73466e-05	0	0	242	331
Morphine addiction	75	6.87334e-05	1.655	0.833	Human Diseases	ko05032	Morphine addiction	5.93993e-06	6.87334e-05	0	0	75	90
Insulin signaling pathway	107	8.45009e-05	2.361	0.793	Organismal Systems	ko04910	Insulin signaling pathway	7.56335e-06	8.45009e-05	0	0	107	135
Autophagy - animal	102	8.54803e-05	2.251	0.797	Cellular Processes	ko04140	Autophagy - animal	7.91485e-06	8.54803e-05	0	0	102	128
AGE-RAGE signaling pathway in diabetic complications	81	0.000110456	1.787	0.818	Human Diseases	ko04933	AGE-RAGE signaling pathway in diabetic complications	1.05683e-05	0.000110456	0	0	81	99
Sphingolipid signaling pathway	93	0.000126056	2.052	0.802	Environmental Information Processing	ko04071	Sphingolipid signaling pathway	1.24499e-05	0.000126056	0	0	93	116
Hedgehog signaling pathway	40	0.000127986	0.883	0.909	Environmental Information Processing	ko04340	Hedgehog signaling pathway	1.30472e-05	0.000127986	0	0	40	44
Endocrine resistance	75	0.000127986	1.655	0.824	Human Diseases	ko01522	Endocrine resistance	1.34306e-05	0.000127986	0	0	75	91
Other types of O-glycan biosynthesis	23	0.000129948	0.508	1	Metabolism	ko00514	Other types of O-glycan biosynthesis	1.44337e-05	0.000129948	0	0	23	23
PI3K-Akt signaling pathway	244	0.000129948	5.384	0.724	Environmental Information Processing	ko04151	PI3K-Akt signaling pathway	1.44386e-05	0.000129948	0	0	244	337
Fc epsilon RI signaling pathway	55	0.000150162	1.214	0.859	Organismal Systems	ko04664	Fc epsilon RI signaling pathway	1.71482e-05	0.000150162	0	0	55	64
Oxytocin signaling pathway	115	0.000167028	2.538	0.777	Organismal Systems	ko04921	Oxytocin signaling pathway	1.95897e-05	0.000167028	0	0	115	148
Basal cell carcinoma	54	0.000200392	1.192	0.857	Human Diseases	ko05217	Basal cell carcinoma	2.41213e-05	0.000200392	0	0	54	63
Glutamatergic synapse	88	0.000202469	1.942	0.8	Organismal Systems	ko04724	Glutamatergic synapse	2.49962e-05	0.000202469	0	0	88	110
cAMP signaling pathway	147	0.000212694	3.244	0.754	Environmental Information Processing	ko04024	cAMP signaling pathway	2.74e-05	0.000212694	0	0	147	195
Chronic myeloid leukemia	62	0.000212694	1.368	0.838	Human Diseases	ko05220	Chronic myeloid leukemia	2.75714e-05	0.000212694	0	0	62	74
Insulin resistance	86	0.000323595	1.898	0.796	Human Diseases	ko04931	Insulin resistance	4.29463e-05	0.000323595	0	0	86	108
Osteoclast differentiation	97	0.000397227	2.14	0.782	Organismal Systems	ko04380	Osteoclast differentiation	5.39444e-05	0.000397227	0	0	97	124
Arrhythmogenic right ventricular cardiomyopathy (ARVC)	57	0.000401973	1.258	0.838	Human Diseases	ko05412	Arrhythmogenic right ventricular cardiomyopathy (ARVC)	5.69011e-05	0.000401973	0	0	57	68
MicroRNAs in cancer	106	0.000401973	2.339	0.774	Human Diseases	ko05206	MicroRNAs in cancer	5.70702e-05	0.000401973	0	0	106	137
Hypertrophic cardiomyopathy (HCM)	64	0.000525944	1.412	0.821	Human Diseases	ko05410	Hypertrophic cardiomyopathy (HCM)	7.62943e-05	0.000525944	0	0	64	78
Glycerophospholipid metabolism	76	0.000592876	1.677	0.8	Metabolism	ko00564	Glycerophospholipid metabolism	8.92487e-05	0.000592876	0	0	76	95
Calcium signaling pathway	137	0.000592876	3.023	0.749	Environmental Information Processing	ko04020	Calcium signaling pathway	9.10982e-05	0.000592876	0	0	137	183
Mucin type O-glycan biosynthesis	28	0.000592876	0.618	0.933	Metabolism	ko00512	Mucin type O-glycan biosynthesis	9.14933e-05	0.000592876	0	0	28	30
VEGF signaling pathway	47	0.000620276	1.037	0.855	Environmental Information Processing	ko04370	VEGF signaling pathway	9.7636e-05	0.000620276	0	0	47	55
Lysine degradation	49	0.000796448	1.081	0.845	Metabolism	ko00310	Lysine degradation	0.000127825	0.000796448	0	0	49	58
Endocytosis	174	0.00092923	3.839	0.728	Cellular Processes	ko04144	Endocytosis	0.000152004	0.00092923	0	0	174	239
Renal cell carcinoma	56	0.00106394	1.236	0.824	Human Diseases	ko05211	Renal cell carcinoma	0.000177323	0.00106394	0	0	56	68
Non-small cell lung cancer	53	0.00117331	1.169	0.828	Human Diseases	ko05223	Non-small cell lung cancer	0.000199173	0.00117331	0	0	53	64
Parathyroid hormone synthesis, secretion and action	82	0.00129713	1.809	0.781	Organismal Systems	ko04928	Parathyroid hormone synthesis, secretion and action	0.000224194	0.00129713	0	0	82	105
FoxO signaling pathway	99	0.00165624	2.184	0.762	Environmental Information Processing	ko04068	FoxO signaling pathway	0.000291375	0.00165624	0	0	99	130
Colorectal cancer	69	0.00171273	1.523	0.793	Human Diseases	ko05210	Colorectal cancer	0.0003066	0.00171273	0	0	69	87
Dilated cardiomyopathy (DCM)	66	0.00197541	1.456	0.795	Human Diseases	ko05414	Dilated cardiomyopathy (DCM)	0.000359719	0.00197541	0	0	66	83
Longevity regulating pathway - mammal	70	0.00237151	1.545	0.787	Organismal Systems	ko04211	Longevity regulating pathway - mammal	0.000439168	0.00237151	0	0	70	89
Cholinergic synapse	86	0.00237169	1.898	0.768	Organismal Systems	ko04725	Cholinergic synapse	0.000446522	0.00237169	0	0	86	112
Fc gamma R-mediated phagocytosis	65	0.00245459	1.434	0.793	Organismal Systems	ko04666	Fc gamma R-mediated phagocytosis	0.000469706	0.00245459	0	0	65	82
Glycosphingolipid biosynthesis - lacto and neolacto series	24	0.0024953	0.53	0.923	Metabolism	ko00601	Glycosphingolipid biosynthesis - lacto and neolacto series	0.000485197	0.0024953	0	0	24	26
Circadian rhythm	27	0.00288522	0.596	0.9	Organismal Systems	ko04710	Circadian rhythm	0.000569921	0.00288522	0	0	27	30
Neurotrophin signaling pathway	89	0.00310348	1.964	0.761	Organismal Systems	ko04722	Neurotrophin signaling pathway	0.000622611	0.00310348	0	0	89	117
TNF signaling pathway	80	0.0031195	1.765	0.769	Environmental Information Processing	ko04668	TNF signaling pathway	0.000635455	0.0031195	0	0	80	104
Phosphatidylinositol signaling system	75	0.00344118	1.655	0.773	Environmental Information Processing	ko04070	Phosphatidylinositol signaling system	0.000711603	0.00344118	0	0	75	97
Relaxin signaling pathway	97	0.00347697	2.14	0.752	Organismal Systems	ko04926	Relaxin signaling pathway	0.000729735	0.00347697	0	0	97	129
Melanogenesis	76	0.00441499	1.677	0.768	Organismal Systems	ko04916	Melanogenesis	0.000959567	0.00441499	0	0	76	99
HTLV-I infection	179	0.00441499	3.95	0.71	Human Diseases	ko05166	HTLV-I infection	0.000965985	0.00441499	0	0	179	252
Purine metabolism	125	0.00441499	2.758	0.731	Metabolism	ko00230	Purine metabolism	0.000967483	0.00441499	0	0	125	171
Endometrial cancer	47	0.00536198	1.037	0.81	Human Diseases	ko05213	Endometrial cancer	0.00119155	0.00536198	0	0	47	58
Type II diabetes mellitus	39	0.00584288	0.861	0.83	Human Diseases	ko04930	Type II diabetes mellitus	0.00131645	0.00584288	0	0	39	47
Longevity regulating pathway - multiple species	49	0.00588421	1.081	0.803	Organismal Systems	ko04213	Longevity regulating pathway - multiple species	0.00136209	0.00588421	0	0	49	61
Synaptic vesicle cycle	49	0.00588421	1.081	0.803	Organismal Systems	ko04721	Synaptic vesicle cycle	0.00136209	0.00588421	0	0	49	61
Acute myeloid leukemia	51	0.0064612	1.125	0.797	Human Diseases	ko05221	Acute myeloid leukemia	0.00153258	0.0064612	0	0	51	64
GABAergic synapse	65	0.0064612	1.434	0.774	Organismal Systems	ko04727	GABAergic synapse	0.00153553	0.0064612	0	0	65	84
cGMP - PKG signaling pathway	118	0.00685684	2.604	0.728	Environmental Information Processing	ko04022	cGMP - PKG signaling pathway	0.00165072	0.00685684	0	0	118	162
Apelin signaling pathway	99	0.0073334	2.184	0.739	Environmental Information Processing	ko04371	Apelin signaling pathway	0.00178808	0.0073334	0	0	99	134
Nicotine addiction	32	0.00909062	0.706	0.842	Human Diseases	ko05033	Nicotine addiction	0.0022446	0.00909062	0	0	32	38
Tight junction	120	0.00953146	2.648	0.723	Cellular Processes	ko04530	Tight junction	0.00238287	0.00953146	0	0	120	166
Melanoma	54	0.00953558	1.192	0.783	Human Diseases	ko05218	Melanoma	0.00241333	0.00953558	0	0	54	69
Vascular smooth muscle contraction	86	0.0115175	1.898	0.741	Organismal Systems	ko04270	Vascular smooth muscle contraction	0.00295046	0.0115175	0	0	86	116
Adrenergic signaling in cardiomyocytes	100	0.0125556	2.207	0.73	Organismal Systems	ko04261	Adrenergic signaling in cardiomyocytes	0.00325517	0.0125556	0	0	100	137
Adipocytokine signaling pathway	55	0.0127191	1.214	0.775	Organismal Systems	ko04920	Adipocytokine signaling pathway	0.0033368	0.0127191	0	0	55	71
Notch signaling pathway	38	0.014355	0.838	0.809	Environmental Information Processing	ko04330	Notch signaling pathway	0.00381029	0.014355	0	0	38	47
Chemokine signaling pathway	123	0.0147438	2.714	0.715	Organismal Systems	ko04062	Chemokine signaling pathway	0.00395897	0.0147438	0	0	123	172
Neuroactive ligand-receptor interaction	189	0.0175682	4.17	0.692	Environmental Information Processing	ko04080	Neuroactive ligand-receptor interaction	0.00477161	0.0175682	0	0	189	273
Glycosaminoglycan biosynthesis - heparan sulfate / heparin	21	0.019967	0.463	0.875	Metabolism	ko00534	Glycosaminoglycan biosynthesis - heparan sulfate / heparin	0.00548476	0.019967	0	0	21	24
Circadian entrainment	70	0.0210276	1.545	0.745	Organismal Systems	ko04713	Circadian entrainment	0.00584101	0.0210276	0	0	70	94
Thyroid hormone signaling pathway	82	0.0229552	1.809	0.732	Organismal Systems	ko04919	Thyroid hormone signaling pathway	0.00644729	0.0229552	0	0	82	112
Prostate cancer	69	0.0250104	1.523	0.742	Human Diseases	ko05215	Prostate cancer	0.00717172	0.0250104	0	0	69	93
Inositol phosphate metabolism	54	0.0250104	1.192	0.761	Metabolism	ko00562	Inositol phosphate metabolism	0.00717892	0.0250104	0	0	54	71
Long-term depression	45	0.0252553	0.993	0.776	Organismal Systems	ko04730	Long-term depression	0.00732717	0.0252553	0	0	45	58
Mannose type O-glycan biosyntheis	20	0.026873	0.441	0.87	Metabolism	ko00515	Mannose type O-glycan biosyntheis	0.00787944	0.026873	0	0	20	23
Dopaminergic synapse	91	0.0268735	2.008	0.722	Organismal Systems	ko04728	Dopaminergic synapse	0.00796253	0.0268735	0	0	91	126
Taste transduction	51	0.0285678	1.125	0.761	Organismal Systems	ko04742	Taste transduction	0.00864089	0.0285678	0	0	51	67
Glioma	51	0.0285678	1.125	0.761	Human Diseases	ko05214	Glioma	0.00864089	0.0285678	0	0	51	67
Regulation of lipolysis in adipocyte	42	0.0287576	0.927	0.778	Organismal Systems	ko04923	Regulation of lipolysis in adipocyte	0.00878705	0.0287576	0	0	42	54
Ubiquitin mediated proteolysis	96	0.0305744	2.118	0.716	Genetic Information Processing	ko04120	Ubiquitin mediated proteolysis	0.00943653	0.0305744	0	0	96	134
SNARE interactions in vesicular transport	27	0.0347961	0.596	0.818	Genetic Information Processing	ko04130	SNARE interactions in vesicular transport	0.0108469	0.0347961	0	0	27	33
mRNA surveillance pathway	63	0.0496416	1.39	0.733	Genetic Information Processing	ko03015	mRNA surveillance pathway	0.0156279	0.0496416	0	0	63	86
Leukocyte transendothelial migration	79	0.0504034	1.743	0.718	Organismal Systems	ko04670	Leukocyte transendothelial migration	0.0160233	0.0504034	0	0	79	110
Non-homologous end-joining	12	0.0519104	0.265	0.923	Genetic Information Processing	ko03450	Non-homologous end-joining	0.0168192	0.0519104	0	0	12	13
Pentose phosphate pathway	23	0.0519104	0.508	0.821	Metabolism	ko00030	Pentose phosphate pathway	0.0171348	0.0519104	0	0	23	28
Hippo signaling pathway - multiple species	23	0.0519104	0.508	0.821	Environmental Information Processing	ko04392	Hippo signaling pathway - multiple species	0.0171348	0.0519104	0	0	23	28
Selenocompound metabolism	15	0.0519104	0.331	0.882	Metabolism	ko00450	Selenocompound metabolism	0.0171433	0.0519104	0	0	15	17
Prolactin signaling pathway	52	0.0532649	1.147	0.743	Organismal Systems	ko04917	Prolactin signaling pathway	0.017755	0.0532649	0	0	52	70
Lysosome	84	0.055607	1.853	0.712	Cellular Processes	ko04142	Lysosome	0.0187073	0.055607	0	0	84	118
T cell receptor signaling pathway	72	0.0564531	1.589	0.72	Organismal Systems	ko04660	T cell receptor signaling pathway	0.0191662	0.0564531	0	0	72	100
Glycosaminoglycan biosynthesis - chondroitin sulfate / dermatan sulfate	17	0.0659657	0.375	0.85	Metabolism	ko00532	Glycosaminoglycan biosynthesis - chondroitin sulfate / dermatan sulfate	0.0225994	0.0659657	0	0	17	20
Cortisol synthesis and secretion	46	0.074991	1.015	0.742	Organismal Systems	ko04927	Cortisol synthesis and secretion	0.0259228	0.074991	0	0	46	62
GnRH signaling pathway	64	0.0785523	1.412	0.719	Organismal Systems	ko04912	GnRH signaling pathway	0.0273963	0.0785523	0	0	64	89
Small cell lung cancer	65	0.0919169	1.434	0.714	Human Diseases	ko05222	Small cell lung cancer	0.0324526	0.0919169	0	0	65	91
Progesterone-mediated oocyte maturation	63	0.0919169	1.39	0.716	Organismal Systems	ko04914	Progesterone-mediated oocyte maturation	0.0326248	0.0919169	0	0	63	88
Transcriptional misregulation in cancers	114	0.0965208	2.515	0.687	Human Diseases	ko05202	Transcriptional misregulation in cancers	0.0345568	0.0965208	0	0	114	166
Serotonergic synapse	78	0.0987529	1.721	0.703	Organismal Systems	ko04726	Serotonergic synapse	0.0356608	0.0987529	0	0	78	111
alpha-Linolenic acid metabolism	18	0.102518	0.397	0.818	Metabolism	ko00592	alpha-Linolenic acid metabolism	0.037337	0.102518	0	0	18	22
Hematopoietic cell lineage	62	0.105386	1.368	0.713	Organismal Systems	ko04640	Hematopoietic cell lineage	0.0387067	0.105386	0	0	62	87
Bladder cancer	29	0.112678	0.64	0.763	Human Diseases	ko05219	Bladder cancer	0.0417327	0.112678	0	0	29	38
Amoebiasis	65	0.119988	1.434	0.707	Human Diseases	ko05146	Amoebiasis	0.0448103	0.119988	0	0	65	92
Cellular senescence	106	0.124435	2.339	0.684	Cellular Processes	ko04218	Cellular senescence	0.0472089	0.124435	0	0	106	155
Central carbon metabolism in cancer	43	0.124435	0.949	0.729	Human Diseases	ko05230	Central carbon metabolism in cancer	0.0474746	0.124435	0	0	43	59
Renin secretion	47	0.124435	1.037	0.723	Organismal Systems	ko04924	Renin secretion	0.0476231	0.124435	0	0	47	65
Thiamine metabolism	12	0.133017	0.265	0.857	Metabolism	ko00730	Thiamine metabolism	0.0513184	0.133017	0	0	12	14
Tryptophan metabolism	32	0.142763	0.706	0.744	Metabolism	ko00380	Tryptophan metabolism	0.0555189	0.142763	0	0	32	43
N-Glycan biosynthesis	36	0.145216	0.794	0.735	Metabolism	ko00510	N-Glycan biosynthesis	0.0569211	0.145216	0	0	36	49
Cell adhesion molecules (CAMs)	95	0.14985	2.096	0.683	Environmental Information Processing	ko04514	Cell adhesion molecules (CAMs)	0.0592001	0.14985	0	0	95	139
Protein processing in endoplasmic reticulum	109	0.16022	2.405	0.677	Genetic Information Processing	ko04141	Protein processing in endoplasmic reticulum	0.0637913	0.16022	0	0	109	161
p53 signaling pathway	49	0.167468	1.081	0.71	Cellular Processes	ko04115	p53 signaling pathway	0.0671939	0.167468	0	0	49	69
Amyotrophic lateral sclerosis (ALS)	35	0.17223	0.772	0.729	Human Diseases	ko05014	Amyotrophic lateral sclerosis (ALS)	0.0696364	0.17223	0	0	35	48
Aldosterone synthesis and secretion	64	0.172267	1.412	0.696	Organismal Systems	ko04925	Aldosterone synthesis and secretion	0.0701831	0.172267	0	0	64	92
Gap junction	60	0.176831	1.324	0.698	Cellular Processes	ko04540	Gap junction	0.0725881	0.176831	0	0	60	86
TGF-beta signaling pathway	58	0.178398	1.28	0.699	Environmental Information Processing	ko04350	TGF-beta signaling pathway	0.0737818	0.178398	0	0	58	83
Inflammatory mediator regulation of TRP channels	67	0.187635	1.478	0.691	Organismal Systems	ko04750	Inflammatory mediator regulation of TRP channels	0.0781811	0.187635	0	0	67	97
Citrate cycle (TCA cycle)	22	0.190799	0.485	0.759	Metabolism	ko00020	Citrate cycle (TCA cycle)	0.0800886	0.190799	0	0	22	29
NF-kappa B signaling pathway	63	0.19205	1.39	0.692	Environmental Information Processing	ko04064	NF-kappa B signaling pathway	0.0812063	0.19205	0	0	63	91
Fructose and mannose metabolism	24	0.192718	0.53	0.75	Metabolism	ko00051	Fructose and mannose metabolism	0.0820835	0.192718	0	0	24	32
Human cytomegalovirus infection	144	0.194513	3.177	0.664	Human Diseases	ko05163	Human cytomegalovirus infection	0.0834485	0.194513	0	0	144	217
Fatty acid metabolism	34	0.194606	0.75	0.723	Metabolism	ko01212	Fatty acid metabolism	0.0846897	0.194606	0	0	34	47
ABC transporters	34	0.194606	0.75	0.723	Environmental Information Processing	ko02010	ABC transporters	0.0846897	0.194606	0	0	34	47
B cell receptor signaling pathway	49	0.209922	1.081	0.7	Organismal Systems	ko04662	B cell receptor signaling pathway	0.0920027	0.209922	0	0	49	70
Mitophagy - animal	45	0.215221	0.993	0.703	Cellular Processes	ko04137	Mitophagy - animal	0.0949893	0.215221	0	0	45	64
Aldosterone-regulated sodium reabsorption	27	0.233618	0.596	0.73	Organismal Systems	ko04960	Aldosterone-regulated sodium reabsorption	0.10383	0.233618	0	0	27	37
Ether lipid metabolism	32	0.272762	0.706	0.711	Metabolism	ko00565	Ether lipid metabolism	0.122957	0.272762	0	0	32	45
Estrogen signaling pathway	87	0.272762	1.92	0.669	Organismal Systems	ko04915	Estrogen signaling pathway	0.123251	0.272762	0	0	87	130
C-type lectin receptor signaling pathway	69	0.272762	1.523	0.676	Organismal Systems	ko04625	C-type lectin receptor signaling pathway	0.124145	0.272762	0	0	69	102
Sulfur relay system	7	0.272762	0.154	0.875	Genetic Information Processing	ko04122	Sulfur relay system	0.124595	0.272762	0	0	7	8
Biosynthesis of unsaturated fatty acids	18	0.275008	0.397	0.75	Metabolism	ko01040	Biosynthesis of unsaturated fatty acids	0.12647	0.275008	0	0	18	24
HIF-1 signaling pathway	65	0.281262	1.434	0.677	Environmental Information Processing	ko04066	HIF-1 signaling pathway	0.130214	0.281262	0	0	65	96
Cocaine addiction	33	0.30779	0.728	0.702	Human Diseases	ko05030	Cocaine addiction	0.144041	0.30779	0	0	33	47
Valine, leucine and isoleucine biosynthesis	4	0.30779	0.088	1	Metabolism	ko00290	Valine, leucine and isoleucine biosynthesis	0.144395	0.30779	0	0	4	4
Glycosaminoglycan biosynthesis - keratan sulfate	11	0.321107	0.243	0.786	Metabolism	ko00533	Glycosaminoglycan biosynthesis - keratan sulfate	0.151634	0.321107	0	0	11	14
Autophagy - other eukaryotes	23	0.326713	0.508	0.719	Cellular Processes	ko04136	Autophagy - other eukaryotes	0.156191	0.326713	0	0	23	32
2-Oxocarboxylic acid metabolism	13	0.326713	0.287	0.765	Metabolism	ko01210	2-Oxocarboxylic acid metabolism	0.15658	0.326713	0	0	13	17
Fatty acid elongation	21	0.326713	0.463	0.724	Metabolism	ko00062	Fatty acid elongation	0.157896	0.326713	0	0	21	29
Gastric acid secretion	49	0.326713	1.081	0.681	Organismal Systems	ko04971	Gastric acid secretion	0.158315	0.326713	0	0	49	72
Histidine metabolism	17	0.327153	0.375	0.739	Metabolism	ko00340	Histidine metabolism	0.159538	0.327153	0	0	17	23
Biosynthesis of amino acids	47	0.329875	1.037	0.681	Metabolism	ko01230	Biosynthesis of amino acids	0.162323	0.329875	0	0	47	69
Insulin secretion	56	0.329875	1.236	0.675	Organismal Systems	ko04911	Insulin secretion	0.162901	0.329875	0	0	56	83
Carbon metabolism	73	0.357603	1.611	0.664	Metabolism	ko01200	Carbon metabolism	0.177698	0.357603	0	0	73	110
Retinol metabolism	39	0.359324	0.861	0.684	Metabolism	ko00830	Retinol metabolism	0.179662	0.359324	0	0	39	57
Pyruvate metabolism	26	0.361201	0.574	0.703	Metabolism	ko00620	Pyruvate metabolism	0.181715	0.361201	0	0	26	37
Primary immunodeficiency	24	0.364477	0.53	0.706	Human Diseases	ko05340	Primary immunodeficiency	0.18559	0.364477	0	0	24	34
Bile secretion	46	0.364477	1.015	0.676	Organismal Systems	ko04976	Bile secretion	0.185613	0.364477	0	0	46	68
Th17 cell differentiation	69	0.365306	1.523	0.663	Organismal Systems	ko04659	Th17 cell differentiation	0.187163	0.365306	0	0	69	104
Metabolic pathways	787	0.381622	17.365	0.628	Metabolism	ko01100	Metabolic pathways	0.1967	0.381622	0	0	787	1254
Peroxisome	56	0.3852	1.236	0.667	Cellular Processes	ko04146	Peroxisome	0.201825	0.3852	0	0	56	84
Glycosphingolipid biosynthesis - globo and isoglobo series	12	0.3852	0.265	0.75	Metabolism	ko00603	Glycosphingolipid biosynthesis - globo and isoglobo series	0.202111	0.3852	0	0	12	16
Nitrogen metabolism	12	0.3852	0.265	0.75	Metabolism	ko00910	Nitrogen metabolism	0.202111	0.3852	0	0	12	16
Endocrine and other factor-regulated calcium reabsorption	29	0.38779	0.64	0.69	Organismal Systems	ko04961	Endocrine and other factor-regulated calcium reabsorption	0.204667	0.38779	0	0	29	42
Toxoplasmosis	68	0.391851	1.5	0.66	Human Diseases	ko05145	Toxoplasmosis	0.20802	0.391851	0	0	68	103
Thyroid cancer	25	0.402222	0.552	0.694	Human Diseases	ko05216	Thyroid cancer	0.215814	0.402222	0	0	25	36
Long-term potentiation	43	0.402222	0.949	0.672	Organismal Systems	ko04720	Long-term potentiation	0.217249	0.402222	0	0	43	64
Amphetamine addiction	43	0.402222	0.949	0.672	Human Diseases	ko05031	Amphetamine addiction	0.217249	0.402222	0	0	43	64
Protein digestion and absorption	57	0.404795	1.258	0.663	Organismal Systems	ko04974	Protein digestion and absorption	0.219888	0.404795	0	0	57	86
Sphingolipid metabolism	32	0.412653	0.706	0.681	Metabolism	ko00600	Sphingolipid metabolism	0.225431	0.412653	0	0	32	47
Natural killer cell mediated cytotoxicity	74	0.415808	1.633	0.655	Organismal Systems	ko04650	Natural killer cell mediated cytotoxicity	0.228437	0.415808	0	0	74	113
Th1 and Th2 cell differentiation	58	0.431409	1.28	0.659	Organismal Systems	ko04658	Th1 and Th2 cell differentiation	0.23834	0.431409	0	0	58	88
Ascorbate and aldarate metabolism	13	0.453578	0.287	0.722	Metabolism	ko00053	Ascorbate and aldarate metabolism	0.251988	0.453578	0	0	13	18
Fluid shear stress and atherosclerosis	86	0.475424	1.898	0.647	Human Diseases	ko05418	Fluid shear stress and atherosclerosis	0.265592	0.475424	0	0	86	133
Nicotinate and nicotinamide metabolism	20	0.482446	0.441	0.69	Metabolism	ko00760	Nicotinate and nicotinamide metabolism	0.271004	0.482446	0	0	20	29
Collecting duct acid secretion	18	0.495978	0.397	0.692	Organismal Systems	ko04966	Collecting duct acid secretion	0.280135	0.495978	0	0	18	26
Glycerolipid metabolism	39	0.504361	0.861	0.661	Metabolism	ko00561	Glycerolipid metabolism	0.286427	0.504361	0	0	39	59
RNA transport	94	0.548342	2.074	0.639	Genetic Information Processing	ko03013	RNA transport	0.313097	0.548342	0	0	94	147
Mineral absorption	26	0.556012	0.574	0.667	Organismal Systems	ko04978	Mineral absorption	0.319192	0.556012	0	0	26	39
Intestinal immune network for IgA production	29	0.586551	0.64	0.659	Organismal Systems	ko04672	Intestinal immune network for IgA production	0.338534	0.586551	0	0	29	44
Prion diseases	22	0.587419	0.485	0.667	Human Diseases	ko05020	Prion diseases	0.343906	0.587419	0	0	22	33
Pentose and glucuronate interconversions	15	0.587419	0.331	0.682	Metabolism	ko00040	Pentose and glucuronate interconversions	0.346287	0.587419	0	0	15	22
Renin-angiotensin system	15	0.587419	0.331	0.682	Organismal Systems	ko04614	Renin-angiotensin system	0.346287	0.587419	0	0	15	22
Proximal tubule bicarbonate reclamation	15	0.587419	0.331	0.682	Organismal Systems	ko04964	Proximal tubule bicarbonate reclamation	0.346287	0.587419	0	0	15	22
Kaposi sarcoma-associated herpesvirus infection	114	0.589433	2.515	0.633	Human Diseases	ko05167	Kaposi sarcoma-associated herpesvirus infection	0.349294	0.589433	0	0	114	180
Amino sugar and nucleotide sugar metabolism	32	0.597041	0.706	0.653	Metabolism	ko00520	Amino sugar and nucleotide sugar metabolism	0.355645	0.597041	0	0	32	49
Steroid biosynthesis	13	0.601185	0.287	0.684	Metabolism	ko00100	Steroid biosynthesis	0.361824	0.601185	0	0	13	19
Arginine biosynthesis	13	0.601185	0.287	0.684	Metabolism	ko00220	Arginine biosynthesis	0.361824	0.601185	0	0	13	19
NOD-like receptor signaling pathway	93	0.622244	2.052	0.633	Organismal Systems	ko04621	NOD-like receptor signaling pathway	0.376419	0.622244	0	0	93	147
Vasopressin-regulated water reabsorption	28	0.628583	0.618	0.651	Organismal Systems	ko04962	Vasopressin-regulated water reabsorption	0.382194	0.628583	0	0	28	43
Pyrimidine metabolism	61	0.643976	1.346	0.635	Metabolism	ko00240	Pyrimidine metabolism	0.393541	0.643976	0	0	61	96
Homologous recombination	26	0.646208	0.574	0.65	Genetic Information Processing	ko03440	Homologous recombination	0.3969	0.646208	0	0	26	40
Fatty acid biosynthesis	9	0.647671	0.199	0.692	Metabolism	ko00061	Fatty acid biosynthesis	0.399797	0.647671	0	0	9	13
Hepatitis C	77	0.656553	1.699	0.631	Human Diseases	ko05160	Hepatitis C	0.407306	0.656553	0	0	77	122
Cysteine and methionine metabolism	29	0.661701	0.64	0.644	Metabolism	ko00270	Cysteine and methionine metabolism	0.412542	0.661701	0	0	29	45
Chagas disease (American trypanosomiasis)	65	0.673326	1.434	0.631	Human Diseases	ko05142	Chagas disease (American trypanosomiasis)	0.422194	0.673326	0	0	65	103
Glucagon signaling pathway	60	0.673326	1.324	0.632	Organismal Systems	ko04922	Glucagon signaling pathway	0.42473	0.673326	0	0	60	95
Ferroptosis	27	0.673326	0.596	0.643	Cellular Processes	ko04216	Ferroptosis	0.428313	0.673326	0	0	27	42
Hepatitis B	86	0.673326	1.898	0.628	Human Diseases	ko05161	Hepatitis B	0.429569	0.673326	0	0	86	137
One carbon pool by folate	12	0.673326	0.265	0.667	Metabolism	ko00670	One carbon pool by folate	0.43018	0.673326	0	0	12	18
Viral carcinogenesis	115	0.681462	2.538	0.625	Human Diseases	ko05203	Viral carcinogenesis	0.437482	0.681462	0	0	115	184
Ovarian Steroidogenesis	30	0.6819	0.662	0.638	Organismal Systems	ko04913	Ovarian Steroidogenesis	0.441972	0.6819	0	0	30	47
Cholesterol metabolism	30	0.6819	0.662	0.638	Organismal Systems	ko04979	Cholesterol metabolism	0.441972	0.6819	0	0	30	47
Aminoacyl-tRNA biosynthesis	28	0.7042	0.618	0.636	Genetic Information Processing	ko00970	Aminoacyl-tRNA biosynthesis	0.458599	0.7042	0	0	28	44
Linoleic acid metabolism	18	0.717203	0.397	0.643	Metabolism	ko00591	Linoleic acid metabolism	0.469281	0.717203	0	0	18	28
Fatty acid degradation	26	0.72467	0.574	0.634	Metabolism	ko00071	Fatty acid degradation	0.476403	0.72467	0	0	26	41
Salivary secretion	47	0.724882	1.037	0.627	Organismal Systems	ko04970	Salivary secretion	0.47878	0.724882	0	0	47	75
Taurine and hypotaurine metabolism	8	0.731721	0.177	0.667	Metabolism	ko00430	Taurine and hypotaurine metabolism	0.485556	0.731721	0	0	8	12
Viral myocarditis	37	0.734873	0.816	0.627	Human Diseases	ko05416	Viral myocarditis	0.490675	0.734873	0	0	37	59
Glycosylphosphatidylinositol(GPI)-anchor biosynthesis	16	0.734873	0.353	0.64	Metabolism	ko00563	Glycosylphosphatidylinositol(GPI)-anchor biosynthesis	0.492183	0.734873	0	0	16	25
Retrograde endocannabinoid signaling	90	0.736177	1.986	0.621	Organismal Systems	ko04723	Retrograde endocannabinoid signaling	0.495329	0.736177	0	0	90	145
Synthesis and degradation of ketone bodies	6	0.774009	0.132	0.667	Metabolism	ko00072	Synthesis and degradation of ketone bodies	0.524245	0.774009	0	0	6	9
Tuberculosis	100	0.774009	2.207	0.617	Human Diseases	ko05152	Tuberculosis	0.526855	0.774009	0	0	100	162
PPAR signaling pathway	44	0.774009	0.971	0.62	Organismal Systems	ko03320	PPAR signaling pathway	0.53034	0.774009	0	0	44	71
Thyroid hormone synthesis	44	0.774009	0.971	0.62	Organismal Systems	ko04918	Thyroid hormone synthesis	0.53034	0.774009	0	0	44	71
Oocyte meiosis	69	0.79172	1.523	0.616	Cellular Processes	ko04114	Oocyte meiosis	0.545728	0.79172	0	0	69	112
Pantothenate and CoA biosynthesis	12	0.79172	0.265	0.632	Metabolism	ko00770	Pantothenate and CoA biosynthesis	0.547362	0.79172	0	0	12	19
Antigen processing and presentation	37	0.800601	0.816	0.617	Organismal Systems	ko04612	Antigen processing and presentation	0.555973	0.800601	0	0	37	60
RNA polymerase	18	0.807492	0.397	0.621	Genetic Information Processing	ko03020	RNA polymerase	0.563251	0.807492	0	0	18	29
Phosphonate and phosphinate metabolism	4	0.822717	0.088	0.667	Metabolism	ko00440	Phosphonate and phosphinate metabolism	0.578544	0.822717	0	0	4	6
Glycolysis / Gluconeogenesis	38	0.822717	0.838	0.613	Metabolism	ko00010	Glycolysis / Gluconeogenesis	0.579005	0.822717	0	0	38	62
Cell cycle	74	0.822717	1.633	0.612	Cellular Processes	ko04110	Cell cycle	0.584615	0.822717	0	0	74	121
Terpenoid backbone biosynthesis	13	0.822717	0.287	0.619	Metabolism	ko00900	Terpenoid backbone biosynthesis	0.585887	0.822717	0	0	13	21
Epstein-Barr virus infection	115	0.822717	2.538	0.612	Human Diseases	ko05169	Epstein-Barr virus infection	0.586567	0.822717	0	0	115	188
Platinum drug resistance	42	0.845386	0.927	0.609	Human Diseases	ko01524	Platinum drug resistance	0.605338	0.845386	0	0	42	69
D-Arginine and D-ornithine metabolism	1	0.856016	0.022	1	Metabolism	ko00472	D-Arginine and D-ornithine metabolism	0.616515	0.856016	0	0	1	1
Glycosaminoglycan degradation	11	0.856016	0.243	0.611	Metabolism	ko00531	Glycosaminoglycan degradation	0.620248	0.856016	0	0	11	18
Pancreatic secretion	54	0.856016	1.192	0.607	Organismal Systems	ko04972	Pancreatic secretion	0.620876	0.856016	0	0	54	89
Arginine and proline metabolism	29	0.866652	0.64	0.604	Metabolism	ko00330	Arginine and proline metabolism	0.631265	0.866652	0	0	29	48
Jak-STAT signaling pathway	92	0.884427	2.03	0.605	Environmental Information Processing	ko04630	Jak-STAT signaling pathway	0.647216	0.884427	0	0	92	152
Apoptosis	81	0.884427	1.787	0.604	Cellular Processes	ko04210	Apoptosis	0.649672	0.884427	0	0	81	134
Glycosphingolipid biosynthesis - ganglio series	9	0.895115	0.199	0.6	Metabolism	ko00604	Glycosphingolipid biosynthesis - ganglio series	0.660286	0.895115	0	0	9	15
Rheumatoid arthritis	51	0.898248	1.125	0.6	Human Diseases	ko05323	Rheumatoid arthritis	0.667783	0.898248	0	0	51	85
Biotin metabolism	2	0.898248	0.044	0.667	Metabolism	ko00780	Biotin metabolism	0.671631	0.898248	0	0	2	3
Lipoic acid metabolism	2	0.898248	0.044	0.667	Metabolism	ko00785	Lipoic acid metabolism	0.671631	0.898248	0	0	2	3
Antifolate resistance	19	0.898248	0.419	0.594	Human Diseases	ko01523	Antifolate resistance	0.676527	0.898248	0	0	19	32
Apoptosis - multiple species	19	0.898248	0.419	0.594	Cellular Processes	ko04215	Apoptosis - multiple species	0.676527	0.898248	0	0	19	32
Phototransduction	16	0.898248	0.353	0.593	Organismal Systems	ko04744	Phototransduction	0.67923	0.898248	0	0	16	27
Vitamin digestion and absorption	13	0.900922	0.287	0.591	Organismal Systems	ko04977	Vitamin digestion and absorption	0.684034	0.900922	0	0	13	22
Nucleotide excision repair	26	0.913509	0.574	0.591	Genetic Information Processing	ko03420	Nucleotide excision repair	0.69641	0.913509	0	0	26	44
Butanoate metabolism	14	0.921117	0.309	0.583	Metabolism	ko00650	Butanoate metabolism	0.710675	0.921117	0	0	14	24
Folate biosynthesis	14	0.921117	0.309	0.583	Metabolism	ko00790	Folate biosynthesis	0.710675	0.921117	0	0	14	24
Neomycin, kanamycin and gentamicin biosynthesis	3	0.921117	0.066	0.6	Metabolism	ko00524	Neomycin, kanamycin and gentamicin biosynthesis	0.710738	0.921117	0	0	3	5
Toll-like receptor signaling pathway	57	0.924491	1.258	0.594	Organismal Systems	ko04620	Toll-like receptor signaling pathway	0.716513	0.924491	0	0	57	96
Carbohydrate digestion and absorption	24	0.924491	0.53	0.585	Organismal Systems	ko04973	Carbohydrate digestion and absorption	0.719049	0.924491	0	0	24	41
RNA degradation	46	0.927768	1.015	0.59	Genetic Information Processing	ko03018	RNA degradation	0.729462	0.927768	0	0	46	78
Maturity onset diabetes of the young	15	0.927768	0.331	0.577	Human Diseases	ko04950	Maturity onset diabetes of the young	0.734515	0.927768	0	0	15	26
Spliceosome	73	0.927768	1.611	0.593	Genetic Information Processing	ko03040	Spliceosome	0.734689	0.927768	0	0	73	123
Phenylalanine, tyrosine and tryptophan biosynthesis	4	0.927768	0.088	0.571	Metabolism	ko00400	Phenylalanine, tyrosine and tryptophan biosynthesis	0.741569	0.927768	0	0	4	7
Cytokine-cytokine receptor interaction	157	0.927768	3.464	0.599	Environmental Information Processing	ko04060	Cytokine-cytokine receptor interaction	0.743119	0.927768	0	0	157	262
Salmonella infection	47	0.927768	1.037	0.588	Human Diseases	ko05132	Salmonella infection	0.744397	0.927768	0	0	47	80
Phenylalanine metabolism	12	0.927768	0.265	0.571	Metabolism	ko00360	Phenylalanine metabolism	0.745049	0.927768	0	0	12	21
Porphyrin and chlorophyll metabolism	19	0.927768	0.419	0.576	Metabolism	ko00860	Porphyrin and chlorophyll metabolism	0.748243	0.927768	0	0	19	33
Phagosome	86	0.927768	1.898	0.593	Cellular Processes	ko04145	Phagosome	0.75022	0.927768	0	0	86	145
Valine, leucine and isoleucine degradation	29	0.927768	0.64	0.58	Metabolism	ko00280	Valine, leucine and isoleucine degradation	0.753096	0.927768	0	0	29	50
Fanconi anemia pathway	29	0.927768	0.64	0.58	Genetic Information Processing	ko03460	Fanconi anemia pathway	0.753096	0.927768	0	0	29	50
Protein export	13	0.938068	0.287	0.565	Genetic Information Processing	ko03060	Protein export	0.76682	0.938068	0	0	13	23
DNA replication	20	0.938068	0.441	0.571	Genetic Information Processing	ko03030	DNA replication	0.767247	0.938068	0	0	20	35
Other glycan degradation	10	0.953441	0.221	0.556	Metabolism	ko00511	Other glycan degradation	0.782763	0.953441	0	0	10	18
Ubiquinone and other terpenoid-quinone biosynthesis	6	0.957214	0.132	0.545	Metabolism	ko00130	Ubiquinone and other terpenoid-quinone biosynthesis	0.788815	0.957214	0	0	6	11
IL-17 signaling pathway	51	0.963309	1.125	0.58	Organismal Systems	ko04657	IL-17 signaling pathway	0.796811	0.963309	0	0	51	88
Alcoholism	86	0.976304	1.898	0.585	Human Diseases	ko05034	Alcoholism	0.810574	0.976304	0	0	86	147
Influenza A	90	0.98267	1.986	0.584	Human Diseases	ko05164	Influenza A	0.819304	0.98267	0	0	90	154
Malaria	27	0.98267	0.596	0.562	Human Diseases	ko05144	Malaria	0.821924	0.98267	0	0	27	48
beta-Alanine metabolism	17	0.989142	0.375	0.548	Metabolism	ko00410	beta-Alanine metabolism	0.833444	0.989142	0	0	17	31
Propanoate metabolism	17	0.989142	0.375	0.548	Metabolism	ko00640	Propanoate metabolism	0.833444	0.989142	0	0	17	31
D-Glutamine and D-glutamate metabolism	2	0.992529	0.044	0.5	Metabolism	ko00471	D-Glutamine and D-glutamate metabolism	0.839361	0.992529	0	0	2	4
Glycine, serine and threonine metabolism	22	0.999726	0.485	0.55	Metabolism	ko00260	Glycine, serine and threonine metabolism	0.848533	0.999726	0	0	22	40
Steroid hormone biosynthesis	27	1	0.596	0.551	Metabolism	ko00140	Steroid hormone biosynthesis	0.862542	1	0	0	27	49
Glyoxylate and dicarboxylate metabolism	16	1	0.353	0.533	Metabolism	ko00630	Glyoxylate and dicarboxylate metabolism	0.869564	1	0	0	16	30
Measles	72	1	1.589	0.567	Human Diseases	ko05162	Measles	0.893991	1	0	0	72	127
Graft-versus-host disease	19	1	0.419	0.528	Human Diseases	ko05332	Graft-versus-host disease	0.896814	1	0	0	19	36
Leishmaniasis	36	1	0.794	0.545	Human Diseases	ko05140	Leishmaniasis	0.905595	1	0	0	36	66
Ribosome biogenesis in eukaryotes	40	1	0.883	0.548	Genetic Information Processing	ko03008	Ribosome biogenesis in eukaryotes	0.90761	1	0	0	40	73
Galactose metabolism	16	1	0.353	0.516	Metabolism	ko00052	Galactose metabolism	0.908092	1	0	0	16	31
Chemical carcinogenesis	33	1	0.728	0.541	Human Diseases	ko05204	Chemical carcinogenesis	0.910529	1	0	0	33	61
Herpes simplex infection	99	1	2.184	0.569	Human Diseases	ko05168	Herpes simplex infection	0.91617	1	0	0	99	174
Sulfur metabolism	4	1	0.088	0.444	Metabolism	ko00920	Sulfur metabolism	0.918061	1	0	0	4	9
Vitamin B6 metabolism	3	1	0.066	0.429	Metabolism	ko00750	Vitamin B6 metabolism	0.918956	1	0	0	3	7
Tyrosine metabolism	18	1	0.397	0.514	Metabolism	ko00350	Tyrosine metabolism	0.920927	1	0	0	18	35
Glutathione metabolism	27	1	0.596	0.529	Metabolism	ko00480	Glutathione metabolism	0.922134	1	0	0	27	51
Primary bile acid biosynthesis	8	1	0.177	0.471	Metabolism	ko00120	Primary bile acid biosynthesis	0.92984	1	0	0	8	17
Arachidonic acid metabolism	33	1	0.728	0.532	Metabolism	ko00590	Arachidonic acid metabolism	0.932116	1	0	0	33	62
Mismatch repair	10	1	0.221	0.476	Genetic Information Processing	ko03430	Mismatch repair	0.937503	1	0	0	10	21
Asthma	12	1	0.265	0.48	Human Diseases	ko05310	Asthma	0.944769	1	0	0	12	25
Type I diabetes mellitus	23	1	0.508	0.511	Human Diseases	ko04940	Type I diabetes mellitus	0.945076	1	0	0	23	45
Starch and sucrose metabolism	16	1	0.353	0.485	Metabolism	ko00500	Starch and sucrose metabolism	0.957301	1	0	0	16	33
African trypanosomiasis	16	1	0.353	0.485	Human Diseases	ko05143	African trypanosomiasis	0.957301	1	0	0	16	33
Riboflavin metabolism	3	1	0.066	0.375	Metabolism	ko00740	Riboflavin metabolism	0.959752	1	0	0	3	8
Fat digestion and absorption	18	1	0.397	0.486	Organismal Systems	ko04975	Fat digestion and absorption	0.962535	1	0	0	18	37
Complement and coagulation cascades	42	1	0.927	0.525	Organismal Systems	ko04610	Complement and coagulation cascades	0.963519	1	0	0	42	80
Drug metabolism - other enzymes	31	1	0.684	0.508	Metabolism	ko00983	Drug metabolism - other enzymes	0.968623	1	0	0	31	61
Basal transcription factors	21	1	0.463	0.488	Genetic Information Processing	ko03022	Basal transcription factors	0.969234	1	0	0	21	43
Drug metabolism - cytochrome P450	23	1	0.508	0.489	Metabolism	ko00982	Drug metabolism - cytochrome P450	0.973023	1	0	0	23	47
Alanine, aspartate and glutamate metabolism	17	1	0.375	0.472	Metabolism	ko00250	Alanine, aspartate and glutamate metabolism	0.973385	1	0	0	17	36
Metabolism of xenobiotics by cytochrome P450	24	1	0.53	0.49	Metabolism	ko00980	Metabolism of xenobiotics by cytochrome P450	0.974738	1	0	0	24	49
Necroptosis	80	1	1.765	0.541	Cellular Processes	ko04217	Necroptosis	0.976715	1	0	0	80	148
Inflammatiory bowel disease (IBD)	31	1	0.684	0.5	Human Diseases	ko05321	Inflammatiory bowel disease (IBD)	0.977469	1	0	0	31	62
Legionellosis	26	1	0.574	0.491	Human Diseases	ko05134	Legionellosis	0.977845	1	0	0	26	53
RIG-I-like receptor signaling pathway	32	1	0.706	0.5	Organismal Systems	ko04622	RIG-I-like receptor signaling pathway	0.97893	1	0	0	32	64
Cytosolic DNA-sensing pathway	26	1	0.574	0.464	Organismal Systems	ko04623	Cytosolic DNA-sensing pathway	0.992961	1	0	0	26	56
Staphylococcus aureus infection	20	1	0.441	0.435	Human Diseases	ko05150	Staphylococcus aureus infection	0.99602	1	0	0	20	46
Cardiac muscle contraction	36	1	0.794	0.474	Organismal Systems	ko04260	Cardiac muscle contraction	0.996045	1	0	0	36	76
Pertussis	34	1	0.75	0.466	Human Diseases	ko05133	Pertussis	0.996963	1	0	0	34	73
Base excision repair	13	1	0.287	0.394	Genetic Information Processing	ko03410	Base excision repair	0.997195	1	0	0	13	33
Non-alcoholic fatty liver disease (NAFLD)	76	1	1.677	0.507	Human Diseases	ko04932	Non-alcoholic fatty liver disease (NAFLD)	0.997791	1	0	0	76	150
Allograft rejection	15	1	0.331	0.385	Human Diseases	ko05330	Allograft rejection	0.999031	1	0	0	15	39
Thermogenesis	114	1	2.515	0.5	Organismal Systems	ko04714	Thermogenesis	0.999891	1	0	0	114	228
Systemic lupus erythematosus	39	1	0.861	0.406	Human Diseases	ko05322	Systemic lupus erythematosus	0.999991	1	0	0	39	96
Alzheimer disease	76	1	1.677	0.452	Human Diseases	ko05010	Alzheimer disease	0.999995	1	0	0	76	168
Autoimmune thyroid disease	15	1	0.331	0.306	Human Diseases	ko05320	Autoimmune thyroid disease	0.999997	1	0	0	15	49
Proteasome	12	1	0.265	0.273	Genetic Information Processing	ko03050	Proteasome	0.999999	1	0	0	12	44
Oxidative phosphorylation	42	1	0.927	0.318	Metabolism	ko00190	Oxidative phosphorylation	1	1	0	0	42	132
Ribosome	20	1	0.441	0.155	Genetic Information Processing	ko03010	Ribosome	1	1	0	0	20	129
Olfactory transduction	192	1	4.237	0.216	Organismal Systems	ko04740	Olfactory transduction	1	1	0	0	192	888
Parkinson disease	43	1	0.949	0.303	Human Diseases	ko05012	Parkinson disease	1	1	0	0	43	142
Huntington disease	73	1	1.611	0.384	Human Diseases	ko05016	Huntington disease	1	1	0	0	73	190
