# Supplementary material for: Characterization of circRNA–miRNA–mRNA networks regulating oxygen utilization in type II alveolar epithelial cells of Tibetan pigs
Source: Front Mol Biosci. 2022 Sep 21;9:854250. doi: 10.3389/fmolb.2022.854250 (PMC9532862; doi:10.3389/fmolb.2022.854250)
Supplement: Supplementary file 2 [file Table4.XLS]

## Sheet: Sheet1
4.1 DEcircRNAs were identified between cells cultured under different oxygen conditions (21% O2 and 2% O2)
id	LL-1_rpm	LL-2_rpm	LL-3_rpm	LN-1_rpm	LN-2_rpm	LN-3_rpm	TL-1_rpm	TL-2_rpm	TL-3_rpm	TN-1_rpm	TN-2_rpm	TN-3_rpm	LL-1_count	LL-2_count	LL-3_count	LN-1_count	LN-2_count	LN-3_count	TL-1_count	TL-2_count	TL-3_count	TN-1_count	TN-2_count	TN-3_count	source_gene	chr	strand	genomic_start	genomic_end	spliced_length	annot_type	circRNA
novel_circ_000370	5142.08	5834.31	3454.23	991.867	0	172.295	432.246	477.954	1703.37	2606.43	3265.13	1880.09	19	15	14	5	0	1	4	4	14	15	15	9	ncbi_100520352	NC_010443.5	+	216148995	216177064	1619	annot_exons	novel
novel_circ_001823	0	0	0	991.867	186.15	689.18	0	0	365.008	868.81	1088.38	835.596	0	0	0	5	1	4	0	0	3	5	5	4	ncbi_100520054	NC_010459.5	-	31807232	31817495	1034	annot_exons	novel
novel_circ_002000	1623.82	1944.77	0	0	0	172.295	324.184	836.42	243.339	1911.38	1523.73	835.596	6	5	0	0	0	1	3	7	2	11	7	4	ncbi_100626327	NC_010455.5	-	108816286	108854260	1987	annot_exons	novel
novel_circ_002672	0	388.954	0	991.867	1861.5	344.59	0	0	0	347.524	653.026	626.697	0	1	0	5	10	2	0	0	0	2	3	3	ncbi_397009	NC_010446.5	+	30105745	30174417	908	annot_exons	novel
novel_circ_003535	1894.45	1555.81	493.462	0	0	0	108.061	358.466	243.339	2085.14	1741.4	3133.49	7	4	2	0	0	0	1	3	2	12	8	15	ncbi_100625859	NC_010456.5	+	71765050	71773116	2496	annot_exons	novel

## Sheet: Sheet2
4.2 DEmiRNAs were identified between cells cultured under different oxygen conditions (21% O2 and 2% O2)
id	length	seq	total	TL-1_count	TL-2_count	TL-3_count	TN-1_count	TN-2_count	TN-3_count	LL-1_count	LL-2_count	LL-3_count	LN-1_count	LN-2_count	LN-3_count	TL-1_TPM	TL-2_TPM	TL-3_TPM	TN-1_TPM	TN-2_TPM	TN-3_TPM	LL-1_TPM	LL-2_TPM	LL-3_TPM	LN-1_TPM	LN-2_TPM	LN-3_TPM
ssc-miR-1	21	TGGAATGTAAAGAAGTATGTA	47529	5859	5687	5604	2440	2176	1679	2462	5438	8749	2157	3022	2256	694.755	713.702	774.467	309.608	318.259	311.083	812.847	820.186	1141.42	414.134	469.568	441.817
ssc-miR-133a-3p	21	TTGGTCCCCTTCAACCAGCTG	22143	2911	2924	2211	1252	1101	825	1325	3090	3372	1051	1203	878	345.184	366.954	305.558	158.864	161.031	152.855	437.458	466.049	439.922	201.787	186.926	171.948
ssc-miR-210	22	CTGTGCGTGTGACAGCGGCTGA	18554	2938	3283	2666	748	669	603	977	2067	2815	626	714	448	348.385	412.007	368.438	94.9126	97.8471	111.723	322.563	311.755	367.254	120.189	110.944	87.7367
ssc-miR-7-5p	24	TGGAAGACTAGTGATTTTGTTGTT	17295	1415	1151	1361	2408	1752	2536	238	822	1203	1124	1810	1475	167.79	144.447	188.089	305.547	256.245	469.867	78.5774	123.978	156.947	215.803	281.243	288.865
ssc-miR-486	22	TCCTGTACTGAGCTGCCCCGAG	15241	3792	4656	960	487	514	404	657	1468	1000	445	489	369	449.652	584.315	132.671	61.7947	75.177	74.8526	216.913	221.411	130.463	85.4379	75.9824	72.2653
ssc-miR-10386	21	GTCGTCCTCTCCCTCCCTCCT	9727	1859	1878	1611	367	376	345	277	381	328	785	859	661	220.439	235.684	222.638	46.5681	54.9933	63.9211	91.4535	57.4643	42.792	150.716	133.474	129.451
ssc-miR-122-5p	23	TGGAGTGTGACAATGGTGTTTGT	4437	270	1710	295	105	257	118	148	598	567	201	91	77	32.0164	214.6	40.7687	13.3233	37.5885	21.8629	48.8633	90.1934	73.9727	38.5911	14.1399	15.0797
ssc-miR-335	22	TCAAGAGCAATAACGAAAAATG	4342	733	742	719	317	246	174	101	321	560	118	183	128	86.9185	93.1189	99.365	40.2236	35.9796	32.2385	33.3459	48.4148	73.0594	22.6555	28.4351	25.0676
ssc-miR-20b	23	CAAAGTGCTCACAGTGCAGGTAG	803	53	45	48	128	106	144	10	34	40	50	85	60	6.2847	5.6474	6.6335	16.2417	15.5034	26.6801	3.3016	5.1281	5.2185	9.5998	13.2076	11.7505
ssc-miR-1285	24	CTGGGCAACATAGCGAGACCCCGT	591	106	95	90	11	17	8	119	10	55	15	42	23	12.5694	11.9222	12.4379	1.3958	2.4864	1.4822	39.2887	1.5083	7.1755	2.8799	6.5261	4.5043
ssc-miR-326	20	CCTCTGGGCCCTTCCTCCAG	227	66	43	38	13	7	9	13	9	22	3	1	3	7.8262	5.3964	5.2516	1.6495	1.0238	1.6675	4.292	1.3574	2.8702	0.576	0.1554	0.5875
ssc-miR-490	22	CAACCTGGAGGACTCCATGCTG	24	6	7	1	0	0	0	2	5	3	0	0	0	0.7115	0.8785	0.1382	0.01	0.01	0.01	0.6603	0.7541	0.3914	0.01	0.01	0.01
ssc-miR-490-3p	22	CAACCTGGAGGACTCCATGCTG	24	6	7	1	0	0	0	2	5	3	0	0	0	0.7115	0.8785	0.1382	0.01	0.01	0.01	0.6603	0.7541	0.3914	0.01	0.01	0.01
miR-7977-z	18	TTCCCGGCCAATGCACCA	21768	1580	1099	707	406	546	257	15154	495	349	674	334	167	187.355	137.921	97.7066	51.5167	79.8573	47.6166	5003.2	74.6584	45.5317	129.405	51.898	32.7054
miR-1307-x	21	TCGACCGGACCTCGACCGGCT	14611	3162	3837	1957	1034	878	433	486	984	804	379	387	270	374.947	481.533	270.455	131.203	128.415	80.2256	160.456	148.412	104.892	72.7662	60.1333	52.877
miR-1386-z	18	CTCCTGGCTGGCTCGCCA	10542	1441	1002	513	257	421	157	4698	443	398	681	357	174	170.873	125.748	70.8961	32.6103	61.5749	29.0887	1551.08	66.8155	51.9244	130.749	55.4718	34.0763
miR-11980-z	18	AGGGAACGGGCTTGGCGG	7645	925	902	543	243	230	118	2315	642	746	415	359	207	109.686	113.198	75.042	30.8339	33.6395	21.8629	764.314	96.8297	97.3256	79.6781	55.7826	40.5391
miR-210-z	24	CTGTGCGTGTGACAGCGGCTGACT	6745	766	764	985	407	330	328	302	817	1067	302	461	216	90.8316	95.8798	136.126	51.6436	48.2654	60.7714	99.7074	123.224	139.204	57.9826	71.6316	42.3016
miR-210-x	22	AGCCACTGCCCACCGCACACTG	2286	365	350	346	164	105	125	134	271	174	85	92	75	43.2814	43.924	47.8168	20.8097	15.3572	23.1598	44.2411	40.8736	22.7006	16.3196	14.2953	14.6881
miR-1-y	23	TGGAATGTAAAGAAGTATGTACC	2059	161	178	228	38	22	29	169	421	618	55	72	68	19.0912	22.3385	31.5094	4.8218	3.2177	5.3731	55.7966	63.4973	80.6263	10.5597	11.1876	13.3172
miR-2779-z	18	TTCCGGCTCGAAGGACCA	1386	117	92	46	33	42	27	828	39	43	60	36	23	13.8738	11.5457	6.3572	4.1873	6.1429	5.0025	273.37	5.8822	5.6099	11.5197	5.5938	4.5043
miR-6747-y	18	CTCCCTTCCTCTCCACCA	1034	15	22	9	2	4	2	934	6	6	25	8	1	1.7787	2.7609	1.2438	0.2538	0.585	0.3706	308.367	0.905	0.7828	4.7999	1.2431	0.1958
miR-11972-z	20	AGGGCGGGAGCGGCCGGGGC	606	126	114	77	11	25	7	81	27	58	40	29	11	14.941	14.3067	10.6413	1.3958	3.6565	1.297	26.7427	4.0723	7.5669	7.6798	4.5061	2.1542
miR-2137-z	18	CGGCGGGAGCCCCGGGGA	507	59	56	59	20	14	5	216	23	15	18	12	10	6.9962	7.0278	8.1537	2.5378	2.0476	0.9264	71.3139	3.469	1.9569	3.4559	1.8646	1.9584
miR-2887-z	20	GGACCGGGGTCCGGTGCGGA	429	29	19	6	3	4	6	337	2	11	1	7	4	3.4388	2.3844	0.8292	0.3807	0.585	1.1117	111.263	0.3017	1.4351	0.192	1.0877	0.7834
miR-2835-z	19	CATTATGTGCGTTAGGAGA	419	28	11	23	1	0	2	325	4	10	6	6	3	3.3202	1.3805	3.1786	0.1269	0.01	0.3706	107.301	0.6033	1.3046	1.152	0.9323	0.5875
miR-4497-z	18	GCTCCGGGACGGCTGGGA	410	55	29	22	21	14	3	159	36	45	11	5	10	6.5219	3.6394	3.0404	2.6647	2.0476	0.5558	52.495	5.4297	5.8708	2.1119	0.7769	1.9584
miR-6596-x	19	CCGGGCCCGGGTCTTCCCG	382	30	34	34	18	6	3	145	25	30	19	23	15	3.5574	4.2669	4.6988	2.284	0.8776	0.5558	47.8728	3.7706	3.9139	3.6479	3.5738	2.9376
miR-7550-z	18	ATCCGGCTCGAAGGACCA	282	37	23	15	6	13	3	147	13	15	6	2	2	4.3874	2.8864	2.073	0.7613	1.9014	0.5558	48.5331	1.9607	1.9569	1.152	0.3108	0.3917
miR-6519-z	19	TAGCAGCGGGAACAGTAAA	258	56	53	44	28	16	8	8	13	20	4	5	3	6.6404	6.6513	6.0808	3.5529	2.3401	1.4822	2.6413	1.9607	2.6093	0.768	0.7769	0.5875
miR-10048-y	18	ATTCCTGTCGGAGCCACC	240	23	15	4	1	1	2	169	1	4	10	5	5	2.7273	1.8825	0.5528	0.1269	0.1463	0.3706	55.7966	0.1508	0.5219	1.92	0.7769	0.9792
miR-5119-z	20	TCATCGCATCCTGGAGCTGG	178	23	16	10	4	2	1	92	8	6	8	5	3	2.7273	2.008	1.382	0.5076	0.2925	0.1853	30.3745	1.2066	0.7828	1.536	0.7769	0.5875
miR-10400-x	19	CGGCGGCGGCGACTCTGGA	167	38	24	15	2	10	2	45	5	7	9	6	4	4.506	3.0119	2.073	0.2538	1.4626	0.3706	14.8571	0.7541	0.9132	1.728	0.9323	0.7834
miR-6937-x	18	TCTAAGGGCTGGGTCGGT	97	13	12	10	0	3	0	44	4	1	7	2	1	1.5415	1.506	1.382	0.01	0.4388	0.01	14.5269	0.6033	0.1305	1.344	0.3108	0.1958
novel-m0009-5p	21	AACCCGGTCAGCCTCCCCCCG	4619	1476	1442	1162	154	140	95	11	17	6	56	38	22	175.023	180.967	160.587	19.5408	20.4762	17.6015	3.6317	2.564	0.7828	10.7517	5.9046	4.3085
novel-m0010-5p	22	GTCACCTGGCAGGTACCTCTTT	1994	147	126	120	303	276	217	10	38	62	232	292	171	17.4311	15.8126	16.5839	38.4472	40.3674	40.2055	3.3016	5.7314	8.0887	44.5429	45.3719	33.4888
novel-m0075-5p	18	CTCCCGTGCTGATCAGTA	220	28	12	7	2	2	0	155	4	5	3	2	0	3.3202	1.506	0.9674	0.2538	0.2925	0.01	51.1744	0.6033	0.6523	0.576	0.3108	0.01

## Sheet: Sheet3
4.3 DEmRNAs were identified between cells cultured under different oxygen conditions (21% O2 and 2% O2)
id	LL-1_fpkm	LL-2_fpkm	LL-3_fpkm	LN-1_fpkm	LN-2_fpkm	LN-3_fpkm	TL-1_fpkm	TL-2_fpkm	TL-3_fpkm	TN-1_fpkm	TN-2_fpkm	TN-3_fpkm	LL-1_count	LL-2_count	LL-3_count	LN-1_count	LN-2_count	LN-3_count	TL-1_count	TL-2_count	TL-3_count	TN-1_count	TN-2_count	TN-3_count	Symbol	Description	KEGG_A_class	KEGG_B_class	Pathway	K_ID	GO Component	GO Function	GO Process
MSTRG.12925	2.79	4.5	2.48	0.29	0.09	0.27	0.04	0.05	0.05	0.26	0.25	0.3	98	91	83	14	5	15	3	4	3	25	18	24	IL1RL1	interleukin-1 receptor-like 1 isoform X2 [Delphinapterus leucas]	Environmental Information Processing	Signaling molecules and interaction	ko04060//Cytokine-cytokine receptor interaction	K05171	GO:0031012//extracellular matrix;GO:0044421//extracellular region part;GO:0044459//plasma membrane part	GO:0004896//cytokine receptor activity;GO:0019955//cytokine binding	GO:0001818//negative regulation of cytokine production;GO:0002696//positive regulation of leukocyte activation;GO:0002823//negative regulation of adaptive immune response based on somatic recombination of immune receptors built from immunoglobulin superfamily domains;GO:0008283//cell proliferation;GO:0019221//cytokine-mediated signaling pathway;GO:0031349//positive regulation of defense response;…
MSTRG.17599	5.49	4.39	2.14	1.39	1.17	1.79	2.38	3.35	3.21	7.21	7.1	7.2	341	157.04	127	120.03	109.01	175	334	441	379	1232.63	919.19	1011.19	AGL	glycogen debranching enzyme [Camelus dromedarius]	Metabolism;Metabolism	Global and overview maps;Carbohydrate metabolism	ko01100//Metabolic pathways;ko00500//Starch and sucrose metabolism	K01196;K01196	-	-	-
MSTRG.18732	1.46	1.91	2.29	6.38	7.78	7.29	1.26	1.06	1.25	6.71	5.79	5.77	33	25	51	203	273	266	66	51	54	425	282	305	NR4A1	nuclear receptor subfamily 4 group A member 1 [Vicugna pacos]	Environmental Information Processing;Environmental Information Processing;Human Diseases;Organismal Systems;Organismal Systems	Signal transduction;Signal transduction;Endocrine and metabolic diseases;Endocrine system;Endocrine system	ko04151//PI3K-Akt signaling pathway;ko04010//MAPK signaling pathway;ko04934//Cushing syndrome;ko04925//Aldosterone synthesis and secretion;ko04927//Cortisol synthesis and secretion	K04465;K04465;K04465;K04465;K04465	GO:0031090//organelle membrane;GO:0031981//nuclear lumen	GO:0000982//transcription factor activity, RNA polymerase II proximal promoter sequence-specific DNA binding;GO:0003677//DNA binding;GO:0038023//signaling receptor activity;GO:0046914//transition metal ion binding;GO:0046983//protein dimerization activity	GO:0001936//regulation of endothelial cell proliferation;GO:0006352//DNA-templated transcription, initiation;GO:0006357//regulation of transcription by RNA polymerase II;GO:0006952//defense response;GO:0007519//skeletal muscle tissue development;GO:0009755//hormone-mediated signaling pathway;GO:0021953//central nervous system neuron differentiation;GO:0038093//Fc receptor signaling pathway;GO:003…
MSTRG.20345	0.97	2.09	0.84	0.08	0.15	0.36	0.96	0.65	1.09	2.08	2.28	1.67	17	21	14	2	4	10	38	24	36	100	83	66	Pol	LINE-1 reverse transcriptase -like protein [Trichinella sp. T6]	-	-	-	-	GO:0005783//endoplasmic reticulum;GO:0031090//organelle membrane	GO:0004519//endonuclease activity;GO:0015179//L-amino acid transmembrane transporter activity;GO:0016779//nucleotidyltransferase activity;GO:0033764//steroid dehydrogenase activity, acting on the CH-OH group of donors, NAD or NADP as acceptor;GO:0097159//organic cyclic compound binding	GO:0006278//RNA-dependent DNA biosynthetic process;GO:0006575//cellular modified amino acid metabolic process;GO:0006643//membrane lipid metabolic process;GO:0008202//steroid metabolic process;GO:0008610//lipid biosynthetic process;GO:0015807//L-amino acid transport;GO:0032196//transposition;GO:0043085//positive regulation of catalytic activity;GO:0044248//cellular catabolic process;GO:0050896//r…
MSTRG.20730	8.71	11.16	10.55	4.25	4.31	4.39	0.43	0.11	0.16	3.68	6.91	4.76	146.63	108.3	169.66	99.84	109.22	116.72	16.2	3.82	5.26	170.41	242.85	181.58	pol	pol protein [Sus scrofa]	-	-	-	-	-	-	-
MSTRG.44543	1.67	1.6	0.93	0.15	0.31	0.49	0.27	0.4	0.39	0.1	0.03	0.06	47	26	25	6	13	22	17	24	21	8	2	4	--	-	-	-	-	-	-	-	-
MSTRG.50639	2.24	2.6	1.38	0.7	0.41	0.74	3.06	4.78	3.94	12.52	14.77	12.82	330.92	215.89	187.15	143.46	76	161.07	1035.57	1454.05	1095	5132.72	4665.19	4254.35	Pol	endonuclease/reverse transcriptase [Sus scrofa]	-	-	-	-	GO:0030141//secretory granule;GO:0031090//organelle membrane;GO:0031224//intrinsic component of membrane;GO:0043005//neuron projection;GO:0044421//extracellular region part	GO:0001846//opsonin binding;GO:0015179//L-amino acid transmembrane transporter activity;GO:0015666//restriction endodeoxyribonuclease activity;GO:0032934//sterol binding;GO:0034061//DNA polymerase activity;GO:0046872//metal ion binding;GO:0046983//protein dimerization activity;GO:0070325//lipoprotein particle receptor binding;GO:0071813//lipoprotein particle binding	GO:0001171//reverse transcription;GO:0002526//acute inflammatory response;GO:0006308//DNA catabolic process;GO:0006575//cellular modified amino acid metabolic process;GO:0006643//membrane lipid metabolic process;GO:0006644//phospholipid metabolic process;GO:0006956//complement activation;GO:0007610//behavior;GO:0009611//response to wounding;GO:0009628//response to abiotic stimulus;GO:0010467//gen…
MSTRG.50641	2.2	2.47	1.25	0.47	0.29	0.4	1.91	2.6	2.31	6.75	7.84	6.58	255.24	165.41	138.56	76.37	50.07	72.9	501.83	640.09	509.85	2157.38	1898.69	1728.42	Pol	endonuclease/reverse transcriptase [Sus scrofa]	-	-	-	-	GO:0030141//secretory granule;GO:0031090//organelle membrane;GO:0043005//neuron projection;GO:0044421//extracellular region part;GO:0044425//membrane part	GO:0001846//opsonin binding;GO:0015179//L-amino acid transmembrane transporter activity;GO:0015666//restriction endodeoxyribonuclease activity;GO:0032934//sterol binding;GO:0034061//DNA polymerase activity;GO:0046872//metal ion binding;GO:0046983//protein dimerization activity;GO:0070325//lipoprotein particle receptor binding;GO:0071813//lipoprotein particle binding	GO:0001171//reverse transcription;GO:0002526//acute inflammatory response;GO:0006308//DNA catabolic process;GO:0006520//cellular amino acid metabolic process;GO:0006575//cellular modified amino acid metabolic process;GO:0006643//membrane lipid metabolic process;GO:0006644//phospholipid metabolic process;GO:0006956//complement activation;GO:0007610//behavior;GO:0009611//response to wounding;GO:000…
MSTRG.57226	41.93	41.89	29.58	14.66	13.4	17.13	13.53	13.86	14.89	39.46	39.55	43.24	3057	1761	2060	1490	1472	1972	2228	2144	2063	7920	6017	7137	INHBA	inhibin beta A chain precursor [Sus scrofa]	Environmental Information Processing;Cellular Processes;Environmental Information Processing	Signaling molecules and interaction;Cellular community - eukaryotes;Signal transduction	ko04060//Cytokine-cytokine receptor interaction;ko04550//Signaling pathways regulating pluripotency of stem cells;ko04350//TGF-beta signaling pathway	K04667;K04667;K04667	-	-	-
MSTRG.59326	41.04	41.97	24.23	14.75	14.03	16.32	0.02	0.04	0.08	10.32	13.12	11.94	1013.75	597.7	571.67	507.82	521.89	636.73	1.19	2.06	3.99	702.05	676.21	667.57	env	envelope glycoprotein [Sus scrofa]	-	-	-	-	-	GO:0031779//melanocortin receptor binding	GO:0006725//cellular aromatic compound metabolic process;GO:0033059//cellular pigmentation;GO:0065007//biological regulation;GO:1901360//organic cyclic compound metabolic process
MSTRG.59844	14.61	12.38	18.33	45.02	49.34	42.04	2.02	2.12	1.4	7.65	8.62	5.3	114.11	61.16	138.51	491.18	592.17	515.37	35.56	34.82	20.88	173.01	141.81	94.89	Ces1d	liver carboxylesterase isoform X3 [Sus scrofa]	Metabolism;Metabolism	Global and overview maps;Xenobiotics biodegradation and metabolism	ko01100//Metabolic pathways;ko00983//Drug metabolism - other enzymes	K01044;K01044	-	-	-
ncbi_100037272	15.42	9.19	10.64	25.71	28.39	25.49	2.88	4.82	5.57	20.41	21.37	22.13	414.65	142.43	273.35	963.75	1149.95	1082.45	174.7	274.97	284.51	1510.84	1198.9	1347.19	EPAS1	endothelial PAS domain protein 1	Human Diseases;Human Diseases	Cancers;Cancers	ko05200//Pathways in cancer;ko05211//Renal cell carcinoma	K09095;K09095	GO:0005634//nucleus;GO:0005667//transcription factor complex;GO:0005737//cytoplasm;GO:0016607//nuclear speck	GO:0000978//RNA polymerase II proximal promoter sequence-specific DNA binding;GO:0000981//DNA-binding transcription factor activity, RNA polymerase II-specific;GO:0000987//proximal promoter sequence-specific DNA binding;GO:0001228//DNA-binding transcription activator activity, RNA polymerase II-specific;GO:0003677//DNA binding;GO:0003700//DNA-binding transcription factor activity;GO:0005515//prot…	GO:0001525//angiogenesis;GO:0001666//response to hypoxia;GO:0001892//embryonic placenta development;GO:0001974//blood vessel remodeling;GO:0002027//regulation of heart rate;GO:0006355//regulation of transcription, DNA-templated;GO:0006357//regulation of transcription by RNA polymerase II;GO:0006979//response to oxidative stress;GO:0007005//mitochondrion organization;GO:0007601//visual perception;…
ncbi_100037284	1.49	1.89	0.89	0.56	0.44	0.69	0.86	1.28	1.23	3.49	2.82	3.17	104	51	38	35	24	40	96	125	111	506	330	368	ITGB8	integrin subunit beta 8	Environmental Information Processing;Human Diseases;Cellular Processes;Cellular Processes;Environmental Information Processing;Human Diseases;Environmental Information Processing;Human Diseases;Human Diseases	Signal transduction;Infectious diseases;Cell motility;Cellular community - eukaryotes;Signaling molecules and interaction;Cardiovascular diseases;Signaling molecules and interaction;Cardiovascular diseases;Cardiovascular diseases	ko04151//PI3K-Akt signaling pathway;ko05165//Human papillomavirus infection;ko04810//Regulation of actin cytoskeleton;ko04510//Focal adhesion;ko04514//Cell adhesion molecules (CAMs);ko05414//Dilated cardiomyopathy (DCM);ko04512//ECM-receptor interaction;ko05410//Hypertrophic cardiomyopathy (HCM);ko05412//Arrhythmogenic right ventricular cardiomyopathy (ARVC)	K06591;K06591;K06591;K06591;K06591;K06591;K06591;K06591;K06591	GO:0008305//integrin complex;GO:0009986//cell surface;GO:0016020//membrane;GO:0016021//integral component of membrane;GO:0034686//integrin alphav-beta8 complex	GO:0038023//signaling receptor activity;GO:1990430//extracellular matrix protein binding	GO:0001570//vasculogenesis;GO:0001573//ganglioside metabolic process;GO:0007155//cell adhesion;GO:0007160//cell-matrix adhesion;GO:0007229//integrin-mediated signaling pathway;GO:0010628//positive regulation of gene expression;GO:0010629//negative regulation of gene expression;GO:0045766//positive regulation of angiogenesis;GO:0051216//cartilage development;GO:1901388//regulation of transforming …
ncbi_100037285	10.3	19.02	13.76	6.63	1.61	6.81	2.44	4.23	5.49	13.79	14.84	15.42	205.07	211.5	251.87	176.13	54.83	203.73	102.29	167.01	201	730.97	592.11	672.09	NREP	neuronal regeneration related protein, transcript variant X1	-	-	-	-	-	-	-
ncbi_100037293	19.82	14.54	15.99	7.6	7.31	7.91	133.18	132.21	137.63	20.5	17.87	18.88	340.49	144.03	262.46	182	182.61	214.64	5137.15	4772.08	4466.89	965.96	639.41	731.93	SLA-1	MHC class I antigen 1, transcript variant X3	Human Diseases;Human Diseases;Cellular Processes;Human Diseases;Human Diseases;Human Diseases;Human Diseases;Human Diseases;Cellular Processes;Cellular Processes;Environmental Information Processing;Organismal Systems;Organismal Systems;Human Diseases;Human Diseases;Human Diseases;Human Diseases;Human Diseases	Infectious diseases;Infectious diseases;Transport and catabolism;Infectious diseases;Infectious diseases;Cancers;Infectious diseases;Infectious diseases;Cell growth and death;Transport and catabolism;Signaling molecules and interaction;Immune system;Immune system;Cardiovascular diseases;Immune diseases;Endocrine and metabolic diseases;Immune diseases;Immune diseases	ko05165//Human papillomavirus infection;ko05166//HTLV-I infection;ko04144//Endocytosis;ko05163//Human cytomegalovirus infection;ko05169//Epstein-Barr virus infection;ko05203//Viral carcinogenesis;ko05167//Kaposi sarcoma-associated herpesvirus infection;ko05168//Herpes simplex infection;ko04218//Cellular senescence;ko04145//Phagosome;ko04514//Cell adhesion molecules (CAMs);ko04650//Natural killer …	K06751;K06751;K06751;K06751;K06751;K06751;K06751;K06751;K06751;K06751;K06751;K06751;K06751;K06751;K06751;K06751;K06751;K06751	-	-	-
ncbi_100037294	26.75	20.74	12.45	3.96	2.21	4.23	13.55	18.05	20.75	43.72	42.86	42.75	1518	696	622	283.68	167	352.93	1695	2025	2095	6639.98	4883.91	5196.92	IL6ST	interleukin 6 signal transducer	Human Diseases;Environmental Information Processing;Human Diseases;Human Diseases;Environmental Information Processing;Cellular Processes;Organismal Systems	Cancers;Signaling molecules and interaction;Cancers;Infectious diseases;Signal transduction;Cellular community - eukaryotes;Immune system	ko05200//Pathways in cancer;ko04060//Cytokine-cytokine receptor interaction;ko05203//Viral carcinogenesis;ko05167//Kaposi sarcoma-associated herpesvirus infection;ko04630//Jak-STAT signaling pathway;ko04550//Signaling pathways regulating pluripotency of stem cells;ko04659//Th17 cell differentiation	K05060;K05060;K05060;K05060;K05060;K05060;K05060	GO:0005896//interleukin-6 receptor complex;GO:0005900//oncostatin-M receptor complex;GO:0009897//external side of plasma membrane;GO:0016020//membrane;GO:0016021//integral component of membrane;GO:0030425//dendrite;GO:0043025//neuronal cell body;GO:0043235//receptor complex;GO:0044297//cell body;GO:0070110//ciliary neurotrophic factor receptor complex	GO:0004896//cytokine receptor activity;GO:0004897//ciliary neurotrophic factor receptor activity;GO:0004915//interleukin-6 receptor activity;GO:0004921//interleukin-11 receptor activity;GO:0004923//leukemia inhibitory factor receptor activity;GO:0004924//oncostatin-M receptor activity;GO:0005127//ciliary neurotrophic factor receptor binding;GO:0005138//interleukin-6 receptor binding;GO:0005515//p…	GO:0005977//glycogen metabolic process;GO:0007165//signal transduction;GO:0008284//positive regulation of cell proliferation;GO:0008593//regulation of Notch signaling pathway;GO:0019221//cytokine-mediated signaling pathway;GO:0034097//response to cytokine;GO:0038154//interleukin-11-mediated signaling pathway;GO:0038165//oncostatin-M-mediated signaling pathway;GO:0042102//positive regulation of T …
ncbi_100037299	451.8	513.81	363.54	92.13	79.63	111.71	225.07	238.85	247.36	110.48	116.34	115.64	11725	7715	9075	3332	3126	4587	13144	13090	12152	7865	6297	6793	P4HA1	prolyl 4-hydroxylase subunit alpha 1	Metabolism;Metabolism	Global and overview maps;Amino acid metabolism	ko01100//Metabolic pathways;ko00330//Arginine and proline metabolism	K00472;K00472	GO:0005581//collagen trimer;GO:0005739//mitochondrion;GO:0005783//endoplasmic reticulum;GO:0016222//procollagen-proline 4-dioxygenase complex;GO:0043231//intracellular membrane-bounded organelle	GO:0004656//procollagen-proline 4-dioxygenase activity;GO:0005506//iron ion binding;GO:0005515//protein binding;GO:0016491//oxidoreductase activity;GO:0016702//oxidoreductase activity, acting on single donors with incorporation of molecular oxygen, incorporation of two atoms of oxygen;GO:0016705//oxidoreductase activity, acting on paired donors, with incorporation or reduction of molecular oxygen…	GO:0018401//peptidyl-proline hydroxylation to 4-hydroxy-L-proline;GO:0019511//peptidyl-proline hydroxylation;GO:0030199//collagen fibril organization;GO:0055114//oxidation-reduction process
ncbi_100037958	22.47	29.74	16.05	6.81	7.06	8.5	6.1	7.42	8.45	15.88	18.29	20.99	182.23	139.06	124.35	77.02	86.22	108.89	111.79	127.69	130.33	354.72	309.53	385.46	CAPZA2	capping actin protein of muscle Z-line alpha subunit 2	Cellular Processes	Transport and catabolism	ko04144//Endocytosis	K10364	GO:0005903//brush border;GO:0008290//F-actin capping protein complex;GO:0016020//membrane;GO:0030863//cortical cytoskeleton	GO:0003779//actin binding;GO:0051015//actin filament binding	GO:0030036//actin cytoskeleton organization;GO:0051016//barbed-end actin filament capping;GO:0051693//actin filament capping
ncbi_100037966	2.92	4.48	3.76	1.07	1.08	1.28	3.12	4	2.77	0.86	1.26	1.21	57	34	71	28	33	39	141	172	102	47	50	55	SOCS2	suppressor of cytokine signaling 2	Environmental Information Processing;Organismal Systems;Organismal Systems;Human Diseases	Signal transduction;Endocrine system;Endocrine system;Endocrine and metabolic diseases	ko04630//Jak-STAT signaling pathway;ko04910//Insulin signaling pathway;ko04917//Prolactin signaling pathway;ko04930//Type II diabetes mellitus	K04695;K04695;K04695;K04695	GO:0005737//cytoplasm	GO:0005159//insulin-like growth factor receptor binding;GO:0008269//JAK pathway signal transduction adaptor activity	GO:0001558//regulation of cell growth;GO:0016567//protein ubiquitination;GO:0035556//intracellular signal transduction;GO:0043551//regulation of phosphatidylinositol 3-kinase activity;GO:0046426//negative regulation of JAK-STAT cascade
ncbi_100037970	7.4	3.3	5.54	0.59	0.82	0.62	3.69	4.24	4.85	0.35	0.11	0.27	247.01	73.49	188.44	30.68	50.96	37.96	319.5	342.98	344.28	35	11.8	21	PDE4C	phosphodiesterase 4C, transcript variant X1	Environmental Information Processing;Metabolism;Organismal Systems;Human Diseases	Signal transduction;Nucleotide metabolism;Endocrine system;Substance dependence	ko04024//cAMP signaling pathway;ko00230//Purine metabolism;ko04928//Parathyroid hormone synthesis, secretion and action;ko05032//Morphine addiction	K13293;K13293;K13293;K13293	GO:0005929//cilium	GO:0004114//3',5'-cyclic-nucleotide phosphodiesterase activity;GO:0004115//3',5'-cyclic-AMP phosphodiesterase activity;GO:0008081//phosphoric diester hydrolase activity;GO:0016787//hydrolase activity;GO:0046872//metal ion binding	GO:0007165//signal transduction
ncbi_100038005	2.7	5.9	3.32	1	0.92	1.37	2.84	3.24	4.27	1.52	1.3	1.23	35	44	41	18	18	28	83	89	105	54	35	36	KLF5	Kruppel like factor 5	-	-	-	-	GO:0005634//nucleus;GO:0005654//nucleoplasm;GO:0005667//transcription factor complex;GO:0005794//Golgi apparatus;GO:0043231//intracellular membrane-bounded organelle	GO:0000978//RNA polymerase II proximal promoter sequence-specific DNA binding;GO:0000981//DNA-binding transcription factor activity, RNA polymerase II-specific;GO:0001228//DNA-binding transcription activator activity, RNA polymerase II-specific;GO:0003676//nucleic acid binding;GO:0003677//DNA binding;GO:0003700//DNA-binding transcription factor activity;GO:0043426//MRF binding	GO:0000122//negative regulation of transcription by RNA polymerase II;GO:0001525//angiogenesis;GO:0006355//regulation of transcription, DNA-templated;GO:0006357//regulation of transcription by RNA polymerase II;GO:0010468//regulation of gene expression;GO:0014816//skeletal muscle satellite cell differentiation;GO:0014901//satellite cell activation involved in skeletal muscle regeneration;GO:00149…
ncbi_100038033	241.47	270.35	271.52	103.06	114.45	112.88	297.57	276.1	284.37	55.24	57.95	59.48	2434	1487	2603	1440	1738	1797	6668	5799	5403	1533	1219	1342	LGALS3	galectin 3	-	-	-	-	GO:0001772//immunological synapse;GO:0005615//extracellular space;GO:0005634//nucleus;GO:0005737//cytoplasm	GO:0019863//IgE binding;GO:0030246//carbohydrate binding;GO:0043236//laminin binding	GO:0002548//monocyte chemotaxis;GO:0030593//neutrophil chemotaxis;GO:0045806//negative regulation of endocytosis;GO:0048245//eosinophil chemotaxis;GO:0048246//macrophage chemotaxis;GO:0050918//positive chemotaxis;GO:0090280//positive regulation of calcium ion import;GO:2001237//negative regulation of extrinsic apoptotic signaling pathway
ncbi_100048958	0.92	0.72	0.68	3.4	2.28	5.15	1.17	1.18	1.19	7.28	5.59	6.06	16	7	9	69	53	117	39	36	33	314	189	225	GNA14	G protein subunit alpha 14	Environmental Information Processing;Human Diseases;Human Diseases	Signal transduction;Infectious diseases;Infectious diseases	ko04020//Calcium signaling pathway;ko05142//Chagas disease (American trypanosomiasis);ko05146//Amoebiasis	K04636;K04636;K04636	GO:0005834//heterotrimeric G-protein complex	GO:0000166//nucleotide binding;GO:0001664//G protein-coupled receptor binding;GO:0003924//GTPase activity;GO:0005525//GTP binding;GO:0019001//guanyl nucleotide binding;GO:0031683//G-protein beta/gamma-subunit complex binding	GO:0007165//signal transduction;GO:0007186//G protein-coupled receptor signaling pathway;GO:0007188//adenylate cyclase-modulating G protein-coupled receptor signaling pathway;GO:0060158//phospholipase C-activating dopamine receptor signaling pathway
ncbi_100049670	16.81	13.58	11.13	2.01	1.41	2.96	5.59	8.19	8.65	17.12	16.75	17.68	588	277	370	98	74	160	436	592	569	1628	1214	1389	AP3B1	adaptor related protein complex 3 beta 1 subunit	Cellular Processes	Transport and catabolism	ko04142//Lysosome	K12397	GO:0005623//cell;GO:0005739//mitochondrion;GO:0016020//membrane;GO:0030117//membrane coat;GO:0030123//AP-3 adaptor complex;GO:0030131//clathrin adaptor complex;GO:0045202//synapse;GO:1904115//axon cytoplasm	GO:0019903//protein phosphatase binding;GO:0030742//GTP-dependent protein binding	GO:0000902//cell morphogenesis;GO:0003016//respiratory system process;GO:0006622//protein targeting to lysosome;GO:0006886//intracellular protein transport;GO:0006954//inflammatory response;GO:0007040//lysosome organization;GO:0007596//blood coagulation;GO:0008089//anterograde axonal transport;GO:0015031//protein transport;GO:0016182//synaptic vesicle budding from endosome;GO:0016192//vesicle-med…
ncbi_100049676	1.9	1.95	1.07	0.33	0.26	0.46	0.6	0.88	0.65	2.45	2.42	2.49	241	143	130	59	50	93	172	236	157	857	642	718	LYST	lysosomal trafficking regulator, transcript variant X1	-	-	-	-	GO:0015630//microtubule cytoskeleton	GO:0005515//protein binding	GO:0007040//lysosome organization;GO:0032510//endosome to lysosome transport via multivesicular body sorting pathway;GO:0042267//natural killer cell mediated cytotoxicity;GO:0043473//pigmentation
ncbi_100049694	3.88	0.75	1.03	0.36	0.31	0.51	0.99	1.02	1.6	3.24	2.78	3.39	568.41	63.08	143.45	74.05	67.78	118.04	327.08	315.75	446.43	1307.13	847.73	1124.19	BIRC6	baculoviral IAP repeat containing 6	Genetic Information Processing;Cellular Processes	Folding, sorting and degradation;Cell growth and death	ko04120//Ubiquitin mediated proteolysis;ko04215//Apoptosis - multiple species	K10586;K10586	GO:0000922//spindle pole;GO:0005634//nucleus;GO:0005768//endosome;GO:0005802//trans-Golgi network;GO:0005815//microtubule organizing center;GO:0016020//membrane;GO:0030496//midbody	GO:0004842//ubiquitin-protein transferase activity;GO:0004869//cysteine-type endopeptidase inhibitor activity;GO:0061631//ubiquitin conjugating enzyme activity	GO:0001890//placenta development;GO:0006511//ubiquitin-dependent protein catabolic process;GO:0006915//apoptotic process;GO:0008284//positive regulation of cell proliferation;GO:0010951//negative regulation of endopeptidase activity;GO:0016567//protein ubiquitination;GO:0032465//regulation of cytokinesis;GO:0042127//regulation of cell proliferation;GO:0043066//negative regulation of apoptotic pro…
ncbi_100101922	3.38	3.02	2.08	1.08	0.79	1	1.73	2.55	2.37	6.98	6.75	6.69	405	203	234	177	140	184	457	632	532	2270	1659	1791	ATM	ATM serine/threonine kinase	Human Diseases;Human Diseases;Human Diseases;Cellular Processes;Human Diseases;Cellular Processes;Environmental Information Processing;Cellular Processes;Environmental Information Processing;Human Diseases;Cellular Processes;Genetic Information Processing	Infectious diseases;Infectious diseases;Cancers;Cell growth and death;Cancers;Cell growth and death;Signal transduction;Cell growth and death;Signal transduction;Drug resistance;Cell growth and death;Replication and repair	ko05165//Human papillomavirus infection;ko05166//HTLV-I infection;ko05202//Transcriptional misregulation in cancers;ko04218//Cellular senescence;ko05206//MicroRNAs in cancer;ko04210//Apoptosis;ko04068//FoxO signaling pathway;ko04110//Cell cycle;ko04064//NF-kappa B signaling pathway;ko01524//Platinum drug resistance;ko04115//p53 signaling pathway;ko03440//Homologous recombination	K04728;K04728;K04728;K04728;K04728;K04728;K04728;K04728;K04728;K04728;K04728;K04728	GO:0000781//chromosome, telomeric region;GO:0005623//cell;GO:0005634//nucleus;GO:0005654//nucleoplasm;GO:0005730//nucleolus;GO:0005819//spindle;GO:0005840//ribosome;GO:0031410//cytoplasmic vesicle;GO:0043231//intracellular membrane-bounded organelle;GO:1990391//DNA repair complex	GO:0000166//nucleotide binding;GO:0003735//structural constituent of ribosome;GO:0004672//protein kinase activity;GO:0004674//protein serine/threonine kinase activity;GO:0004677//DNA-dependent protein kinase activity;GO:0005515//protein binding;GO:0005524//ATP binding;GO:0016301//kinase activity;GO:0016303//1-phosphatidylinositol-3-kinase activity;GO:0016740//transferase activity;GO:0042802//iden…	GO:0000077//DNA damage checkpoint;GO:0000723//telomere maintenance;GO:0000724//double-strand break repair via homologous recombination;GO:0001541//ovarian follicle development;GO:0001756//somitogenesis;GO:0002331//pre-B cell allelic exclusion;GO:0002376//immune system process;GO:0002377//immunoglobulin production;GO:0006281//DNA repair;GO:0006412//translation;GO:0006468//protein phosphorylation;G…
ncbi_100113409	1.86	2.76	2.2	6.34	4.93	6.12	2.02	1.82	1.5	7.24	6.81	7.15	45	38	52	219	187	240	112	93	68	490	351	399	SQLE	squalene epoxidase	Metabolism;Metabolism	Global and overview maps;Lipid metabolism	ko01100//Metabolic pathways;ko00100//Steroid biosynthesis	K00511;K00511	GO:0005783//endoplasmic reticulum;GO:0016020//membrane;GO:0016021//integral component of membrane	GO:0004497//monooxygenase activity;GO:0004506//squalene monooxygenase activity;GO:0050660//flavin adenine dinucleotide binding	GO:0008203//cholesterol metabolic process;GO:0016126//sterol biosynthetic process;GO:0055114//oxidation-reduction process
ncbi_100125345	27.5	24.61	15.51	6.07	6.44	10.72	15.86	14.96	15.58	3.12	3.7	3.19	221	114	119	68	78	136	288	255	238	69	62	58	STC1	stanniocalcin 1	-	-	-	-	GO:0005576//extracellular region;GO:0005615//extracellular space;GO:0005623//cell;GO:0005634//nucleus;GO:0005737//cytoplasm	GO:0005179//hormone activity	GO:0001886//endothelial cell morphogenesis;GO:0003421//growth plate cartilage axis specification;GO:0006874//cellular calcium ion homeostasis;GO:0007165//signal transduction;GO:0010596//negative regulation of endothelial cell migration;GO:0030336//negative regulation of cell migration;GO:0035988//chondrocyte proliferation;GO:0044070//regulation of anion transport;GO:0051926//negative regulation o…
ncbi_100125826	16.13	9.4	8.1	2.95	2.3	3.2	4.96	5.6	6.24	15.48	13.94	14.16	655	220	314	167	141	205	455	482	482	1731	1181	1302	LNPEP	leucyl and cystinyl aminopeptidase	Organismal Systems	Endocrine system	ko04614//Renin-angiotensin system	K01257	GO:0005737//cytoplasm;GO:0016020//membrane;GO:0016021//integral component of membrane	GO:0004177//aminopeptidase activity;GO:0008237//metallopeptidase activity;GO:0008270//zinc ion binding;GO:0042277//peptide binding;GO:0070006//metalloaminopeptidase activity	GO:0006508//proteolysis;GO:0043171//peptide catabolic process
ncbi_100125956	24.06	29.08	12.72	3.38	2.47	5.21	8.66	10.15	15.35	29.77	29.8	29.72	487	326	229	98	83	159	409	398	550	1586	1207	1326	COPS2	COP9 signalosome subunit 2	-	-	-	-	GO:0005737//cytoplasm;GO:0008180//COP9 signalosome	GO:0003714//transcription corepressor activity;GO:0005515//protein binding	GO:0045892//negative regulation of transcription, DNA-templated
ncbi_100125961	13.66	20	14.21	3.94	2.94	2.53	6.32	7.48	8.21	22.51	24.86	25.11	154	130	153	62	50	45	161	179	176	699	585	641	SEC62	SEC62 homolog, preprotein translocation factor	Genetic Information Processing;Genetic Information Processing	Folding, sorting and degradation;Folding, sorting and degradation	ko04141//Protein processing in endoplasmic reticulum;ko03060//Protein export	K12275;K12275	GO:0005783//endoplasmic reticulum;GO:0016020//membrane;GO:0016021//integral component of membrane;GO:0030176//integral component of endoplasmic reticulum membrane	-	GO:0006620//posttranslational protein targeting to endoplasmic reticulum membrane;GO:0015031//protein transport;GO:0031204//posttranslational protein targeting to membrane, translocation
ncbi_100126236	101.84	77.39	87.72	26.63	29.47	34	111.8	119.47	115.95	29.4	31.66	31.34	897	393	738	327	391	473	2225	2232	1941	713	582	625	STC2	stanniocalcin 2	-	-	-	-	GO:0005576//extracellular region;GO:0005615//extracellular space;GO:0005623//cell;GO:0005783//endoplasmic reticulum;GO:0005794//Golgi apparatus;GO:0048471//perinuclear region of cytoplasm	GO:0005179//hormone activity;GO:0019899//enzyme binding;GO:0020037//heme binding;GO:0042803//protein homodimerization activity	GO:0006874//cellular calcium ion homeostasis;GO:0006979//response to oxidative stress;GO:0010629//negative regulation of gene expression;GO:0030968//endoplasmic reticulum unfolded protein response;GO:0034976//response to endoplasmic reticulum stress;GO:0040015//negative regulation of multicellular organism growth;GO:0046885//regulation of hormone biosynthetic process;GO:0055074//calcium ion homeo…
ncbi_100126279	1.54	1.53	0.66	0.23	0.13	0.2	0.06	0.06	0.06	0.54	0.45	0.47	100	56	41	21	13	20	9	8	7	96	61	70	CERS6	ceramide synthase 6, transcript variant X1	Metabolism;Environmental Information Processing;Metabolism	Global and overview maps;Signal transduction;Lipid metabolism	ko01100//Metabolic pathways;ko04071//Sphingolipid signaling pathway;ko00600//Sphingolipid metabolism	K04710;K04710;K04710	GO:0005634//nucleus;GO:0005783//endoplasmic reticulum;GO:0016020//membrane;GO:0016021//integral component of membrane	GO:0003677//DNA binding;GO:0016410//N-acyltransferase activity;GO:0050291//sphingosine N-acyltransferase activity	GO:0046513//ceramide biosynthetic process
ncbi_100126851	4.54	2.27	3.74	12.18	12.6	12.71	1.73	1.69	1.74	4.84	5.17	5.22	66	19	52	247	276	292	57	52	48	194	157	172	SERPINB9	serpin peptidase inhibitor, clade B (ovalbumin), member 9	Human Diseases	Infectious diseases	ko05146//Amoebiasis	K13963	GO:0005615//extracellular space	GO:0004867//serine-type endopeptidase inhibitor activity	GO:0010951//negative regulation of endopeptidase activity
ncbi_100127158	6.95	5.99	4	2.07	1.55	2	2.72	2.9	3.1	6.77	7.1	7.24	354	174	192	146	117	160	315	315	303	941	751	829	RPS6KB1	ribosomal protein S6 kinase B1, transcript variant X1	Human Diseases;Environmental Information Processing;Human Diseases;Organismal Systems;Human Diseases;Human Diseases;Human Diseases;Environmental Information Processing;Human Diseases;Human Diseases;Organismal Systems;Environmental Information Processing;Cellular Processes;Environmental Information Processing;Human Diseases;Environmental Information Processing;Human Diseases;Human Diseases;Organis…	Cancers;Signal transduction;Infectious diseases;Environmental adaptation;Infectious diseases;Cancers;Cancers;Signal transduction;Cancers;Cancers;Endocrine system;Signal transduction;Transport and catabolism;Signal transduction;Endocrine and metabolic diseases;Signal transduction;Cancers;Drug resistance;Aging;Cancers;Signal transduction;Signal transduction;Immune system;Drug resistance;Cancers;Can…	ko05200//Pathways in cancer;ko04151//PI3K-Akt signaling pathway;ko05165//Human papillomavirus infection;ko04714//Thermogenesis;ko05163//Human cytomegalovirus infection;ko05205//Proteoglycans in cancer;ko05225//Hepatocellular carcinoma;ko04150//mTOR signaling pathway;ko05226//Gastric cancer;ko05224//Breast cancer;ko04910//Insulin signaling pathway;ko04371//Apelin signaling pathway;ko04140//Autopha…	K04688;K04688;K04688;K04688;K04688;K04688;K04688;K04688;K04688;K04688;K04688;K04688;K04688;K04688;K04688;K04688;K04688;K04688;K04688;K04688;K04688;K04688;K04688;K04688;K04688;K04688;K04688	GO:0005634//nucleus;GO:0005737//cytoplasm;GO:0005739//mitochondrion;GO:0016020//membrane;GO:0016021//integral component of membrane	GO:0000166//nucleotide binding;GO:0004672//protein kinase activity;GO:0004674//protein serine/threonine kinase activity;GO:0004711//ribosomal protein S6 kinase activity;GO:0005524//ATP binding;GO:0016301//kinase activity;GO:0016740//transferase activity	GO:0001662//behavioral fear response;GO:0006468//protein phosphorylation;GO:0007165//signal transduction;GO:0007281//germ cell development;GO:0016310//phosphorylation;GO:0018105//peptidyl-serine phosphorylation;GO:0032869//cellular response to insulin stimulus;GO:0035556//intracellular signal transduction;GO:0043066//negative regulation of apoptotic process;GO:0043491//protein kinase B signaling;…
ncbi_100127169	0.94	3	0.96	0	0	0	0.78	0.32	0.64	0	0	0	32	26	25	0	0	0	32	24	21	0	0	0	SNCB	synuclein beta	-	-	-	-	-	-	-
ncbi_100127483	14.82	16.66	10.4	4.62	3.69	5.02	6.7	7.2	9.26	14.87	17.03	17.99	437.56	283.64	293.15	190.27	164.16	234.27	446.67	450.69	519.78	1209.04	1049.36	1202.51	BMPR2	bone morphogenetic protein receptor type 2	Environmental Information Processing;Organismal Systems;Environmental Information Processing;Human Diseases;Cellular Processes;Human Diseases;Environmental Information Processing	Signaling molecules and interaction;Development;Signal transduction;Cancers;Cellular community - eukaryotes;Cardiovascular diseases;Signal transduction	ko04060//Cytokine-cytokine receptor interaction;ko04360//Axon guidance;ko04390//Hippo signaling pathway;ko05206//MicroRNAs in cancer;ko04550//Signaling pathways regulating pluripotency of stem cells;ko05418//Fluid shear stress and atherosclerosis;ko04350//TGF-beta signaling pathway	K04671;K04671;K04671;K04671;K04671;K04671;K04671	GO:0005886//plasma membrane;GO:0016020//membrane;GO:0016021//integral component of membrane;GO:0043235//receptor complex	GO:0000166//nucleotide binding;GO:0004672//protein kinase activity;GO:0004674//protein serine/threonine kinase activity;GO:0004675//transmembrane receptor protein serine/threonine kinase activity;GO:0005024//transforming growth factor beta-activated receptor activity;GO:0005524//ATP binding;GO:0016301//kinase activity;GO:0016740//transferase activity;GO:0038023//signaling receptor activity;GO:004…	GO:0001568//blood vessel development;GO:0001944//vasculature development;GO:0006468//protein phosphorylation;GO:0007178//transmembrane receptor protein serine/threonine kinase signaling pathway;GO:0007179//transforming growth factor beta receptor signaling pathway;GO:0016310//phosphorylation;GO:0030166//proteoglycan biosynthetic process;GO:0030509//BMP signaling pathway;GO:0060350//endochondral b…
ncbi_100134857	1.89	1.56	0.94	0.32	0.18	0.68	0.64	1.02	0.71	0.13	0.09	0	21	10	10	5	3	12	16	24	15	4	2	0	NCF1	neutrophil cytosolic factor 1	Organismal Systems;Cellular Processes;Human Diseases;Organismal Systems;Organismal Systems;Organismal Systems;Human Diseases	Immune system;Transport and catabolism;Cardiovascular diseases;Development;Immune system;Immune system;Infectious diseases	ko04062//Chemokine signaling pathway;ko04145//Phagosome;ko05418//Fluid shear stress and atherosclerosis;ko04380//Osteoclast differentiation;ko04670//Leukocyte transendothelial migration;ko04666//Fc gamma R-mediated phagocytosis;ko05140//Leishmaniasis	K08011;K08011;K08011;K08011;K08011;K08011;K08011	GO:0005737//cytoplasm;GO:0005829//cytosol;GO:0005886//plasma membrane;GO:0016020//membrane;GO:0019898//extrinsic component of membrane;GO:0043020//NADPH oxidase complex	GO:0005515//protein binding;GO:0016175//superoxide-generating NADPH oxidase activity;GO:0016176//superoxide-generating NADPH oxidase activator activity;GO:0017124//SH3 domain binding;GO:0035091//phosphatidylinositol binding;GO:0043325//phosphatidylinositol-3,4-bisphosphate binding	GO:0006612//protein targeting to membrane;GO:0006801//superoxide metabolic process;GO:0014068//positive regulation of phosphatidylinositol 3-kinase signaling;GO:0034614//cellular response to reactive oxygen species;GO:0042554//superoxide anion generation;GO:0045730//respiratory burst;GO:0045741//positive regulation of epidermal growth factor-activated receptor activity;GO:0045893//positive regula…
ncbi_100134956	1.47	1.4	1.65	5.28	4.57	5.06	4.14	3.87	3.22	12.1	10.38	10.33	40	22	43	201	188	218	255	224	167	909	591	638	UNC45B	unc-45 myosin chaperone B	-	-	-	-	-	GO:0005515//protein binding;GO:0051879//Hsp90 protein binding	GO:0061077//chaperone-mediated protein folding
ncbi_100134961	4.31	9.88	4.73	2.08	0.47	2.19	3.48	2.96	3.05	7.75	5.81	6.33	40.53	53.59	42.54	27.34	6.73	32.49	73.91	59.13	54.59	200.75	114.07	134.8	CHORDC1	cysteine and histidine rich domain containing 1	-	-	-	-	-	-	-
ncbi_100135658	5.79	4.57	3.83	1.71	1.34	1.64	1.84	2.22	2.41	6.8	7.15	7.83	409	187	257	169	140	177	301	334	325	1330	1062	1253	NCOA2	nuclear receptor coactivator 2	Organismal Systems;Organismal Systems	Endocrine system;Endocrine system	ko04915//Estrogen signaling pathway;ko04919//Thyroid hormone signaling pathway	K11255;K11255	GO:0005634//nucleus;GO:0005654//nucleoplasm;GO:0005737//cytoplasm;GO:0016604//nuclear body;GO:0032991//protein-containing complex	GO:0000978//RNA polymerase II proximal promoter sequence-specific DNA binding;GO:0001162//RNA polymerase II intronic transcription regulatory region sequence-specific DNA binding;GO:0003682//chromatin binding;GO:0003713//transcription coactivator activity;GO:0005102//signaling receptor binding;GO:0008134//transcription factor binding;GO:0016922//nuclear receptor binding;GO:0017162//aryl hydrocarb…	GO:0000122//negative regulation of transcription by RNA polymerase II;GO:0006355//regulation of transcription, DNA-templated;GO:0007623//circadian rhythm;GO:0010468//regulation of gene expression;GO:0010906//regulation of glucose metabolic process;GO:0032570//response to progesterone;GO:0032870//cellular response to hormone stimulus;GO:0032922//circadian regulation of gene expression;GO:0045475//…
ncbi_100135673	9.28	5.18	6.45	1.73	1.14	0.97	6.09	4.31	5.71	1.39	2.1	0.9	87.57	28.19	58.14	22.72	16.16	14.48	129.97	86.22	102.43	36.06	41.33	19.3	EFNB2	ephrin B2	Organismal Systems	Development	ko04360//Axon guidance	K05463	GO:0005886//plasma membrane;GO:0016020//membrane;GO:0016021//integral component of membrane;GO:0098685//Schaffer collateral - CA1 synapse;GO:0098978//glutamatergic synapse;GO:0099061//integral component of postsynaptic density membrane	GO:0005102//signaling receptor binding;GO:0046875//ephrin receptor binding	GO:0001945//lymph vessel development;GO:0002042//cell migration involved in sprouting angiogenesis;GO:0007155//cell adhesion;GO:0007411//axon guidance;GO:0008284//positive regulation of cell proliferation;GO:0009887//animal organ morphogenesis;GO:0010839//negative regulation of keratinocyte proliferation;GO:0010977//negative regulation of neuron projection development;GO:0031295//T cell costimula…
ncbi_100141304	0.92	1.63	0.76	0.5	0.31	0.55	0.89	1.11	1.25	2.32	2.37	2.75	41	39	31	31	20	39	87	101	104	279	214	273	BLM	Bloom syndrome RecQ like helicase	Genetic Information Processing;Genetic Information Processing	Replication and repair;Replication and repair	ko03460//Fanconi anemia pathway;ko03440//Homologous recombination	K10901;K10901	GO:0000228//nuclear chromosome;GO:0000781//chromosome, telomeric region;GO:0000800//lateral element;GO:0005634//nucleus;GO:0005654//nucleoplasm;GO:0005694//chromosome;GO:0005730//nucleolus;GO:0005737//cytoplasm;GO:0005829//cytosol;GO:0016363//nuclear matrix;GO:0016605//PML body;GO:0032991//protein-containing complex	GO:0000166//nucleotide binding;GO:0000400//four-way junction DNA binding;GO:0000403//Y-form DNA binding;GO:0000405//bubble DNA binding;GO:0002039//p53 binding;GO:0003676//nucleic acid binding;GO:0003677//DNA binding;GO:0003678//DNA helicase activity;GO:0003697//single-stranded DNA binding;GO:0003824//catalytic activity;GO:0004386//helicase activity;GO:0005524//ATP binding;GO:0008094//DNA-dependen…	GO:0000079//regulation of cyclin-dependent protein serine/threonine kinase activity;GO:0000723//telomere maintenance;GO:0000724//double-strand break repair via homologous recombination;GO:0000729//DNA double-strand break processing;GO:0000733//DNA strand renaturation;GO:0006260//DNA replication;GO:0006268//DNA unwinding involved in DNA replication;GO:0006281//DNA repair;GO:0006310//DNA recombinat…
ncbi_100141313	3.36	4.96	6.1	0.76	0.89	1.35	6.07	6.62	6.3	0.46	1.03	0.35	23	20	43	8	10	16	86	98	77	18	26	14	NMB	neuromedin B	-	-	-	-	GO:0016020//membrane;GO:0016021//integral component of membrane	-	GO:0007218//neuropeptide signaling pathway
ncbi_100141403	1.23	0.88	1.59	4.41	4.51	4.3	6.08	5.66	6.58	2.31	2.6	2.97	17	7	21	85	94	94	190	166	173	88	75	93	ICAM3	intercellular adhesion molecule 3	Environmental Information Processing	Signaling molecules and interaction	ko04514//Cell adhesion molecules (CAMs)	K06486	GO:0005887//integral component of plasma membrane;GO:0016020//membrane;GO:0016021//integral component of membrane	GO:0005178//integrin binding	GO:0007155//cell adhesion;GO:0098609//cell-cell adhesion
ncbi_100141405	44.09	38.95	57.69	21.37	21.62	20.52	45.06	45.03	45.38	16.89	16.04	17.23	589	300	736	398	435	433	1360	1276	1152	621	447	521	CTSZ	cathepsin Z	Cellular Processes;Cellular Processes	Cell growth and death;Transport and catabolism	ko04210//Apoptosis;ko04142//Lysosome	K08568;K08568	GO:0005615//extracellular space;GO:0005764//lysosome;GO:0005783//endoplasmic reticulum;GO:0031410//cytoplasmic vesicle;GO:0043231//intracellular membrane-bounded organelle;GO:0099738//cell cortex region	GO:0004180//carboxypeptidase activity;GO:0004197//cysteine-type endopeptidase activity;GO:0008234//cysteine-type peptidase activity	GO:0006508//proteolysis;GO:0010757//negative regulation of plasminogen activation;GO:0032091//negative regulation of protein binding;GO:0051603//proteolysis involved in cellular protein catabolic process;GO:0060441//epithelial tube branching involved in lung morphogenesis;GO:1901214//regulation of neuron death
ncbi_100141411	11.1	13.84	5.17	4.52	4.66	5.3	6.01	6.1	7.98	13.84	14.02	14.64	631.07	430.57	289.06	328.99	355.16	433.52	795.02	783.25	883.05	2149.07	1665.69	1889.67	ADNP	activity dependent neuroprotector homeobox	-	-	-	-	GO:0005615//extracellular space;GO:0005634//nucleus	GO:0003676//nucleic acid binding;GO:0003677//DNA binding;GO:0003682//chromatin binding	GO:0043524//negative regulation of neuron apoptotic process
ncbi_100141418	2.92	3.14	4.95	1.37	0.87	1.65	4.98	4.36	5.45	1.13	0.67	0.58	29	18	47	19	13	26	112	92	103	31	14	13	RNF39	ring finger protein 39	-	-	-	-	-	GO:0005515//protein binding;GO:0046872//metal ion binding	-
ncbi_100144490	2.71	2.35	3.29	40.91	40.85	44.13	33.42	25.33	36.67	62.95	66.03	66.5	19.93	9.94	23.06	419.08	452.21	512.14	554.94	394.82	512.14	1273.53	1012.42	1106.32	IGFBP4	insulin like growth factor binding protein 4	-	-	-	-	GO:0005576//extracellular region;GO:0005615//extracellular space	GO:0005520//insulin-like growth factor binding;GO:0031994//insulin-like growth factor I binding;GO:0031995//insulin-like growth factor II binding	GO:0001558//regulation of cell growth;GO:0010906//regulation of glucose metabolic process;GO:0040008//regulation of growth;GO:0043410//positive regulation of MAPK cascade;GO:0043567//regulation of insulin-like growth factor receptor signaling pathway;GO:0043568//positive regulation of insulin-like growth factor receptor signaling pathway;GO:0044342//type B pancreatic cell proliferation
ncbi_100144508	1.93	2.96	2.94	13.3	14.46	15.07	1.34	1.72	2.05	8.39	10.33	10.24	44	39	64	423	497	543	69	83	89	527	492	529	ID4	inhibitor of DNA binding 4, HLH protein	Cellular Processes;Environmental Information Processing	Cellular community - eukaryotes;Signal transduction	ko04550//Signaling pathways regulating pluripotency of stem cells;ko04350//TGF-beta signaling pathway	K17695;K17695	GO:0005634//nucleus;GO:0005654//nucleoplasm;GO:0005737//cytoplasm	GO:0001085//RNA polymerase II transcription factor binding;GO:0046983//protein dimerization activity	GO:0000082//G1/S transition of mitotic cell cycle;GO:0000122//negative regulation of transcription by RNA polymerase II;GO:0001649//osteoblast differentiation;GO:0007405//neuroblast proliferation;GO:0007420//brain development;GO:0007623//circadian rhythm;GO:0008284//positive regulation of cell proliferation;GO:0010628//positive regulation of gene expression;GO:0021766//hippocampus development;GO:…
ncbi_100144520	0	0.09	0.11	0.47	0.43	0.69	0.02	0.03	0.03	0.38	0.36	0.46	0	1	2	12	12	20	1	1	1	19	14	19	PRRT1	proline rich transmembrane protein 1	-	-	-	-	GO:0016020//membrane;GO:0016021//integral component of membrane	-	-
ncbi_100144587	5.79	4.31	3.52	1.53	1.35	1.41	2.8	2.92	3.79	6.37	7.01	7.02	347	149	202	128	122	134	380	372	432	1053	878	954	INPP5F	inositol polyphosphate-5-phosphatase F, transcript variant X1	Metabolism;Environmental Information Processing;Metabolism	Global and overview maps;Signal transduction;Carbohydrate metabolism	ko01100//Metabolic pathways;ko04070//Phosphatidylinositol signaling system;ko00562//Inositol phosphate metabolism	K21798;K21798;K21798	GO:0005737//cytoplasm;GO:0005769//early endosome;GO:0005905//clathrin-coated pit;GO:0030424//axon;GO:0030425//dendrite;GO:0043025//neuronal cell body;GO:0043231//intracellular membrane-bounded organelle;GO:0045334//clathrin-coated endocytic vesicle;GO:0055037//recycling endosome	GO:0034595//phosphatidylinositol phosphate 5-phosphatase activity;GO:0034596//phosphatidylinositol phosphate 4-phosphatase activity;GO:0042578//phosphoric ester hydrolase activity;GO:0042803//protein homodimerization activity;GO:0043812//phosphatidylinositol-4-phosphate phosphatase activity;GO:0052833//inositol monophosphate 4-phosphatase activity	GO:0001921//positive regulation of receptor recycling;GO:0008344//adult locomotory behavior;GO:0014898//cardiac muscle hypertrophy in response to stress;GO:0031161//phosphatidylinositol catabolic process;GO:0042532//negative regulation of tyrosine phosphorylation of STAT protein;GO:0046856//phosphatidylinositol dephosphorylation;GO:0048015//phosphatidylinositol-mediated signaling;GO:0048681//nega…
ncbi_100145890	14.7	19.92	17.2	43.06	40.99	41.25	9.57	10.66	11.47	28.01	27.43	30	238	186	266	972	1000	1055	350	366	353	1249	927	1100	SFRP4	secreted frizzled related protein 4	Environmental Information Processing	Signal transduction	ko04310//Wnt signaling pathway	K02185	GO:0005576//extracellular region;GO:0005615//extracellular space;GO:0005634//nucleus;GO:0005737//cytoplasm;GO:0009986//cell surface	GO:0005515//protein binding;GO:0017147//Wnt-protein binding	GO:0002092//positive regulation of receptor internalization;GO:0007275//multicellular organism development;GO:0008285//negative regulation of cell proliferation;GO:0010628//positive regulation of gene expression;GO:0016055//Wnt signaling pathway;GO:0030510//regulation of BMP signaling pathway;GO:0043065//positive regulation of apoptotic process;GO:0043433//negative regulation of DNA-binding trans…
ncbi_100145903	12.57	14.64	8.1	3.51	2.16	3.62	5.36	6.37	7.25	14.47	15.57	14.18	357	219	186	121	76	144	324	339	334	1095	821	832	PRKAA1	protein kinase AMP-activated catalytic subunit alpha 1	Environmental Information Processing;Organismal Systems;Cellular Processes;Human Diseases;Environmental Information Processing;Organismal Systems;Organismal Systems;Environmental Information Processing;Human Diseases;Environmental Information Processing;Cellular Processes;Environmental Information Processing;Human Diseases;Organismal Systems;Organismal Systems;Human Diseases;Organismal Systems;Or…	Signal transduction;Environmental adaptation;Cellular community - eukaryotes;Endocrine and metabolic diseases;Signal transduction;Endocrine system;Endocrine system;Signal transduction;Cardiovascular diseases;Signal transduction;Transport and catabolism;Signal transduction;Endocrine and metabolic diseases;Endocrine system;Aging;Cardiovascular diseases;Endocrine system;Aging;Environmental adaptation	ko04151//PI3K-Akt signaling pathway;ko04714//Thermogenesis;ko04530//Tight junction;ko04932//Non-alcoholic fatty liver disease (NAFLD);ko04150//mTOR signaling pathway;ko04921//Oxytocin signaling pathway;ko04910//Insulin signaling pathway;ko04371//Apelin signaling pathway;ko05418//Fluid shear stress and atherosclerosis;ko04068//FoxO signaling pathway;ko04140//Autophagy - animal;ko04152//AMPK signal…	K07198;K07198;K07198;K07198;K07198;K07198;K07198;K07198;K07198;K07198;K07198;K07198;K07198;K07198;K07198;K07198;K07198;K07198;K07198	GO:0005623//cell;GO:0005634//nucleus;GO:0005737//cytoplasm;GO:0005829//cytosol;GO:0016607//nuclear speck;GO:0030424//axon;GO:0030425//dendrite;GO:0043025//neuronal cell body	GO:0000166//nucleotide binding;GO:0003682//chromatin binding;GO:0004672//protein kinase activity;GO:0004674//protein serine/threonine kinase activity;GO:0004679//AMP-activated protein kinase activity;GO:0005524//ATP binding;GO:0016301//kinase activity;GO:0016740//transferase activity;GO:0035174//histone serine kinase activity	GO:0006006//glucose metabolic process;GO:0006468//protein phosphorylation;GO:0008610//lipid biosynthetic process;GO:0009411//response to UV;GO:0010332//response to gamma radiation;GO:0010508//positive regulation of autophagy;GO:0010628//positive regulation of gene expression;GO:0010629//negative regulation of gene expression;GO:0016310//phosphorylation;GO:0019395//fatty acid oxidation;GO:0031669/…
ncbi_100147710	2.88	3.72	3.23	0.42	0.56	0.74	2.71	2.26	1.66	1	0.98	1.26	72	45	49	10	20	21	101	96	77	70	49	66	MEST	mesoderm specific transcript	-	-	-	-	GO:0016020//membrane;GO:0016021//integral component of membrane	GO:0003824//catalytic activity	-
ncbi_100151812	6.01	6.55	5.03	2.87	2.61	2.6	2.57	3.41	3.17	6.28	6.66	6.71	407	255	322	269	264	277	393	487	409	1166	936	1021	FLRT2	fibronectin leucine rich transmembrane protein 2, transcript variant X1	-	-	-	-	GO:0005615//extracellular space;GO:0005887//integral component of plasma membrane;GO:0005911//cell-cell junction;GO:0005925//focal adhesion;GO:0016020//membrane;GO:0016021//integral component of membrane	GO:0005104//fibroblast growth factor receptor binding;GO:0005515//protein binding;GO:0045499//chemorepellent activity	GO:0003007//heart morphogenesis;GO:0007411//axon guidance;GO:0008543//fibroblast growth factor receptor signaling pathway;GO:0050919//negative chemotaxis;GO:0051965//positive regulation of synapse assembly;GO:0061343//cell adhesion involved in heart morphogenesis;GO:0071711//basement membrane organization;GO:2001222//regulation of neuron migration
ncbi_100151816	25.48	22.89	15.22	6.28	4.92	8.85	9.5	9.18	11.18	23.89	23.51	23.82	361	187	206	124	105	198	304	276	301	932	695	764	LOC100151816	interferon-induced protein with tetratricopeptide repeats 5	-	-	-	-	-	-	-
ncbi_100151821	2.45	1.95	0.91	0.38	0.25	0.44	1.09	1.06	1.26	3.47	3.66	3.05	226.41	104.07	80.32	49.18	35.37	64.52	227.57	207.93	222.42	882.59	707.82	639.65	TTC14	tetratricopeptide repeat domain 14, transcript variant X1	-	-	-	-	-	GO:0003676//nucleic acid binding;GO:0005515//protein binding	-
ncbi_100151839	4.43	4.42	2.78	1.52	1.38	1.89	3.69	4.13	4.7	9.23	9.23	8.84	235	135	141	112	110	158	442	464	474	1347	1021	1062	RASSF8	Ras association domain family member 8, transcript variant X1	-	-	-	-	-	-	GO:0007165//signal transduction;GO:0034334//adherens junction maintenance
ncbi_100151843	2.28	2.61	3.71	1.15	0.97	1.07	1.59	1.12	1.53	0.41	0.51	0.34	47	31	73	33	30	35	74	49	60	23	22	16	SNTA1	syntrophin alpha 1	-	-	-	-	-	-	-
ncbi_100151860	0.68	0.97	0.68	0.13	0.21	0.27	0.13	0.15	0.13	0.44	0.54	0.46	34	28	32	9	16	21	15	16	12	61	56	52	TRUB1	TruB pseudouridine synthase family member 1, transcript variant X3	-	-	-	-	GO:0005634//nucleus;GO:0005829//cytosol	GO:0003723//RNA binding;GO:0009982//pseudouridine synthase activity	GO:0001522//pseudouridine synthesis;GO:0006396//RNA processing;GO:0009451//RNA modification;GO:1990481//mRNA pseudouridine synthesis
ncbi_100151864	5.25	3.83	3.29	1.13	0.97	1.93	3.49	4.52	4.96	13	14.87	14.02	204.95	86.23	122.72	61.33	56.89	119	307.22	374.26	367.3	1396.19	1210.48	1237.84	SMC3	structural maintenance of chromosomes 3	Cellular Processes;Cellular Processes	Cell growth and death;Cell growth and death	ko04110//Cell cycle;ko04114//Oocyte meiosis	K06669;K06669	GO:0000785//chromatin;GO:0000800//lateral element;GO:0005634//nucleus;GO:0005654//nucleoplasm;GO:0005694//chromosome;GO:0008278//cohesin complex;GO:0016363//nuclear matrix;GO:0030893//meiotic cohesin complex;GO:0034991//nuclear meiotic cohesin complex;GO:0097431//mitotic spindle pole	GO:0003682//chromatin binding;GO:0005515//protein binding;GO:0005524//ATP binding;GO:0036033//mediator complex binding;GO:0046982//protein heterodimerization activity;GO:0048487//beta-tubulin binding;GO:0070840//dynein complex binding	GO:0006275//regulation of DNA replication;GO:0007062//sister chromatid cohesion;GO:0019827//stem cell population maintenance;GO:0051276//chromosome organization;GO:0051321//meiotic cell cycle;GO:1901673//regulation of mitotic spindle assembly
ncbi_100151883	0	0	0.12	0.48	0.49	0.38	0.13	0.25	0.07	0.68	0.81	0.69	0	0	5	29	32	26	13	23	6	80	73	67	LDB3	LIM domain binding 3	-	-	-	-	GO:0001725//stress fiber;GO:0005912//adherens junction;GO:0030018//Z disc;GO:0031941//filamentous actin	GO:0003779//actin binding;GO:0005515//protein binding;GO:0046872//metal ion binding;GO:0051371//muscle alpha-actinin binding	GO:0007507//heart development;GO:0030036//actin cytoskeleton organization;GO:0061061//muscle structure development
ncbi_100151888	6.81	4.84	3.35	1.91	1.45	2.09	2.69	2.85	3.29	6.53	6.72	6.99	468	192	220	183	150	227	417	416	430	1234	964	1088	ZBTB10	zinc finger and BTB domain containing 10, transcript variant X1	-	-	-	-	GO:0005654//nucleoplasm	GO:0003676//nucleic acid binding;GO:0005515//protein binding	-
ncbi_100151989	0.31	0.54	0.28	0.91	0.83	0.91	0.07	0.08	0.04	0.33	0.3	0.2	13	13	11	53	52	60	7	7	3	38	26	19	CHRNA3	cholinergic receptor nicotinic alpha 3 subunit	Environmental Information Processing;Organismal Systems	Signaling molecules and interaction;Nervous system	ko04080//Neuroactive ligand-receptor interaction;ko04725//Cholinergic synapse	K04805;K04805	GO:0005886//plasma membrane;GO:0005892//acetylcholine-gated channel complex;GO:0016020//membrane;GO:0016021//integral component of membrane;GO:0030054//cell junction;GO:0045202//synapse;GO:0045211//postsynaptic membrane	GO:0004888//transmembrane signaling receptor activity;GO:0005216//ion channel activity;GO:0005230//extracellular ligand-gated ion channel activity;GO:0015464//acetylcholine receptor activity;GO:0022848//acetylcholine-gated cation-selective channel activity	GO:0006811//ion transport;GO:0007165//signal transduction;GO:0007271//synaptic transmission, cholinergic;GO:0007399//nervous system development;GO:0034220//ion transmembrane transport;GO:0035095//behavioral response to nicotine;GO:0060078//regulation of postsynaptic membrane potential;GO:0060079//excitatory postsynaptic potential;GO:0060084//synaptic transmission involved in micturition
ncbi_100152050	0.7	0.6	0.75	2.61	3.12	3.03	0.52	0.65	0.36	2.09	1.87	2.42	10.41	5.13	10.64	53.82	69.33	70.62	17.51	20.27	10	85	57.61	80.85	ENPP6	ectonucleotide pyrophosphatase/phosphodiesterase 6	Metabolism	Lipid metabolism	ko00565//Ether lipid metabolism	K08743	GO:0005576//extracellular region;GO:0005886//plasma membrane	GO:0003824//catalytic activity;GO:0008081//phosphoric diester hydrolase activity;GO:0008889//glycerophosphodiester phosphodiesterase activity;GO:0047390//glycerophosphocholine cholinephosphodiesterase activity	GO:0006629//lipid metabolic process;GO:0019695//choline metabolic process
ncbi_100152054	3.14	2.97	1.91	1.21	0.77	1.32	1.4	2.25	2.03	5.9	6.06	6.29	268	148	155	139	97	172	266	407	333	1362	1060	1190	RFX7	regulatory factor X7, transcript variant X1	-	-	-	-	GO:0005634//nucleus	GO:0000978//RNA polymerase II proximal promoter sequence-specific DNA binding;GO:0003677//DNA binding;GO:0003700//DNA-binding transcription factor activity	GO:0006355//regulation of transcription, DNA-templated;GO:0006357//regulation of transcription by RNA polymerase II
ncbi_100152107	6.39	5.1	2.67	1.44	0.85	1.55	3.03	3.38	3.5	11.66	11.52	11.87	478	220	191	151	96	183	512	537	498	2404	1800	2012	DNAJC13	DnaJ heat shock protein family (Hsp40) member C13, transcript variant X2	-	-	-	-	GO:0005829//cytosol;GO:0010008//endosome membrane;GO:0031901//early endosome membrane;GO:0043231//intracellular membrane-bounded organelle;GO:0071203//WASH complex	-	GO:0006898//receptor-mediated endocytosis;GO:0007032//endosome organization;GO:1902954//regulation of early endosome to recycling endosome transport;GO:2000641//regulation of early endosome to late endosome transport
ncbi_100152115	0.86	1.37	0.9	1.86	2.61	2.89	0.83	0.89	0.79	2.64	3.03	2.98	23	21	23	70	105	124	50	50	40	197	172	180	HVCN1	hydrogen voltage gated channel 1, transcript variant X9	-	-	-	-	GO:0005887//integral component of plasma membrane;GO:0016020//membrane;GO:0016021//integral component of membrane	GO:0005216//ion channel activity;GO:0030171//voltage-gated proton channel activity	GO:0006811//ion transport;GO:0055085//transmembrane transport;GO:1902600//proton transmembrane transport
ncbi_100152117	0.86	0.53	0.48	0.27	0.29	0.29	0.31	0.32	0.45	0.79	0.99	0.97	48	18	25	21	23	25	40	37	48	122	114	118	CPEB3	cytoplasmic polyadenylation element binding protein 3, transcript variant X10	Cellular Processes;Organismal Systems	Cell growth and death;Endocrine system	ko04114//Oocyte meiosis;ko04914//Progesterone-mediated oocyte maturation	K02602;K02602	GO:0005634//nucleus;GO:0005737//cytoplasm;GO:0043005//neuron projection;GO:0045202//synapse;GO:1990124//messenger ribonucleoprotein complex	GO:0000900//translation repressor activity, mRNA regulatory element binding;GO:0003676//nucleic acid binding;GO:0003723//RNA binding;GO:0003730//mRNA 3'-UTR binding;GO:0008135//translation factor activity, RNA binding;GO:0043022//ribosome binding;GO:0045182//translation regulator activity	GO:0006412//translation;GO:0006417//regulation of translation;GO:2000766//negative regulation of cytoplasmic translation
ncbi_100152165	6.77	7.85	4.59	1.82	1.51	2.3	3.12	3.21	3.12	8.65	8.72	8.71	473	316	306	177	159	254	492	475	414	1663	1271	1377	LATS1	large tumor suppressor kinase 1	Environmental Information Processing;Environmental Information Processing	Signal transduction;Signal transduction	ko04390//Hippo signaling pathway;ko04392//Hippo signaling pathway - multiple species	K08791;K08791	GO:0000922//spindle pole	GO:0000166//nucleotide binding;GO:0004672//protein kinase activity;GO:0004674//protein serine/threonine kinase activity;GO:0005515//protein binding;GO:0005524//ATP binding;GO:0016301//kinase activity;GO:0016740//transferase activity	GO:0000082//G1/S transition of mitotic cell cycle;GO:0000278//mitotic cell cycle;GO:0006468//protein phosphorylation;GO:0016310//phosphorylation;GO:0018105//peptidyl-serine phosphorylation;GO:0035329//hippo signaling;GO:0035556//intracellular signal transduction;GO:0043065//positive regulation of apoptotic process;GO:0046620//regulation of organ growth
ncbi_100152185	22.57	18.99	12.11	6.29	5.12	6.79	8.65	10.6	8.37	18.36	18.44	18.62	882	428	452	343	301	419	764	876	621	1974	1503	1647	WASHC5	WASH complex subunit 5, transcript variant X1	Cellular Processes	Transport and catabolism	ko04144//Endocytosis	K18464	GO:0005654//nucleoplasm;GO:0005768//endosome;GO:0005769//early endosome;GO:0071203//WASH complex	-	GO:0001556//oocyte maturation;GO:0007040//lysosome organization;GO:0016197//endosomal transport;GO:0034629//cellular protein-containing complex localization;GO:0040038//polar body extrusion after meiotic divisions;GO:0043933//protein-containing complex subunit organization;GO:0051125//regulation of actin nucleation;GO:0090306//spindle assembly involved in meiosis;GO:0097494//regulation of vesicle…
ncbi_100152189	7.96	10.28	4.46	2.63	1.8	3.13	3.1	3.54	4.47	13.11	12.46	12.82	226	168	121	104	77	140	199	213	241	1024	738	824	SSB	Sjogren syndrome antigen B, transcript variant X1	Human Diseases	Immune diseases	ko05322//Systemic lupus erythematosus	K11090	GO:0005634//nucleus;GO:0005737//cytoplasm;GO:1990904//ribonucleoprotein complex	GO:0000049//tRNA binding;GO:0003676//nucleic acid binding;GO:0003723//RNA binding;GO:0008266//poly(U) RNA binding;GO:1990825//sequence-specific mRNA binding	GO:0001682//tRNA 5'-leader removal;GO:0006396//RNA processing;GO:0006409//tRNA export from nucleus;GO:0008033//tRNA processing;GO:0042780//tRNA 3'-end processing;GO:0071045//nuclear histone mRNA catabolic process;GO:0075522//IRES-dependent viral translational initiation;GO:1903608//protein localization to cytoplasmic stress granule
ncbi_100152211	6.94	6.12	3.53	1.42	1.28	1.22	3.2	3.83	4.55	10.71	9.9	11.34	467.52	233.39	236.67	142.63	139.3	139	516.4	536.52	604.23	2018.31	1406.97	1777.31	TMTC3	transmembrane and tetratricopeptide repeat containing 3, transcript variant X1	-	-	-	-	GO:0005783//endoplasmic reticulum;GO:0016020//membrane;GO:0016021//integral component of membrane	GO:0000030//mannosyltransferase activity;GO:0005515//protein binding	GO:0034976//response to endoplasmic reticulum stress;GO:0035269//protein O-linked mannosylation;GO:1901800//positive regulation of proteasomal protein catabolic process
ncbi_100152212	10.02	10.31	5.37	2.74	1.81	3.13	4.75	5.84	5.77	19.52	19.54	19.55	884.47	523.13	453.84	335.98	237.29	432.78	944.41	1081.47	966.78	4730.91	3589.89	3895.85	HECTD1	HECT domain E3 ubiquitin protein ligase 1, transcript variant X1	-	-	-	-	-	GO:0004842//ubiquitin-protein transferase activity;GO:0005515//protein binding;GO:0046872//metal ion binding	GO:0016567//protein ubiquitination;GO:0048856//anatomical structure development;GO:0070534//protein K63-linked ubiquitination
ncbi_100152239	1.01	0.75	0.73	0.39	0.23	0.59	0.24	0.25	0.34	1.66	1.91	1.87	84	36	58	45	29	78	44	45	54	382	332	353	NHS	NHS actin remodeling regulator, transcript variant X2	-	-	-	-	GO:0005794//Golgi apparatus;GO:0016604//nuclear body;GO:0030054//cell junction	-	GO:0002088//lens development in camera-type eye;GO:0030154//cell differentiation
ncbi_100152243	11.39	9.1	5.88	4.59	3.62	4.65	4.41	4.29	5.08	11.97	10.7	11.5	482	217	236	271	231	311	422	384	408	1393	944	1095	MINPP1	multiple inositol-polyphosphate phosphatase 1, transcript variant X1	Metabolism;Metabolism;Metabolism	Global and overview maps;Carbohydrate metabolism;Carbohydrate metabolism	ko01100//Metabolic pathways;ko00562//Inositol phosphate metabolism;ko00010//Glycolysis / Gluconeogenesis	K03103;K03103;K03103	-	GO:0003993//acid phosphatase activity;GO:0016791//phosphatase activity;GO:0034417//bisphosphoglycerate 3-phosphatase activity;GO:0052745//inositol phosphate phosphatase activity	GO:0016311//dephosphorylation
ncbi_100152253	2.22	1.73	2.56	1.04	1.08	1.12	5.06	4.16	3.36	1.87	1.54	2.04	49	22	54	32	36	39	253	195	141	114	71	102	STX11	syntaxin 11, transcript variant X1	Genetic Information Processing	Folding, sorting and degradation	ko04130//SNARE interactions in vesicular transport	K08487	GO:0005794//Golgi apparatus;GO:0005886//plasma membrane;GO:0008021//synaptic vesicle;GO:0012505//endomembrane system;GO:0016020//membrane;GO:0016021//integral component of membrane;GO:0031201//SNARE complex;GO:0042734//presynaptic membrane;GO:0048787//presynaptic active zone membrane	GO:0000149//SNARE binding;GO:0005484//SNAP receptor activity	GO:0006886//intracellular protein transport;GO:0006887//exocytosis;GO:0006906//vesicle fusion;GO:0016192//vesicle-mediated transport;GO:0031629//synaptic vesicle fusion to presynaptic active zone membrane;GO:0048278//vesicle docking
ncbi_100152289	1.02	0.19	1.35	0.15	0.11	0.14	0.74	0.33	0.65	0.12	0.03	0.14	19	2	24	4	3	4	31	13	23	6	1	6	RTN4R	reticulon 4 receptor	-	-	-	-	-	GO:0005515//protein binding;GO:0008201//heparin binding;GO:0048495//Roundabout binding	GO:0007411//axon guidance;GO:0050919//negative chemotaxis
ncbi_100152303	5.18	4.95	3.39	14.22	11.14	14.73	4.45	3.61	5.32	11.63	11.52	11.25	80	44	50	306	259	359	155	118	156	494	371	393	ACAT2	acetyl-CoA acetyltransferase 2	Metabolism;Metabolism;Metabolism;Metabolism;Metabolism;Metabolism;Metabolism;Metabolism;Metabolism;Metabolism;Metabolism;Metabolism;Metabolism	Global and overview maps;Global and overview maps;Amino acid metabolism;Amino acid metabolism;Global and overview maps;Amino acid metabolism;Lipid metabolism;Carbohydrate metabolism;Carbohydrate metabolism;Carbohydrate metabolism;Carbohydrate metabolism;Metabolism of terpenoids and polyketides;Lipid metabolism	ko01100//Metabolic pathways;ko01200//Carbon metabolism;ko00310//Lysine degradation;ko00280//Valine, leucine and isoleucine degradation;ko01212//Fatty acid metabolism;ko00380//Tryptophan metabolism;ko00071//Fatty acid degradation;ko00620//Pyruvate metabolism;ko00640//Propanoate metabolism;ko00630//Glyoxylate and dicarboxylate metabolism;ko00650//Butanoate metabolism;ko00900//Terpenoid backbone bio…	K00626;K00626;K00626;K00626;K00626;K00626;K00626;K00626;K00626;K00626;K00626;K00626;K00626	GO:0005654//nucleoplasm;GO:0005730//nucleolus;GO:0005737//cytoplasm;GO:0005739//mitochondrion;GO:0005829//cytosol;GO:0016020//membrane;GO:0016021//integral component of membrane	GO:0003824//catalytic activity;GO:0003985//acetyl-CoA C-acetyltransferase activity;GO:0003988//acetyl-CoA C-acyltransferase activity;GO:0016740//transferase activity;GO:0016746//transferase activity, transferring acyl groups;GO:0016747//transferase activity, transferring acyl groups other than amino-acyl groups	GO:0006635//fatty acid beta-oxidation
ncbi_100152319	2.62	1.95	1.29	0.52	0.37	0.49	0.97	1.34	1.54	4.01	4	4.07	165	71	78	46	35	49	138	179	185	697	527	581	CCDC186	coiled-coil domain containing 186	-	-	-	-	GO:0005623//cell;GO:0005794//Golgi apparatus	-	GO:0009617//response to bacterium;GO:0035773//insulin secretion involved in cellular response to glucose stimulus;GO:0042593//glucose homeostasis;GO:0099518//vesicle cytoskeletal trafficking
ncbi_100152344	136.97	147.23	140.34	59.77	65.21	64.29	105.84	109.64	109.34	43.95	45.42	44.15	4657	2886	4557	2833	3340	3452	8131	7907	7065	4114	3222	3398	HK1	hexokinase 1	Metabolism;Organismal Systems;Metabolism;Environmental Information Processing;Metabolism;Human Diseases;Metabolism;Human Diseases;Organismal Systems;Metabolism;Metabolism;Metabolism;Metabolism	Global and overview maps;Endocrine system;Global and overview maps;Signal transduction;Carbohydrate metabolism;Cancers;Carbohydrate metabolism;Endocrine and metabolic diseases;Digestive system;Carbohydrate metabolism;Carbohydrate metabolism;Carbohydrate metabolism;Biosynthesis of other secondary metabolites	ko01100//Metabolic pathways;ko04910//Insulin signaling pathway;ko01200//Carbon metabolism;ko04066//HIF-1 signaling pathway;ko00010//Glycolysis / Gluconeogenesis;ko05230//Central carbon metabolism in cancer;ko00520//Amino sugar and nucleotide sugar metabolism;ko04930//Type II diabetes mellitus;ko04973//Carbohydrate digestion and absorption;ko00500//Starch and sucrose metabolism;ko00051//Fructose a…	K00844;K00844;K00844;K00844;K00844;K00844;K00844;K00844;K00844;K00844;K00844;K00844;K00844	GO:0005623//cell;GO:0005829//cytosol	GO:0000166//nucleotide binding;GO:0004340//glucokinase activity;GO:0004396//hexokinase activity;GO:0005524//ATP binding;GO:0005536//glucose binding;GO:0008865//fructokinase activity;GO:0016301//kinase activity;GO:0016740//transferase activity;GO:0016773//phosphotransferase activity, alcohol group as acceptor;GO:0019158//mannokinase activity	GO:0001678//cellular glucose homeostasis;GO:0005975//carbohydrate metabolic process;GO:0006096//glycolytic process;GO:0016310//phosphorylation;GO:0046835//carbohydrate phosphorylation;GO:0051156//glucose 6-phosphate metabolic process
ncbi_100152351	2.04	2.79	2.41	6.9	6.14	5.74	2.7	2.8	2.44	7.09	8.41	8.62	77	60	87	359	349	340	228	222	173	731	657	733	SULF2	sulfatase 2, transcript variant X1	-	-	-	-	GO:0005615//extracellular space;GO:0005783//endoplasmic reticulum;GO:0005794//Golgi apparatus;GO:0005795//Golgi stack;GO:0005886//plasma membrane;GO:0009986//cell surface	GO:0003824//catalytic activity;GO:0004065//arylsulfatase activity;GO:0005509//calcium ion binding;GO:0005539//glycosaminoglycan binding;GO:0008449//N-acetylglucosamine-6-sulfatase activity;GO:0008484//sulfuric ester hydrolase activity;GO:0016787//hydrolase activity;GO:0046872//metal ion binding	GO:0001822//kidney development;GO:0002063//chondrocyte development;GO:0003094//glomerular filtration;GO:0009611//response to wounding;GO:0010575//positive regulation of vascular endothelial growth factor production;GO:0014846//esophagus smooth muscle contraction;GO:0030177//positive regulation of Wnt signaling pathway;GO:0030201//heparan sulfate proteoglycan metabolic process;GO:0032836//glomerul…
ncbi_100152362	16.4	11.81	7.53	2.7	2.44	3.54	4.73	4.89	6.26	12.29	13.28	13.19	1244	517	627	269	227	352	761	897	836	3105	2588	2649	VPS13B	vacuolar protein sorting 13 homolog B, transcript variant X1	-	-	-	-	-	-	-
ncbi_100152368	230	234.94	172.72	21.42	21.58	23.75	103.65	106.65	116.79	9.82	9.68	10.62	6977	4109	5004	906	986	1138	7104	6862	6733	820	613	729	EGLN3	egl-9 family hypoxia inducible factor 3	Human Diseases;Environmental Information Processing;Human Diseases	Cancers;Signal transduction;Cancers	ko05200//Pathways in cancer;ko04066//HIF-1 signaling pathway;ko05211//Renal cell carcinoma	K09592;K09592;K09592	GO:0005634//nucleus;GO:0005737//cytoplasm;GO:0005829//cytosol	GO:0005506//iron ion binding;GO:0016491//oxidoreductase activity;GO:0016705//oxidoreductase activity, acting on paired donors, with incorporation or reduction of molecular oxygen;GO:0016706//oxidoreductase activity, acting on paired donors, with incorporation or reduction of molecular oxygen, 2-oxoglutarate as one donor, and incorporation of one atom each of oxygen into both donors;GO:0031418//L-…	GO:0001666//response to hypoxia;GO:0006915//apoptotic process;GO:0006919//activation of cysteine-type endopeptidase activity involved in apoptotic process;GO:0018126//protein hydroxylation;GO:0018401//peptidyl-proline hydroxylation to 4-hydroxy-L-proline;GO:0042127//regulation of cell proliferation;GO:0055114//oxidation-reduction process
ncbi_100152397	6.39	5.81	4.17	1.9	1.15	2.03	2.77	3.93	3.85	10.03	12.32	12.86	279	146.69	174	115.6	76	141	273.07	367	321.26	1213.5	1132.01	1282.03	KTN1	kinectin 1	-	-	-	-	GO:0005783//endoplasmic reticulum;GO:0016020//membrane;GO:0016021//integral component of membrane;GO:0030176//integral component of endoplasmic reticulum membrane	GO:0019894//kinesin binding	GO:0007018//microtubule-based movement;GO:0015031//protein transport
ncbi_100152436	2.55	1.45	2.14	4.69	4	4.59	1.84	2.08	2.08	4.76	4	4.51	79	31	73	213	203	248	134	149	141	433	283	334	RHOBTB2	Rho related BTB domain containing 2, transcript variant X5	Genetic Information Processing	Folding, sorting and degradation	ko04120//Ubiquitin mediated proteolysis	K07868	-	-	-
ncbi_100152442	8.03	6.37	4.36	2.05	1.55	2.29	4.02	4.26	4.9	9.18	8.77	9.19	900	411	466	321	262	406	1019	1011	1044	2834	2051	2333	RC3H2	ring finger and CCCH-type domains 2, transcript variant X1	-	-	-	-	GO:0009986//cell surface;GO:0016020//membrane;GO:0043231//intracellular membrane-bounded organelle	GO:0003677//DNA binding;GO:0003725//double-stranded RNA binding;GO:0003729//mRNA binding;GO:0004842//ubiquitin-protein transferase activity;GO:0035613//RNA stem-loop binding;GO:0046872//metal ion binding;GO:0061630//ubiquitin protein ligase activity	GO:0000209//protein polyubiquitination;GO:0001782//B cell homeostasis;GO:0009791//post-embryonic development;GO:0010468//regulation of gene expression;GO:0010608//posttranscriptional regulation of gene expression;GO:0016567//protein ubiquitination;GO:0035264//multicellular organism growth;GO:0042098//T cell proliferation;GO:0043029//T cell homeostasis;GO:0048286//lung alveolus development;GO:0048…
ncbi_100152456	1.23	1.36	1.18	0.05	0.07	0	0.86	1.17	0.54	0.06	0.08	0.05	36	23	33	2	3	0	57	73	30	5	5	3	KCNK9	potassium two pore domain channel subfamily K member 9	Organismal Systems	Endocrine system	ko04925//Aldosterone synthesis and secretion	K04919	GO:0005886//plasma membrane;GO:0005887//integral component of plasma membrane;GO:0016020//membrane;GO:0016021//integral component of membrane	GO:0005249//voltage-gated potassium channel activity;GO:0005267//potassium channel activity;GO:0022841//potassium ion leak channel activity	GO:0006811//ion transport;GO:0006813//potassium ion transport;GO:0030322//stabilization of membrane potential;GO:0071805//potassium ion transmembrane transport;GO:1990573//potassium ion import across plasma membrane
ncbi_100152458	3	1.45	1.99	0.71	0.47	0.69	0.62	0.72	1.29	2.96	3.1	2.71	153	53	88	40	29	44	90	85	91.44	357	272.67	302	USP45	ubiquitin specific peptidase 45, transcript variant X1	-	-	-	-	GO:0001917//photoreceptor inner segment;GO:0005634//nucleus;GO:0005737//cytoplasm	GO:0004843//thiol-dependent ubiquitin-specific protease activity;GO:0008233//peptidase activity;GO:0008234//cysteine-type peptidase activity;GO:0008270//zinc ion binding;GO:0016787//hydrolase activity;GO:0036459//thiol-dependent ubiquitinyl hydrolase activity;GO:0046872//metal ion binding	GO:0006281//DNA repair;GO:0006508//proteolysis;GO:0006511//ubiquitin-dependent protein catabolic process;GO:0016579//protein deubiquitination;GO:0045494//photoreceptor cell maintenance
ncbi_100152554	0.4	0.48	0.24	0.19	0.03	0.1	0.51	0.92	0.56	1.88	2.34	2.25	22	16	14	14	2	10	75	110	71	324	312	316	B3GALT1	beta-1,3-galactosyltransferase 1, transcript variant X2	Metabolism;Metabolism	Global and overview maps;Glycan biosynthesis and metabolism	ko01100//Metabolic pathways;ko00601//Glycosphingolipid biosynthesis - lacto and neolacto series	K07819;K07819	GO:0000139//Golgi membrane;GO:0005783//endoplasmic reticulum;GO:0005794//Golgi apparatus;GO:0016020//membrane;GO:0016021//integral component of membrane	GO:0008375//acetylglucosaminyltransferase activity;GO:0008376//acetylgalactosaminyltransferase activity;GO:0008378//galactosyltransferase activity;GO:0008499//UDP-galactose:beta-N-acetylglucosamine beta-1,3-galactosyltransferase activity;GO:0016740//transferase activity;GO:0016757//transferase activity, transferring glycosyl groups;GO:0016758//transferase activity, transferring hexosyl groups	GO:0006486//protein glycosylation;GO:0006487//protein N-linked glycosylation;GO:0006493//protein O-linked glycosylation;GO:0006682//galactosylceramide biosynthetic process;GO:0009312//oligosaccharide biosynthetic process;GO:0030259//lipid glycosylation
ncbi_100152562	9.07	13	10.14	2.9	3.54	3.42	6.06	5.6	6.2	2.38	2.25	2.64	249	200	264	111	145	147	376	316	322	177	123	164	EMX2	empty spiracles homeobox 2, transcript variant X1	-	-	-	-	GO:0005634//nucleus	GO:0000978//RNA polymerase II proximal promoter sequence-specific DNA binding;GO:0001162//RNA polymerase II intronic transcription regulatory region sequence-specific DNA binding;GO:0001227//DNA-binding transcription repressor activity, RNA polymerase II-specific;GO:0003677//DNA binding;GO:0043565//sequence-specific DNA binding	GO:0000122//negative regulation of transcription by RNA polymerase II;GO:0006355//regulation of transcription, DNA-templated;GO:0006357//regulation of transcription by RNA polymerase II;GO:0007417//central nervous system development;GO:0007420//brain development;GO:0009952//anterior/posterior pattern specification;GO:0010468//regulation of gene expression;GO:0021542//dentate gyrus development;GO:…
ncbi_100152565	1	0.83	0.83	0.12	0.08	0.12	1.01	0.79	0.81	0.22	0.35	0.21	88	41	69	15	11	16	198	147	134	53	63	42	GFRA1	GDNF family receptor alpha 1, transcript variant X2	-	-	-	-	GO:0005886//plasma membrane;GO:0009897//external side of plasma membrane;GO:0016020//membrane;GO:0031225//anchored component of membrane;GO:0043235//receptor complex	GO:0038023//signaling receptor activity	GO:0007399//nervous system development
ncbi_100152572	11.6	9.32	6.15	4.74	2.97	4.81	6.35	7.85	8.3	15.89	16.1	16.09	710	345	366	397	259	454	891	1023	955	2715	2048	2296	MAP3K20	mitogen-activated protein kinase kinase kinase 20, transcript variant X1	Environmental Information Processing	Signal transduction	ko04010//MAPK signaling pathway	K04424	GO:0005634//nucleus;GO:0005737//cytoplasm;GO:0005829//cytosol	GO:0000166//nucleotide binding;GO:0000287//magnesium ion binding;GO:0004672//protein kinase activity;GO:0004674//protein serine/threonine kinase activity;GO:0004709//MAP kinase kinase kinase activity;GO:0005515//protein binding;GO:0005524//ATP binding	GO:0000077//DNA damage checkpoint;GO:0000165//MAPK cascade;GO:0000186//activation of MAPKK activity;GO:0006468//protein phosphorylation;GO:0007010//cytoskeleton organization;GO:0007050//cell cycle arrest;GO:0007093//mitotic cell cycle checkpoint;GO:0007257//activation of JUN kinase activity;GO:0035556//intracellular signal transduction;GO:0042733//embryonic digit morphogenesis;GO:0043065//positiv…
ncbi_100152603	1.36	1.77	1.21	10.13	8.73	9.42	1.37	1.8	2.23	5.97	5.81	5.68	34	26	29	354	330	373	78	96	107	412	304	323	UGT1A6	UDP glucuronosyltransferase 1 family, polypeptide A6	Metabolism;Metabolism;Human Diseases;Metabolism;Metabolism;Metabolism;Metabolism;Metabolism;Metabolism;Metabolism	Global and overview maps;Xenobiotics biodegradation and metabolism;Cancers;Metabolism of cofactors and vitamins;Lipid metabolism;Xenobiotics biodegradation and metabolism;Xenobiotics biodegradation and metabolism;Metabolism of cofactors and vitamins;Carbohydrate metabolism;Carbohydrate metabolism	ko01100//Metabolic pathways;ko00983//Drug metabolism - other enzymes;ko05204//Chemical carcinogenesis;ko00830//Retinol metabolism;ko00140//Steroid hormone biosynthesis;ko00980//Metabolism of xenobiotics by cytochrome P450;ko00982//Drug metabolism - cytochrome P450;ko00860//Porphyrin and chlorophyll metabolism;ko00040//Pentose and glucuronate interconversions;ko00053//Ascorbate and aldarate metabo…	K00699;K00699;K00699;K00699;K00699;K00699;K00699;K00699;K00699;K00699	GO:0016020//membrane;GO:0016021//integral component of membrane	GO:0015020//glucuronosyltransferase activity;GO:0016740//transferase activity;GO:0016757//transferase activity, transferring glycosyl groups;GO:0016758//transferase activity, transferring hexosyl groups	-
ncbi_100152607	188.27	194.74	131.66	37.82	28.96	44.51	57.93	67.18	66.97	145.77	152.85	158.19	3439	2051	2297	963	797	1284	2391	2603	2325	7331	5826	6542	LUM	lumican	Human Diseases	Cancers	ko05205//Proteoglycans in cancer	K08122	GO:0005583//fibrillar collagen trimer;GO:0005615//extracellular space;GO:0031012//extracellular matrix;GO:0062023//collagen-containing extracellular matrix	GO:0005515//protein binding;GO:0005518//collagen binding;GO:0030021//extracellular matrix structural constituent conferring compression resistance	GO:0007601//visual perception;GO:0030199//collagen fibril organization;GO:0032914//positive regulation of transforming growth factor beta1 production;GO:0045944//positive regulation of transcription by RNA polymerase II
ncbi_100152623	1.51	1.17	0.54	0.17	0.57	0.24	0.53	0.56	0.5	1.52	1.68	1.5	71	26.18	24	11.44	20.98	17.61	56.24	55.28	44.8	195.1	163.47	158.72	ZNF37A	zinc finger protein 37A, transcript variant X2	-	-	-	-	GO:0005634//nucleus	GO:0003676//nucleic acid binding;GO:0046872//metal ion binding	GO:0006355//regulation of transcription, DNA-templated
ncbi_100152635	5.57	5.57	3.31	1.11	0.65	1.32	1.97	2.24	2.66	4.92	5.04	4.81	270	157	155	75	48	100	217	230	245	658	511	528	MPP5	membrane palmitoylated protein 5, transcript variant X1	Human Diseases;Cellular Processes;Environmental Information Processing	Infectious diseases;Cellular community - eukaryotes;Signal transduction	ko05165//Human papillomavirus infection;ko04530//Tight junction;ko04390//Hippo signaling pathway	K06091;K06091;K06091	GO:0005737//cytoplasm;GO:0005886//plasma membrane;GO:0005912//adherens junction;GO:0032991//protein-containing complex;GO:0035749//myelin sheath adaxonal region;GO:0043219//lateral loop;GO:0043220//Schmidt-Lanterman incisure	GO:0005515//protein binding;GO:0019904//protein domain specific binding	GO:0002011//morphogenesis of an epithelial sheet;GO:0007009//plasma membrane organization;GO:0010467//gene expression;GO:0032287//peripheral nervous system myelin maintenance;GO:0034613//cellular protein localization;GO:0035750//protein localization to myelin sheath abaxonal region;GO:0070830//bicellular tight junction assembly;GO:0090162//establishment of epithelial cell polarity
ncbi_100152664	8.79	8.2	5.21	3.42	2.98	4.1	3.82	5.27	4.89	12.57	12	12.14	674	361	382	365	343	497	662	860	714	2653	1923	2103	BTBD7	BTB domain containing 7, transcript variant X1	-	-	-	-	-	GO:0005515//protein binding	GO:0061138//morphogenesis of a branching epithelium
ncbi_100152679	7.45	7.54	4.49	1.66	1.72	2.12	2.25	2.94	2.17	9.49	10.03	9.47	498	288	280	155	165	222	330	413	274	1743	1366	1412	PLCB1	phospholipase C beta 1, transcript variant X1	Metabolism;Human Diseases;Human Diseases;Environmental Information Processing;Human Diseases;Environmental Information Processing;Organismal Systems;Human Diseases;Environmental Information Processing;Human Diseases;Organismal Systems;Organismal Systems;Organismal Systems;Environmental Information Processing;Environmental Information Processing;Organismal Systems;Environmental Information Process…	Global and overview maps;Cancers;Infectious diseases;Signal transduction;Neurodegenerative diseases;Signal transduction;Immune system;Neurodegenerative diseases;Signal transduction;Endocrine and metabolic diseases;Endocrine system;Immune system;Nervous system;Signal transduction;Signal transduction;Circulatory system;Signal transduction;Endocrine system;Endocrine system;Nervous system;Immune syst…	ko01100//Metabolic pathways;ko05200//Pathways in cancer;ko05163//Human cytomegalovirus infection;ko04015//Rap1 signaling pathway;ko05016//Huntington disease;ko04020//Calcium signaling pathway;ko04062//Chemokine signaling pathway;ko05010//Alzheimer disease;ko04022//cGMP - PKG signaling pathway;ko04934//Cushing syndrome;ko04921//Oxytocin signaling pathway;ko04621//NOD-like receptor signaling pathwa…	K05858;K05858;K05858;K05858;K05858;K05858;K05858;K05858;K05858;K05858;K05858;K05858;K05858;K05858;K05858;K05858;K05858;K05858;K05858;K05858;K05858;K05858;K05858;K05858;K05858;K05858;K05858;K05858;K05858;K05858;K05858;K05858;K05858;K05858;K05858;K05858;K05858;K05858;K05858;K05858;K05858;K05858;K05858;K05858;K05858;K05858;K05858;K05858;K05858;K05858;K05858	GO:0000790//nuclear chromatin;GO:0005623//cell;GO:0005634//nucleus;GO:0005737//cytoplasm;GO:0016607//nuclear speck;GO:0032991//protein-containing complex;GO:0098794//postsynapse;GO:0098978//glutamatergic synapse;GO:0098982//GABA-ergic synapse	GO:0004435//phosphatidylinositol phospholipase C activity;GO:0005096//GTPase activator activity;GO:0005509//calcium ion binding;GO:0005516//calmodulin binding;GO:0005521//lamin binding;GO:0005546//phosphatidylinositol-4,5-bisphosphate binding;GO:0008081//phosphoric diester hydrolase activity;GO:0016787//hydrolase activity;GO:0019899//enzyme binding	GO:0000086//G2/M transition of mitotic cell cycle;GO:0006629//lipid metabolic process;GO:0007165//signal transduction;GO:0007213//G protein-coupled acetylcholine receptor signaling pathway;GO:0007215//glutamate receptor signaling pathway;GO:0007420//brain development;GO:0007613//memory;GO:0008277//regulation of G protein-coupled receptor signaling pathway;GO:0016042//lipid catabolic process;GO:00…
ncbi_100152690	1.89	2.38	1.35	0.87	0.32	1.01	1.12	0.95	0.97	2.37	2.4	2.38	87	63	59.15	56	22	73	116	93	85	299.61	230	247.62	LOC100152690	zinc finger protein 280B	-	-	-	-	GO:0005634//nucleus	GO:0003676//nucleic acid binding;GO:0003677//DNA binding;GO:0003700//DNA-binding transcription factor activity	GO:0006355//regulation of transcription, DNA-templated
ncbi_100152728	19.09	21.76	13.14	8.3	5.72	8.63	9.8	11.98	12.74	32.1	41.3	38.79	175	115	115	106	79	125	203	233	222	810	790	805	FKBP3	FK506 binding protein 3	-	-	-	-	GO:0005634//nucleus	GO:0003755//peptidyl-prolyl cis-trans isomerase activity;GO:0016853//isomerase activity	GO:0000413//protein peptidyl-prolyl isomerization
ncbi_100152749	5.26	5.98	4.64	1.48	1.99	1.64	6.22	6.61	6.17	1.14	1.35	1.5	209	137	176	82	119	103	558	557	465.11	125	112	135	CA12	carbonic anhydrase 12, transcript variant X1	Metabolism	Energy metabolism	ko00910//Nitrogen metabolism	K01672	GO:0016020//membrane;GO:0016021//integral component of membrane	GO:0004089//carbonate dehydratase activity;GO:0008270//zinc ion binding;GO:0046872//metal ion binding	GO:0055064//chloride ion homeostasis
ncbi_100152774	7.33	7.22	4.34	1.99	0.85	1.81	3.06	3.62	3.66	11.9	12.67	12.71	403	228	229	120	65	129	373	428	408	1763	1419	1491	ZNF644	zinc finger protein 644, transcript variant X11	-	-	-	-	GO:0005634//nucleus	GO:0003676//nucleic acid binding;GO:0003700//DNA-binding transcription factor activity	GO:0006355//regulation of transcription, DNA-templated
ncbi_100152778	4.25	4.27	2.2	0.74	0.53	0.76	1.26	1.53	1.69	3.93	4.07	3.61	202	117	100	49	38	57	135	154	153	515	404	389	THAP2	THAP domain containing 2	-	-	-	-	GO:0005730//nucleolus	GO:0003676//nucleic acid binding;GO:0003677//DNA binding	-
ncbi_100152792	2.72	2.29	4.24	0.33	0.71	0.64	2.4	2.77	2.64	0.24	0.39	0.38	54	26	80	9	21	20	107	116	99	13	16	17	CA9	carbonic anhydrase 9, transcript variant X5	Metabolism	Energy metabolism	ko00910//Nitrogen metabolism	K01672	GO:0016020//membrane;GO:0016021//integral component of membrane	GO:0004089//carbonate dehydratase activity;GO:0008270//zinc ion binding;GO:0046872//metal ion binding	-
ncbi_100152812	5.07	3.96	2.44	1.92	1.69	1.96	2.29	2.33	2.98	5.9	5.37	6.1	191	88	88	88	98	117	200	184	216	626	432	530	DENND6A	DENN domain containing 6A, transcript variant X1	-	-	-	-	GO:0005737//cytoplasm;GO:0043231//intracellular membrane-bounded organelle;GO:0055037//recycling endosome	GO:0017112//Rab guanyl-nucleotide exchange factor activity	GO:2000049//positive regulation of cell-cell adhesion mediated by cadherin
ncbi_100152819	8.76	5.65	5.25	2.11	1.19	1.85	1.73	2.73	2.18	12.88	10.82	12.46	370	145	210	113.14	91	109	177.08	305	167.44	1797	1171.39	1455	PDE1A	phosphodiesterase 1A, transcript variant X1	Organismal Systems;Environmental Information Processing;Metabolism;Human Diseases;Organismal Systems;Organismal Systems	Sensory system;Signal transduction;Nucleotide metabolism;Substance dependence;Sensory system;Endocrine system	ko04740//Olfactory transduction;ko04020//Calcium signaling pathway;ko00230//Purine metabolism;ko05032//Morphine addiction;ko04742//Taste transduction;ko04924//Renin secretion	K13755;K13755;K13755;K13755;K13755;K13755	GO:0043025//neuronal cell body	GO:0004114//3',5'-cyclic-nucleotide phosphodiesterase activity;GO:0008081//phosphoric diester hydrolase activity;GO:0016787//hydrolase activity;GO:0046872//metal ion binding;GO:0048101//calcium- and calmodulin-regulated 3',5'-cyclic-GMP phosphodiesterase activity	GO:0007165//signal transduction
ncbi_100152831	3.36	4.72	2.28	0.73	0.87	1.03	1.22	1.85	2.74	5.74	5.85	5.57	105	85	68	32	41	51	86	123	163	494	382	394	PUM3	pumilio RNA binding family member 3	-	-	-	-	GO:0005654//nucleoplasm;GO:0005694//chromosome;GO:0005730//nucleolus;GO:0005783//endoplasmic reticulum	GO:0003723//RNA binding;GO:0003729//mRNA binding	GO:0006417//regulation of translation;GO:0010835//regulation of protein ADP-ribosylation
ncbi_100152912	1.13	0.92	0.75	0.43	0.31	0.39	0.41	0.68	0.62	1.68	1.57	1.71	99	47	63	53	41	54	81	128	104	408	288	341	STXBP5	syntaxin binding protein 5, transcript variant X3	-	-	-	-	GO:0005737//cytoplasm;GO:0005829//cytosol;GO:0005886//plasma membrane;GO:0031201//SNARE complex	GO:0005096//GTPase activator activity;GO:0005515//protein binding;GO:0017137//Rab GTPase binding;GO:0019905//syntaxin binding;GO:0045159//myosin II binding	GO:0017157//regulation of exocytosis;GO:0043547//positive regulation of GTPase activity;GO:0050708//regulation of protein secretion
ncbi_100152934	17.43	17.23	11.99	3.52	3	3.65	0.99	0.97	1.07	4.21	4.35	4.64	828	472	544	233	215	274	106	98	97	551	431	499	TRPA1	transient receptor potential cation channel subfamily A member 1, transcript variant X1	Organismal Systems	Sensory system	ko04750//Inflammatory mediator regulation of TRP channels	K04984	GO:0005623//cell;GO:0005887//integral component of plasma membrane;GO:0016020//membrane;GO:0016021//integral component of membrane;GO:0032421//stereocilium bundle	GO:0005216//ion channel activity;GO:0005262//calcium channel activity;GO:0005515//protein binding;GO:0015267//channel activity;GO:0015278//calcium-release channel activity;GO:0042802//identical protein binding;GO:0097604//temperature-gated cation channel activity	GO:0006811//ion transport;GO:0006816//calcium ion transport;GO:0007166//cell surface receptor signaling pathway;GO:0009409//response to cold;GO:0010033//response to organic substance;GO:0014070//response to organic cyclic compound;GO:0019233//sensory perception of pain;GO:0034220//ion transmembrane transport;GO:0042493//response to drug;GO:0042542//response to hydrogen peroxide;GO:0048265//respon…
ncbi_100153033	5.58	5.2	2.58	2.23	1.42	2.16	3.31	3.47	4.67	10.96	9.82	10.94	242	130	107	135	93	148	324	319	385	1308	888	1074	STK17B	serine/threonine kinase 17b	-	-	-	-	GO:0005634//nucleus	GO:0000166//nucleotide binding;GO:0004672//protein kinase activity;GO:0004674//protein serine/threonine kinase activity;GO:0005524//ATP binding;GO:0016301//kinase activity	GO:0006468//protein phosphorylation;GO:0016310//phosphorylation;GO:0035556//intracellular signal transduction;GO:2000271//positive regulation of fibroblast apoptotic process
ncbi_100153051	5.36	4.09	2.78	0.74	0.69	0.9	1.96	2.65	2.95	5.06	5.15	5.03	446	196	221	86	86	118	368	467	466	1158	894	947	TMF1	TATA element modulatory factor 1	-	-	-	-	GO:0005783//endoplasmic reticulum;GO:0005794//Golgi apparatus	-	GO:0001675//acrosome assembly;GO:0001819//positive regulation of cytokine production;GO:0007286//spermatid development;GO:0007289//spermatid nucleus differentiation;GO:0008584//male gonad development;GO:0010629//negative regulation of gene expression;GO:0030317//flagellated sperm motility;GO:0032275//luteinizing hormone secretion;GO:0033327//Leydig cell differentiation;GO:0042742//defense respons…
ncbi_100153052	33.24	36.33	28.37	14.02	11.69	14.67	40.69	41.47	38.8	13.92	13.01	14.24	568	358	463	334	301	396	1571	1503	1260	655	464	551	SMS	spermine synthase	Metabolism;Metabolism;Metabolism;Metabolism;Metabolism	Global and overview maps;Metabolism of other amino acids;Amino acid metabolism;Amino acid metabolism;Metabolism of other amino acids	ko01100//Metabolic pathways;ko00480//Glutathione metabolism;ko00330//Arginine and proline metabolism;ko00270//Cysteine and methionine metabolism;ko00410//beta-Alanine metabolism	K00802;K00802;K00802;K00802;K00802	-	GO:0016740//transferase activity;GO:0016768//spermine synthase activity	GO:0006596//polyamine biosynthetic process;GO:0006597//spermine biosynthetic process;GO:0008215//spermine metabolic process
ncbi_100153068	1.12	1.04	1.84	2.65	3.27	3.07	0.24	0.14	0.43	1.3	0.93	1.37	30	16	47	99	132	130	14	8	22	96	52	83	ASB2	ankyrin repeat and SOCS box containing 2, transcript variant X1	-	-	-	-	GO:0000151//ubiquitin ligase complex	GO:0005515//protein binding;GO:0061630//ubiquitin protein ligase activity	GO:0016567//protein ubiquitination;GO:0035914//skeletal muscle cell differentiation
ncbi_100153069	3.18	3.3	2.1	1.22	0.92	1.2	1.32	1.61	1.36	3.77	4.51	4.14	321	192	202	171	140	191	302	344	261	1045	908	932	ZNF318	zinc finger protein 318, transcript variant X1	-	-	-	-	GO:0005634//nucleus;GO:0005654//nucleoplasm;GO:0005829//cytosol	GO:0003676//nucleic acid binding;GO:0008270//zinc ion binding;GO:0042803//protein homodimerization activity	GO:0045892//negative regulation of transcription, DNA-templated;GO:0045893//positive regulation of transcription, DNA-templated
ncbi_100153076	7.7	7	3.77	2.77	2.06	3.5	3.28	2.86	5.27	12.29	10.36	11.52	87.33	47.96	41.95	41.97	36.15	62.23	82.85	70.36	112.93	378.98	242.06	295.31	DTWD1	DTW domain containing 1, transcript variant X2	-	-	-	-	-	-	-
ncbi_100153094	2.35	2.13	2.14	7.56	8.9	7.32	2.49	2.41	2.26	7.32	6.28	7.1	23	12	20	103	131	113	55	50	42	197	128	157	LOC100153094	glutathione S-transferase theta-1	Human Diseases;Human Diseases;Human Diseases;Human Diseases;Metabolism;Human Diseases;Metabolism;Metabolism;Metabolism	Cancers;Cancers;Cardiovascular diseases;Drug resistance;Xenobiotics biodegradation and metabolism;Cancers;Metabolism of other amino acids;Xenobiotics biodegradation and metabolism;Xenobiotics biodegradation and metabolism	ko05200//Pathways in cancer;ko05225//Hepatocellular carcinoma;ko05418//Fluid shear stress and atherosclerosis;ko01524//Platinum drug resistance;ko00983//Drug metabolism - other enzymes;ko05204//Chemical carcinogenesis;ko00480//Glutathione metabolism;ko00980//Metabolism of xenobiotics by cytochrome P450;ko00982//Drug metabolism - cytochrome P450	K00799;K00799;K00799;K00799;K00799;K00799;K00799;K00799;K00799	GO:0005737//cytoplasm	GO:0004364//glutathione transferase activity;GO:0005515//protein binding	GO:0006749//glutathione metabolic process
ncbi_100153138	1.79	1.87	1.19	0.48	0.37	0.63	0.82	1.04	0.96	2.63	2.56	2.38	137	82	88	52	43	75	145	169	139	549	405	410	OGFRL1	opioid growth factor receptor like 1, transcript variant X2	-	-	-	-	GO:0016020//membrane	GO:0004985//opioid receptor activity;GO:0038023//signaling receptor activity	GO:0038003//opioid receptor signaling pathway
ncbi_100153161	9.8	10.85	6.24	3.78	2.81	4.42	4.68	7.05	6.42	15.34	17.21	17.74	721.45	457	432.75	383.73	310.98	499.56	786.73	1100.03	894.91	3105.07	2651.21	2962.78	MPDZ	multiple PDZ domain crumbs cell polarity complex component, transcript variant X1	Cellular Processes	Cellular community - eukaryotes	ko04530//Tight junction	K06095	GO:0005737//cytoplasm;GO:0005923//bicellular tight junction;GO:0016324//apical plasma membrane;GO:0016327//apicolateral plasma membrane;GO:0031410//cytoplasmic vesicle;GO:0043220//Schmidt-Lanterman incisure	GO:0005515//protein binding;GO:0008022//protein C-terminus binding	GO:0007155//cell adhesion
ncbi_100153176	0	0	0	0.26	0.6	0.46	0.08	0.13	0.14	0.49	0.74	0.48	0	0	0	4	10	8	2	3	3	15	17	12	SFRP5	secreted frizzled related protein 5	Environmental Information Processing	Signal transduction	ko04310//Wnt signaling pathway	K02222	GO:0005576//extracellular region;GO:0005615//extracellular space	GO:0005515//protein binding;GO:0017147//Wnt-protein binding	GO:0007275//multicellular organism development;GO:0008285//negative regulation of cell proliferation;GO:0016055//Wnt signaling pathway;GO:0030111//regulation of Wnt signaling pathway;GO:0030510//regulation of BMP signaling pathway;GO:0043433//negative regulation of DNA-binding transcription factor activity;GO:0051898//negative regulation of protein kinase B signaling;GO:0060070//canonical Wnt sig…
ncbi_100153197	2.27	1.52	0.93	0.36	0.23	0.31	1.11	1.23	1.22	2.45	2.83	2.71	125	48	49	28	19	27	138	143	127	370	323	337	ARID4A	AT-rich interaction domain 4A	-	-	-	-	GO:0005634//nucleus;GO:0005654//nucleoplasm;GO:0005829//cytosol;GO:0005886//plasma membrane;GO:0017053//transcriptional repressor complex	GO:0003677//DNA binding;GO:0044212//transcription regulatory region DNA binding	GO:0006349//regulation of gene expression by genetic imprinting;GO:0006357//regulation of transcription by RNA polymerase II;GO:0007283//spermatogenesis;GO:0034773//histone H4-K20 trimethylation;GO:0036124//histone H3-K9 trimethylation;GO:0045892//negative regulation of transcription, DNA-templated;GO:0045944//positive regulation of transcription by RNA polymerase II;GO:0048821//erythrocyte devel…
ncbi_100153217	2.67	2.42	1.55	0.49	0.59	0.91	0.93	1.17	1.25	2.74	2.08	2.65	121	63	67	31	40	65	93	109	108	330	196	268	IKZF5	IKAROS family zinc finger 5, transcript variant X2	-	-	-	-	GO:0005654//nucleoplasm;GO:0032991//protein-containing complex	GO:0000977//RNA polymerase II regulatory region sequence-specific DNA binding;GO:0001227//DNA-binding transcription repressor activity, RNA polymerase II-specific;GO:0003676//nucleic acid binding;GO:0003700//DNA-binding transcription factor activity;GO:0008270//zinc ion binding;GO:0019904//protein domain specific binding;GO:0044212//transcription regulatory region DNA binding	GO:0000122//negative regulation of transcription by RNA polymerase II;GO:0045944//positive regulation of transcription by RNA polymerase II
ncbi_100153225	4.4	3.05	5.2	12.58	12.01	12.05	1.41	1.3	1.95	4.03	3.71	4.17	156	62	177	624	644	678	114	98	132	394	276	336	SEMA3F	semaphorin 3F, transcript variant X1	Organismal Systems	Development	ko04360//Axon guidance	K06840	GO:0005615//extracellular space;GO:0005887//integral component of plasma membrane;GO:0098978//glutamatergic synapse	GO:0005515//protein binding;GO:0030215//semaphorin receptor binding;GO:0045499//chemorepellent activity	GO:0001755//neural crest cell migration;GO:0007411//axon guidance;GO:0021612//facial nerve structural organization;GO:0021637//trigeminal nerve structural organization;GO:0021675//nerve development;GO:0021785//branchiomotor neuron axon guidance;GO:0030335//positive regulation of cell migration;GO:0036486//ventral trunk neural crest cell migration;GO:0048843//negative regulation of axon extension …
ncbi_100153228	7.47	7.24	4.64	2.11	1.77	2.36	3.61	3.99	3.48	8.78	9.62	9.48	619	346	367	244	221	309	676	702	548	2004	1664	1779	TNKS	tankyrase	-	-	-	-	GO:0000781//chromosome, telomeric region;GO:0000784//nuclear chromosome, telomeric region;GO:0005634//nucleus;GO:0005654//nucleoplasm;GO:0005737//cytoplasm;GO:0005794//Golgi apparatus;GO:0005829//cytosol;GO:0016604//nuclear body;GO:0031965//nuclear membrane;GO:0097431//mitotic spindle pole	GO:0003950//NAD+ ADP-ribosyltransferase activity;GO:0005515//protein binding;GO:0008270//zinc ion binding;GO:0016740//transferase activity;GO:0016757//transferase activity, transferring glycosyl groups;GO:0042393//histone binding;GO:1990404//protein ADP-ribosylase activity	GO:0000209//protein polyubiquitination;GO:0006471//protein ADP-ribosylation;GO:0016055//Wnt signaling pathway;GO:0018105//peptidyl-serine phosphorylation;GO:0018107//peptidyl-threonine phosphorylation;GO:0032212//positive regulation of telomere maintenance via telomerase;GO:0045944//positive regulation of transcription by RNA polymerase II;GO:0051225//spindle assembly;GO:0051973//positive regulat…
ncbi_100153233	1.81	2.38	1.06	0.71	0.51	0.46	0.83	1.52	1.51	3.6	4.1	3.86	74	55	41	40	32	30	76	130	116	401	345	354	NBN	nibrin, transcript variant X1	Cellular Processes;Genetic Information Processing	Cell growth and death;Replication and repair	ko04218//Cellular senescence;ko03440//Homologous recombination	K10867;K10867	GO:0000781//chromosome, telomeric region;GO:0000784//nuclear chromosome, telomeric region;GO:0005634//nucleus;GO:0005657//replication fork;GO:0005730//nucleolus;GO:0016605//PML body;GO:0030870//Mre11 complex;GO:0035861//site of double-strand break;GO:0042405//nuclear inclusion body	GO:0003678//DNA helicase activity;GO:0003684//damaged DNA binding;GO:0005515//protein binding;GO:0008134//transcription factor binding;GO:0047485//protein N-terminus binding	GO:0000077//DNA damage checkpoint;GO:0000723//telomere maintenance;GO:0000724//double-strand break repair via homologous recombination;GO:0001701//in utero embryonic development;GO:0001832//blastocyst growth;GO:0006281//DNA repair;GO:0006302//double-strand break repair;GO:0006974//cellular response to DNA damage stimulus;GO:0007049//cell cycle;GO:0007093//mitotic cell cycle checkpoint;GO:0007095/…
ncbi_100153235	3.96	3.56	2.02	0.94	0.67	1.38	1.64	2.07	1.96	4.68	5.26	4.58	265.56	138.06	127.05	89.42	65.84	129.48	245.76	292.98	254.58	865.43	736.23	709.21	RBM26	RNA binding motif protein 26, transcript variant X22	-	-	-	-	GO:0005634//nucleus	GO:0003676//nucleic acid binding;GO:0003723//RNA binding;GO:0003729//mRNA binding;GO:0046872//metal ion binding	GO:0006397//mRNA processing;GO:0046833//positive regulation of RNA export from nucleus
ncbi_100153257	5.84	4.79	3.19	1.56	1.11	1.61	2.88	3.83	3.84	8.55	8.36	8.18	662	313	345	247	190	289	737	921	828	2667	1978	2100	MMP16	matrix metallopeptidase 16	Human Diseases;Organismal Systems	Cancers;Endocrine system	ko05206//MicroRNAs in cancer;ko04928//Parathyroid hormone synthesis, secretion and action	K07996;K07996	GO:0005615//extracellular space;GO:0005887//integral component of plasma membrane;GO:0016020//membrane;GO:0016021//integral component of membrane;GO:0031012//extracellular matrix	GO:0004222//metalloendopeptidase activity;GO:0008233//peptidase activity;GO:0008237//metallopeptidase activity;GO:0008270//zinc ion binding;GO:0016787//hydrolase activity;GO:0046872//metal ion binding;GO:0070006//metalloaminopeptidase activity	GO:0001501//skeletal system development;GO:0001503//ossification;GO:0001958//endochondral ossification;GO:0006508//proteolysis;GO:0016485//protein processing;GO:0030198//extracellular matrix organization;GO:0030574//collagen catabolic process;GO:0035988//chondrocyte proliferation;GO:0048701//embryonic cranial skeleton morphogenesis;GO:0060348//bone development;GO:0097094//craniofacial suture morp…
ncbi_100153296	4.07	3.64	2.74	1.34	1.36	1.58	2.81	2.95	3.01	5.52	6.11	6.51	193	99	124	89	97	120	301	304	274	716	601	706	RBL1	RB transcriptional corepressor like 1, transcript variant X1	Human Diseases;Human Diseases;Cellular Processes;Cellular Processes;Environmental Information Processing	Infectious diseases;Cancers;Cell growth and death;Cell growth and death;Signal transduction	ko05165//Human papillomavirus infection;ko05203//Viral carcinogenesis;ko04218//Cellular senescence;ko04110//Cell cycle;ko04350//TGF-beta signaling pathway	K04681;K04681;K04681;K04681;K04681	GO:0000785//chromatin;GO:0005634//nucleus;GO:0005654//nucleoplasm;GO:0005667//transcription factor complex	GO:0001012//RNA polymerase II regulatory region DNA binding;GO:0001102//RNA polymerase II activating transcription factor binding;GO:0008134//transcription factor binding;GO:1990841//promoter-specific chromatin binding	GO:0000122//negative regulation of transcription by RNA polymerase II;GO:0006357//regulation of transcription by RNA polymerase II;GO:0007346//regulation of mitotic cell cycle;GO:0010629//negative regulation of gene expression;GO:0030154//cell differentiation;GO:0043550//regulation of lipid kinase activity;GO:0051302//regulation of cell division;GO:0051726//regulation of cell cycle;GO:2000134//ne…
ncbi_100153332	15.77	13.45	8.8	1.42	1.9	3.13	6.22	6.97	7.84	16.06	16.63	15.35	667.85	326.98	363.68	86.16	121.6	212.97	601.74	637.83	627.87	1912.71	1497.73	1503.2	OXR1	oxidation resistance 1, transcript variant X2	-	-	-	-	-	-	GO:0055114//oxidation-reduction process
ncbi_100153354	11.51	12.46	10.31	5.09	4.22	6.16	5.48	5.72	5.58	11.33	12.88	14.54	263.88	164.61	225.63	162.55	145.88	222.85	283.78	277.87	242.86	715.13	616.2	754.5	CNOT2	CCR4-NOT transcription complex subunit 2	Genetic Information Processing	Folding, sorting and degradation	ko03018//RNA degradation	K12605	GO:0005634//nucleus;GO:0005654//nucleoplasm;GO:0005737//cytoplasm;GO:0005829//cytosol;GO:0005886//plasma membrane;GO:0030014//CCR4-NOT complex;GO:0030015//CCR4-NOT core complex	GO:0001226//RNA polymerase II transcription corepressor binding;GO:0004535//poly(A)-specific ribonuclease activity	GO:0000122//negative regulation of transcription by RNA polymerase II;GO:0001829//trophectodermal cell differentiation;GO:0006355//regulation of transcription, DNA-templated;GO:0010606//positive regulation of cytoplasmic mRNA processing body assembly;GO:0033147//negative regulation of intracellular estrogen receptor signaling pathway;GO:0090503//RNA phosphodiester bond hydrolysis, exonucleolytic;…
ncbi_100153355	0.88	0.51	0.43	1.09	1.71	1.43	0.32	0.39	0.4	1.65	1.8	1.7	30	10	14	52	88	77	25	28	26	155	128	131	LRP11	LDL receptor related protein 11	-	-	-	-	GO:0005575//cellular_component;GO:0016020//membrane;GO:0016021//integral component of membrane	GO:0005515//protein binding;GO:0051219//phosphoprotein binding	GO:0009408//response to heat;GO:0009409//response to cold;GO:0009414//response to water deprivation;GO:0009612//response to mechanical stimulus;GO:0033555//multicellular organismal response to stress;GO:0035902//response to immobilization stress;GO:0042594//response to starvation
ncbi_100153367	0.49	0.5	0.33	0.13	0.15	0.04	0.4	0.7	0.44	1.2	1.59	1.28	30.35	17.68	19.48	10.84	13.89	3.92	56.06	91.54	51.15	203.55	205.05	179.18	N4BP2L1	NEDD4 binding protein 2 like 1	-	-	-	-	-	-	-
ncbi_100153402	2.4	2.37	0.81	0.84	0.56	0.91	1.65	1.81	2.96	4.86	4.27	4.97	103	60	34	50	37	62	160	165	242	576	384	484	G2E3	G2/M-phase specific E3 ubiquitin protein ligase, transcript variant X1	-	-	-	-	GO:0005794//Golgi apparatus;GO:0005829//cytosol;GO:0043231//intracellular membrane-bounded organelle	GO:0004842//ubiquitin-protein transferase activity;GO:0016740//transferase activity;GO:0046872//metal ion binding	GO:0016567//protein ubiquitination
ncbi_100153407	17.24	9.66	15.23	2.54	4.79	3.67	3.65	4.11	4.64	0.84	1.03	1.18	290	137	342	87	107	132	173	180	181	57	40	65	CSDC2	cold shock domain containing C2	-	-	-	-	GO:0005737//cytoplasm	GO:0003676//nucleic acid binding;GO:0003730//mRNA 3'-UTR binding	GO:0043488//regulation of mRNA stability
ncbi_100153410	14.88	16.85	9.68	6.88	5.88	7.64	7.03	7.8	7.2	16.43	15.13	16.5	507	331	315	327	302	411	541	564	466	1541	1076	1273	STK38	serine/threonine kinase 38	-	-	-	-	GO:0005634//nucleus;GO:0005737//cytoplasm;GO:0005829//cytosol	GO:0000166//nucleotide binding;GO:0000287//magnesium ion binding;GO:0004672//protein kinase activity;GO:0004674//protein serine/threonine kinase activity;GO:0005524//ATP binding;GO:0016301//kinase activity;GO:0016740//transferase activity;GO:0031435//mitogen-activated protein kinase kinase kinase binding	GO:0006464//cellular protein modification process;GO:0006468//protein phosphorylation;GO:0016310//phosphorylation;GO:0018105//peptidyl-serine phosphorylation;GO:0035556//intracellular signal transduction;GO:0043407//negative regulation of MAP kinase activity
ncbi_100153489	4.92	4.47	2.81	1.24	0.68	1.25	2.2	3.12	2.69	7.35	7.55	7.15	487	255	266	171	102	195	492	654	506	2004	1559	1603	PTAR1	protein prenyltransferase alpha subunit repeat containing 1	-	-	-	-	GO:0005737//cytoplasm	GO:0008318//protein prenyltransferase activity;GO:0016740//transferase activity	GO:0018342//protein prenylation
ncbi_100153507	48.43	56.25	52.7	21.8	21.84	20.44	54.38	52.2	53.2	16.04	15.82	16.33	770.06	515.72	800.46	483.31	523.18	513.47	1953.93	1760.56	1607.79	702.26	525.05	587.97	TUBB2B	tubulin, beta 2B class IIb	Cellular Processes;Cellular Processes	Transport and catabolism;Cellular community - eukaryotes	ko04145//Phagosome;ko04540//Gap junction	K07375;K07375	-	-	-
ncbi_100153508	2.48	2.64	3.03	0.34	0.38	0.45	3.39	2.94	3.09	0.55	0.51	0.54	125	77	146	24	29	36	387	315	297	77	54	62	NPR1	natriuretic peptide receptor 1	Organismal Systems;Environmental Information Processing;Metabolism;Environmental Information Processing;Organismal Systems;Organismal Systems;Organismal Systems;Organismal Systems;Organismal Systems	Environmental adaptation;Signal transduction;Nucleotide metabolism;Signal transduction;Endocrine system;Circulatory system;Endocrine system;Endocrine system;Endocrine system	ko04714//Thermogenesis;ko04024//cAMP signaling pathway;ko00230//Purine metabolism;ko04022//cGMP - PKG signaling pathway;ko04921//Oxytocin signaling pathway;ko04270//Vascular smooth muscle contraction;ko04925//Aldosterone synthesis and secretion;ko04924//Renin secretion;ko04923//Regulation of lipolysis in adipocyte	K12323;K12323;K12323;K12323;K12323;K12323;K12323;K12323;K12323	GO:0005886//plasma membrane;GO:0016020//membrane;GO:0016021//integral component of membrane;GO:0043235//receptor complex	GO:0000166//nucleotide binding;GO:0001653//peptide receptor activity;GO:0004383//guanylate cyclase activity;GO:0004672//protein kinase activity;GO:0005524//ATP binding;GO:0016829//lyase activity;GO:0016849//phosphorus-oxygen lyase activity;GO:0016941//natriuretic peptide receptor activity;GO:0017046//peptide hormone binding;GO:0042562//hormone binding	GO:0006182//cGMP biosynthetic process;GO:0006468//protein phosphorylation;GO:0007165//signal transduction;GO:0007168//receptor guanylyl cyclase signaling pathway;GO:0009190//cyclic nucleotide biosynthetic process;GO:0035556//intracellular signal transduction
ncbi_100153530	1.43	0.97	0.9	0.15	0.15	0.32	0.83	1.19	1.34	2.65	2.69	2.38	127	45	71	17	18	40	159	214	199	595	444	437	ZNF518A	zinc finger protein 518A, transcript variant X3	-	-	-	-	GO:0005634//nucleus	GO:0003676//nucleic acid binding	GO:0006355//regulation of transcription, DNA-templated
ncbi_100153567	15.05	14.36	5.83	2.96	2.07	3.81	5.18	7.08	7.52	26.84	24.05	25.08	1015	558.83	375.81	278.36	210.77	406.49	788.7	1013.29	962.72	4984.65	3384.47	3831.89	SKIL	SKI like proto-oncogene, transcript variant X1	Cellular Processes	Cellular community - eukaryotes	ko04550//Signaling pathways regulating pluripotency of stem cells	K18499	GO:0005634//nucleus;GO:0005667//transcription factor complex;GO:0032991//protein-containing complex	GO:0000978//RNA polymerase II proximal promoter sequence-specific DNA binding;GO:0001227//DNA-binding transcription repressor activity, RNA polymerase II-specific;GO:0003682//chromatin binding;GO:0003714//transcription corepressor activity;GO:0046332//SMAD binding	GO:0000122//negative regulation of transcription by RNA polymerase II;GO:0001825//blastocyst formation;GO:0002260//lymphocyte homeostasis;GO:0007050//cell cycle arrest;GO:0007179//transforming growth factor beta receptor signaling pathway;GO:0030512//negative regulation of transforming growth factor beta receptor signaling pathway;GO:0030514//negative regulation of BMP signaling pathway;GO:004559…
ncbi_100153597	14.39	10.45	6.67	2.99	1.83	2.74	5.29	6.26	7.91	14.5	13.71	14.18	779	326	344	225	149	235	648	717	813	2170	1551	1741	IBTK	inhibitor of Bruton tyrosine kinase, transcript variant X2	-	-	-	-	GO:0005623//cell;GO:0005654//nucleoplasm;GO:0005737//cytoplasm	GO:0005515//protein binding;GO:0019901//protein kinase binding;GO:0030292//protein tyrosine kinase inhibitor activity	GO:0001933//negative regulation of protein phosphorylation;GO:0051209//release of sequestered calcium ion into cytosol;GO:0061099//negative regulation of protein tyrosine kinase activity
ncbi_100153601	3.23	2.6	1.5	0.77	0.67	0.89	1.69	2.02	2.45	3.63	5.08	4.31	70	32	31	24	21	31	83	96	103	221	229	217	MOSPD2	motile sperm domain containing 2	-	-	-	-	GO:0005887//integral component of plasma membrane;GO:0016020//membrane;GO:0016021//integral component of membrane	-	GO:0090023//positive regulation of neutrophil chemotaxis;GO:0090026//positive regulation of monocyte chemotaxis
ncbi_100153603	5.55	5.84	3.61	1.4	0.88	1.39	2.28	2.52	3.04	5.48	5.98	6.04	221.74	134.47	137.83	78	53	88	205.57	214	231	603.12	499	546.55	N4BP2L2	NEDD4 binding protein 2 like 2	-	-	-	-	-	-	-
ncbi_100153617	8.78	9.53	4.09	1.8	0.51	1.13	2.35	2.1	2.67	7.97	8.12	9.43	227	142	101	65	20	46	137	115	131	567	438	552	UFL1	UFM1 specific ligase 1	-	-	-	-	GO:0005737//cytoplasm;GO:0005783//endoplasmic reticulum;GO:0005789//endoplasmic reticulum membrane;GO:0032991//protein-containing complex;GO:0043005//neuron projection	GO:0016874//ligase activity;GO:0061666//UFM1 ligase activity;GO:0071568//UFM1 transferase activity	GO:0008284//positive regulation of cell proliferation;GO:0010468//regulation of gene expression;GO:0031397//negative regulation of protein ubiquitination;GO:0032088//negative regulation of NF-kappaB transcription factor activity;GO:0032434//regulation of proteasomal ubiquitin-dependent protein catabolic process;GO:0032880//regulation of protein localization;GO:0033146//regulation of intracellular…
ncbi_100153621	2.29	2.16	1.32	0.54	0.54	0.66	1.28	2.09	1.91	5.91	5.95	5.61	118	58	63	39	40	51	143	205	174	792	608	621	FAM214A	family with sequence similarity 214 member A, transcript variant X1	-	-	-	-	-	-	-
ncbi_100153642	11.72	17.89	14.12	1.45	2.73	4.34	19.42	19.5	17.24	1.2	1.6	2.42	115.56	101.71	133.02	19.95	40.63	67.6	432.85	407.94	323.09	32.56	33	54.1	ANKRD37	ankyrin repeat domain 37, transcript variant X1	-	-	-	-	-	GO:0005515//protein binding	-
ncbi_100153657	7.53	6.18	4.68	1.73	1.63	2.48	3.57	4.16	3.26	9.58	8.93	10.2	348	171	206	115	115	187	370	402	272	1230	879	1083	PHF20L1	PHD finger protein 20-like 1, transcript variant X1	-	-	-	-	GO:0005634//nucleus	GO:0046872//metal ion binding	GO:0006355//regulation of transcription, DNA-templated
ncbi_100153677	15.03	15.96	9.32	4.02	2.58	3.91	6.16	8.32	7.2	14.08	14.69	14.8	847	514	505	314	218	346	787	997	787	2177	1727	1881	CLIP1	CAP-Gly domain containing linker protein 1, transcript variant X1	Environmental Information Processing	Signal transduction	ko04150//mTOR signaling pathway	K10421	-	-	-
ncbi_100153687	3.62	2.36	1.92	1.23	0.78	1.25	1.17	2.96	2.87	6.44	5.33	5.88	245.06	92.17	123.91	115.79	80	132.38	179.52	420.17	366.68	1193.46	746.39	888.46	HAUS6	HAUS augmin like complex subunit 6, transcript variant X1	-	-	-	-	GO:0070652//HAUS complex	-	GO:0051225//spindle assembly
ncbi_100153734	7.46	7.42	5.06	2.16	1.54	2.39	2.96	3.26	3.33	8.58	9.14	8.7	551	316	357	222	171	279	495	511	468	1746	1410	1456	PDZD8	PDZ domain containing 8	-	-	-	-	GO:0005739//mitochondrion;GO:0005789//endoplasmic reticulum membrane;GO:0016020//membrane;GO:0016021//integral component of membrane;GO:0044233//Mitochondria-associated ER Membrane	GO:0005515//protein binding;GO:0008289//lipid binding;GO:0046872//metal ion binding	GO:0006869//lipid transport;GO:0007010//cytoskeleton organization;GO:0022604//regulation of cell morphogenesis;GO:0035556//intracellular signal transduction;GO:0051560//mitochondrial calcium ion homeostasis;GO:1990456//mitochondrion-endoplasmic reticulum membrane tethering
ncbi_100153738	0.24	0.3	0.1	0.71	0.79	0.64	0.29	0.62	0.57	1.49	1.55	1.37	10	7	4	40	48	41	26	53	44	167	131	127	TRIM9	tripartite motif containing 9, transcript variant X7	-	-	-	-	GO:0005737//cytoplasm;GO:0030425//dendrite	GO:0005515//protein binding;GO:0008270//zinc ion binding;GO:0019904//protein domain specific binding;GO:0042803//protein homodimerization activity;GO:0046872//metal ion binding;GO:0061630//ubiquitin protein ligase activity	GO:0016567//protein ubiquitination;GO:0043161//proteasome-mediated ubiquitin-dependent protein catabolic process
ncbi_100153747	2.6	2	1.38	0.71	0.4	0.65	0.99	1.49	1.43	4.88	5.14	4.64	275	122	139	105	63	108	236	334	288	1421	1134	1110	VPS13A	vacuolar protein sorting 13 homolog A	-	-	-	-	GO:0005623//cell;GO:0019898//extrinsic component of membrane	-	GO:0006623//protein targeting to vacuole;GO:0006914//autophagy;GO:0045053//protein retention in Golgi apparatus
ncbi_100153765	1.29	0.66	1	0.34	0.19	0.18	2.36	1.96	1.33	0.76	0.87	1.01	27	8	20	10	6	6	112	87	53	44	38	48	MEDAG	mesenteric estrogen dependent adipogenesis	-	-	-	-	GO:0005737//cytoplasm	-	GO:0045600//positive regulation of fat cell differentiation
ncbi_100153830	2.32	2.39	1.33	0.49	0.3	0.48	0.66	0.64	0.9	2.23	2.1	2.28	170.25	101.25	93.27	50.08	33.4	55.5	109.4	99.24	125.9	450.89	322.94	379.02	MALT1	MALT1 paracaspase, transcript variant X1	Human Diseases;Organismal Systems;Organismal Systems;Environmental Information Processing;Organismal Systems	Infectious diseases;Immune system;Immune system;Signal transduction;Immune system	ko05152//Tuberculosis;ko04625//C-type lectin receptor signaling pathway;ko04660//T cell receptor signaling pathway;ko04064//NF-kappa B signaling pathway;ko04662//B cell receptor signaling pathway	K07369;K07369;K07369;K07369;K07369	GO:0001650//fibrillar center;GO:0002096//polkadots;GO:0005634//nucleus;GO:0005737//cytoplasm;GO:0005829//cytosol;GO:0032449//CBM complex;GO:0032991//protein-containing complex	GO:0002020//protease binding;GO:0004197//cysteine-type endopeptidase activity;GO:0004842//ubiquitin-protein transferase activity;GO:0008233//peptidase activity;GO:0019209//kinase activator activity;GO:0042802//identical protein binding;GO:0043621//protein self-association	GO:0001923//B-1 B cell differentiation;GO:0002726//positive regulation of T cell cytokine production;GO:0006508//proteolysis;GO:0007250//activation of NF-kappaB-inducing kinase activity;GO:0009620//response to fungus;GO:0016567//protein ubiquitination;GO:0031663//lipopolysaccharide-mediated signaling pathway;GO:0032731//positive regulation of interleukin-1 beta production;GO:0032743//positive reg…
ncbi_100153856	3.38	4.94	3.3	1.29	0.62	1.3	1.95	2.26	2.51	4.32	4.69	5.49	119	93	107	64	31	68	158	179	173	416	342	437	LACC1	laccase domain containing 1, transcript variant X2	-	-	-	-	-	GO:0005507//copper ion binding	-
ncbi_100153917	0.38	0.16	0.22	0.02	0	0.02	0.03	0	0	0.09	0.17	0.1	16	4	9	1	0	1	3	0	0	11	15	9	SLITRK6	SLIT and NTRK like family member 6, transcript variant X1	-	-	-	-	GO:0005886//plasma membrane;GO:0005887//integral component of plasma membrane;GO:0009986//cell surface;GO:0016020//membrane;GO:0016021//integral component of membrane;GO:0071944//cell periphery	GO:0005515//protein binding	GO:0001964//startle response;GO:0002088//lens development in camera-type eye;GO:0002093//auditory receptor cell morphogenesis;GO:0007409//axonogenesis;GO:0007416//synapse assembly;GO:0007601//visual perception;GO:0008344//adult locomotory behavior;GO:0021562//vestibulocochlear nerve development;GO:0031223//auditory behavior;GO:0035264//multicellular organism growth;GO:0042472//inner ear morphogen…
ncbi_100153932	2.65	6.93	7.16	19.91	23.15	23.91	8.29	9.72	8.83	22.98	19.49	18.7	33.72	46.98	84.07	338.31	423.49	464.63	231.87	251.1	207.97	776.64	507.83	522.75	FDPS	farnesyl diphosphate synthase	Metabolism;Human Diseases;Human Diseases;Metabolism	Global and overview maps;Infectious diseases;Infectious diseases;Metabolism of terpenoids and polyketides	ko01100//Metabolic pathways;ko05166//HTLV-I infection;ko05164//Influenza A;ko00900//Terpenoid backbone biosynthesis	K00787;K00787;K00787;K00787	GO:0005654//nucleoplasm;GO:0005737//cytoplasm;GO:0005829//cytosol	GO:0004161//dimethylallyltranstransferase activity;GO:0004337//geranyltranstransferase activity;GO:0016740//transferase activity	GO:0008299//isoprenoid biosynthetic process;GO:0045337//farnesyl diphosphate biosynthetic process
ncbi_100153946	13.18	7.73	14.21	63.77	62.89	64.68	33.83	27.67	31.33	62.56	65.83	67.3	201	68	207	1356	1445	1558	1166	895	908	2627	2095	2324	CEBPD	CCAAT/enhancer binding protein delta	-	-	-	-	GO:0005634//nucleus;GO:0005654//nucleoplasm	GO:0000978//RNA polymerase II proximal promoter sequence-specific DNA binding;GO:0001228//DNA-binding transcription activator activity, RNA polymerase II-specific;GO:0003677//DNA binding;GO:0003700//DNA-binding transcription factor activity;GO:0042802//identical protein binding;GO:0044212//transcription regulatory region DNA binding	GO:0002244//hematopoietic progenitor cell differentiation;GO:0006355//regulation of transcription, DNA-templated;GO:0006357//regulation of transcription by RNA polymerase II;GO:0045444//fat cell differentiation;GO:0045669//positive regulation of osteoblast differentiation;GO:0045892//negative regulation of transcription, DNA-templated;GO:0045944//positive regulation of transcription by RNA polyme…
ncbi_100154019	1.34	1.2	1.18	0	0	0	1.29	1.54	1.14	0.03	0.07	0.07	30	15	25	0	0	0	67	78	48	2	3	4	CD5L	CD5 molecule like	-	-	-	-	GO:0005886//plasma membrane;GO:0016020//membrane	GO:0004252//serine-type endopeptidase activity;GO:0005044//scavenger receptor activity	GO:0006897//endocytosis;GO:0031638//zymogen activation
ncbi_100154074	5.29	5.48	4.34	1.95	1.37	2.01	2.36	2.72	3.62	6	6.1	5.84	230	138	183	122	91	139	234	252	303	729	560	580	ZNF322	zinc finger protein 322, transcript variant X1	-	-	-	-	GO:0005634//nucleus;GO:0005654//nucleoplasm;GO:0005737//cytoplasm;GO:0005813//centrosome;GO:0005829//cytosol	GO:0003676//nucleic acid binding;GO:0003700//DNA-binding transcription factor activity;GO:0035326//enhancer binding	GO:0006355//regulation of transcription, DNA-templated;GO:1902459//positive regulation of stem cell population maintenance
ncbi_100154081	30.49	28.78	19.81	11.85	9.87	12.51	23.67	27.02	23.68	10.42	9.9	8.97	541	293	336	293	264	350	945	1013	799	509	367	359	LOC100154081	protein NipSnap homolog 3A, transcript variant X1	-	-	-	-	-	-	-
ncbi_100154094	8.89	7.03	5.59	2.1	1.36	1.87	3.08	3.7	4.36	9.23	9.64	8.72	647	288	389	213	149	215	507	571	604	1850	1464	1437	DENND4C	DENN domain containing 4C, transcript variant X1	-	-	-	-	-	GO:0005515//protein binding	-
ncbi_100154147	7	6.43	3.94	1.92	1.22	2.25	2.38	2.69	2.97	7.98	7.88	8.34	599	317	322	229	157	304	460	489	483	1880	1407	1615	MAN1A2	mannosidase alpha class 1A member 2	Metabolism;Genetic Information Processing;Metabolism	Global and overview maps;Folding, sorting and degradation;Glycan biosynthesis and metabolism	ko01100//Metabolic pathways;ko04141//Protein processing in endoplasmic reticulum;ko00510//N-Glycan biosynthesis	K01230;K01230;K01230	GO:0000139//Golgi membrane;GO:0005783//endoplasmic reticulum;GO:0005794//Golgi apparatus;GO:0016020//membrane;GO:0016021//integral component of membrane	GO:0003824//catalytic activity;GO:0004571//mannosyl-oligosaccharide 1,2-alpha-mannosidase activity;GO:0005509//calcium ion binding;GO:0016787//hydrolase activity;GO:0016798//hydrolase activity, acting on glycosyl bonds	GO:0006491//N-glycan processing;GO:0007585//respiratory gaseous exchange;GO:0008152//metabolic process;GO:0009100//glycoprotein metabolic process;GO:0048286//lung alveolus development
ncbi_100154167	5.08	6.35	2.66	1.23	1	1.5	2.06	1.92	1.94	4.41	4.33	4.98	172	124	86	58	51	80	158	138	125	412	306	383	ZC2HC1A	zinc finger C2HC-type containing 1A, transcript variant X2	-	-	-	-	-	-	-
ncbi_100154170	3.88	4.78	4.19	1.03	1.5	1.43	0.54	0.47	0.62	1.2	1.5	1.28	229.5	163.17	236.48	85.11	133.62	134	72	58.36	70	195	185	172	ISM1	isthmin 1	-	-	-	-	GO:0016020//membrane;GO:0016021//integral component of membrane	-	GO:0016525//negative regulation of angiogenesis
ncbi_100154178	32.61	31.57	33.53	7.11	7.65	7.99	12.8	13.77	14.49	6.25	6.21	6.7	1629	907	1550	476	558	612	1452	1491	1376	873	679	801	NEDD9	neural precursor cell expressed, developmentally down-regulated 9, transcript variant X1	-	-	-	-	GO:0000922//spindle pole;GO:0005634//nucleus;GO:0005654//nucleoplasm;GO:0005737//cytoplasm;GO:0005829//cytosol;GO:0005886//plasma membrane	GO:0005515//protein binding;GO:1990782//protein tyrosine kinase binding	GO:0007169//transmembrane receptor protein tyrosine kinase signaling pathway;GO:0016477//cell migration;GO:0030335//positive regulation of cell migration;GO:0061098//positive regulation of protein tyrosine kinase activity;GO:0090527//actin filament reorganization;GO:0090630//activation of GTPase activity;GO:1900026//positive regulation of substrate adhesion-dependent cell spreading
ncbi_100154179	0.76	0.13	1.02	0.11	0.1	0.28	0.17	0.61	0.2	0.82	1.1	1.05	34.14	3.34	43.89	6.82	6.85	20.24	17.15	58.23	17.18	102.16	103.65	107.64	LOC100154179	Golgi pH regulator	-	-	-	-	GO:0005623//cell;GO:0016020//membrane;GO:0016021//integral component of membrane;GO:0032580//Golgi cisterna membrane	GO:0008308//voltage-gated anion channel activity	GO:0015698//inorganic anion transport;GO:0034220//ion transmembrane transport;GO:0043588//skin development;GO:0051452//intracellular pH reduction
ncbi_100154199	35.65	27.15	18.56	6.92	5.32	7.81	11.83	14.31	13.34	37.82	36.14	38.4	3281.81	1447.93	1632.82	888.65	738.52	1134.98	2467.91	2800.28	2339.35	9584.82	6947.45	8001.47	DDR2	discoidin domain receptor tyrosine kinase 2, transcript variant X1	-	-	-	-	GO:0005886//plasma membrane;GO:0005887//integral component of plasma membrane;GO:0015629//actin cytoskeleton;GO:0016020//membrane;GO:0016021//integral component of membrane	GO:0004672//protein kinase activity;GO:0004713//protein tyrosine kinase activity;GO:0004714//transmembrane receptor protein tyrosine kinase activity;GO:0005518//collagen binding;GO:0005524//ATP binding;GO:0038062//protein tyrosine kinase collagen receptor activity	GO:0003416//endochondral bone growth;GO:0006468//protein phosphorylation;GO:0007169//transmembrane receptor protein tyrosine kinase signaling pathway;GO:0008284//positive regulation of cell proliferation;GO:0010763//positive regulation of fibroblast migration;GO:0018108//peptidyl-tyrosine phosphorylation;GO:0030199//collagen fibril organization;GO:0030500//regulation of bone mineralization;GO:003…
ncbi_100154227	1.36	2.41	1.1	0.39	0.66	0.55	1.09	0.93	1.11	2.19	2.46	2.26	115	79	61	39	53	54	157	144	158	424	364	342	SLTM	SAFB like transcription modulator, transcript variant X1	-	-	-	-	GO:0005634//nucleus;GO:0005654//nucleoplasm;GO:0016604//nuclear body	GO:0003676//nucleic acid binding;GO:0003723//RNA binding;GO:0043565//sequence-specific DNA binding	GO:0006357//regulation of transcription by RNA polymerase II;GO:0050684//regulation of mRNA processing
ncbi_100154230	0.5	0.63	0.67	1.2	1.61	1.74	0.11	0.16	0.14	0.56	0.57	0.38	22	16	28	73	106	120	11	15	12	68	52	38	MMP17	matrix metallopeptidase 17	Organismal Systems	Endocrine system	ko04928//Parathyroid hormone synthesis, secretion and action	K07997	GO:0005615//extracellular space;GO:0031012//extracellular matrix	GO:0004222//metalloendopeptidase activity;GO:0008233//peptidase activity;GO:0008237//metallopeptidase activity;GO:0008270//zinc ion binding;GO:0016787//hydrolase activity;GO:0046872//metal ion binding	GO:0001822//kidney development;GO:0006508//proteolysis;GO:0030198//extracellular matrix organization;GO:0030574//collagen catabolic process;GO:0042756//drinking behavior
ncbi_100154248	1.66	1.84	1.81	4.28	2.5	4.15	2.35	2.4	3.28	5.83	6.59	7.52	33	22	35	123	75	131	106	103	124	322	277	341	IFIT3	interferon induced protein with tetratricopeptide repeats 3	-	-	-	-	GO:0005737//cytoplasm;GO:0005739//mitochondrion;GO:0005829//cytosol	GO:0003723//RNA binding;GO:0005515//protein binding;GO:0042802//identical protein binding	GO:0008285//negative regulation of cell proliferation;GO:0009615//response to virus;GO:0035457//cellular response to interferon-alpha;GO:0043066//negative regulation of apoptotic process;GO:0050688//regulation of defense response to virus;GO:0051607//defense response to virus;GO:0071357//cellular response to type I interferon;GO:0071360//cellular response to exogenous dsRNA
ncbi_100154269	24.7	24.07	17.75	1.76	1.25	1.9	12.03	11.8	12.54	3.24	3.39	3.37	816.56	464	565	81	62	100	909	835	794	295	233	251	MXI1	MAX interactor 1, dimerization protein, transcript variant X1	-	-	-	-	GO:0005654//nucleoplasm;GO:0005730//nucleolus;GO:0005829//cytosol;GO:0090575//RNA polymerase II transcription factor complex	GO:0000977//RNA polymerase II regulatory region sequence-specific DNA binding;GO:0001227//DNA-binding transcription repressor activity, RNA polymerase II-specific;GO:0046983//protein dimerization activity	GO:0000122//negative regulation of transcription by RNA polymerase II
ncbi_100154284	4.54	4.69	3.91	0.45	0.43	0.62	0.04	0.08	0.06	0.19	0.22	0.31	245	147	202	33	31	49	4	8	6	26	24	36	PRDM1	PR/SET domain 1, transcript variant X2	-	-	-	-	GO:0005634//nucleus;GO:0005737//cytoplasm	GO:0000977//RNA polymerase II regulatory region sequence-specific DNA binding;GO:0000978//RNA polymerase II proximal promoter sequence-specific DNA binding;GO:0001227//DNA-binding transcription repressor activity, RNA polymerase II-specific;GO:0003676//nucleic acid binding;GO:0003700//DNA-binding transcription factor activity;GO:0005515//protein binding;GO:0031490//chromatin DNA binding;GO:004282…	GO:0000122//negative regulation of transcription by RNA polymerase II;GO:0001701//in utero embryonic development;GO:0001763//morphogenesis of a branching structure;GO:0001892//embryonic placenta development;GO:0001893//maternal placenta development;GO:0003170//heart valve development;GO:0003279//cardiac septum development;GO:0003281//ventricular septum development;GO:0006355//regulation of transc…
ncbi_100154295	1.02	0.28	0.36	0.3	0.11	0.1	0.18	0.3	0.16	0.65	0.42	0.56	34	9	16	13	6	9	8	17	7	53	28	39	FBXO16	F-box protein 16, transcript variant X1	-	-	-	-	-	-	-
ncbi_100154314	3.86	4.2	2.33	0.74	0.45	0.99	1.15	1.54	1.53	4.21	4.29	4.28	248	136	137	63	48	95	166	218	174	705	534	599	SHPRH	SNF2 histone linker PHD RING helicase, transcript variant X1	-	-	-	-	GO:0000786//nucleosome;GO:0005634//nucleus	GO:0003677//DNA binding;GO:0005524//ATP binding;GO:0046872//metal ion binding;GO:0061630//ubiquitin protein ligase activity	GO:0000209//protein polyubiquitination;GO:0006334//nucleosome assembly;GO:0006974//cellular response to DNA damage stimulus
ncbi_100154415	1.81	0.74	1.16	0.45	0.6	0.35	0.72	0.81	0.73	1.93	2.04	1.52	79	21.33	48.53	29.32	36.03	22.88	74	85.1	54	290.48	217.88	183	LOC100154415	zinc finger protein 268, transcript variant X2	-	-	-	-	GO:0005634//nucleus;GO:0005737//cytoplasm;GO:0005829//cytosol;GO:0015629//actin cytoskeleton	GO:0000977//RNA polymerase II regulatory region sequence-specific DNA binding;GO:0003676//nucleic acid binding;GO:0046872//metal ion binding	GO:0000122//negative regulation of transcription by RNA polymerase II;GO:0006355//regulation of transcription, DNA-templated;GO:0006357//regulation of transcription by RNA polymerase II;GO:0007346//regulation of mitotic cell cycle;GO:0008284//positive regulation of cell proliferation;GO:0008285//negative regulation of cell proliferation;GO:0030335//positive regulation of cell migration;GO:0043065…
ncbi_100154452	2.99	2.97	1.81	0.73	0.41	0.78	1.77	2.04	2.12	5.57	5.88	5.06	247.07	146.88	140.57	93.03	55.52	95.98	313.89	347.61	318.06	1256.67	966.4	931.52	TRIP11	thyroid hormone receptor interactor 11, transcript variant X1	-	-	-	-	-	-	-
ncbi_100154459	2.93	3.19	2.45	1.35	1.26	1.47	1.19	1.31	1.51	3.03	3.25	3.48	152	94	120	96	98	118	137	141	146	425	348	403	RIC8B	RIC8 guanine nucleotide exchange factor B, transcript variant X6	-	-	-	-	GO:0005737//cytoplasm;GO:0005886//plasma membrane	GO:0001965//G-protein alpha-subunit binding;GO:0005085//guanyl-nucleotide exchange factor activity;GO:0005096//GTPase activator activity	GO:0007186//G protein-coupled receptor signaling pathway;GO:0043547//positive regulation of GTPase activity
ncbi_100154492	6.27	8.14	3.41	1.44	2.12	1.51	4.17	4.42	4.07	8.44	8.77	9.83	138	103	65	45	65	54	202	213	162	487	388	467	RSRC2	arginine and serine rich coiled-coil 2, transcript variant X1	-	-	-	-	-	-	-
ncbi_100154511	9.84	5.19	12.66	30.63	35.68	31.93	22.66	26.4	22.25	9.99	12.18	12.62	113.84	34.64	139.93	494.01	621.81	583.48	592.41	647.74	489.09	318.1	293.96	330.64	HIST1H3E	histone cluster 1, H3e	Human Diseases;Human Diseases;Human Diseases	Cancers;Substance dependence;Immune diseases	ko05202//Transcriptional misregulation in cancers;ko05034//Alcoholism;ko05322//Systemic lupus erythematosus	K11253;K11253;K11253	-	-	-
ncbi_100154564	5.55	6.41	3.3	1.59	0.81	1.92	2.82	2.99	3.17	12.74	12.83	13.34	265.16	176.66	153.14	105.76	59	147	305.62	307.95	291.25	1705.79	1301.42	1474.23	ZHX1	zinc fingers and homeoboxes 1, transcript variant X4	-	-	-	-	GO:0005634//nucleus;GO:0005654//nucleoplasm	GO:0003676//nucleic acid binding;GO:0003677//DNA binding;GO:0003700//DNA-binding transcription factor activity;GO:0003714//transcription corepressor activity;GO:0046982//protein heterodimerization activity	GO:0000122//negative regulation of transcription by RNA polymerase II;GO:0045892//negative regulation of transcription, DNA-templated
ncbi_100154566	24.11	16	14.22	7.73	2.16	11.69	8.56	9.04	12.09	28.36	21.98	26.2	569.13	217.77	320.61	254.26	76.8	435.78	456.64	452.53	542.49	1843.41	1082.84	1400.12	DYNC1I2	dynein cytoplasmic 1 intermediate chain 2	Cellular Processes;Human Diseases;Organismal Systems	Transport and catabolism;Infectious diseases;Excretory system	ko04145//Phagosome;ko05132//Salmonella infection;ko04962//Vasopressin-regulated water reabsorption	K10415;K10415;K10415	GO:0005813//centrosome;GO:0005868//cytoplasmic dynein complex;GO:0005874//microtubule;GO:0031982//vesicle	GO:0005515//protein binding;GO:0045503//dynein light chain binding;GO:0045504//dynein heavy chain binding	GO:0007018//microtubule-based movement;GO:0010970//transport along microtubule;GO:2000582//positive regulation of ATP-dependent microtubule motor activity, plus-end-directed
ncbi_100154568	4.04	3.83	2.36	1.29	0.98	1.59	2	2.31	2.71	5.34	5.31	5.67	448.02	244.6	249.42	199.1	163.92	278.49	502.28	542.67	573.66	1628.32	1228.7	1424.64	MON2	MON2 homolog, regulator of endosome-to-Golgi trafficking, transcript variant X1	-	-	-	-	-	-	GO:0015031//protein transport
ncbi_100154585	9.71	12.19	5.75	2.79	2.3	2.81	4.32	4.22	5.87	11.11	12.03	11.56	358	247	187	119	105	140	339	352	398	1215	919	1030	CD2AP	CD2 associated protein	Human Diseases	Infectious diseases	ko05100//Bacterial invasion of epithelial cells	K13738	-	GO:0005515//protein binding	-
ncbi_100154594	8.16	7.73	4.78	2.66	1.6	2.4	4.8	5.54	7.2	13.95	13.33	13.59	417	226	233	189	123	194	554	600	699	1959	1419	1572	UGGT2	UDP-glucose glycoprotein glucosyltransferase 2, transcript variant X1	Genetic Information Processing	Folding, sorting and degradation	ko04141//Protein processing in endoplasmic reticulum	K11718	GO:0005783//endoplasmic reticulum;GO:0032991//protein-containing complex	GO:0003980//UDP-glucose:glycoprotein glucosyltransferase activity;GO:0051082//unfolded protein binding	GO:0006486//protein glycosylation;GO:0018279//protein N-linked glycosylation via asparagine;GO:0071712//ER-associated misfolded protein catabolic process;GO:0097359//UDP-glucosylation
ncbi_100154612	7.13	10.22	8.02	21.57	19.34	22.24	14.31	15.65	14.31	30.94	30.89	29.82	204.52	169.06	219.86	863.01	835.93	1007.92	927.62	952.34	780.42	2444.39	1849.86	1937.35	NT5C2	5'-nucleotidase, cytosolic II	Metabolism;Metabolism;Metabolism;Metabolism	Global and overview maps;Nucleotide metabolism;Nucleotide metabolism;Metabolism of cofactors and vitamins	ko01100//Metabolic pathways;ko00230//Purine metabolism;ko00240//Pyrimidine metabolism;ko00760//Nicotinate and nicotinamide metabolism	K01081;K01081;K01081;K01081	-	GO:0008253//5'-nucleotidase activity;GO:0046872//metal ion binding	GO:0016311//dephosphorylation;GO:0046040//IMP metabolic process;GO:0046085//adenosine metabolic process
ncbi_100154639	10.19	10.16	7.54	4.02	4.05	4.99	4.52	5.3	5.17	12.98	13.05	13.09	652	372	465	338	376	506	638	732	631	2260	1692	1862	PBX1	PBX homeobox 1, transcript variant X4	Human Diseases;Human Diseases;Organismal Systems	Cancers;Endocrine and metabolic diseases;Endocrine system	ko05202//Transcriptional misregulation in cancers;ko04934//Cushing syndrome;ko04927//Cortisol synthesis and secretion	K09355;K09355;K09355	GO:0005634//nucleus;GO:0005654//nucleoplasm;GO:0005667//transcription factor complex;GO:0005737//cytoplasm;GO:0090575//RNA polymerase II transcription factor complex	GO:0000977//RNA polymerase II regulatory region sequence-specific DNA binding;GO:0000978//RNA polymerase II proximal promoter sequence-specific DNA binding;GO:0001228//DNA-binding transcription activator activity, RNA polymerase II-specific;GO:0003677//DNA binding;GO:0003700//DNA-binding transcription factor activity;GO:0043565//sequence-specific DNA binding	GO:0001655//urogenital system development;GO:0001658//branching involved in ureteric bud morphogenesis;GO:0006355//regulation of transcription, DNA-templated;GO:0008284//positive regulation of cell proliferation;GO:0009887//animal organ morphogenesis;GO:0009952//anterior/posterior pattern specification;GO:0009954//proximal/distal pattern formation;GO:0010971//positive regulation of G2/M transitio…
ncbi_100154640	0.29	0.21	0.36	0.02	0	0.04	0.5	0.5	0.44	0.16	0.17	0.09	29.08	12.03	35.21	3.28	0	6.61	113.91	107.02	84.34	44.48	36.22	20.87	CACNA1I	calcium voltage-gated channel subunit alpha1 I	Environmental Information Processing;Environmental Information Processing;Human Diseases;Organismal Systems;Organismal Systems;Organismal Systems	Signal transduction;Signal transduction;Endocrine and metabolic diseases;Environmental adaptation;Endocrine system;Endocrine system	ko04010//MAPK signaling pathway;ko04020//Calcium signaling pathway;ko04934//Cushing syndrome;ko04713//Circadian entrainment;ko04925//Aldosterone synthesis and secretion;ko04927//Cortisol synthesis and secretion	K04856;K04856;K04856;K04856;K04856;K04856	GO:0001518//voltage-gated sodium channel complex;GO:0005886//plasma membrane;GO:0005891//voltage-gated calcium channel complex;GO:0016020//membrane;GO:0016021//integral component of membrane;GO:0043005//neuron projection	GO:0005216//ion channel activity;GO:0005244//voltage-gated ion channel activity;GO:0005245//voltage-gated calcium channel activity;GO:0005248//voltage-gated sodium channel activity;GO:0005261//cation channel activity;GO:0005262//calcium channel activity;GO:0008332//low voltage-gated calcium channel activity	GO:0006811//ion transport;GO:0006816//calcium ion transport;GO:0019228//neuronal action potential;GO:0030317//flagellated sperm motility;GO:0030431//sleep;GO:0034765//regulation of ion transmembrane transport;GO:0035725//sodium ion transmembrane transport;GO:0045956//positive regulation of calcium ion-dependent exocytosis;GO:0055085//transmembrane transport;GO:0070509//calcium ion import;GO:00705…
ncbi_100154641	3.68	3.63	3.3	0.07	0.1	0.08	0.46	0.5	0.39	0.12	0.2	0.26	172.08	100.35	154.13	5.47	7.25	7.61	49.28	53.66	36.12	14.48	23.42	28.26	ABI3BP	ABI family member 3 binding protein, transcript variant X1	-	-	-	-	-	GO:0005515//protein binding	-
ncbi_100154648	1.33	0.82	0.67	0.09	0.14	0.08	0.78	0.63	0.63	0.09	0.06	0.02	31	11	15	3	5	3	41	32	29	6	3	1	PLPPR1	phospholipid phosphatase related 1, transcript variant X4	-	-	-	-	GO:0005654//nucleoplasm;GO:0005887//integral component of plasma membrane;GO:0016020//membrane;GO:0016021//integral component of membrane	GO:0008195//phosphatidate phosphatase activity;GO:0016791//phosphatase activity;GO:0042577//lipid phosphatase activity	GO:0006644//phospholipid metabolic process;GO:0007165//signal transduction;GO:0007399//nervous system development;GO:0046839//phospholipid dephosphorylation
ncbi_100154667	3.37	4.02	2.95	1.12	2.03	1.76	1.32	1.73	1.86	4.08	5.43	5.18	98.89	68.09	82.77	45.73	89.59	81.53	87.67	107.76	103.68	329.67	332.22	344.45	PRPF38B	pre-mRNA processing factor 38B	Genetic Information Processing	Transcription	ko03040//Spliceosome	K12850	-	-	-
ncbi_100154669	1.84	1.16	0.82	0.15	0.27	0.33	0.66	0.67	0.95	1.6	2.1	1.82	82	30	33	9	18	23	67	63	82	204	203	189	SCAPER	S-phase cyclin A associated protein in the ER, transcript variant X1	-	-	-	-	GO:0005654//nucleoplasm;GO:0005829//cytosol	GO:0003676//nucleic acid binding;GO:0008270//zinc ion binding;GO:0046872//metal ion binding	-
ncbi_100154672	9.33	8.84	6.93	2.29	1.71	1.98	7.99	8.55	8.74	2.59	2.44	2.51	595	325	422	204	164	199	1152	1157	1059	455	325	362	TICRR	TOPBP1 interacting checkpoint and replication regulator	-	-	-	-	GO:0005634//nucleus;GO:0005654//nucleoplasm	GO:0003682//chromatin binding	GO:0006260//DNA replication;GO:0010212//response to ionizing radiation;GO:0030174//regulation of DNA-dependent DNA replication initiation;GO:0033314//mitotic DNA replication checkpoint
ncbi_100154720	0.07	0.03	0.07	0.26	0.19	0.26	0	0.02	0.03	0.25	0.3	0.21	5	1	3	18	16	23	0	2	3	38	31	24	ATP8B4	ATPase phospholipid transporting 8B4 (putative), transcript variant X1	-	-	-	-	GO:0005794//Golgi apparatus;GO:0005886//plasma membrane;GO:0016020//membrane;GO:0016021//integral component of membrane	GO:0000166//nucleotide binding;GO:0000287//magnesium ion binding;GO:0005524//ATP binding	GO:0007030//Golgi organization;GO:0015914//phospholipid transport;GO:0045332//phospholipid translocation
ncbi_100154763	7.74	8.45	5.36	1.66	2.12	2.21	2.56	3.12	2.58	6.49	7.43	7.19	319	191	212	97	116	129	248	284	211	743	619	677	TAOK3	TAO kinase 3, transcript variant X1	Environmental Information Processing	Signal transduction	ko04010//MAPK signaling pathway	K04429	GO:0005737//cytoplasm	GO:0004672//protein kinase activity;GO:0004674//protein serine/threonine kinase activity;GO:0004709//MAP kinase kinase kinase activity;GO:0005524//ATP binding;GO:0016740//transferase activity	GO:0000165//MAPK cascade;GO:0000186//activation of MAPKK activity;GO:0006468//protein phosphorylation;GO:0006974//cellular response to DNA damage stimulus;GO:0007095//mitotic G2 DNA damage checkpoint;GO:0007346//regulation of mitotic cell cycle;GO:0023014//signal transduction by protein phosphorylation;GO:0031098//stress-activated protein kinase signaling cascade;GO:0032147//activation of protein…
ncbi_100154772	1.15	1.75	1.16	0.57	0.56	0.5	0.36	0.3	0.38	1.72	1.69	1.53	47	40	43	32	34	33	32	26	28	191	141	138	RGS22	regulator of G protein signaling 22, transcript variant X1	-	-	-	-	GO:0005634//nucleus;GO:0005737//cytoplasm	GO:0001965//G-protein alpha-subunit binding	GO:0007088//regulation of mitotic nuclear division;GO:0009966//regulation of signal transduction;GO:0045835//negative regulation of meiotic nuclear division
ncbi_100154796	2.95	3.06	1.58	1.04	0.45	0.93	1.79	2.71	2.42	6.58	6.98	6.93	221	131	111	107	50	110	300	429	344	1349	1080	1169	DOPEY1	dopey family member 1, transcript variant X8	-	-	-	-	GO:0005829//cytosol	-	GO:0006895//Golgi to endosome transport
ncbi_100154810	1.72	1.05	1.32	0.22	0.37	0.41	0.31	0.18	0.32	0.68	0.76	0.7	93.67	33.12	68.95	16.46	30.5	35.17	37.71	21.04	32.78	102.25	86.92	86.92	ACADSB	acyl-CoA dehydrogenase, short/branched chain	Metabolism;Metabolism;Metabolism;Metabolism	Global and overview maps;Amino acid metabolism;Global and overview maps;Lipid metabolism	ko01100//Metabolic pathways;ko00280//Valine, leucine and isoleucine degradation;ko01212//Fatty acid metabolism;ko00071//Fatty acid degradation	K09478;K09478;K09478;K09478	GO:0005739//mitochondrion	GO:0003995//acyl-CoA dehydrogenase activity;GO:0016491//oxidoreductase activity;GO:0016627//oxidoreductase activity, acting on the CH-CH group of donors;GO:0050660//flavin adenine dinucleotide binding	GO:0055114//oxidation-reduction process
ncbi_100154832	1.67	1.77	0.68	0.53	0.21	0.84	1.08	0.91	1.06	3.35	3.46	3.45	115.98	71.11	46.56	42.04	21.39	93.84	163.81	125.42	133.81	648.98	501.22	544.6	THOC2	THO complex 2, transcript variant X7	Genetic Information Processing;Genetic Information Processing	Translation;Transcription	ko03013//RNA transport;ko03040//Spliceosome	K12879;K12879	GO:0000346//transcription export complex;GO:0000347//THO complex;GO:0000445//THO complex part of transcription export complex;GO:0000784//nuclear chromosome, telomeric region	GO:0003729//mRNA binding	GO:0006397//mRNA processing;GO:0006406//mRNA export from nucleus;GO:0016973//poly(A)+ mRNA export from nucleus;GO:0046784//viral mRNA export from host cell nucleus;GO:0048666//neuron development;GO:0048699//generation of neurons
ncbi_100154905	0.5	0.36	0.25	0.11	0.05	0.13	0.23	0.19	0.22	0.69	0.77	0.64	26	14	17	9	5	13	35	27	25	131	111	101	PLAG1	PLAG1 zinc finger, transcript variant X2	-	-	-	-	GO:0005634//nucleus;GO:0005654//nucleoplasm;GO:0005813//centrosome;GO:0005829//cytosol;GO:0016607//nuclear speck	GO:0000978//RNA polymerase II proximal promoter sequence-specific DNA binding;GO:0001228//DNA-binding transcription activator activity, RNA polymerase II-specific;GO:0003676//nucleic acid binding;GO:0003677//DNA binding;GO:0003700//DNA-binding transcription factor activity	GO:0006351//transcription, DNA-templated;GO:0006355//regulation of transcription, DNA-templated;GO:0010628//positive regulation of gene expression;GO:0010629//negative regulation of gene expression;GO:0022612//gland morphogenesis;GO:0035264//multicellular organism growth;GO:0035265//organ growth;GO:0045944//positive regulation of transcription by RNA polymerase II;GO:0060252//positive regulation …
ncbi_100154944	11.21	9.79	5.26	1.78	1.21	1.85	4.05	4.73	5.95	13.68	12.29	13.43	627	314	283	140	105	165	515	558	636	2094	1433	1695	STAG2	stromal antigen 2, transcript variant X1	Cellular Processes	Cell growth and death	ko04110//Cell cycle	K06671	GO:0000785//chromatin;GO:0005634//nucleus;GO:0008278//cohesin complex;GO:0016363//nuclear matrix;GO:0097431//mitotic spindle pole	GO:0003682//chromatin binding	GO:0007062//sister chromatid cohesion;GO:1901673//regulation of mitotic spindle assembly
ncbi_100155086	8.2	11.27	5.9	2.29	2.09	3.09	4.1	4.04	5.29	11.89	12.27	11.51	212	167	145	83	81	126	239	221	259	847	662	673	VPS26A	VPS26, retromer complex component A, transcript variant X1	Cellular Processes	Transport and catabolism	ko04144//Endocytosis	K18466	GO:0005768//endosome;GO:0005829//cytosol;GO:0030904//retromer complex	-	GO:0006886//intracellular protein transport;GO:0042147//retrograde transport, endosome to Golgi
ncbi_100155117	19.4	16.09	10.87	7.28	4.89	7.43	10.11	12.03	11.99	30.1	29.51	30.28	1653	790	885	865	628	1000	1949	2175	1943	7065	5250	5843	UGGT1	UDP-glucose glycoprotein glucosyltransferase 1, transcript variant X1	Genetic Information Processing	Folding, sorting and degradation	ko04141//Protein processing in endoplasmic reticulum	K11718	GO:0005783//endoplasmic reticulum	GO:0003980//UDP-glucose:glycoprotein glucosyltransferase activity;GO:0051082//unfolded protein binding	GO:0006486//protein glycosylation;GO:0018279//protein N-linked glycosylation via asparagine;GO:0071712//ER-associated misfolded protein catabolic process;GO:0097359//UDP-glucosylation
ncbi_100155124	4.24	3.93	2.15	0.91	0.56	1.19	1.77	2.05	2.88	5	5.23	5.08	256	138	125	73	51	115	242	265	332	837	661	700	AP4E1	adaptor related protein complex 4 epsilon 1 subunit, transcript variant X1	Cellular Processes	Transport and catabolism	ko04142//Lysosome	K12400	GO:0005794//Golgi apparatus;GO:0016020//membrane;GO:0030117//membrane coat;GO:0030124//AP-4 adaptor complex	-	GO:0006886//intracellular protein transport;GO:0015031//protein transport;GO:0016192//vesicle-mediated transport
ncbi_100155163	6.32	5.84	3.2	1.34	0.91	1.38	2.31	2.75	2.81	6.13	6.67	6.45	537	292	255	154	110	189	439	491	464	1471	1208	1265	RALGAPA1	Ral GTPase activating protein catalytic alpha subunit 1, transcript variant X1	-	-	-	-	GO:0005634//nucleus;GO:0005737//cytoplasm	GO:0005096//GTPase activator activity	GO:0006355//regulation of transcription, DNA-templated;GO:0043547//positive regulation of GTPase activity;GO:0051056//regulation of small GTPase mediated signal transduction
ncbi_100155187	3.63	3.53	1.7	0.89	0.5	0.67	1.38	1.85	1.92	4.93	4.34	4.7	97	53	42	32	20	28	83	102	94	357	241	282	PUS7L	pseudouridylate synthase 7 like, transcript variant X1	-	-	-	-	GO:0005634//nucleus	GO:0003723//RNA binding;GO:0009982//pseudouridine synthase activity	GO:0001522//pseudouridine synthesis;GO:0009451//RNA modification
ncbi_100155210	1.24	1.03	0.8	0.36	0.27	0.33	0.05	0.04	0	0.3	0.22	0.19	47	23	30	20	16	17	4	3	0	33	18	17	MCTP2	multiple C2 and transmembrane domain containing 2, transcript variant X1	-	-	-	-	GO:0005654//nucleoplasm;GO:0005829//cytosol;GO:0016020//membrane;GO:0016021//integral component of membrane;GO:0030672//synaptic vesicle membrane	GO:0005509//calcium ion binding	GO:0046928//regulation of neurotransmitter secretion
ncbi_100155256	0.71	0.8	0.32	0.04	0.02	0.08	0.38	0.62	0.41	0.96	0.99	0.92	49	32	21	4	2	9	59	91	54	184	144	144	GPR21	G protein-coupled receptor 21	-	-	-	-	-	-	-
ncbi_100155257	13.74	13.5	8.28	2.93	2.34	3.24	3.93	4.65	5.48	16.27	18.45	17.15	1153	645	615	346	298	433	626	705	796	3696	2980	3184	DIAPH2	diaphanous related formin 2, transcript variant X1	Cellular Processes	Cell motility	ko04810//Regulation of actin cytoskeleton	K05741	GO:0005730//nucleolus;GO:0005783//endoplasmic reticulum;GO:0043231//intracellular membrane-bounded organelle	GO:0003779//actin binding;GO:0017048//Rho GTPase binding	GO:0007015//actin filament organization;GO:0007292//female gamete generation;GO:0016043//cellular component organization;GO:0030036//actin cytoskeleton organization
ncbi_100155309	8.54	5.91	4.05	2.99	1.69	3.1	2.46	2.94	3.57	13.19	12.06	13.7	575	228	264	278	176	333	376	427	470	2446	1688	2104	IDE	insulin degrading enzyme, transcript variant X1	Human Diseases	Neurodegenerative diseases	ko05010//Alzheimer disease	K01408	GO:0005615//extracellular space;GO:0005623//cell;GO:0005634//nucleus;GO:0005737//cytoplasm;GO:0005739//mitochondrion;GO:0005777//peroxisome;GO:0005782//peroxisomal matrix;GO:0005829//cytosol;GO:0009897//external side of plasma membrane;GO:0009986//cell surface;GO:0016323//basolateral plasma membrane	GO:0003824//catalytic activity;GO:0004175//endopeptidase activity;GO:0004222//metalloendopeptidase activity;GO:0005524//ATP binding;GO:0008270//zinc ion binding;GO:0042277//peptide binding;GO:0042803//protein homodimerization activity;GO:0043559//insulin binding;GO:0046872//metal ion binding;GO:0140036//ubiquitin-dependent protein binding	GO:0006508//proteolysis;GO:0008340//determination of adult lifespan;GO:0010815//bradykinin catabolic process;GO:0010992//ubiquitin recycling;GO:0019885//antigen processing and presentation of endogenous peptide antigen via MHC class I;GO:0032092//positive regulation of protein binding;GO:0042447//hormone catabolic process;GO:0043171//peptide catabolic process;GO:0044257//cellular protein cataboli…
ncbi_100155350	1.76	1.7	2.59	6.44	5.65	5.53	1.31	1.52	1.25	4.64	4.78	4.87	95	53	134	486	461	473	160	175	129	692	540	597	JPH2	junctophilin 2	-	-	-	-	GO:0005783//endoplasmic reticulum;GO:0005789//endoplasmic reticulum membrane;GO:0005886//plasma membrane;GO:0030314//junctional membrane complex	-	GO:0048167//regulation of synaptic plasticity
ncbi_100155371	13.14	13.14	10.63	4.82	3.66	5.18	6.27	5.48	5.63	11.34	11.33	12.75	337	193	259	172	142	210	361	299	273	801	604	737	FAM45A	family with sequence similarity 45 member A, transcript variant X1	-	-	-	-	GO:0005623//cell;GO:0005770//late endosome	GO:0005085//guanyl-nucleotide exchange factor activity;GO:0031267//small GTPase binding	GO:0015031//protein transport;GO:0032509//endosome transport via multivesicular body sorting pathway;GO:2000641//regulation of early endosome to late endosome transport
ncbi_100155388	2.92	4.07	1.29	1.08	1.09	0.97	0.7	0.47	0.85	2.24	2.56	1.96	163	94	79	44	37	59	79	99	81	322	295	292	ADAL	adenosine deaminase like, transcript variant X1	-	-	-	-	-	GO:0004000//adenosine deaminase activity;GO:0019239//deaminase activity	GO:0006154//adenosine catabolic process;GO:0046103//inosine biosynthetic process
ncbi_100155396	1.39	2.07	0.94	0.48	0.09	0.13	0.82	1.16	1	3.18	3.2	3.87	42	36	27	20	4	6	56	74	57	264	201	264	ESF1	ESF1 nucleolar pre-rRNA processing protein homolog	-	-	-	-	GO:0005634//nucleus	GO:0003723//RNA binding	GO:0006364//rRNA processing
ncbi_100155454	3.04	2.35	5.14	16.58	17.78	18.62	2.15	2.13	2.61	13.39	13.91	12.5	40.72	20	70.73	320.66	369.64	405.36	70	65.6	73	513.96	412.43	395.74	REM1	RRAD and GEM like GTPase 1, transcript variant X3	-	-	-	-	GO:0005886//plasma membrane;GO:0016020//membrane	GO:0000166//nucleotide binding;GO:0003924//GTPase activity;GO:0005246//calcium channel regulator activity;GO:0005525//GTP binding	GO:0007165//signal transduction;GO:1901842//negative regulation of high voltage-gated calcium channel activity
ncbi_100155462	1.43	1.25	2.12	0.56	0.28	0.99	1.54	1.82	0.8	3.17	2.77	3.61	63.18	31.56	91.31	34.82	18.9	70.12	154.78	172.37	68.96	391.01	258.01	363.52	SENP6	SUMO1/sentrin specific peptidase 6, transcript variant X1	-	-	-	-	GO:0005654//nucleoplasm;GO:0005829//cytosol	GO:0008233//peptidase activity;GO:0008234//cysteine-type peptidase activity;GO:0070139//SUMO-specific endopeptidase activity	GO:0006508//proteolysis;GO:0016926//protein desumoylation;GO:0070646//protein modification by small protein removal;GO:0090169//regulation of spindle assembly;GO:0090234//regulation of kinetochore assembly
ncbi_100155483	4.13	4.82	3.25	1.39	1.16	1.62	1.49	1.48	1.27	3.91	4.44	4.14	192	112	134	90	76	119	144	145	108	483	387	420	GPALPP1	GPALPP motifs containing 1, transcript variant X1	-	-	-	-	-	-	-
ncbi_100155493	1.01	0.92	1	0.48	0.29	0.18	2.55	2.76	2.22	0.52	0.53	0.51	21	11	20	14	9	6	120	122	88	30	23	24	PLBD1	phospholipase B domain containing 1	-	-	-	-	-	-	-
ncbi_100155516	1.68	1.37	0.72	0.36	0.27	0.29	0.58	1	0.85	3.08	3.23	3.27	166	81	75	50	43	46	139	213	164	852	674	742	DMXL2	Dmx like 2, transcript variant X1	-	-	-	-	GO:0005623//cell;GO:0008021//synaptic vesicle;GO:0043291//RAVE complex	GO:0005515//protein binding;GO:0017137//Rab GTPase binding	GO:0007035//vacuolar acidification
ncbi_100155525	19.93	17.6	11.8	4.66	3.8	6.22	7.7	9.45	10.43	20.62	21.13	22.39	896	457	508	293	258	439	774	895	888	2553	1986	2276	SUPT16H	SPT16 homolog, facilitates chromatin remodeling subunit, transcript variant X2	-	-	-	-	GO:0005654//nucleoplasm;GO:0035101//FACT complex	GO:0031491//nucleosome binding;GO:0042393//histone binding	GO:0006368//transcription elongation from RNA polymerase II promoter;GO:0032968//positive regulation of transcription elongation from RNA polymerase II promoter;GO:0034724//DNA replication-independent nucleosome organization
ncbi_100155569	7.16	5.07	2.74	1.5	0.67	1.58	2.65	2.84	2.39	5.57	5.59	6.27	164	67	60	48	23	57	137	138	104	351	267	325	NHLRC2	NHL repeat containing 2	-	-	-	-	GO:0005829//cytosol	GO:0005515//protein binding	-
ncbi_100155613	0.11	0.28	0.06	0.51	0.91	0.59	0.14	0.1	0.08	1.25	1.23	1.35	14.6	22.01	7.32	95.05	182.79	124.29	43.84	29.07	21.37	460	343.97	408.81	SVEP1	sushi, von Willebrand factor type A, EGF and pentraxin domain containing 1	-	-	-	-	GO:0005615//extracellular space;GO:0005634//nucleus;GO:0005737//cytoplasm	GO:0003682//chromatin binding;GO:0005509//calcium ion binding	GO:0001945//lymph vessel development;GO:0003017//lymph circulation;GO:0008544//epidermis development;GO:0010467//gene expression;GO:0036303//lymph vessel morphogenesis;GO:0048014//Tie signaling pathway;GO:0120193//tight junction organization
ncbi_100155665	3.07	2.76	2.16	0.59	0.28	0.68	1.2	0.76	1.85	0.2	0.92	0.6	127.09	71.56	76.09	25.09	17.04	41.61	107.42	56.62	117.93	26.29	78.18	57.1	RNF144B	ring finger protein 144B, transcript variant X7	-	-	-	-	GO:0016020//membrane;GO:0016021//integral component of membrane	GO:0004842//ubiquitin-protein transferase activity;GO:0016740//transferase activity;GO:0046872//metal ion binding	GO:0016567//protein ubiquitination
ncbi_100155722	0.39	0.5	0.53	2.87	2.96	2.88	1.67	1.59	1.88	3.99	3.55	4.04	19	14	27	199	219	225	187	177	178	553	371	454	LZTS1	leucine zipper tumor suppressor 1, transcript variant X1	-	-	-	-	-	GO:0008017//microtubule binding	GO:0016242//negative regulation of macroautophagy;GO:0044772//mitotic cell cycle phase transition
ncbi_100155736	15.97	17.48	15.78	63.72	67.4	71.3	21.86	25.29	22.68	89.19	86.81	94.08	571	360	526	3135	3557	3947	1754	1888	1499	8650	6372	7476	LIPG	lipase G, endothelial type	Metabolism;Metabolism;Organismal Systems	Global and overview maps;Lipid metabolism;Digestive system	ko01100//Metabolic pathways;ko00561//Glycerolipid metabolism;ko04979//Cholesterol metabolism	K22284;K22284;K22284	GO:0005576//extracellular region;GO:0005615//extracellular space;GO:0005769//early endosome;GO:0005794//Golgi apparatus;GO:0009986//cell surface	GO:0004465//lipoprotein lipase activity;GO:0004620//phospholipase activity;GO:0005515//protein binding;GO:0008970//phospholipase A1 activity;GO:0016298//lipase activity;GO:0046872//metal ion binding;GO:0052689//carboxylic ester hydrolase activity	GO:0006629//lipid metabolic process;GO:0010983//positive regulation of high-density lipoprotein particle clearance;GO:0016042//lipid catabolic process;GO:0032376//positive regulation of cholesterol transport;GO:0034375//high-density lipoprotein particle remodeling;GO:0042632//cholesterol homeostasis;GO:0043691//reverse cholesterol transport;GO:0050746//regulation of lipoprotein metabolic process;…
ncbi_100155780	1.6	1.98	0.99	0.77	0.45	0.87	1.5	2	1.8	4.36	4.77	4.94	122	87	72	82	52	105	258	323	260	914	758	851	ATAD2	ATPase family, AAA domain containing 2, transcript variant X1	-	-	-	-	GO:0005634//nucleus;GO:0005654//nucleoplasm	GO:0003682//chromatin binding;GO:0005515//protein binding;GO:0005524//ATP binding;GO:0016887//ATPase activity;GO:0042393//histone binding	GO:0006325//chromatin organization;GO:0006355//regulation of transcription, DNA-templated;GO:0031936//negative regulation of chromatin silencing;GO:0045893//positive regulation of transcription, DNA-templated;GO:0045944//positive regulation of transcription by RNA polymerase II
ncbi_100155786	1.34	1.46	0.76	0.39	0.45	0.6	0.68	0.96	0.8	2.04	2.51	2.24	93	58	50	38	47	65	106	141	105	388	363	351	PPIG	peptidylprolyl isomerase G, transcript variant X1	-	-	-	-	GO:0005829//cytosol;GO:0016607//nuclear speck	GO:0003755//peptidyl-prolyl cis-trans isomerase activity;GO:0016018//cyclosporin A binding;GO:0016853//isomerase activity;GO:0051082//unfolded protein binding	GO:0000413//protein peptidyl-prolyl isomerization;GO:0006457//protein folding;GO:0042026//protein refolding
ncbi_100155794	0.84	0.65	0.6	0.17	0.05	0.17	0.27	0.39	0.41	0.86	0.79	1.18	39.76	17.69	27	11	3.75	12.41	28.74	39	36.55	111.46	77.84	126.02	LRCH2	leucine rich repeats and calponin homology domain containing 2, transcript variant X1	-	-	-	-	-	GO:0005515//protein binding	-
ncbi_100155833	5.51	4.47	2.45	0.7	1.05	1.26	2.9	2.18	2.63	6.98	7.34	7.07	370.76	173.33	157.93	66.06	106.82	133.96	441.69	311.63	335.66	1294.01	1031.03	1077.11	DPP8	dipeptidyl peptidase 8, transcript variant X1	-	-	-	-	GO:0005829//cytosol	GO:0008236//serine-type peptidase activity	GO:0006508//proteolysis
ncbi_100155863	0.06	0.1	0.1	0.32	0.35	0.48	0.11	0.08	0.11	0.3	0.41	0.35	3	3	5	22	26	38	12	8	10	41	43	40	MESP1	mesoderm posterior bHLH transcription factor 1	-	-	-	-	GO:0005634//nucleus	GO:0000978//RNA polymerase II proximal promoter sequence-specific DNA binding;GO:0001228//DNA-binding transcription activator activity, RNA polymerase II-specific;GO:0003700//DNA-binding transcription factor activity;GO:0035326//enhancer binding;GO:0044212//transcription regulatory region DNA binding;GO:0046983//protein dimerization activity	GO:0001707//mesoderm formation;GO:0001756//somitogenesis;GO:0001947//heart looping;GO:0003007//heart morphogenesis;GO:0003139//secondary heart field specification;GO:0003143//embryonic heart tube morphogenesis;GO:0003210//cardiac atrium formation;GO:0003211//cardiac ventricle formation;GO:0003236//sinus venosus morphogenesis;GO:0003241//growth involved in heart morphogenesis;GO:0003259//cardiobla…
ncbi_100155867	6.29	3.62	3.25	1.72	1.39	1.79	2.89	3.18	4.21	6.44	7.62	6.94	157	51	78	61	54	72	164	174	201	448	401	396	INTS13	integrator complex subunit 13	-	-	-	-	GO:0005634//nucleus;GO:0005654//nucleoplasm;GO:0005737//cytoplasm;GO:0016604//nuclear body;GO:0032039//integrator complex;GO:0043231//intracellular membrane-bounded organelle	-	GO:0007052//mitotic spindle organization;GO:0007346//regulation of mitotic cell cycle;GO:0051642//centrosome localization;GO:0090435//protein localization to nuclear envelope
ncbi_100155879	0.89	1.67	0.92	0.35	0.16	0.17	2.16	2.58	2.45	0.96	0.98	1.32	69	59	54	31	14	18	306	360	338	199	143	194	HECW2	HECT, C2 and WW domain containing E3 ubiquitin protein ligase 2	-	-	-	-	-	-	-
ncbi_100155920	6.7	4.84	3.56	1.07	0.66	1.27	3.14	3.23	3.36	9.37	9.39	8.88	730.48	304.09	372.26	162.67	107.56	220.59	774.91	752.48	705.02	2820.61	2144.23	2201.37	ASH1L	ASH1 like histone lysine methyltransferase, transcript variant X6	Metabolism	Amino acid metabolism	ko00310//Lysine degradation	K06101	GO:0005634//nucleus;GO:0005654//nucleoplasm;GO:0005794//Golgi apparatus	GO:0003677//DNA binding;GO:0003682//chromatin binding;GO:0005515//protein binding;GO:0008168//methyltransferase activity;GO:0016740//transferase activity;GO:0018024//histone-lysine N-methyltransferase activity;GO:0042800//histone methyltransferase activity (H3-K4 specific);GO:0046872//metal ion binding;GO:0046974//histone methyltransferase activity (H3-K9 specific);GO:0046975//histone methyltrans…	GO:0001501//skeletal system development;GO:0002674//negative regulation of acute inflammatory response;GO:0007338//single fertilization;GO:0009791//post-embryonic development;GO:0010468//regulation of gene expression;GO:0030317//flagellated sperm motility;GO:0032259//methylation;GO:0032635//interleukin-6 production;GO:0034968//histone lysine methylation;GO:0043124//negative regulation of I-kappaB…
ncbi_100155925	14.5	13.63	9.19	4.43	3.62	4.76	4.54	6.01	6.2	19.05	19.6	20.39	502	272	304	214	189	260	355	441	408	1816	1416	1598	AMD1	adenosylmethionine decarboxylase 1	Metabolism;Metabolism;Metabolism	Global and overview maps;Amino acid metabolism;Amino acid metabolism	ko01100//Metabolic pathways;ko00330//Arginine and proline metabolism;ko00270//Cysteine and methionine metabolism	K01611;K01611;K01611	GO:0005829//cytosol	GO:0004014//adenosylmethionine decarboxylase activity;GO:0016829//lyase activity;GO:0016831//carboxy-lyase activity;GO:0019810//putrescine binding	GO:0006557//S-adenosylmethioninamine biosynthetic process;GO:0006596//polyamine biosynthetic process;GO:0006597//spermine biosynthetic process;GO:0008295//spermidine biosynthetic process
ncbi_100155926	1.47	1.08	0.94	0.43	0.43	0.63	0.84	0.79	0.85	2.01	2.03	1.58	52	22	29	21	23	33	67	59	57	188	150	123	AFG1L	AFG1 like ATPase, transcript variant X1	-	-	-	-	GO:0005737//cytoplasm;GO:0005739//mitochondrion;GO:0031966//mitochondrial membrane	GO:0005524//ATP binding;GO:0016887//ATPase activity	GO:0006123//mitochondrial electron transport, cytochrome c to oxygen;GO:0007005//mitochondrion organization;GO:0035694//mitochondrial protein catabolic process
ncbi_100155930	10.3	12.61	12.51	4.5	5.56	4.22	16.61	18.38	17.85	5.52	6.68	6.42	187	132	217	114	152	122	682.59	709	617	276	253	265	ANXA8	annexin A8	-	-	-	-	GO:0005737//cytoplasm	GO:0005509//calcium ion binding;GO:0005544//calcium-dependent phospholipid binding	GO:0007032//endosome organization;GO:0016197//endosomal transport;GO:1900004//negative regulation of serine-type endopeptidase activity;GO:1900138//negative regulation of phospholipase A2 activity
ncbi_100155948	0.34	0.59	1.14	0	0	0	6.89	5.64	6.19	0	0	0.03	5	5	16	0	0	0	229	176	173	0	0	1	NRN1	neuritin 1	-	-	-	-	GO:0005615//extracellular space;GO:0016020//membrane;GO:0016021//integral component of membrane;GO:0032281//AMPA glutamate receptor complex;GO:0046658//anchored component of plasma membrane;GO:0098978//glutamatergic synapse	GO:0042802//identical protein binding	GO:0007399//nervous system development;GO:1990138//neuron projection extension;GO:2000300//regulation of synaptic vesicle exocytosis
ncbi_100155991	2.52	1.56	2.03	0.88	0.82	0.83	1.5	1.66	1.77	0.68	0.71	0.72	142	51	109	69	70	74	192	200	190	105	84	92	SLC12A5	solute carrier family 12 member 5, transcript variant X3	-	-	-	-	GO:0005623//cell;GO:0005886//plasma membrane;GO:0005887//integral component of plasma membrane;GO:0016020//membrane;GO:0016021//integral component of membrane;GO:0043005//neuron projection;GO:0043025//neuronal cell body;GO:0045202//synapse;GO:0071944//cell periphery	GO:0015108//chloride transmembrane transporter activity;GO:0015377//cation:chloride symporter activity;GO:0015379//potassium:chloride symporter activity;GO:0022857//transmembrane transporter activity	GO:0006811//ion transport;GO:0006821//chloride transport;GO:0006873//cellular ion homeostasis;GO:0006884//cell volume homeostasis;GO:0006971//hypotonic response;GO:0007268//chemical synaptic transmission;GO:0007612//learning;GO:0030644//cellular chloride ion homeostasis;GO:0035264//multicellular organism growth;GO:0040040//thermosensory behavior;GO:0042493//response to drug;GO:0055064//chloride i…
ncbi_100155995	1.28	1.32	0.88	0.26	0.31	0.67	0.65	0.76	0.85	1.95	2.26	1.98	113	64	72	31	32	54	96	140	124	407	324	318	NFIB	nuclear factor I B, transcript variant X1	-	-	-	-	GO:0001650//fibrillar center;GO:0005634//nucleus;GO:0005654//nucleoplasm;GO:0044300//cerebellar mossy fiber	GO:0000978//RNA polymerase II proximal promoter sequence-specific DNA binding;GO:0000981//DNA-binding transcription factor activity, RNA polymerase II-specific;GO:0001228//DNA-binding transcription activator activity, RNA polymerase II-specific;GO:0003677//DNA binding;GO:0003700//DNA-binding transcription factor activity	GO:0000122//negative regulation of transcription by RNA polymerase II;GO:0002062//chondrocyte differentiation;GO:0006260//DNA replication;GO:0006355//regulation of transcription, DNA-templated;GO:0007420//brain development;GO:0008285//negative regulation of cell proliferation;GO:0009617//response to bacterium;GO:0010001//glial cell differentiation;GO:0021740//principal sensory nucleus of trigemin…
ncbi_100156036	6.92	9.01	5.09	2.71	2.65	4.1	4.63	5.28	6.41	14.14	11.81	13.57	155.73	117	109.41	85.14	89.88	145.79	235.38	252.18	274.07	876.74	554.89	691.85	TSNAX	translin associated factor X	-	-	-	-	GO:0005634//nucleus;GO:0005737//cytoplasm	GO:0004521//endoribonuclease activity;GO:0043565//sequence-specific DNA binding	GO:0090502//RNA phosphodiester bond hydrolysis, endonucleolytic
ncbi_100156071	463.7	519.03	528.65	134.11	145.79	138.31	496.92	485.54	496.09	54.05	58.26	55.57	13044	8418	14203	5259	6178	6145	31584	28970	26521	4186	3420	3539	NDRG1	N-myc downstream regulated 1	-	-	-	-	GO:0005634//nucleus;GO:0005737//cytoplasm;GO:0005813//centrosome;GO:0005829//cytosol;GO:0005874//microtubule;GO:0005886//plasma membrane;GO:0005912//adherens junction;GO:0015630//microtubule cytoskeleton;GO:0048471//perinuclear region of cytoplasm;GO:0055038//recycling endosome membrane	GO:0008017//microtubule binding;GO:0017137//Rab GTPase binding;GO:0043015//gamma-tubulin binding;GO:0045296//cadherin binding	GO:0007165//signal transduction;GO:0008285//negative regulation of cell proliferation;GO:0030330//DNA damage response, signal transduction by p53 class mediator;GO:0032287//peripheral nervous system myelin maintenance;GO:0042127//regulation of cell proliferation;GO:0045576//mast cell activation;GO:0071456//cellular response to hypoxia
ncbi_100156104	20.96	18.42	13.49	5.29	4.34	5.69	4.91	5.58	4.55	12.11	12.94	13.45	910	461	559	320	284	390	481	514	375	1448	1173	1322	DDHD2	DDHD domain containing 2, transcript variant X2	-	-	-	-	GO:0005829//cytosol;GO:0016020//membrane;GO:0034451//centriolar satellite	GO:0004806//triglyceride lipase activity;GO:0005515//protein binding;GO:0046872//metal ion binding	GO:0007626//locomotory behavior;GO:0008542//visual learning;GO:0019433//triglyceride catabolic process;GO:0034389//lipid droplet organization;GO:0090141//positive regulation of mitochondrial fission
ncbi_100156116	9.1	7.53	5.17	2.71	2.21	3.09	3.92	4.52	5.09	10.47	10.99	10.27	622	298	338	259	228	334	606	656	662	1970	1567	1589	BTAF1	B-TFIID TATA-box binding protein associated factor 1, transcript variant X1	-	-	-	-	GO:0005654//nucleoplasm;GO:0043231//intracellular membrane-bounded organelle	GO:0003712//transcription coregulator activity;GO:0005524//ATP binding;GO:0008094//DNA-dependent ATPase activity	GO:0035562//negative regulation of chromatin binding;GO:0045892//negative regulation of transcription, DNA-templated
ncbi_100156117	1.67	1.81	0.57	0.32	0.26	0.39	0.96	1.14	1.74	2.99	3.61	3.36	43	25	14	11	10	16	54	63	84	214	190	195	IFT81	intraflagellar transport 81, transcript variant X1	-	-	-	-	GO:0005813//centrosome;GO:0005929//cilium;GO:0030992//intraciliary transport particle B	GO:0015631//tubulin binding	GO:0042073//intraciliary transport;GO:0060271//cilium assembly
ncbi_100156132	11.91	10.75	8.65	5.57	2.54	4.87	8.43	7.63	6.96	19.12	20.82	19.3	269.35	137.87	176.53	158.36	83.09	160.94	400.8	349.13	291.48	1118.5	923.61	940	NOP58	NOP58 ribonucleoprotein, transcript variant X1	Genetic Information Processing	Translation	ko03008//Ribosome biogenesis in eukaryotes	K14565	GO:0001650//fibrillar center;GO:0005654//nucleoplasm;GO:0005730//nucleolus;GO:0005732//small nucleolar ribonucleoprotein complex;GO:0005829//cytosol;GO:0015030//Cajal body;GO:0031428//box C/D snoRNP complex;GO:0032040//small-subunit processome;GO:0070761//pre-snoRNP complex	GO:0001094//TFIID-class transcription factor complex binding;GO:0030515//snoRNA binding;GO:0051117//ATPase binding	GO:0048254//snoRNA localization
ncbi_100156182	14.13	16.78	10.23	3.99	2.84	4.17	6.61	7.95	8.26	19.29	21.03	20.74	577	382	402	231	170	270	607	692	642	2173	1803	1919	TAB2	TGF-beta activated kinase 1/MAP3K7 binding protein 2, transcript variant X1	Environmental Information Processing;Human Diseases;Human Diseases;Organismal Systems;Human Diseases;Organismal Systems;Environmental Information Processing;Human Diseases;Organismal Systems;Environmental Information Processing;Organismal Systems;Human Diseases	Signal transduction;Infectious diseases;Infectious diseases;Immune system;Infectious diseases;Development;Signal transduction;Infectious diseases;Immune system;Signal transduction;Immune system;Infectious diseases	ko04010//MAPK signaling pathway;ko05169//Epstein-Barr virus infection;ko05168//Herpes simplex infection;ko04621//NOD-like receptor signaling pathway;ko05162//Measles;ko04380//Osteoclast differentiation;ko04668//TNF signaling pathway;ko05145//Toxoplasmosis;ko04620//Toll-like receptor signaling pathway;ko04064//NF-kappa B signaling pathway;ko04657//IL-17 signaling pathway;ko05140//Leishmaniasis	K04404;K04404;K04404;K04404;K04404;K04404;K04404;K04404;K04404;K04404;K04404;K04404	-	GO:0005515//protein binding;GO:0016301//kinase activity;GO:0046872//metal ion binding;GO:0070530//K63-linked polyubiquitin modification-dependent protein binding	GO:0007507//heart development;GO:0016310//phosphorylation;GO:0032496//response to lipopolysaccharide;GO:0043123//positive regulation of I-kappaB kinase/NF-kappaB signaling;GO:0045860//positive regulation of protein kinase activity
ncbi_100156195	6.71	11.07	6.69	1.21	1.11	2.45	5.11	5.84	4.84	0.89	1.67	0.9	121.38	114.37	123.81	34.93	32.26	64.68	208.92	221.63	178.38	52.81	60.39	38.19	CIART	circadian associated repressor of transcription, transcript variant X3	-	-	-	-	GO:0005634//nucleus	GO:0000976//transcription regulatory region sequence-specific DNA binding;GO:0000978//RNA polymerase II proximal promoter sequence-specific DNA binding;GO:0070888//E-box binding	GO:0032922//circadian regulation of gene expression;GO:0045475//locomotor rhythm;GO:0045892//negative regulation of transcription, DNA-templated
ncbi_100156209	42.11	42.46	29.16	5.74	5.2	6.91	23.92	24.3	26.91	9.96	10.73	9.91	1273	740	842	242	237	330	1634	1558	1546	829	677	678	GBE1	1,4-alpha-glucan branching enzyme 1	Metabolism;Metabolism	Global and overview maps;Carbohydrate metabolism	ko01100//Metabolic pathways;ko00500//Starch and sucrose metabolism	K00700;K00700	GO:0005737//cytoplasm	GO:0003824//catalytic activity;GO:0003844//1,4-alpha-glucan branching enzyme activity;GO:0004553//hydrolase activity, hydrolyzing O-glycosyl compounds;GO:0043169//cation binding	GO:0005975//carbohydrate metabolic process;GO:0005978//glycogen biosynthetic process
ncbi_100156216	9.58	7.51	4.98	2.51	1.78	2.83	4.95	6.13	4.99	16.71	17.5	18.27	1331.3	607.16	670.62	491.15	376.5	632.29	1564.8	1832.28	1336.85	6437.96	5125.79	5805.06	MYCBP2	MYC binding protein 2, E3 ubiquitin protein ligase, transcript variant X1	-	-	-	-	GO:0005634//nucleus;GO:0005654//nucleoplasm;GO:0015630//microtubule cytoskeleton;GO:0030424//axon;GO:0043231//intracellular membrane-bounded organelle	GO:0005085//guanyl-nucleotide exchange factor activity;GO:0008270//zinc ion binding;GO:0008536//Ran GTPase binding;GO:0042802//identical protein binding;GO:0061630//ubiquitin protein ligase activity	GO:0008045//motor neuron axon guidance;GO:0016567//protein ubiquitination;GO:0021785//branchiomotor neuron axon guidance;GO:0021952//central nervous system projection neuron axonogenesis;GO:0031398//positive regulation of protein ubiquitination;GO:0032880//regulation of protein localization;GO:0032922//circadian regulation of gene expression;GO:0042177//negative regulation of protein catabolic pr…
ncbi_100156238	1.02	0.96	0.58	0.26	0.27	0.23	0.5	0.27	0.26	1.84	1.77	2	48	26	26	17	19	17	53	27	23	238	173	213	DACH1	dachshund family transcription factor 1	-	-	-	-	GO:0005634//nucleus;GO:0005667//transcription factor complex	-	GO:0006355//regulation of transcription, DNA-templated
ncbi_100156270	0.42	0.11	0.24	0.04	0.06	0.06	0.09	0.18	0.15	0.37	0.5	0.38	27	4	15	4	6	6	13	25	19	66	68	56	HDGFL1	HDGF like 1	-	-	-	-	-	-	-
ncbi_100156288	122.33	225.74	226.56	15.4	20.2	17.04	80.58	70.3	78.41	6.77	5.35	6.19	1167	1253	2078	211	306	269	1719	1431	1396	198	124	143	NDUFA4L2	NDUFA4, mitochondrial complex associated like 2	Metabolism;Organismal Systems;Human Diseases;Human Diseases;Human Diseases;Organismal Systems;Human Diseases;Metabolism	Global and overview maps;Environmental adaptation;Neurodegenerative diseases;Neurodegenerative diseases;Endocrine and metabolic diseases;Nervous system;Neurodegenerative diseases;Energy metabolism	ko01100//Metabolic pathways;ko04714//Thermogenesis;ko05016//Huntington disease;ko05010//Alzheimer disease;ko04932//Non-alcoholic fatty liver disease (NAFLD);ko04723//Retrograde endocannabinoid signaling;ko05012//Parkinson disease;ko00190//Oxidative phosphorylation	K03948;K03948;K03948;K03948;K03948;K03948;K03948;K03948	GO:0005751//mitochondrial respiratory chain complex IV;GO:0016020//membrane;GO:0016021//integral component of membrane	GO:0004129//cytochrome-c oxidase activity	GO:0022900//electron transport chain;GO:1902600//proton transmembrane transport
ncbi_100156293	2.11	5.62	3.46	0.61	0.65	1.47	1.12	2.12	2.26	3.76	3.54	4.23	30	46	47	12	14	33	36	64	61	146	105	136	LOC100156293	COBW domain-containing protein 2, transcript variant X1	-	-	-	-	-	-	-
ncbi_100156319	9.74	11.83	5.57	2.08	2.78	1.11	3.54	2.84	6.22	16.71	17.61	17.76	474.31	331.92	259.08	141.38	204	85.07	389.07	293.7	575.51	2238.9	1788.59	1957.37	TOP2B	topoisomerase (DNA) II beta	Human Diseases	Drug resistance	ko01524//Platinum drug resistance	K03164	GO:0000792//heterochromatin;GO:0005634//nucleus;GO:0005654//nucleoplasm;GO:0005829//cytosol;GO:0019035//viral integration complex	GO:0000166//nucleotide binding;GO:0003677//DNA binding;GO:0003682//chromatin binding;GO:0003916//DNA topoisomerase activity;GO:0003918//DNA topoisomerase type II (ATP-hydrolyzing) activity;GO:0005080//protein kinase C binding;GO:0005524//ATP binding;GO:0008022//protein C-terminus binding;GO:0016853//isomerase activity;GO:0019899//enzyme binding;GO:0042826//histone deacetylase binding;GO:0046982//…	GO:0000712//resolution of meiotic recombination intermediates;GO:0000819//sister chromatid segregation;GO:0001764//neuron migration;GO:0006259//DNA metabolic process;GO:0006265//DNA topological change;GO:0007409//axonogenesis;GO:0030900//forebrain development;GO:0044774//mitotic DNA integrity checkpoint;GO:0045870//positive regulation of single stranded viral RNA replication via double stranded D…
ncbi_100156323	28.82	29.1	20.27	9.35	10.07	11.15	11.48	13.22	15.54	31.82	33.45	34.82	1185	709	768	556	554	709	1056	1159	1208	3624	2893	3258	PAPOLA	poly(A) polymerase alpha, transcript variant X4	Genetic Information Processing	Translation	ko03015//mRNA surveillance pathway	K14376	GO:0005634//nucleus;GO:0005654//nucleoplasm;GO:0005737//cytoplasm	GO:0000166//nucleotide binding;GO:0003723//RNA binding;GO:0004652//polynucleotide adenylyltransferase activity;GO:0005524//ATP binding;GO:0016740//transferase activity;GO:0016779//nucleotidyltransferase activity;GO:0046872//metal ion binding	GO:0006378//mRNA polyadenylation;GO:0006397//mRNA processing;GO:0031123//RNA 3'-end processing;GO:0031440//regulation of mRNA 3'-end processing;GO:0043631//RNA polyadenylation
ncbi_100156430	1.41	3.5	3.27	6.16	6.72	4.08	2.13	2.46	2.31	5.02	4.88	4.65	83.62	119.21	184.55	508.26	598.42	380.82	284.49	308.11	259.72	818.1	602.8	622.74	SLC6A17	solute carrier family 6 member 17, transcript variant X2	-	-	-	-	GO:0005887//integral component of plasma membrane;GO:0008021//synaptic vesicle;GO:0016020//membrane;GO:0016021//integral component of membrane	GO:0005328//neurotransmitter:sodium symporter activity;GO:0015293//symporter activity	GO:0006836//neurotransmitter transport;GO:0007420//brain development;GO:0015816//glycine transport;GO:0015820//leucine transport;GO:0015824//proline transport;GO:0032328//alanine transport;GO:0055085//transmembrane transport
ncbi_100156484	47.23	63.39	74.73	17.79	16.45	16.63	46.27	40.74	43.31	5.55	8.63	6.6	916.6	745.37	1470.09	504.71	503.63	547.63	2117.22	1753.04	1676.56	305.06	374.25	308.45	MAFF	MAF bZIP transcription factor F, transcript variant X2	-	-	-	-	GO:0005634//nucleus;GO:0005654//nucleoplasm;GO:0005739//mitochondrion	GO:0000978//RNA polymerase II proximal promoter sequence-specific DNA binding;GO:0001228//DNA-binding transcription activator activity, RNA polymerase II-specific;GO:0003677//DNA binding;GO:0003700//DNA-binding transcription factor activity;GO:0043565//sequence-specific DNA binding	GO:0001701//in utero embryonic development;GO:0006355//regulation of transcription, DNA-templated;GO:0035914//skeletal muscle cell differentiation;GO:0045604//regulation of epidermal cell differentiation;GO:0045944//positive regulation of transcription by RNA polymerase II
ncbi_100156509	0.48	0.44	0.51	1.67	1.51	1.46	0.33	0.25	0.25	0.8	0.94	0.71	17	9	17	82	80	81	26	19	17	78	69	57	RGS20	regulator of G protein signaling 20	-	-	-	-	-	-	-
ncbi_100156514	4.52	3.49	1.77	1.39	1.34	1.95	1.4	2.22	1.37	3.58	3.54	3.87	103.87	44.59	38.86	41.5	32.49	46.95	61.71	95.16	56.48	186.51	131.45	158.51	TMEM68	transmembrane protein 68, transcript variant X1	-	-	-	-	GO:0016020//membrane;GO:0016021//integral component of membrane	GO:0016746//transferase activity, transferring acyl groups	-
ncbi_100156516	0.19	0	0.63	1.31	1.14	1.23	0.95	0.44	0.58	1.31	1.29	1.4	6	0	18	58	55	63	70	39	38	132	94	112	FAM110B	family with sequence similarity 110 member B, transcript variant X1	-	-	-	-	GO:0005739//mitochondrion;GO:0005829//cytosol	-	-
ncbi_100156530	3.61	3.73	2.97	1.6	1.26	1.79	1.35	1.34	1.7	2.87	3.18	3.4	142	85	109	88	73	111	119	111	125	305	259	300	DBT	dihydrolipoamide branched chain transacylase E2, transcript variant X2	Metabolism;Metabolism;Metabolism	Global and overview maps;Amino acid metabolism;Carbohydrate metabolism	ko01100//Metabolic pathways;ko00280//Valine, leucine and isoleucine degradation;ko00640//Propanoate metabolism	K09699;K09699;K09699	GO:0005737//cytoplasm;GO:0005739//mitochondrion	GO:0016407//acetyltransferase activity;GO:0016740//transferase activity;GO:0016746//transferase activity, transferring acyl groups;GO:0031405//lipoic acid binding	-
ncbi_100156556	3.25	1.9	0.96	0.62	0.49	0.93	1.13	1.03	1.4	3.14	2.98	2.63	71	24	20	19	16	32	54	46	58	188	133	130	ZUFSP	zinc finger with UFM1 specific peptidase domain	-	-	-	-	-	GO:0003676//nucleic acid binding	-
ncbi_100156570	36.35	32.45	20.77	11.43	9.18	13.79	17.61	19.28	21.35	44.58	45.11	47.66	1821.46	937.53	994.23	798.16	693.13	1091	1993.93	2049.52	2033.03	6150.56	4716.38	5406.65	EIF3A	eukaryotic translation initiation factor 3 subunit A	Genetic Information Processing	Translation	ko03013//RNA transport	K03254	GO:0005654//nucleoplasm;GO:0005730//nucleolus;GO:0005737//cytoplasm;GO:0005829//cytosol;GO:0005852//eukaryotic translation initiation factor 3 complex;GO:0014069//postsynaptic density;GO:0016282//eukaryotic 43S preinitiation complex;GO:0033290//eukaryotic 48S preinitiation complex;GO:0043614//multi-eIF complex;GO:0071540//eukaryotic translation initiation factor 3 complex, eIF3e;GO:0071541//eukar…	GO:0003723//RNA binding;GO:0003729//mRNA binding;GO:0003743//translation initiation factor activity	GO:0001732//formation of cytoplasmic translation initiation complex;GO:0002183//cytoplasmic translational initiation;GO:0002188//translation reinitiation;GO:0006412//translation;GO:0006413//translational initiation;GO:0075522//IRES-dependent viral translational initiation;GO:0075525//viral translational termination-reinitiation
ncbi_100156579	1.71	1.69	1.39	0.84	0.33	0.75	1.11	1.57	1.64	5.08	5.22	5.05	76	49	58.04	49	23	44	108	155	124	658	520	571.62	NEMF	nuclear export mediator factor, transcript variant X1	-	-	-	-	GO:1990112//RQC complex	GO:0000049//tRNA binding;GO:0043023//ribosomal large subunit binding	GO:0051168//nuclear export;GO:0072344//rescue of stalled ribosome;GO:1990116//ribosome-associated ubiquitin-dependent protein catabolic process
ncbi_100156602	6.47	6.31	2.85	1.79	1.21	2.01	2.14	2.97	2.88	5.54	6.29	5.85	338	190	142	130	95	166	252	329	286	797	685	692	SOS2	SOS Ras/Rho guanine nucleotide exchange factor 2	Human Diseases;Environmental Information Processing;Human Diseases;Environmental Information Processing;Organismal Systems;Environmental Information Processing;Human Diseases;Cellular Processes;Cellular Processes;Human Diseases;Organismal Systems;Human Diseases;Environmental Information Processing;Environmental Information Processing;Human Diseases;Human Diseases;Human Diseases;Environmental Info…	Cancers;Signal transduction;Infectious diseases;Signal transduction;Environmental adaptation;Signal transduction;Infectious diseases;Cell motility;Cellular community - eukaryotes;Cancers;Immune system;Cancers;Signal transduction;Signal transduction;Substance dependence;Cancers;Cancers;Signal transduction;Cancers;Endocrine system;Signal transduction;Endocrine system;Endocrine system;Infectious dis…	ko05200//Pathways in cancer;ko04151//PI3K-Akt signaling pathway;ko05165//Human papillomavirus infection;ko04010//MAPK signaling pathway;ko04714//Thermogenesis;ko04014//Ras signaling pathway;ko05163//Human cytomegalovirus infection;ko04810//Regulation of actin cytoskeleton;ko04510//Focal adhesion;ko05205//Proteoglycans in cancer;ko04062//Chemokine signaling pathway;ko05225//Hepatocellular carcinom…	K03099;K03099;K03099;K03099;K03099;K03099;K03099;K03099;K03099;K03099;K03099;K03099;K03099;K03099;K03099;K03099;K03099;K03099;K03099;K03099;K03099;K03099;K03099;K03099;K03099;K03099;K03099;K03099;K03099;K03099;K03099;K03099;K03099;K03099;K03099;K03099;K03099;K03099;K03099;K03099;K03099;K03099;K03099;K03099	GO:0000786//nucleosome	GO:0003677//DNA binding;GO:0005085//guanyl-nucleotide exchange factor activity;GO:0046982//protein heterodimerization activity	GO:0007264//small GTPase mediated signal transduction
ncbi_100156642	5.18	4.74	3.22	1.15	0.76	1.17	2.21	2.48	2.28	6.87	7.38	7.67	389	205	231	120	86	139	376	394	325	1421	1156	1304	SLK	STE20 like kinase, transcript variant X1	Cellular Processes	Cell growth and death	ko04114//Oocyte meiosis	K08836	GO:0005737//cytoplasm;GO:0031252//cell leading edge;GO:0048471//perinuclear region of cytoplasm	GO:0004672//protein kinase activity;GO:0004674//protein serine/threonine kinase activity;GO:0005515//protein binding;GO:0005524//ATP binding;GO:0042802//identical protein binding;GO:0042803//protein homodimerization activity	GO:0006468//protein phosphorylation;GO:0007346//regulation of mitotic cell cycle;GO:0023014//signal transduction by protein phosphorylation;GO:0030334//regulation of cell migration;GO:0031098//stress-activated protein kinase signaling cascade;GO:0031122//cytoplasmic microtubule organization;GO:0032147//activation of protein kinase activity;GO:0042981//regulation of apoptotic process;GO:0046777//p…
ncbi_100156649	64.08	79.7	52.55	19.99	19.63	22.81	66.71	74.69	67.45	31.88	33.57	31.37	1371	974	1088	604	638	779	3248	3420	2745	1876	1499	1516	UAP1	UDP-N-acetylglucosamine pyrophosphorylase 1, transcript variant X3	Metabolism;Metabolism	Global and overview maps;Carbohydrate metabolism	ko01100//Metabolic pathways;ko00520//Amino sugar and nucleotide sugar metabolism	K00972;K00972	-	GO:0003977//UDP-N-acetylglucosamine diphosphorylase activity;GO:0070569//uridylyltransferase activity	GO:0006048//UDP-N-acetylglucosamine biosynthetic process
ncbi_100156673	11.13	9.6	7.03	3.43	3.46	3.88	4.64	6.21	5.33	11.11	11.05	10.78	428	213	258	183	200	236	404	507	390	1176	884	940	HMG20A	high mobility group 20A, transcript variant X1	-	-	-	-	GO:0005634//nucleus	GO:0003677//DNA binding;GO:0042802//identical protein binding	GO:0000122//negative regulation of transcription by RNA polymerase II;GO:0010468//regulation of gene expression;GO:0033234//negative regulation of protein sumoylation;GO:0045665//negative regulation of neuron differentiation
ncbi_100156680	1.75	0.98	0.79	0.51	0.24	0.45	0.77	0.84	0.96	1.96	2.07	2.11	116	41	50	41	26	38	106	118	121	365	290	316	TBC1D32	TBC1 domain family member 32, transcript variant X1	-	-	-	-	-	-	GO:0002088//lens development in camera-type eye;GO:0003406//retinal pigment epithelium development;GO:0007224//smoothened signaling pathway;GO:0007368//determination of left/right symmetry;GO:0007507//heart development;GO:0021532//neural tube patterning;GO:0021915//neural tube development;GO:0042733//embryonic digit morphogenesis;GO:0043010//camera-type eye development;GO:0060041//retina developm…
ncbi_100156689	454.4	399.9	306.82	190.53	156.59	188.67	65.66	77.27	67.85	240.4	260.03	256.41	49871	25131	31955	28719	25497	32265	15836	17510	13803	70801	57848	61921	COL12A1	collagen type XII alpha 1 chain, transcript variant X1	Organismal Systems	Digestive system	ko04974//Protein digestion and absorption	K08132	GO:0005615//extracellular space;GO:0031012//extracellular matrix;GO:0062023//collagen-containing extracellular matrix	GO:0005515//protein binding	GO:0003429//growth plate cartilage chondrocyte morphogenesis;GO:0035987//endodermal cell differentiation
ncbi_100156695	7.46	6.93	5.02	3.06	2.3	2.87	3.88	3.81	4.65	8.28	8.71	8.84	435.89	242.75	275.85	227.19	189.09	253.86	496.42	473.77	516.53	1380.16	1094.32	1212.19	INTS6	integrator complex subunit 6, transcript variant X1	-	-	-	-	GO:0005615//extracellular space;GO:0005634//nucleus;GO:0005654//nucleoplasm;GO:0015629//actin cytoskeleton;GO:0032039//integrator complex	GO:0004867//serine-type endopeptidase inhibitor activity	GO:0010951//negative regulation of endopeptidase activity;GO:0016180//snRNA processing;GO:0034472//snRNA 3'-end processing
ncbi_100156725	0.46	0.08	0.31	0.68	0.77	0.89	0.15	0.08	0.15	0.37	0.57	0.49	19	2	12	39	48	58	14	7	12	42	49	46	GLDN	gliomedin	-	-	-	-	GO:0005615//extracellular space;GO:0005886//plasma membrane;GO:0009986//cell surface	GO:0086080//protein binding involved in heterotypic cell-cell adhesion	GO:0032528//microvillus organization;GO:0034113//heterotypic cell-cell adhesion;GO:0045162//clustering of voltage-gated sodium channels
ncbi_100156734	1.4	1.06	0.84	0.26	0.03	0.2	0.57	0.79	0.69	1.76	1.84	1.95	58	25	34	15	2	13	54	69	56	201	162	185	DCLRE1A	DNA cross-link repair 1A, transcript variant X1	-	-	-	-	GO:0000784//nuclear chromosome, telomeric region;GO:0001650//fibrillar center;GO:0005654//nucleoplasm	GO:0003684//damaged DNA binding;GO:0035312//5'-3' exodeoxyribonuclease activity	GO:0006303//double-strand break repair via nonhomologous end joining;GO:0031848//protection from non-homologous end joining at telomere;GO:0036297//interstrand cross-link repair;GO:0090305//nucleic acid phosphodiester bond hydrolysis
ncbi_100156761	12.17	10.7	6.48	2.01	1.58	2.17	4.43	5.89	6.46	11.55	11.65	12.15	809.38	408.79	414.09	186.9	158.5	227.3	666.3	825.14	816.4	2117.6	1618.74	1826.24	SECISBP2L	SECIS binding protein 2 like	-	-	-	-	GO:1990904//ribonucleoprotein complex	GO:0003730//mRNA 3'-UTR binding;GO:0035368//selenocysteine insertion sequence binding;GO:0043021//ribonucleoprotein complex binding	GO:0001514//selenocysteine incorporation
ncbi_100156785	2.67	4.4	2.37	0.58	0.43	0.86	0.15	0.14	0.11	0.34	0.58	0.42	77	52	66	21	19	32	10	10	7	24	40	31	NCALD	neurocalcin delta, transcript variant 1	Organismal Systems	Sensory system	ko04740//Olfactory transduction	K19695	-	GO:0005509//calcium ion binding	-
ncbi_100156808	4.22	2.65	1.58	0.98	0.9	1.35	2.64	2.13	2.62	4.74	5.34	5.52	92	30	35	30	27	51	131	105	112	289	242	268	MTF2	metal response element binding transcription factor 2, transcript variant X1	-	-	-	-	GO:0005634//nucleus;GO:0005654//nucleoplasm;GO:0005737//cytoplasm;GO:0005925//focal adhesion;GO:0035098//ESC/E(Z) complex	GO:0000977//RNA polymerase II regulatory region sequence-specific DNA binding;GO:0003677//DNA binding;GO:0003682//chromatin binding;GO:0035064//methylated histone binding;GO:0046872//metal ion binding	GO:0000122//negative regulation of transcription by RNA polymerase II;GO:0006325//chromatin organization;GO:0006355//regulation of transcription, DNA-templated;GO:0007379//segment specification;GO:0019827//stem cell population maintenance;GO:0045944//positive regulation of transcription by RNA polymerase II;GO:0048863//stem cell differentiation;GO:0061086//negative regulation of histone H3-K27 me…
ncbi_100156816	1.06	1.24	0.5	4.11	5.39	4.62	1.12	1.57	1.08	3.99	4.19	5.2	23.93	16.71	13.67	129.16	187.54	167.09	59.64	75.9	50.42	250.33	200.08	266.6	KIF12	kinesin family member 12, transcript variant X1	-	-	-	-	GO:0005815//microtubule organizing center;GO:0005871//kinesin complex;GO:0005874//microtubule	GO:0000166//nucleotide binding;GO:0003774//motor activity;GO:0003777//microtubule motor activity;GO:0005524//ATP binding;GO:0008017//microtubule binding;GO:0016887//ATPase activity	GO:0007018//microtubule-based movement
ncbi_100156850	2.13	2	1.28	0.33	0.21	0.53	0.66	0.79	0.7	1.85	1.62	2.08	98	55	53	22	15	38	58	75	60	230	148	210	LRIF1	ligand dependent nuclear receptor interacting factor 1, transcript variant X1	-	-	-	-	GO:0000784//nuclear chromosome, telomeric region;GO:0001740//Barr body;GO:0005654//nucleoplasm;GO:0034451//centriolar satellite	GO:0042974//retinoic acid receptor binding	GO:0006355//regulation of transcription, DNA-templated;GO:0009048//dosage compensation by inactivation of X chromosome
ncbi_100156861	8.42	7.12	4.52	1.87	0.87	1.81	3.31	3.92	4.33	9.68	10.38	9.63	587	286	301	182	91	199	521	579	573	1857	1510	1519	ARFGEF1	ADP ribosylation factor guanine nucleotide exchange factor 1, transcript variant X1	Cellular Processes	Transport and catabolism	ko04144//Endocytosis	K18442	GO:0000139//Golgi membrane;GO:0005654//nucleoplasm;GO:0005730//nucleolus;GO:0005794//Golgi apparatus;GO:0005829//cytosol;GO:0030532//small nuclear ribonucleoprotein complex;GO:0048471//perinuclear region of cytoplasm	GO:0005085//guanyl-nucleotide exchange factor activity;GO:0005086//ARF guanyl-nucleotide exchange factor activity;GO:0017022//myosin binding;GO:0034237//protein kinase A regulatory subunit binding	GO:0007030//Golgi organization;GO:0010256//endomembrane system organization;GO:0030837//negative regulation of actin filament polymerization;GO:0032012//regulation of ARF protein signal transduction;GO:0034260//negative regulation of GTPase activity;GO:0090284//positive regulation of protein glycosylation in Golgi;GO:0090303//positive regulation of wound healing;GO:2000114//regulation of establis…
ncbi_100156871	16.99	19.29	9.64	4.25	2.45	5.37	9.08	10.29	12.85	23.44	21.44	22.27	454	299	246	161	103	231	548	583	655	1726	1197	1352	DEK	DEK proto-oncogene, transcript variant X1	-	-	-	-	GO:0005634//nucleus	GO:0042393//histone binding	GO:2000779//regulation of double-strand break repair
ncbi_100156877	16.4	13.02	11.43	6.56	4.15	6.27	7.2	9.6	8.04	15.48	17.53	18.11	1095.34	523	704	579.69	447	645	1054.01	1286.42	1020	2961.85	2304.76	2543.76	HIPK1	homeodomain interacting protein kinase 1, transcript variant X1	Cellular Processes	Cell growth and death	ko04218//Cellular senescence	K08826	GO:0005634//nucleus;GO:0005654//nucleoplasm;GO:0005737//cytoplasm;GO:0005813//centrosome;GO:0005829//cytosol;GO:0016605//PML body;GO:0016607//nuclear speck	GO:0003677//DNA binding;GO:0004672//protein kinase activity;GO:0004674//protein serine/threonine kinase activity;GO:0004713//protein tyrosine kinase activity;GO:0005524//ATP binding;GO:0016301//kinase activity	GO:0006468//protein phosphorylation;GO:0007224//smoothened signaling pathway;GO:0008284//positive regulation of cell proliferation;GO:0009952//anterior/posterior pattern specification;GO:0010803//regulation of tumor necrosis factor-mediated signaling pathway;GO:0010842//retina layer formation;GO:0016310//phosphorylation;GO:0018105//peptidyl-serine phosphorylation;GO:0018107//peptidyl-threonine ph…
ncbi_100156899	8.97	9.75	5.52	1.74	1.34	2.29	4.27	5.06	5.03	13.16	12.38	12.14	612	370	349	158	121	215	637	699	616	2399	1708	1806	CCSER2	coiled-coil serine rich protein 2, transcript variant X13	-	-	-	-	GO:0015630//microtubule cytoskeleton	GO:0008017//microtubule binding	GO:0001578//microtubule bundle formation
ncbi_100156919	7.83	5.82	4.15	0.84	1.07	1.14	2.96	3.73	4.76	12.44	11.1	11.6	241.27	99.59	121.79	36.04	51.36	52.83	207.12	234.97	273.75	1035.43	712.28	807.36	CCPG1	cell cycle progression 1	-	-	-	-	-	-	-
ncbi_100156980	4.95	3.85	2.05	0.58	0.39	0.7	1.56	1.79	2.16	4.71	4.94	5.14	639.09	286.6	253.1	105.37	76.02	142.69	455.7	489.48	529.2	1675.28	1331.65	1504.35	MGA	MGA, MAX dimerization protein	-	-	-	-	GO:0005634//nucleus;GO:0071339//MLL1 complex	GO:0000977//RNA polymerase II regulatory region sequence-specific DNA binding;GO:0001102//RNA polymerase II activating transcription factor binding;GO:0001228//DNA-binding transcription activator activity, RNA polymerase II-specific;GO:0003677//DNA binding;GO:0003700//DNA-binding transcription factor activity;GO:0046983//protein dimerization activity	GO:0000122//negative regulation of transcription by RNA polymerase II;GO:0001708//cell fate specification;GO:0006355//regulation of transcription, DNA-templated;GO:0045944//positive regulation of transcription by RNA polymerase II
ncbi_100157012	0.32	0.55	0.19	0.02	0.07	0.08	0.25	0.19	0.15	0.39	0.52	0.7	12	12	7	1	4	5	21	15	11	40	41	60	GDAP1	ganglioside induced differentiation associated protein 1	-	-	-	-	GO:0005739//mitochondrion;GO:0005829//cytosol;GO:0016020//membrane;GO:0016021//integral component of membrane;GO:0031307//integral component of mitochondrial outer membrane	GO:0005515//protein binding	GO:0000266//mitochondrial fission;GO:0006626//protein targeting to mitochondrion;GO:0007005//mitochondrion organization;GO:0008053//mitochondrial fusion;GO:0032526//response to retinoic acid
ncbi_100157031	6.26	5.03	3.25	2.12	1.55	2.57	2.8	3.33	3.22	6.38	6.63	6.88	335	155	166	158	125	217	339	378	327	939	740	833	NAA25	N(alpha)-acetyltransferase 25, NatB auxiliary subunit	-	-	-	-	GO:0005737//cytoplasm;GO:0005794//Golgi apparatus;GO:0005829//cytosol;GO:0031416//NatB complex	GO:0004596//peptide alpha-N-acetyltransferase activity;GO:0005515//protein binding;GO:0016740//transferase activity	GO:0017196//N-terminal peptidyl-methionine acetylation
ncbi_100157039	2.07	0.8	1.35	0.45	0.34	0.6	0.64	0.39	0.42	0.95	1.23	1.49	82.08	18.04	48	23.02	19	38	50.69	33.2	30.54	99.44	98.28	132.43	ICE2	interactor of little elongation complex ELL subunit 2, transcript variant X5	-	-	-	-	GO:0005634//nucleus;GO:0005654//nucleoplasm;GO:0005829//cytosol;GO:0008023//transcription elongation factor complex;GO:0015030//Cajal body;GO:0016604//nuclear body;GO:0035327//transcriptionally active chromatin;GO:0035363//histone locus body	-	GO:0042795//snRNA transcription by RNA polymerase II;GO:0042796//snRNA transcription by RNA polymerase III;GO:0045945//positive regulation of transcription by RNA polymerase III
ncbi_100157042	10.46	8.81	6.4	2.82	2.25	3.47	4.33	4.15	5.76	9.97	9.97	10.9	472	230	282	183	158	252	452	409	499	1253	944	1121	STAM2	signal transducing adaptor molecule 2, transcript variant X1	Cellular Processes;Environmental Information Processing	Transport and catabolism;Signal transduction	ko04144//Endocytosis;ko04630//Jak-STAT signaling pathway	K04705;K04705	GO:0005654//nucleoplasm;GO:0005737//cytoplasm;GO:0005829//cytosol;GO:0043231//intracellular membrane-bounded organelle	GO:0005515//protein binding	GO:0006886//intracellular protein transport
ncbi_100157058	20.61	22.46	10.57	3.59	2.38	3.69	3.89	4.3	4.85	18.44	20.57	20.17	682	430	335	165	119	193	292	301	305	1676	1425	1517	FILIP1L	filamin A interacting protein 1 like, transcript variant X2	-	-	-	-	-	-	-
ncbi_100157073	2.2	2.43	3.18	6.91	6.8	5.92	4.18	3.44	3.98	8.47	8.36	8.36	47	30	65	206	219	200	202	156	162	499	373	405	AGT	angiotensinogen	Organismal Systems;Organismal Systems	Endocrine system;Endocrine system	ko04924//Renin secretion;ko04614//Renin-angiotensin system	K09821;K09821	GO:0005615//extracellular space	GO:0004867//serine-type endopeptidase inhibitor activity	GO:0003081//regulation of systemic arterial blood pressure by renin-angiotensin;GO:0010951//negative regulation of endopeptidase activity
ncbi_100157112	3.26	3.35	1.9	1.37	1.01	0.93	3.08	4.11	3.96	7.27	7.72	7.48	70	43	37	40	32	33	151	178	159	423	338	361	PDCD4	programmed cell death 4, transcript variant X1	Human Diseases;Human Diseases	Cancers;Cancers	ko05205//Proteoglycans in cancer;ko05206//MicroRNAs in cancer	K16865;K16865	GO:0005634//nucleus;GO:0005737//cytoplasm;GO:0005829//cytosol	-	GO:0007569//cell aging;GO:0030509//BMP signaling pathway;GO:0045892//negative regulation of transcription, DNA-templated;GO:0050729//positive regulation of inflammatory response;GO:0071222//cellular response to lipopolysaccharide;GO:1900016//negative regulation of cytokine production involved in inflammatory response;GO:1901224//positive regulation of NIK/NF-kappaB signaling;GO:1904706//negative …
ncbi_100157194	0.56	0	0.99	2.61	3.12	3.97	0.62	0.48	0.33	0.67	1.91	1.57	9.8	0	16.62	63.68	82.57	109.86	24.63	18.13	11.07	32.22	69.6	62.15	TOMM34	translocase of outer mitochondrial membrane 34	-	-	-	-	GO:0005739//mitochondrion;GO:0005741//mitochondrial outer membrane;GO:0005829//cytosol	GO:0005515//protein binding;GO:0031072//heat shock protein binding	GO:0006626//protein targeting to mitochondrion
ncbi_100157197	17.42	18.6	12.85	8.31	6.2	7.81	10.06	11.72	10.29	26.39	29.17	29.05	1700	1014	1166	1127	897	1203	2209	2417	1903	7037	5864	6353	PRRC2C	proline rich coiled-coil 2C, transcript variant X15	-	-	-	-	GO:0005829//cytosol	GO:0008022//protein C-terminus binding	GO:0002244//hematopoietic progenitor cell differentiation;GO:0030154//cell differentiation
ncbi_100157200	7.22	4.89	3.03	1.71	0.66	3.12	2.84	2.54	3.45	7.9	6.24	6.87	171.92	68.89	69.79	57.26	24.27	119.05	154.63	140.02	163.21	538.64	324.25	381.55	FAM69A	family with sequence similarity 69 member A, transcript variant X1	-	-	-	-	GO:0016020//membrane;GO:0016021//integral component of membrane	-	-
ncbi_100157205	5.43	4.82	2.82	1.61	1.02	1.53	1.5	1.7	2.22	3.98	4.04	4.6	244	125	121	101	69	109	152	162	190	494	379	468	RRM2B	ribonucleotide reductase regulatory TP53 inducible subunit M2B, transcript variant X2	Metabolism;Metabolism;Metabolism;Cellular Processes;Metabolism;Metabolism	Global and overview maps;Nucleotide metabolism;Nucleotide metabolism;Cell growth and death;Xenobiotics biodegradation and metabolism;Metabolism of other amino acids	ko01100//Metabolic pathways;ko00230//Purine metabolism;ko00240//Pyrimidine metabolism;ko04115//p53 signaling pathway;ko00983//Drug metabolism - other enzymes;ko00480//Glutathione metabolism	K10808;K10808;K10808;K10808;K10808;K10808	GO:0005654//nucleoplasm;GO:0005739//mitochondrion;GO:0005829//cytosol;GO:0016020//membrane;GO:0016021//integral component of membrane	GO:0004748//ribonucleoside-diphosphate reductase activity, thioredoxin disulfide as acceptor;GO:0016491//oxidoreductase activity;GO:0042802//identical protein binding;GO:0046872//metal ion binding	GO:0001822//kidney development;GO:0003014//renal system process;GO:0006264//mitochondrial DNA replication;GO:0006281//DNA repair;GO:0006979//response to oxidative stress;GO:0009200//deoxyribonucleoside triphosphate metabolic process;GO:0009263//deoxyribonucleotide biosynthetic process;GO:0055114//oxidation-reduction process;GO:1902254//negative regulation of intrinsic apoptotic signaling pathway …
ncbi_100157207	26.26	20.69	25.18	12.58	11.17	10.58	69.47	65.7	70.43	14.62	14.58	16.11	895.74	407	820.51	598	573.93	570.37	5354.97	4754.25	4566.29	1372.78	1038	1244.4	LOXL4	lysyl oxidase like 4, transcript variant X3	-	-	-	-	GO:0005615//extracellular space;GO:0016020//membrane;GO:0043235//receptor complex	GO:0004720//protein-lysine 6-oxidase activity;GO:0005044//scavenger receptor activity;GO:0005507//copper ion binding;GO:0016641//oxidoreductase activity, acting on the CH-NH2 group of donors, oxygen as acceptor	GO:0006897//endocytosis;GO:0018057//peptidyl-lysine oxidation;GO:0030199//collagen fibril organization;GO:0055114//oxidation-reduction process
ncbi_100157226	3.49	3.88	2.08	0.94	0.64	1.08	0.99	1.46	1.4	5.97	5.89	6.11	177	110	103	69	51	88	116	164	139	851	649	727	NCOA7	nuclear receptor coactivator 7, transcript variant X2	-	-	-	-	-	GO:0030374//nuclear receptor transcription coactivator activity;GO:0035257//nuclear hormone receptor binding	GO:0045944//positive regulation of transcription by RNA polymerase II;GO:1900408//negative regulation of cellular response to oxidative stress;GO:1902083//negative regulation of peptidyl-cysteine S-nitrosylation;GO:1903204//negative regulation of oxidative stress-induced neuron death
ncbi_100157246	6.21	5.8	3.13	1.13	1	1.14	2.18	2.94	2.96	7.04	6.47	6.52	189	102	91	48	46	55	150	190	171	590	411	449	TBC1D15	TBC1 domain family member 15, transcript variant X2	Cellular Processes	Transport and catabolism	ko04137//Mitophagy - animal	K20168	GO:0005576//extracellular region;GO:0005737//cytoplasm	GO:0005096//GTPase activator activity;GO:0017137//Rab GTPase binding	GO:0006886//intracellular protein transport;GO:0043087//regulation of GTPase activity;GO:0090630//activation of GTPase activity
ncbi_100157276	4.35	3.94	4.76	9.37	8.51	8.64	21.11	21.35	20.04	9.19	8.96	8.77	157	82	164	471	462	492	1720	1633	1373	912	674	716	ADAMTS4	ADAM metallopeptidase with thrombospondin type 1 motif 4	-	-	-	-	GO:0005615//extracellular space;GO:0016607//nuclear speck	GO:0002020//protease binding;GO:0004222//metalloendopeptidase activity;GO:0008233//peptidase activity;GO:0008237//metallopeptidase activity	GO:0006508//proteolysis
ncbi_100157283	9.75	8.43	5.2	3.16	1.91	4.01	4.91	4.4	5.86	15.29	14.58	16.81	372	190	194	160	108	246	409	343	407	1632	1150	1415	WWP1	WW domain containing E3 ubiquitin protein ligase 1, transcript variant X2	Cellular Processes;Genetic Information Processing	Transport and catabolism;Folding, sorting and degradation	ko04144//Endocytosis;ko04120//Ubiquitin mediated proteolysis	K05633;K05633	GO:0005737//cytoplasm	GO:0004842//ubiquitin-protein transferase activity;GO:0005515//protein binding;GO:0016740//transferase activity;GO:0061630//ubiquitin protein ligase activity	GO:0000209//protein polyubiquitination;GO:0006511//ubiquitin-dependent protein catabolic process;GO:0016567//protein ubiquitination;GO:0043161//proteasome-mediated ubiquitin-dependent protein catabolic process;GO:0045732//positive regulation of protein catabolic process;GO:0045892//negative regulation of transcription, DNA-templated
ncbi_100157295	2.97	4.31	2.18	1.04	0.48	1.11	1.11	1.83	2.04	5.11	4.65	5.47	202.99	170.03	142.29	99.42	49.93	120.01	171.3	265.87	265.06	961.78	663.46	846.74	DENND4A	DENN domain containing 4A	-	-	-	-	-	GO:0005515//protein binding;GO:0017112//Rab guanyl-nucleotide exchange factor activity	-
ncbi_100157302	6.63	6.16	4.03	2.31	1.69	2.15	2.99	3.25	3.08	8.82	9.57	9.85	362	191	211	176	140	184	372	377	320	1337	1104	1222	SMARCA2	SWI/SNF related, matrix associated, actin dependent regulator of chromatin, subfamily a, member 2, transcript variant X1	Organismal Systems;Human Diseases	Environmental adaptation;Cancers	ko04714//Thermogenesis;ko05225//Hepatocellular carcinoma	K11647;K11647	GO:0005634//nucleus;GO:0016514//SWI/SNF complex	GO:0003677//DNA binding;GO:0005515//protein binding;GO:0005524//ATP binding;GO:0008094//DNA-dependent ATPase activity;GO:0016817//hydrolase activity, acting on acid anhydrides;GO:0016887//ATPase activity;GO:0042393//histone binding	GO:0006338//chromatin remodeling;GO:0006355//regulation of transcription, DNA-templated;GO:0043044//ATP-dependent chromatin remodeling;GO:0045944//positive regulation of transcription by RNA polymerase II
ncbi_100157309	7.11	5.92	6.2	1.26	1.38	1.32	29.05	29.99	28.32	8.5	7.54	8.3	276	121	218	62	74	76	2437	2337	1974	838	567	673	ISLR2	immunoglobulin superfamily containing leucine rich repeat 2, transcript variant X2	-	-	-	-	GO:0009986//cell surface;GO:0016020//membrane;GO:0016021//integral component of membrane	GO:0005515//protein binding	GO:0045773//positive regulation of axon extension
ncbi_100157328	5.85	5.42	2.95	1.24	0.6	0.94	2.73	5.04	3.97	10.88	11.82	11.41	481	253	233	143	74	120	505	878	616	2413	1997	2058	JMJD1C	jumonji domain containing 1C, transcript variant X10	Human Diseases	Cancers	ko05202//Transcriptional misregulation in cancers	K11449	GO:0000785//chromatin;GO:0005634//nucleus	GO:0000976//transcription regulatory region sequence-specific DNA binding;GO:0031490//chromatin DNA binding;GO:0032454//histone demethylase activity (H3-K9 specific)	GO:0006355//regulation of transcription, DNA-templated;GO:0033169//histone H3-K9 demethylation
ncbi_100157334	2.83	2.38	1.47	0.27	0.25	0.27	1.22	1.47	1.31	2.83	3	2.61	429	208	212	57	58	65	415	464	372	1159	932	883	ZDBF2	zinc finger DBF-type containing 2, transcript variant X5	-	-	-	-	-	GO:0003676//nucleic acid binding;GO:0008270//zinc ion binding	-
ncbi_100157402	5.08	4.88	3.36	1.38	1.06	1.63	2.65	3.47	3.43	8.95	9.15	8.32	442	238	254	176	117	214	488	634	527	2120	1645	1682	NIN	ninein, transcript variant X1	-	-	-	-	GO:0000242//pericentriolar material;GO:0000922//spindle pole;GO:0005654//nucleoplasm;GO:0005730//nucleolus;GO:0005813//centrosome;GO:0005814//centriole;GO:0005886//plasma membrane;GO:0030424//axon;GO:0030425//dendrite;GO:0036449//microtubule minus-end;GO:0044295//axonal growth cone;GO:0045177//apical part of cell;GO:0072686//mitotic spindle;GO:0097431//mitotic spindle pole;GO:0097539//ciliary tra…	GO:0005509//calcium ion binding;GO:0019900//kinase binding	GO:0008104//protein localization;GO:0010457//centriole-centriole cohesion;GO:0021540//corpus callosum morphogenesis;GO:0021957//corticospinal tract morphogenesis;GO:0031116//positive regulation of microtubule polymerization;GO:0034454//microtubule anchoring at centrosome;GO:0048668//collateral sprouting;GO:0050772//positive regulation of axonogenesis;GO:0051642//centrosome localization;GO:0090222…
ncbi_100157427	0.76	0.66	0.57	0.23	0.16	0.23	0.1	0.18	0.2	0.43	0.62	0.5	197.98	98.79	142.67	84.9	62.44	93.66	61.29	98.86	99.81	305.92	336.77	294.42	SYNE1	spectrin repeat containing nuclear envelope protein 1	-	-	-	-	-	-	-
ncbi_100157437	45.14	44.6	36.85	6.56	6.56	9.82	19.39	21.14	20.65	3.71	4.01	3.44	1234	703	950	250	259	331	1198	1226	1049	279	229	213	RGS4	regulator of G protein signaling 4	-	-	-	-	GO:0005634//nucleus;GO:0005737//cytoplasm	GO:0005096//GTPase activator activity	GO:0007186//G protein-coupled receptor signaling pathway;GO:0043547//positive regulation of GTPase activity
ncbi_100157444	0.98	1.96	0.84	0.62	0.38	0.49	0.18	0.2	0.09	0.7	0.61	0.41	28	32	24	26	17	23	11	13	5	58	37	27	WDR63	WD repeat domain 63, transcript variant X3	-	-	-	-	GO:0036156//inner dynein arm	GO:0005515//protein binding;GO:0045503//dynein light chain binding;GO:0045504//dynein heavy chain binding	GO:0007018//microtubule-based movement;GO:0036159//inner dynein arm assembly;GO:0060294//cilium movement involved in cell motility
ncbi_100157460	2.69	2.03	2.75	0.38	0.46	0.61	5	4.31	4.86	0.2	0.16	0.09	47	21	48	11	13	16	209	175	165	9	6	4	CABP1	calcium binding protein 1, transcript variant X2	-	-	-	-	GO:0016020//membrane;GO:0016021//integral component of membrane	GO:0005509//calcium ion binding;GO:0030246//carbohydrate binding	-
ncbi_100157490	6.39	5.62	3.59	0.93	0.86	1.86	2.45	2.97	2.88	5.81	6.44	5.91	172	86	95	36	36	81	153	174	151	431	372	363	FGFR1OP2	FGFR1 oncogene partner 2, transcript variant X1	-	-	-	-	-	GO:0042802//identical protein binding	GO:0009611//response to wounding;GO:0042060//wound healing
ncbi_100157544	14.16	15.89	8.66	5.34	3.99	5.41	6.58	7.34	8.6	14.64	15.04	15.73	857	555	500	450	363	517	899	942	990	2435	1896	2150	WAPL	WAPL cohesin release factor, transcript variant X1	-	-	-	-	GO:0000785//chromatin;GO:0000795//synaptonemal complex;GO:0005634//nucleus;GO:0005737//cytoplasm	-	GO:0000278//mitotic cell cycle;GO:0008156//negative regulation of DNA replication;GO:0009636//response to toxic substance;GO:0035562//negative regulation of chromatin binding;GO:0045132//meiotic chromosome segregation;GO:0045875//negative regulation of sister chromatid cohesion;GO:0048146//positive regulation of fibroblast proliferation;GO:0051983//regulation of chromosome segregation;GO:0060623/…
ncbi_100157546	5.34	5.02	3.79	0.93	0.67	0.96	2.38	3.28	3.64	8.18	8.18	8.68	224	123	154	52	41	64	219	288	288	947	711	818	USP8	ubiquitin specific peptidase 8, transcript variant X1	Cellular Processes;Human Diseases;Cellular Processes	Transport and catabolism;Endocrine and metabolic diseases;Transport and catabolism	ko04144//Endocytosis;ko04934//Cushing syndrome;ko04137//Mitophagy - animal	K11839;K11839;K11839	-	GO:0036459//thiol-dependent ubiquitinyl hydrolase activity	GO:0006511//ubiquitin-dependent protein catabolic process;GO:0016579//protein deubiquitination
ncbi_100157572	2.28	1.71	1.82	0.91	0.84	0.61	1.08	0.99	0.93	0.34	0.42	0.41	93	43	71	52	46	46	75	62	52	33	28	32	GALNT15	polypeptide N-acetylgalactosaminyltransferase 15	Metabolism;Metabolism	Global and overview maps;Glycan biosynthesis and metabolism	ko01100//Metabolic pathways;ko00512//Mucin type O-glycan biosynthesis	K00710;K00710	GO:0000139//Golgi membrane;GO:0005794//Golgi apparatus;GO:0016020//membrane;GO:0016021//integral component of membrane;GO:0030133//transport vesicle	GO:0016740//transferase activity;GO:0016757//transferase activity, transferring glycosyl groups;GO:0030246//carbohydrate binding	GO:0006486//protein glycosylation
ncbi_100157597	5.89	8.4	4.28	2.66	2.74	3.29	2.75	2.74	3.43	8.38	10.16	9.47	184	135	122	98	96	135	185	198	197	698	634	652	PSIP1	PC4 and SFRS1 interacting protein 1	-	-	-	-	GO:0000790//nuclear chromatin;GO:0005654//nucleoplasm	-	GO:0000395//mRNA 5'-splice site recognition;GO:0006979//response to oxidative stress;GO:0009408//response to heat
ncbi_100157618	1.08	0.93	0.74	0.32	0.22	0.49	0.75	1.29	1.23	2.24	2.44	2.29	47	23	29	19	14	33	72	116	98	262	215	218	ZRANB3	zinc finger RANBP2-type containing 3, transcript variant X1	-	-	-	-	GO:0005634//nucleus;GO:0005654//nucleoplasm;GO:0043596//nuclear replication fork	GO:0003676//nucleic acid binding;GO:0003678//DNA helicase activity;GO:0004519//endonuclease activity;GO:0004520//endodeoxyribonuclease activity;GO:0005524//ATP binding;GO:0008094//DNA-dependent ATPase activity;GO:0036310//annealing helicase activity;GO:0046872//metal ion binding;GO:0070530//K63-linked polyubiquitin modification-dependent protein binding	GO:0000733//DNA strand renaturation;GO:0006281//DNA repair;GO:0006974//cellular response to DNA damage stimulus;GO:0009411//response to UV;GO:0031297//replication fork processing;GO:0032508//DNA duplex unwinding;GO:0036292//DNA rewinding;GO:0045910//negative regulation of DNA recombination;GO:0048478//replication fork protection;GO:0090305//nucleic acid phosphodiester bond hydrolysis
ncbi_100157622	9.26	9.96	6.89	1.77	1.36	2.47	4.15	4.39	4.81	15.77	15.62	16.05	221	137	157	59	49	93	224	222	218	1036	778	867	DNTTIP2	deoxynucleotidyltransferase terminal interacting protein 2	-	-	-	-	GO:0005654//nucleoplasm;GO:0005730//nucleolus	-	-
ncbi_100157625	20.38	15.01	11.32	7.53	5.43	7.77	11.11	13.26	12.94	25.58	25.1	24.97	1819	768	961	930	729	1093	2237	2503	2194	6255	4682	5049	UBR5	ubiquitin protein ligase E3 component n-recognin 5, transcript variant X1	Genetic Information Processing	Folding, sorting and degradation	ko04120//Ubiquitin mediated proteolysis	K10593	GO:0005634//nucleus;GO:0005654//nucleoplasm;GO:0005829//cytosol;GO:0032991//protein-containing complex;GO:0048471//perinuclear region of cytoplasm	GO:0003723//RNA binding;GO:0004842//ubiquitin-protein transferase activity;GO:0008270//zinc ion binding;GO:0016740//transferase activity;GO:0034450//ubiquitin-ubiquitin ligase activity;GO:0043130//ubiquitin binding;GO:0061630//ubiquitin protein ligase activity	GO:0000209//protein polyubiquitination;GO:0006974//cellular response to DNA damage stimulus;GO:0010628//positive regulation of gene expression;GO:0016567//protein ubiquitination;GO:0042307//positive regulation of protein import into nucleus;GO:0050847//progesterone receptor signaling pathway;GO:0070936//protein K48-linked ubiquitination;GO:0090263//positive regulation of canonical Wnt signaling p…
ncbi_100157656	129.66	110.89	78.81	23.11	17.49	26.84	40.23	49.52	46.62	97.02	97.57	100.78	8096	3992	4700	2012	1645	2647	5676	6559	5532	16678	12713	14247	IQGAP1	IQ motif containing GTPase activating protein 1	Cellular Processes;Human Diseases;Cellular Processes	Cell motility;Cancers;Cellular community - eukaryotes	ko04810//Regulation of actin cytoskeleton;ko05205//Proteoglycans in cancer;ko04520//Adherens junction	K16848;K16848;K16848	GO:0001726//ruffle;GO:0005634//nucleus;GO:0005737//cytoplasm;GO:0005874//microtubule;GO:0005886//plasma membrane;GO:0005911//cell-cell junction;GO:0005925//focal adhesion;GO:0016328//lateral plasma membrane;GO:0030496//midbody;GO:0031234//extrinsic component of cytoplasmic side of plasma membrane;GO:0031252//cell leading edge;GO:0036464//cytoplasmic ribonucleoprotein granule;GO:0043005//neuron pr…	GO:0003676//nucleic acid binding;GO:0005078//MAP-kinase scaffold activity;GO:0005509//calcium ion binding;GO:0005515//protein binding;GO:0005516//calmodulin binding;GO:0005547//phosphatidylinositol-3,4,5-trisphosphate binding;GO:0017048//Rho GTPase binding;GO:0019901//protein kinase binding;GO:0019903//protein phosphatase binding;GO:0019904//protein domain specific binding;GO:0031267//small GTPas…	GO:0001817//regulation of cytokine production;GO:0006355//regulation of transcription, DNA-templated;GO:0007165//signal transduction;GO:0007173//epidermal growth factor receptor signaling pathway;GO:0007346//regulation of mitotic cell cycle;GO:0008543//fibroblast growth factor receptor signaling pathway;GO:0010761//fibroblast migration;GO:0016477//cell migration;GO:0035305//negative regulation of…
ncbi_100157661	6.79	5.86	3.7	2.44	1.81	2.53	2.92	3.41	4.02	9.04	8.87	8.35	436	217	227	217	175	257	423	463	489	1598	1186	1212	DCAF10	DDB1 and CUL4 associated factor 10, transcript variant X1	-	-	-	-	GO:0080008//Cul4-RING E3 ubiquitin ligase complex	GO:0005515//protein binding	-
ncbi_100157679	1.06	1.25	0.88	0.33	0.46	0.35	1.86	1.72	1.78	0.17	0.2	0.24	62.69	42.39	49.69	27.36	41.16	33.02	247.58	214.52	199.07	27.34	24.65	31.78	ANK1	ankyrin 1	Human Diseases	Cancers	ko05205//Proteoglycans in cancer	K10380	-	-	-
ncbi_100157683	4.95	4.46	2.73	0.74	0.66	0.95	2.33	3.04	2.82	5.41	5.55	5.66	590.76	306.12	310.66	122.35	119.11	177.83	626.15	768.16	635.79	1772.05	1379.42	1528.71	MYO9A	myosin IXA, transcript variant X1	-	-	-	-	GO:0005623//cell;GO:0005737//cytoplasm;GO:0015629//actin cytoskeleton;GO:0016459//myosin complex;GO:0031982//vesicle	GO:0000146//microfilament motor activity;GO:0000166//nucleotide binding;GO:0003774//motor activity;GO:0003779//actin binding;GO:0005096//GTPase activator activity;GO:0005515//protein binding;GO:0005524//ATP binding;GO:0030898//actin-dependent ATPase activity;GO:0046872//metal ion binding;GO:0051015//actin filament binding	GO:0007015//actin filament organization;GO:0007165//signal transduction;GO:0030050//vesicle transport along actin filament;GO:0034329//cell junction assembly;GO:0035556//intracellular signal transduction;GO:0043547//positive regulation of GTPase activity;GO:0045198//establishment of epithelial cell apical/basal polarity
ncbi_100157714	1.41	2.08	1.63	0.5	0.44	0.44	1.13	0.88	1.25	2.16	2.84	2.55	28	25	32	14	13	14	52	38	48	120	119	115	CEP63	centrosomal protein 63, transcript variant X1	-	-	-	-	GO:0005814//centriole	-	GO:0007099//centriole replication;GO:0098535//de novo centriole assembly involved in multi-ciliated epithelial cell differentiation
ncbi_100157742	1.14	1.47	0.54	0.39	0.31	0.2	0.47	0.93	0.49	1.2	1.65	1.3	185.4	138.54	84.43	89.46	76.47	52.8	174.15	320.97	151.79	538.5	560.93	479.67	DGKH	diacylglycerol kinase eta	Metabolism;Environmental Information Processing;Environmental Information Processing;Human Diseases;Metabolism;Metabolism	Global and overview maps;Signal transduction;Signal transduction;Cancers;Lipid metabolism;Lipid metabolism	ko01100//Metabolic pathways;ko04072//Phospholipase D signaling pathway;ko04070//Phosphatidylinositol signaling system;ko05231//Choline metabolism in cancer;ko00564//Glycerophospholipid metabolism;ko00561//Glycerolipid metabolism	K00901;K00901;K00901;K00901;K00901;K00901	GO:0005737//cytoplasm;GO:0005768//endosome	GO:0000166//nucleotide binding;GO:0003951//NAD+ kinase activity;GO:0004143//diacylglycerol kinase activity;GO:0005524//ATP binding;GO:0016301//kinase activity;GO:0016740//transferase activity	GO:0007165//signal transduction;GO:0007205//protein kinase C-activating G protein-coupled receptor signaling pathway;GO:0016310//phosphorylation;GO:0035556//intracellular signal transduction;GO:0046339//diacylglycerol metabolic process;GO:0046473//phosphatidic acid metabolic process;GO:0046486//glycerolipid metabolic process;GO:0046834//lipid phosphorylation
ncbi_100157743	4.07	3.47	2.15	0.87	0.6	0.95	1.36	1.87	1.51	4	4.07	4.11	515	253	263	154	115	190	392	501	365	1406	1081	1181	INO80D	INO80 complex subunit D, transcript variant X1	-	-	-	-	GO:0005634//nucleus	-	-
ncbi_100157750	100.17	78.78	110.85	19.1	20.04	19.27	143.49	142.9	147.28	11.91	11.9	12.36	2112	956.1	2242.14	541.36	615	627	7073.09	6627.41	6078.31	700.32	537.45	608.31	ENO2	enolase 2, transcript variant X1	Metabolism;Metabolism;Environmental Information Processing;Genetic Information Processing;Metabolism;Metabolism	Global and overview maps;Global and overview maps;Signal transduction;Folding, sorting and degradation;Global and overview maps;Carbohydrate metabolism	ko01100//Metabolic pathways;ko01200//Carbon metabolism;ko04066//HIF-1 signaling pathway;ko03018//RNA degradation;ko01230//Biosynthesis of amino acids;ko00010//Glycolysis / Gluconeogenesis	K01689;K01689;K01689;K01689;K01689;K01689	GO:0000015//phosphopyruvate hydratase complex;GO:0001917//photoreceptor inner segment;GO:0005737//cytoplasm;GO:0005829//cytosol;GO:0005886//plasma membrane;GO:0016020//membrane;GO:0043025//neuronal cell body;GO:0043204//perikaryon	GO:0000287//magnesium ion binding;GO:0004634//phosphopyruvate hydratase activity	GO:0006096//glycolytic process
ncbi_100157760	116.84	174.55	190.54	307.27	356.2	338.7	106.82	102.49	107.71	246.59	271.68	272.47	1399	1205	2179	5129	6425	6405	2890	2603	2451	8129	6788	7386	MYL9	myosin light chain 9	Cellular Processes;Environmental Information Processing;Cellular Processes;Cellular Processes;Environmental Information Processing;Organismal Systems;Organismal Systems;Organismal Systems	Cell motility;Signal transduction;Cellular community - eukaryotes;Cellular community - eukaryotes;Signal transduction;Endocrine system;Circulatory system;Immune system	ko04810//Regulation of actin cytoskeleton;ko04024//cAMP signaling pathway;ko04510//Focal adhesion;ko04530//Tight junction;ko04022//cGMP - PKG signaling pathway;ko04921//Oxytocin signaling pathway;ko04270//Vascular smooth muscle contraction;ko04670//Leukocyte transendothelial migration	K12755;K12755;K12755;K12755;K12755;K12755;K12755;K12755	GO:0016459//myosin complex	GO:0005509//calcium ion binding;GO:0046872//metal ion binding	-
ncbi_100157761	6.85	5.3	4.66	2.89	2.18	2.49	2.74	2.95	2.62	5.75	5.8	5.57	623	276	403	361	297	350	552	556	447	1422	1086	1123	FOCAD	focadhesin, transcript variant X1	-	-	-	-	GO:0005925//focal adhesion	-	-
ncbi_100157770	0.76	0.68	0.4	0.21	0.2	0.27	0.75	0.96	0.92	2.37	2.37	2.34	62	32	31	24	24	34	136	165	140	526	400	430	RTKN2	rhotekin 2, transcript variant X1	-	-	-	-	GO:0005634//nucleus;GO:0005737//cytoplasm;GO:0005886//plasma membrane	-	GO:0007165//signal transduction;GO:0008284//positive regulation of cell proliferation;GO:0030097//hemopoiesis;GO:0051092//positive regulation of NF-kappaB transcription factor activity;GO:1901224//positive regulation of NIK/NF-kappaB signaling;GO:2001243//negative regulation of intrinsic apoptotic signaling pathway
ncbi_100157831	5.63	4.73	3.03	1.86	1.06	1.79	3.09	4.16	4.41	8.51	7.96	9.5	169	82	87	78	48	85	210	265	252	704	499	646	OTUD6B	OTU domain containing 6B	-	-	-	-	-	GO:0004843//thiol-dependent ubiquitin-specific protease activity	GO:0006508//proteolysis
ncbi_100157840	13.42	11.23	6.78	4.2	3.21	5.48	4.48	6.06	8.41	14.33	13.33	14.2	277	134	134	121	100	178	200	257	319	808	574	661	SCFD1	sec1 family domain containing 1, transcript variant X1	-	-	-	-	-	-	GO:0006904//vesicle docking involved in exocytosis;GO:0016192//vesicle-mediated transport
ncbi_100157868	0.06	0.1	0.07	0.38	0.3	0.18	0.01	0.02	0	0.18	0.26	0.2	2	2	2	19	15	11	1	1	0	19	21	15	CH25H	cholesterol 25-hydroxylase, transcript variant X3	Metabolism	Lipid metabolism	ko00120//Primary bile acid biosynthesis	K10223	GO:0005789//endoplasmic reticulum membrane;GO:0016020//membrane;GO:0016021//integral component of membrane	GO:0000254//C-4 methylsterol oxidase activity;GO:0001567//cholesterol 25-hydroxylase activity;GO:0005506//iron ion binding;GO:0008395//steroid hydroxylase activity;GO:0016491//oxidoreductase activity	GO:0008203//cholesterol metabolic process;GO:0008610//lipid biosynthetic process;GO:0016126//sterol biosynthetic process;GO:0035754//B cell chemotaxis;GO:0055114//oxidation-reduction process
ncbi_100157885	1.75	1.22	1.02	0.61	0.51	0.74	0.7	1.34	0.9	2.48	2.04	2.5	104	42	58	51	46	70	95	168	102	411	253	337	SETDB2	SET domain bifurcated 2, transcript variant X5	Metabolism	Amino acid metabolism	ko00310//Lysine degradation	K18494	GO:0005634//nucleus;GO:0005654//nucleoplasm;GO:0005694//chromosome;GO:0005829//cytosol	GO:0003677//DNA binding;GO:0005515//protein binding;GO:0008168//methyltransferase activity;GO:0008270//zinc ion binding;GO:0016740//transferase activity;GO:0018024//histone-lysine N-methyltransferase activity;GO:0046974//histone methyltransferase activity (H3-K9 specific)	GO:0000278//mitotic cell cycle;GO:0007059//chromosome segregation;GO:0032259//methylation;GO:0034968//histone lysine methylation;GO:0051567//histone H3-K9 methylation
ncbi_100157914	1.52	1.58	0.86	0.23	0.12	0.48	0.59	1.04	0.58	1.72	1.27	1.68	54	32	29	11	6	27	47	78	39	167	94	135	SNX16	sorting nexin 16, transcript variant X1	-	-	-	-	GO:0005769//early endosome;GO:0005770//late endosome;GO:0005829//cytosol;GO:0031313//extrinsic component of endosome membrane	GO:0035091//phosphatidylinositol binding	GO:0006622//protein targeting to lysosome;GO:0008333//endosome to lysosome transport;GO:0045022//early endosome to late endosome transport
ncbi_100157937	10.04	10.39	5.09	3.61	2.23	3.79	5.25	6	6.45	17.69	18.11	18.6	414	239	214	193	136	244	466	494	481	1960	1523	1662	PRPF40A	pre-mRNA processing factor 40 homolog A	Genetic Information Processing	Transcription	ko03040//Spliceosome	K12821	GO:0005685//U1 snRNP;GO:0016020//membrane;GO:0016021//integral component of membrane;GO:0071004//U2-type prespliceosome	GO:0003723//RNA binding;GO:0005515//protein binding	GO:0000398//mRNA splicing, via spliceosome;GO:0045292//mRNA cis splicing, via spliceosome
ncbi_100157957	0.42	1.03	0.56	2.05	2.17	2.37	0.9	1.68	1.1	4.19	3.85	3.91	7	10	9	48	55	63	34	60	35	194	135	149	E2F5	E2F transcription factor 5, transcript variant X1	Cellular Processes;Cellular Processes;Environmental Information Processing	Cell growth and death;Cell growth and death;Signal transduction	ko04218//Cellular senescence;ko04110//Cell cycle;ko04350//TGF-beta signaling pathway	K04682;K04682;K04682	GO:0001650//fibrillar center;GO:0005634//nucleus;GO:0005654//nucleoplasm;GO:0005667//transcription factor complex;GO:0005730//nucleolus;GO:0005737//cytoplasm;GO:0043231//intracellular membrane-bounded organelle;GO:0090575//RNA polymerase II transcription factor complex	GO:0000981//DNA-binding transcription factor activity, RNA polymerase II-specific;GO:0001216//bacterial-type RNA polymerase transcriptional activator activity, sequence-specific DNA binding;GO:0003677//DNA binding;GO:0003700//DNA-binding transcription factor activity;GO:0008134//transcription factor binding;GO:0043565//sequence-specific DNA binding;GO:0046983//protein dimerization activity	GO:0000122//negative regulation of transcription by RNA polymerase II;GO:0006355//regulation of transcription, DNA-templated;GO:0009887//animal organ morphogenesis;GO:0045893//positive regulation of transcription, DNA-templated;GO:0045944//positive regulation of transcription by RNA polymerase II;GO:0051726//regulation of cell cycle
ncbi_100157977	8.64	7.74	5.44	2.64	1.61	2.5	3.54	4.22	4.66	8.91	9.15	9.27	389	206	242	148	104	162	352	389	398	1068	833	909	FNBP1L	formin binding protein 1 like, transcript variant X2	-	-	-	-	GO:0005623//cell;GO:0005737//cytoplasm;GO:0005829//cytosol;GO:0031410//cytoplasmic vesicle	GO:0005515//protein binding;GO:0051020//GTPase binding	GO:0006897//endocytosis;GO:0006900//vesicle budding from membrane;GO:0010324//membrane invagination;GO:0016050//vesicle organization;GO:0030050//vesicle transport along actin filament;GO:0051491//positive regulation of filopodium assembly;GO:0060271//cilium assembly;GO:0072583//clathrin-dependent endocytosis;GO:0097320//plasma membrane tubulation
ncbi_100158033	49.83	42.05	26.61	10.78	7.54	13.35	17.79	20.03	25.15	43.47	42.67	45.19	2813	1363	1449	859	649	1205	2288	2427	2730	6778	5037	5813	NCKAP1	NCK associated protein 1, transcript variant X3	Cellular Processes	Cell motility	ko04810//Regulation of actin cytoskeleton	K05750	GO:0031209//SCAR complex	GO:0048365//Rac GTPase binding	GO:0000902//cell morphogenesis;GO:0010592//positive regulation of lamellipodium assembly;GO:0016477//cell migration;GO:0016601//Rac protein signal transduction;GO:0030031//cell projection assembly;GO:0030866//cortical actin cytoskeleton organization;GO:0048812//neuron projection morphogenesis;GO:2000601//positive regulation of Arp2/3 complex-mediated actin nucleation
ncbi_100158037	0.42	0.37	0.3	0.15	0.1	0.16	0.33	0.48	0.53	1.78	1.59	1.53	25	13	17	12	9	15	44	60	59	290	197	204	DDX60	DExD/H-box helicase 60, transcript variant X1	-	-	-	-	GO:0005737//cytoplasm;GO:0005829//cytosol;GO:0045111//intermediate filament cytoskeleton	GO:0003676//nucleic acid binding;GO:0003690//double-stranded DNA binding;GO:0003723//RNA binding;GO:0003725//double-stranded RNA binding;GO:0003727//single-stranded RNA binding;GO:0004386//helicase activity;GO:0005524//ATP binding	GO:0009615//response to virus;GO:0051607//defense response to virus;GO:1900245//positive regulation of MDA-5 signaling pathway;GO:1900246//positive regulation of RIG-I signaling pathway
ncbi_100158058	11.65	14.59	7.79	4.12	2.93	3.12	6.4	6.41	6.45	15.75	14.58	15.95	227	164	145	112	86	96	282	265	239	845	593	704	ZC3H15	zinc finger CCCH-type containing 15	-	-	-	-	GO:0005730//nucleolus;GO:0005829//cytosol	GO:0046872//metal ion binding	GO:0002181//cytoplasmic translation;GO:0019221//cytokine-mediated signaling pathway;GO:0043547//positive regulation of GTPase activity
ncbi_100158068	1.99	2.26	1.85	0.91	0.69	1.01	1.37	1.83	1.96	4.34	3.86	3.8	124	83	111	77	69	105	201	243	230	750	511	552	NOVA1	NOVA alternative splicing regulator 1, transcript variant X1	-	-	-	-	GO:0005654//nucleoplasm;GO:0005730//nucleolus;GO:0043231//intracellular membrane-bounded organelle	GO:0003676//nucleic acid binding;GO:0003723//RNA binding;GO:0003729//mRNA binding;GO:0003730//mRNA 3'-UTR binding	GO:0000398//mRNA splicing, via spliceosome;GO:0051252//regulation of RNA metabolic process;GO:0120163//negative regulation of cold-induced thermogenesis
ncbi_100158076	36.04	31.28	19.84	7.16	4.66	7.59	12.5	15.31	13.78	27.66	26.94	28.9	2418	1169	1241	659	455	783	1826	2130	1716	5031	3712	4329	ATF6	activating transcription factor 6, transcript variant X1	Human Diseases;Genetic Information Processing	Neurodegenerative diseases;Folding, sorting and degradation	ko05010//Alzheimer disease;ko04141//Protein processing in endoplasmic reticulum	K09054;K09054	GO:0005634//nucleus;GO:0005789//endoplasmic reticulum membrane	GO:0003700//DNA-binding transcription factor activity;GO:0035497//cAMP response element binding	GO:0006355//regulation of transcription, DNA-templated;GO:0030968//endoplasmic reticulum unfolded protein response;GO:0045944//positive regulation of transcription by RNA polymerase II
ncbi_100158118	1.4	1.82	2.49	0	0	0	0.76	0.7	0.63	0	0	0	18	12	30	0	0	0	22	19	15	0	0	0	CALY	calcyon neuron specific vesicular protein, transcript variant X1	Organismal Systems	Nervous system	ko04728//Dopaminergic synapse	K15493	GO:0005768//endosome;GO:0005887//integral component of plasma membrane;GO:0016020//membrane;GO:0016021//integral component of membrane;GO:0031410//cytoplasmic vesicle;GO:0098843//postsynaptic endocytic zone;GO:0098978//glutamatergic synapse	GO:0032051//clathrin light chain binding	GO:0007212//dopamine receptor signaling pathway;GO:0016197//endosomal transport;GO:0045807//positive regulation of endocytosis;GO:0048268//clathrin coat assembly;GO:0098884//postsynaptic neurotransmitter receptor internalization
ncbi_100158146	0.81	0.7	0.28	0.11	0.05	0.11	0.02	0	0	0.1	0.16	0.13	42	21	14	8	4	9	2	0	0	14	17	15	PLPPR4	phospholipid phosphatase related 4	-	-	-	-	GO:0005887//integral component of plasma membrane;GO:0016020//membrane;GO:0016021//integral component of membrane;GO:0098978//glutamatergic synapse;GO:0099061//integral component of postsynaptic density membrane	GO:0008195//phosphatidate phosphatase activity;GO:0016791//phosphatase activity;GO:0042577//lipid phosphatase activity	GO:0006644//phospholipid metabolic process;GO:0007165//signal transduction;GO:0007409//axonogenesis;GO:0046839//phospholipid dephosphorylation;GO:0048839//inner ear development
ncbi_100158153	1.89	1.73	1.63	0.54	0.44	0.54	1.11	1.74	2	4.55	4.08	4.91	65	54	56	28	22	39	94	117	122	444	304	376	NOC3L	NOC3 like DNA replication regulator	-	-	-	-	GO:0005634//nucleus;GO:0005654//nucleoplasm;GO:0005730//nucleolus;GO:0005739//mitochondrion;GO:0016607//nuclear speck	GO:0003682//chromatin binding	GO:0045444//fat cell differentiation
ncbi_100158187	25.32	28.75	20.99	9.51	5.43	10.18	9.01	15.3	16.88	29.13	30	37.82	769.33	503.65	608.97	402.8	248.43	488.34	618.7	986.03	974.57	2436.29	1901.96	2601.46	PLS3	plastin 3	-	-	-	-	GO:0005737//cytoplasm;GO:0005884//actin filament;GO:0032432//actin filament bundle	GO:0003779//actin binding;GO:0005509//calcium ion binding;GO:0005515//protein binding;GO:0051015//actin filament binding	GO:0051017//actin filament bundle assembly;GO:0051639//actin filament network formation
ncbi_100158193	2.35	3.6	1.35	0.66	0.61	0.51	0.2	0.21	0.15	1	0.94	0.47	56	44	29	20	18	19	12	12	5	60	41	30	ATL1	atlastin GTPase 1, transcript variant X1	-	-	-	-	GO:0005737//cytoplasm;GO:0005783//endoplasmic reticulum;GO:0016020//membrane;GO:0016021//integral component of membrane;GO:0071782//endoplasmic reticulum tubular network;GO:0098826//endoplasmic reticulum tubular network membrane	GO:0000166//nucleotide binding;GO:0003924//GTPase activity;GO:0005525//GTP binding;GO:0042802//identical protein binding	GO:0007029//endoplasmic reticulum organization;GO:0051260//protein homooligomerization;GO:1990809//endoplasmic reticulum tubular network membrane organization
ncbi_100158211	16.66	18.68	8.13	2.58	2.7	4.11	6.66	7.34	7.18	16.55	19.38	19.46	451.35	293	210.23	97.13	111	176	408.42	419.29	368.38	1234.12	1098	1195	HBS1L	HBS1 like translational GTPase, transcript variant X4	Genetic Information Processing;Human Diseases	Translation;Infectious diseases	ko03015//mRNA surveillance pathway;ko05134//Legionellosis	K14416;K14416	-	GO:0003924//GTPase activity;GO:0005525//GTP binding	-
ncbi_100158240	0.23	0.35	0.33	0.06	0.1	0.04	0.11	0.14	0.15	0.04	0	0	8	7	11	3	5	2	9	10	10	4	0	0	KCNJ11	potassium voltage-gated channel subfamily J member 11	Organismal Systems;Human Diseases	Endocrine system;Endocrine and metabolic diseases	ko04911//Insulin secretion;ko04930//Type II diabetes mellitus	K05004;K05004	GO:0016020//membrane;GO:0016021//integral component of membrane	GO:0005242//inward rectifier potassium channel activity;GO:0005244//voltage-gated ion channel activity;GO:0015272//ATP-activated inward rectifier potassium channel activity	GO:0006811//ion transport;GO:0006813//potassium ion transport;GO:0034220//ion transmembrane transport;GO:0034765//regulation of ion transmembrane transport
ncbi_100169652	12.3	10.81	6.64	4.37	2.76	5.26	5.78	5.35	5.68	16.63	15.33	14.75	488	223	218	205	156	291	469	449	386	1699	1238	1418	BMPR1A	bone morphogenetic protein receptor type 1A	Environmental Information Processing;Environmental Information Processing;Cellular Processes;Human Diseases;Environmental Information Processing	Signaling molecules and interaction;Signal transduction;Cellular community - eukaryotes;Cardiovascular diseases;Signal transduction	ko04060//Cytokine-cytokine receptor interaction;ko04390//Hippo signaling pathway;ko04550//Signaling pathways regulating pluripotency of stem cells;ko05418//Fluid shear stress and atherosclerosis;ko04350//TGF-beta signaling pathway	K04673;K04673;K04673;K04673;K04673	GO:0005886//plasma membrane;GO:0005901//caveola;GO:0009897//external side of plasma membrane;GO:0009986//cell surface;GO:0016020//membrane;GO:0016021//integral component of membrane	GO:0000166//nucleotide binding;GO:0000981//DNA-binding transcription factor activity, RNA polymerase II-specific;GO:0004672//protein kinase activity;GO:0004674//protein serine/threonine kinase activity;GO:0004675//transmembrane receptor protein serine/threonine kinase activity;GO:0005524//ATP binding;GO:0016301//kinase activity;GO:0016740//transferase activity;GO:0042803//protein homodimerization…	GO:0001701//in utero embryonic development;GO:0001707//mesoderm formation;GO:0001756//somitogenesis;GO:0001880//Mullerian duct regression;GO:0002053//positive regulation of mesenchymal cell proliferation;GO:0002062//chondrocyte differentiation;GO:0003007//heart morphogenesis;GO:0003148//outflow tract septum morphogenesis;GO:0003151//outflow tract morphogenesis;GO:0003161//cardiac conduction syste…
ncbi_100169932	7.97	6.32	3.97	1.5	1.15	1.75	2.37	2.9	3.19	8.17	8.24	7.89	547.77	249.51	260.32	141.27	118.78	190.42	368.59	422.67	416.45	1544.3	1181.47	1226.43	TRPM7	transient receptor potential cation channel subfamily M member 7, transcript variant X2	Cellular Processes;Cellular Processes;Organismal Systems;Organismal Systems	Cell growth and death;Cell growth and death;Immune system;Digestive system	ko04218//Cellular senescence;ko04217//Necroptosis;ko04621//NOD-like receptor signaling pathway;ko04978//Mineral absorption	K04982;K04982;K04982;K04982	GO:0001726//ruffle;GO:0005623//cell;GO:0005886//plasma membrane;GO:0016020//membrane;GO:0016021//integral component of membrane	GO:0000166//nucleotide binding;GO:0003779//actin binding;GO:0004674//protein serine/threonine kinase activity;GO:0005216//ion channel activity;GO:0005262//calcium channel activity;GO:0005524//ATP binding;GO:0016301//kinase activity;GO:0017022//myosin binding;GO:0046872//metal ion binding	GO:0006468//protein phosphorylation;GO:0006811//ion transport;GO:0006812//cation transport;GO:0006816//calcium ion transport;GO:0010961//cellular magnesium ion homeostasis;GO:0016340//calcium-dependent cell-matrix adhesion;GO:0031032//actomyosin structure organization;GO:0034220//ion transmembrane transport;GO:0046777//protein autophosphorylation;GO:0051262//protein tetramerization;GO:0055085//tr…
ncbi_100170127	11.15	7.96	7.27	1.09	1.69	2.37	4.17	6.93	7.3	3.61	3.31	2.15	172.29	74.49	96.77	18.35	30.86	59.07	148.25	230.13	198.35	161.89	104.42	76.33	INSIG2	insulin induced gene 2	-	-	-	-	GO:0005783//endoplasmic reticulum;GO:0005789//endoplasmic reticulum membrane;GO:0016020//membrane;GO:0016021//integral component of membrane;GO:0032937//SREBP-SCAP-Insig complex	-	GO:0006629//lipid metabolic process;GO:0006641//triglyceride metabolic process;GO:0006695//cholesterol biosynthetic process;GO:0006991//response to sterol depletion;GO:0008202//steroid metabolic process;GO:0008203//cholesterol metabolic process;GO:0010894//negative regulation of steroid biosynthetic process;GO:0016126//sterol biosynthetic process;GO:0032933//SREBP signaling pathway;GO:0042472//in…
ncbi_100170851	48.52	46.8	30.85	17.87	14.63	22.01	21.49	23.91	26.87	49.42	50.81	53.34	2768	1539	1681	1420	1256	1982	2770	2897	2913	7766	6052	6891	PTPN11	protein tyrosine phosphatase, non-receptor type 11, transcript variant X1	Environmental Information Processing;Human Diseases;Organismal Systems;Human Diseases;Environmental Information Processing;Environmental Information Processing;Organismal Systems;Organismal Systems;Organismal Systems;Human Diseases;Organismal Systems;Human Diseases;Organismal Systems;Human Diseases	Signal transduction;Cancers;Development;Infectious diseases;Signal transduction;Signal transduction;Nervous system;Immune system;Immune system;Endocrine and metabolic diseases;Immune system;Cancers;Endocrine system;Cancers	ko04014//Ras signaling pathway;ko05205//Proteoglycans in cancer;ko04360//Axon guidance;ko05168//Herpes simplex infection;ko04630//Jak-STAT signaling pathway;ko04072//Phospholipase D signaling pathway;ko04722//Neurotrophin signaling pathway;ko04650//Natural killer cell mediated cytotoxicity;ko04670//Leukocyte transendothelial migration;ko04931//Insulin resistance;ko04625//C-type lectin receptor si…	K07293;K07293;K07293;K07293;K07293;K07293;K07293;K07293;K07293;K07293;K07293;K07293;K07293;K07293	GO:0005634//nucleus;GO:0005737//cytoplasm;GO:0032991//protein-containing complex	GO:0001784//phosphotyrosine residue binding;GO:0004721//phosphoprotein phosphatase activity;GO:0004725//protein tyrosine phosphatase activity;GO:0004726//non-membrane spanning protein tyrosine phosphatase activity;GO:0005070//SH3/SH2 adaptor activity;GO:0005158//insulin receptor binding;GO:0016787//hydrolase activity;GO:0016791//phosphatase activity;GO:0019901//protein kinase binding;GO:0030971//…	GO:0000077//DNA damage checkpoint;GO:0000187//activation of MAPK activity;GO:0006470//protein dephosphorylation;GO:0006629//lipid metabolic process;GO:0006641//triglyceride metabolic process;GO:0007173//epidermal growth factor receptor signaling pathway;GO:0007229//integrin-mediated signaling pathway;GO:0007409//axonogenesis;GO:0007420//brain development;GO:0007507//heart development;GO:0008543//…
ncbi_100174955	7.59	10.18	6.42	3.55	3.94	3.48	4.94	5.94	4.8	13.65	14.68	15.29	689	406.81	412	286.36	247	330	759	835	744	3090.36	2465.87	2685.75	KLF12	Kruppel like factor 12	-	-	-	-	GO:0005634//nucleus;GO:0005654//nucleoplasm;GO:0005829//cytosol	GO:0000977//RNA polymerase II regulatory region sequence-specific DNA binding;GO:0000981//DNA-binding transcription factor activity, RNA polymerase II-specific;GO:0001227//DNA-binding transcription repressor activity, RNA polymerase II-specific;GO:0003676//nucleic acid binding;GO:0003677//DNA binding;GO:0003700//DNA-binding transcription factor activity	GO:0000122//negative regulation of transcription by RNA polymerase II;GO:0006355//regulation of transcription, DNA-templated;GO:0006357//regulation of transcription by RNA polymerase II;GO:0045944//positive regulation of transcription by RNA polymerase II
ncbi_100174962	160.35	140.58	101.3	62.72	51.48	72.11	67.61	81.48	78.13	202.24	195.95	211.18	3758	1969	2159	1885	1597	2539	3388	3774	3372	12864	9560	11043	ACTR2	ARP2 actin related protein 2 homolog	Cellular Processes	Cellular community - eukaryotes	ko04530//Tight junction	K17260	GO:0005623//cell;GO:0005737//cytoplasm;GO:0005829//cytosol;GO:0005856//cytoskeleton;GO:0005885//Arp2/3 protein complex	GO:0000166//nucleotide binding;GO:0003779//actin binding;GO:0005524//ATP binding;GO:0051015//actin filament binding	GO:0007015//actin filament organization;GO:0034314//Arp2/3 complex-mediated actin nucleation
ncbi_100187577	0.5	1.09	1.12	2.02	1.63	1.86	0.25	0.32	0.4	0.95	0.93	0.73	16.67	24.02	34.22	116.14	81.04	120.07	19.21	28.99	32	120.53	81.81	61.87	LRP8	LDL receptor related protein 8	-	-	-	-	GO:0005901//caveola;GO:0016020//membrane;GO:0016021//integral component of membrane;GO:0043235//receptor complex	GO:0005509//calcium ion binding;GO:0005515//protein binding;GO:0030229//very-low-density lipoprotein particle receptor activity	GO:0006897//endocytosis
ncbi_100188903	17.42	15.58	9.77	4.03	3.2	5.89	9.42	11.26	12.17	29.74	29.49	30.18	803	414	430	259	222	429	981	1101	1066	3774	2836	3149	SMARCA5	SWI/SNF related, matrix associated, actin dependent regulator of chromatin, subfamily a, member 5	-	-	-	-	GO:0000793//condensed chromosome;GO:0001650//fibrillar center;GO:0005634//nucleus;GO:0005654//nucleoplasm;GO:0005677//chromatin silencing complex;GO:0016589//NURF complex;GO:0031010//ISWI-type complex;GO:0031213//RSF complex;GO:0043596//nuclear replication fork	GO:0003676//nucleic acid binding;GO:0003677//DNA binding;GO:0005524//ATP binding;GO:0016818//hydrolase activity, acting on acid anhydrides, in phosphorus-containing anhydrides;GO:0016887//ATPase activity;GO:0031491//nucleosome binding;GO:0042393//histone binding	GO:0000183//chromatin silencing at rDNA;GO:0006333//chromatin assembly or disassembly;GO:0006334//nucleosome assembly;GO:0006338//chromatin remodeling;GO:0006352//DNA-templated transcription, initiation;GO:0016584//nucleosome positioning;GO:0043044//ATP-dependent chromatin remodeling;GO:0045893//positive regulation of transcription, DNA-templated;GO:1990830//cellular response to leukemia inhibito…
ncbi_100192206	6.08	1.27	7.06	1.44	0.68	1.18	1.57	2.02	1.59	1.18	0.61	0.5	36.8	4.44	40.83	12.18	6.17	11.28	21.45	25.99	18.26	19.72	7.68	6.92	HSBP1L1	heat shock factor binding protein 1 like 1	-	-	-	-	GO:0005634//nucleus;GO:0005737//cytoplasm;GO:0005829//cytosol	GO:0003714//transcription corepressor activity	GO:0070370//cellular heat acclimation;GO:1903507//negative regulation of nucleic acid-templated transcription
ncbi_100192435	349.53	320.28	196.34	10.83	6.13	9.56	162.35	190.57	200.78	20.85	20.13	20.76	4768	2519	2558	206	126	206	5004	5514	5205	783	573	641	ERO1A	endoplasmic reticulum oxidoreductase 1 alpha	Genetic Information Processing	Folding, sorting and degradation	ko04141//Protein processing in endoplasmic reticulum	K10950	GO:0005783//endoplasmic reticulum	GO:0003756//protein disulfide isomerase activity;GO:0015035//protein disulfide oxidoreductase activity;GO:0016491//oxidoreductase activity;GO:0016671//oxidoreductase activity, acting on a sulfur group of donors, disulfide as acceptor	GO:0006457//protein folding;GO:0018401//peptidyl-proline hydroxylation to 4-hydroxy-L-proline;GO:0022417//protein maturation by protein folding;GO:0030198//extracellular matrix organization;GO:0030968//endoplasmic reticulum unfolded protein response;GO:0034976//response to endoplasmic reticulum stress;GO:0045454//cell redox homeostasis;GO:0050873//brown fat cell differentiation;GO:0051085//chaper…
ncbi_100216478	32.24	26.48	19.26	12.43	9.41	11.58	9.1	12.99	11.63	45.98	46.06	46.13	2357	1165	1272	1089	800	1236	1344	1577	1417	9250	6970	7750	TEAD1	TEA domain transcription factor 1	Environmental Information Processing;Environmental Information Processing	Signal transduction;Signal transduction	ko04390//Hippo signaling pathway;ko04392//Hippo signaling pathway - multiple species	K09448;K09448	GO:0005634//nucleus;GO:0005654//nucleoplasm;GO:0005667//transcription factor complex	GO:0001085//RNA polymerase II transcription factor binding;GO:0003677//DNA binding;GO:0003700//DNA-binding transcription factor activity;GO:0043565//sequence-specific DNA binding;GO:0044212//transcription regulatory region DNA binding	GO:0006355//regulation of transcription, DNA-templated;GO:0035329//hippo signaling;GO:0045944//positive regulation of transcription by RNA polymerase II;GO:0048568//embryonic organ development
ncbi_100217379	7.69	4.56	6.89	29.18	31.91	33.12	6.09	7.39	7.45	30.91	32.35	27.76	76	26	65	402	475	517	136	155	140	841	667	621	C1QTNF6	C1q and TNF related 6	-	-	-	-	GO:0005576//extracellular region;GO:0005581//collagen trimer	GO:0005515//protein binding	-
ncbi_100217380	1.69	1.55	0.65	0.12	0.16	0.21	1.15	1.09	1.16	2.14	2.39	2.35	54	29	19	5	8	12	80	71	68	184	155	166	CWF19L2	CWF19 like 2, cell cycle control (S. pombe)	-	-	-	-	-	-	-
ncbi_100217384	3.93	3.69	1.98	0.43	0.41	0.71	1.49	1.74	1.63	3.72	3.85	3.54	418	226	201	64	66	119	357	393	329	1089	853	852	RSF1	remodeling and spacing factor 1	-	-	-	-	GO:0000123//histone acetyltransferase complex;GO:0000790//nuclear chromatin;GO:0005634//nucleus;GO:0005654//nucleoplasm;GO:0031213//RSF complex	GO:0004402//histone acetyltransferase activity;GO:0042393//histone binding;GO:0046872//metal ion binding	GO:0006334//nucleosome assembly;GO:0006338//chromatin remodeling;GO:0006352//DNA-templated transcription, initiation;GO:0006355//regulation of transcription, DNA-templated;GO:0016573//histone acetylation;GO:0016584//nucleosome positioning;GO:0043392//negative regulation of DNA binding;GO:0045892//negative regulation of transcription, DNA-templated;GO:0045893//positive regulation of transcription,…
ncbi_100233193	12.53	14.09	13.25	0.38	0.51	0.53	21.14	20.52	21.63	1.16	0.97	1.35	368	232	388	18	26	21	1303	1116	1103	100	68	84	MGLL	monoglyceride lipase	Metabolism;Organismal Systems;Organismal Systems;Metabolism;Organismal Systems	Global and overview maps;Environmental adaptation;Nervous system;Lipid metabolism;Endocrine system	ko01100//Metabolic pathways;ko04714//Thermogenesis;ko04723//Retrograde endocannabinoid signaling;ko00561//Glycerolipid metabolism;ko04923//Regulation of lipolysis in adipocyte	K01054;K01054;K01054;K01054;K01054	GO:0016020//membrane	GO:0016298//lipase activity;GO:0047372//acylglycerol lipase activity	-
ncbi_100233197	1.62	1.75	0.89	0.27	0.22	0.14	1.01	0.97	0.84	2.11	2.78	2.34	61	38	32	14	11	8	85.43	77	60	218.57	218.1	199	PFKFB1	6-phosphofructo-2-kinase/fructose-2,6-biphosphatase 1	Environmental Information Processing;Organismal Systems;Metabolism	Signal transduction;Endocrine system;Carbohydrate metabolism	ko04152//AMPK signaling pathway;ko04922//Glucagon signaling pathway;ko00051//Fructose and mannose metabolism	K19028;K19028;K19028	GO:0005829//cytosol;GO:0043540//6-phosphofructo-2-kinase/fructose-2,6-biphosphatase complex	GO:0003824//catalytic activity;GO:0003873//6-phosphofructo-2-kinase activity;GO:0004331//fructose-2,6-bisphosphate 2-phosphatase activity;GO:0005524//ATP binding;GO:0016301//kinase activity	GO:0006000//fructose metabolic process;GO:0006003//fructose 2,6-bisphosphate metabolic process;GO:0016310//phosphorylation;GO:0016311//dephosphorylation;GO:0046835//carbohydrate phosphorylation
ncbi_100233199	3.25	2.51	2.92	7.19	5.76	7.81	2.82	3.94	3.26	10.89	12.11	8.68	137	90	99	398	330	427	214	316	229	1310	1056	988	PITPNC1	phosphatidylinositol transfer protein, cytoplasmic 1	-	-	-	-	-	-	-
ncbi_100270820	45.99	43.23	32.39	21.16	15.53	21.88	18.86	23.9	24.51	56.05	60.42	63.03	1658	881	1053	872	718	1119	1288	1596	1406	5361	4247	4776	GNG12	G protein subunit gamma 12	Human Diseases;Environmental Information Processing;Environmental Information Processing;Environmental Information Processing;Human Diseases;Cellular Processes;Human Diseases;Organismal Systems;Human Diseases;Organismal Systems;Environmental Information Processing;Organismal Systems;Organismal Systems;Organismal Systems;Organismal Systems;Organismal Systems;Organismal Systems;Human Diseases;Organ…	Cancers;Signal transduction;Signal transduction;Signal transduction;Infectious diseases;Cell motility;Infectious diseases;Immune system;Substance dependence;Nervous system;Signal transduction;Endocrine system;Nervous system;Nervous system;Nervous system;Nervous system;Environmental adaptation;Substance dependence;Nervous system	ko05200//Pathways in cancer;ko04151//PI3K-Akt signaling pathway;ko04010//MAPK signaling pathway;ko04014//Ras signaling pathway;ko05163//Human cytomegalovirus infection;ko04810//Regulation of actin cytoskeleton;ko05167//Kaposi sarcoma-associated herpesvirus infection;ko04062//Chemokine signaling pathway;ko05034//Alcoholism;ko04723//Retrograde endocannabinoid signaling;ko04371//Apelin signaling pat…	K04347;K04347;K04347;K04347;K04347;K04347;K04347;K04347;K04347;K04347;K04347;K04347;K04347;K04347;K04347;K04347;K04347;K04347;K04347	-	-	-
ncbi_100271931	14.51	27.61	14.86	37.79	54.89	44.04	19.71	19.15	17.93	39.18	50.64	44.05	257.73	237.65	285.78	827.8	1116.46	1123.51	935.17	854.57	694.58	1755.8	1563.87	1407	THY1	Thy-1 cell surface antigen	Organismal Systems	Immune system	ko04670//Leukocyte transendothelial migration	K06514	GO:0005623//cell;GO:0030425//dendrite;GO:0031362//anchored component of external side of plasma membrane;GO:0045121//membrane raft	GO:0005096//GTPase activator activity;GO:0005178//integrin binding;GO:0019901//protein kinase binding;GO:0034235//GPI anchor binding	GO:0001525//angiogenesis;GO:0006469//negative regulation of protein kinase activity;GO:0007010//cytoskeleton organization;GO:0007155//cell adhesion;GO:0030334//regulation of cell migration;GO:0030336//negative regulation of cell migration;GO:0043547//positive regulation of GTPase activity;GO:0046549//retinal cone cell development;GO:0048041//focal adhesion assembly;GO:0050771//negative regulation…
ncbi_100286871	145.9	135.95	103.68	27.78	24.96	31.69	71.15	79.58	91.54	29.99	28.23	28.27	3435.17	1969.43	2396.68	845.97	855.64	1175.7	3846.42	3986.09	4068.81	2040.06	1426.53	1559.8	PDK1	pyruvate dehydrogenase kinase 1	Organismal Systems;Environmental Information Processing;Human Diseases	Development;Signal transduction;Cancers	ko04360//Axon guidance;ko04066//HIF-1 signaling pathway;ko05230//Central carbon metabolism in cancer	K12077;K12077;K12077	GO:0005654//nucleoplasm;GO:0005730//nucleolus;GO:0005739//mitochondrion;GO:0005759//mitochondrial matrix;GO:0005967//mitochondrial pyruvate dehydrogenase complex	GO:0000166//nucleotide binding;GO:0004672//protein kinase activity;GO:0004674//protein serine/threonine kinase activity;GO:0004740//pyruvate dehydrogenase (acetyl-transferring) kinase activity;GO:0005524//ATP binding;GO:0016301//kinase activity;GO:0016740//transferase activity	GO:0006468//protein phosphorylation;GO:0008283//cell proliferation;GO:0008631//intrinsic apoptotic signaling pathway in response to oxidative stress;GO:0010510//regulation of acetyl-CoA biosynthetic process from pyruvate;GO:0010906//regulation of glucose metabolic process;GO:0016310//phosphorylation;GO:0042593//glucose homeostasis;GO:0097411//hypoxia-inducible factor-1alpha signaling pathway;GO:1…
ncbi_100286873	14	14.2	11.58	104.33	105.84	116.11	6.55	5.24	5.95	20.33	24.46	22.6	224	131	177	2328	2552	2935	237	178	181	896	817	819	NQO1	NAD(P)H quinone dehydrogenase 1	Human Diseases;Human Diseases;Human Diseases;Metabolism	Cancers;Cancers;Cardiovascular diseases;Metabolism of cofactors and vitamins	ko05200//Pathways in cancer;ko05225//Hepatocellular carcinoma;ko05418//Fluid shear stress and atherosclerosis;ko00130//Ubiquinone and other terpenoid-quinone biosynthesis	K00355;K00355;K00355;K00355	GO:0005623//cell;GO:0005829//cytosol	GO:0003955//NAD(P)H dehydrogenase (quinone) activity;GO:0016491//oxidoreductase activity;GO:0042802//identical protein binding	GO:0006979//response to oxidative stress;GO:0043086//negative regulation of catalytic activity;GO:0045454//cell redox homeostasis;GO:0055114//oxidation-reduction process
ncbi_100294712	5.44	4.22	3.03	1.83	1.45	2.17	3.19	3.03	3.96	8.79	8.39	9.33	239	108	127	112	99	149	313	279	327	1067	769	922	SUZ12	SUZ12 polycomb repressive complex 2 subunit, transcript variant X1	-	-	-	-	GO:0001739//sex chromatin;GO:0005634//nucleus;GO:0005654//nucleoplasm;GO:0005730//nucleolus;GO:0016586//RSC-type complex;GO:0016604//nuclear body;GO:0032993//protein-DNA complex;GO:0035098//ESC/E(Z) complex	GO:0000978//RNA polymerase II proximal promoter sequence-specific DNA binding;GO:0003682//chromatin binding;GO:0003723//RNA binding;GO:0031490//chromatin DNA binding;GO:0035064//methylated histone binding;GO:0042054//histone methyltransferase activity;GO:0043565//sequence-specific DNA binding;GO:0046976//histone methyltransferase activity (H3-K27 specific);GO:1990841//promoter-specific chromatin …	GO:0000122//negative regulation of transcription by RNA polymerase II;GO:0006355//regulation of transcription, DNA-templated;GO:0008284//positive regulation of cell proliferation;GO:0016571//histone methylation;GO:0016574//histone ubiquitination;GO:0045596//negative regulation of cell differentiation;GO:0048709//oligodendrocyte differentiation;GO:0070734//histone H3-K27 methylation
ncbi_100302362	4.85	4.42	3.49	1.84	1.05	2.87	2.79	2.91	3.22	6.03	6.97	5.88	84.9	42	64	43.64	24.12	64.57	115	124	109.02	269.54	254.61	229.98	TRDMT1	tRNA aspartic acid methyltransferase 1	-	-	-	-	-	GO:0008168//methyltransferase activity;GO:0016740//transferase activity	GO:0032259//methylation
ncbi_100302364	0.26	1.12	0.67	1.62	2.65	2.28	0.37	0.15	0.31	1.61	1.23	1.62	4	10	10	35	62	56	13	5	9	69	40	57	MSX1	msh homeobox 1	Human Diseases	Infectious diseases	ko05166//HTLV-I infection	K09341	GO:0005634//nucleus;GO:0005654//nucleoplasm	GO:0000977//RNA polymerase II regulatory region sequence-specific DNA binding;GO:0000981//DNA-binding transcription factor activity, RNA polymerase II-specific;GO:0001227//DNA-binding transcription repressor activity, RNA polymerase II-specific;GO:0001228//DNA-binding transcription activator activity, RNA polymerase II-specific;GO:0002039//p53 binding;GO:0003677//DNA binding;GO:0035326//enhancer …	GO:0000122//negative regulation of transcription by RNA polymerase II;GO:0000902//cell morphogenesis;GO:0001701//in utero embryonic development;GO:0001837//epithelial to mesenchymal transition;GO:0003007//heart morphogenesis;GO:0003198//epithelial to mesenchymal transition involved in endocardial cushion formation;GO:0006355//regulation of transcription, DNA-templated;GO:0007507//heart developmen…
ncbi_100302366	6.52	5.3	3.32	2.18	1.44	2.25	3.19	3.07	3.86	8.53	8.79	9.41	229	144	124	97	64	122	227	242	272	979	755	834	SOCS4	suppressor of cytokine signaling 4	Environmental Information Processing;Organismal Systems;Organismal Systems;Human Diseases	Signal transduction;Endocrine system;Endocrine system;Endocrine and metabolic diseases	ko04630//Jak-STAT signaling pathway;ko04910//Insulin signaling pathway;ko04917//Prolactin signaling pathway;ko04930//Type II diabetes mellitus	K04697;K04697;K04697;K04697	GO:0005942//phosphatidylinositol 3-kinase complex	GO:0046935//1-phosphatidylinositol-3-kinase regulator activity	GO:0007175//negative regulation of epidermal growth factor-activated receptor activity;GO:0016567//protein ubiquitination;GO:0032436//positive regulation of proteasomal ubiquitin-dependent protein catabolic process;GO:0035556//intracellular signal transduction;GO:0043551//regulation of phosphatidylinositol 3-kinase activity;GO:0046854//phosphatidylinositol phosphorylation
ncbi_100302367	7.41	4.45	4.59	2.8	2.16	2.24	3.11	3.1	3.66	8.22	8.43	8.69	299	107.69	132.51	126.15	104	121.58	241.09	232.97	213.87	824.18	647	670.75	SOCS5	suppressor of cytokine signaling 5	Environmental Information Processing;Organismal Systems	Signal transduction;Endocrine system	ko04630//Jak-STAT signaling pathway;ko04917//Prolactin signaling pathway	K04698;K04698	GO:0005942//phosphatidylinositol 3-kinase complex	GO:0005154//epidermal growth factor receptor binding;GO:0030971//receptor tyrosine kinase binding;GO:0046935//1-phosphatidylinositol-3-kinase regulator activity	GO:0007173//epidermal growth factor receptor signaling pathway;GO:0007175//negative regulation of epidermal growth factor-activated receptor activity;GO:0007259//JAK-STAT cascade;GO:0016567//protein ubiquitination;GO:0019221//cytokine-mediated signaling pathway;GO:0032436//positive regulation of proteasomal ubiquitin-dependent protein catabolic process;GO:0032715//negative regulation of interleuk…
ncbi_100310796	7.76	9.92	7.41	3.16	3.65	3.71	2.16	4.16	3.17	7.15	7.14	7.82	129	87	107	72	69	89	91	124	101	378	287	320	CCNH	cyclin H	Cellular Processes;Genetic Information Processing;Genetic Information Processing	Cell growth and death;Replication and repair;Transcription	ko04110//Cell cycle;ko03420//Nucleotide excision repair;ko03022//Basal transcription factors	K06634;K06634;K06634	GO:0005634//nucleus;GO:0005675//transcription factor TFIIH holo complex;GO:0005737//cytoplasm;GO:0042585//germinal vesicle;GO:0070985//transcription factor TFIIK complex	GO:0008353//RNA polymerase II CTD heptapeptide repeat kinase activity;GO:0016301//kinase activity;GO:0016538//cyclin-dependent protein serine/threonine kinase regulator activity	GO:0000079//regulation of cyclin-dependent protein serine/threonine kinase activity;GO:0006351//transcription, DNA-templated;GO:0006357//regulation of transcription by RNA polymerase II;GO:0016310//phosphorylation;GO:0070816//phosphorylation of RNA polymerase II C-terminal domain;GO:1904146//positive regulation of meiotic cell cycle process involved in oocyte maturation
ncbi_100316850	1.56	2.8	1.76	0.8	0.87	0.77	6.12	5.15	4.89	2.51	1.81	2.23	53.4	54.26	60.26	37.24	42.68	43.32	459.43	372.03	316.17	232.33	132.92	168.56	TMOD1	tropomodulin 1, transcript variant X1	-	-	-	-	-	-	-
ncbi_100337656	11.02	8.9	5.54	3.01	2.23	3.01	3.48	3.81	4.57	11.18	11.68	11.24	678	364	387	293	212	319	540	561	566	2009	1563	1693	ZBTB38	zinc finger and BTB domain containing 38	-	-	-	-	GO:0005634//nucleus	GO:0003676//nucleic acid binding;GO:0003677//DNA binding;GO:0003700//DNA-binding transcription factor activity;GO:0005515//protein binding	GO:0006355//regulation of transcription, DNA-templated
ncbi_100337658	2.97	1.84	1.38	0.51	0.27	0.48	0.05	0.11	0.01	0.54	0.68	0.33	134	46	63	24	14	24	6	9	1	53	59	33	EPHA3	EPH receptor A3	Organismal Systems	Development	ko04360//Axon guidance	K05104	GO:0005654//nucleoplasm;GO:0005769//early endosome;GO:0005829//cytosol;GO:0005886//plasma membrane;GO:0005887//integral component of plasma membrane;GO:0015629//actin cytoskeleton;GO:0016020//membrane;GO:0016021//integral component of membrane;GO:0031965//nuclear membrane;GO:0043005//neuron projection;GO:0043235//receptor complex	GO:0000166//nucleotide binding;GO:0004672//protein kinase activity;GO:0004713//protein tyrosine kinase activity;GO:0004714//transmembrane receptor protein tyrosine kinase activity;GO:0005003//ephrin receptor activity;GO:0005004//GPI-linked ephrin receptor activity;GO:0005005//transmembrane-ephrin receptor activity;GO:0005515//protein binding;GO:0005524//ATP binding;GO:0016301//kinase activity;GO:…	GO:0006468//protein phosphorylation;GO:0007169//transmembrane receptor protein tyrosine kinase signaling pathway;GO:0007275//multicellular organism development;GO:0007411//axon guidance;GO:0010976//positive regulation of neuron projection development;GO:0016310//phosphorylation;GO:0018108//peptidyl-tyrosine phosphorylation;GO:0032956//regulation of actin cytoskeleton organization;GO:0033674//posi…
ncbi_100337660	51.03	34.23	27.51	14.5	10.56	18.37	20.31	23.86	27.02	51.66	46.86	51.77	1585	613	816	628	494	901	1425	1572	1595	4418	3037	3640	COPB1	coatomer protein complex subunit beta 1	-	-	-	-	GO:0000139//Golgi membrane;GO:0005737//cytoplasm;GO:0005794//Golgi apparatus;GO:0005829//cytosol;GO:0016020//membrane;GO:0030117//membrane coat;GO:0030126//COPI vesicle coat;GO:0030137//COPI-coated vesicle;GO:0030663//COPI-coated vesicle membrane;GO:0031410//cytoplasmic vesicle;GO:0043231//intracellular membrane-bounded organelle	GO:0005198//structural molecule activity	GO:0006886//intracellular protein transport;GO:0006888//ER to Golgi vesicle-mediated transport;GO:0006891//intra-Golgi vesicle-mediated transport;GO:0015031//protein transport;GO:0016192//vesicle-mediated transport
ncbi_100337668	2.02	2.28	0.96	0.42	0.21	0.59	1.61	1.45	1.54	4.14	4.27	4.3	96	47	40	22	11	33	151	148	135	510	411	439	LCORL	ligand dependent nuclear receptor corepressor like	-	-	-	-	GO:0005634//nucleus	GO:0003677//DNA binding	-
ncbi_100415776	11.9	27.05	17.35	9.98	8.73	8.75	4.55	8.66	11.09	18.1	18.45	20.57	48	55	56	43	51	54	44	65	81	169	131	151	ANAPC13	anaphase promoting complex subunit 13	Genetic Information Processing;Cellular Processes;Cellular Processes;Organismal Systems	Folding, sorting and degradation;Cell growth and death;Cell growth and death;Endocrine system	ko04120//Ubiquitin mediated proteolysis;ko04110//Cell cycle;ko04114//Oocyte meiosis;ko04914//Progesterone-mediated oocyte maturation	K12456;K12456;K12456;K12456	GO:0005680//anaphase-promoting complex	-	GO:0070979//protein K11-linked ubiquitination
ncbi_100462716	3.18	2.75	2.14	1.16	0.81	0.68	1.05	1.69	1.95	5.2	4.2	3.96	222.38	101.35	126.24	115.4	83.14	79.99	166.19	240.96	249.27	971.83	599.86	611	ATG2B	autophagy related 2B	Cellular Processes;Cellular Processes	Transport and catabolism;Transport and catabolism	ko04140//Autophagy - animal;ko04136//Autophagy - other eukaryotes	K17906;K17906	GO:0000407//phagophore assembly site;GO:0005654//nucleoplasm;GO:0019898//extrinsic component of membrane	-	GO:0000045//autophagosome assembly;GO:0000422//autophagy of mitochondrion;GO:0006914//autophagy;GO:0044804//autophagy of nucleus
ncbi_100462720	1.91	1.59	1.79	0.16	0.19	0.11	3.43	3.67	3.67	0.09	0.21	0.08	66	32	59	7	9	6	268	269	242	9	15	6	ATG9B	autophagy related 9B	Cellular Processes;Cellular Processes;Cellular Processes	Transport and catabolism;Transport and catabolism;Transport and catabolism	ko04140//Autophagy - animal;ko04137//Mitophagy - animal;ko04136//Autophagy - other eukaryotes	K17907;K17907;K17907	GO:0000407//phagophore assembly site;GO:0005737//cytoplasm;GO:0005776//autophagosome;GO:0005794//Golgi apparatus;GO:0016020//membrane;GO:0016021//integral component of membrane;GO:0030659//cytoplasmic vesicle membrane;GO:0031410//cytoplasmic vesicle	-	GO:0000045//autophagosome assembly;GO:0000422//autophagy of mitochondrion;GO:0006914//autophagy;GO:0015031//protein transport;GO:0034497//protein localization to phagophore assembly site;GO:0044805//late nucleophagy
ncbi_100462726	7.85	11.09	4.44	2.88	1.61	3.12	3.58	5.37	4.76	20.36	21.95	21.74	413.83	337.38	222.04	209.68	127.47	259.37	422.77	595.67	478.02	2943.28	2395.71	2575.35	BCLAF1	BCL2 associated transcription factor 1	-	-	-	-	GO:0005634//nucleus;GO:0005654//nucleoplasm;GO:0016607//nuclear speck	GO:0003677//DNA binding	GO:0006915//apoptotic process;GO:0043065//positive regulation of apoptotic process;GO:0043620//regulation of DNA-templated transcription in response to stress;GO:0045892//negative regulation of transcription, DNA-templated;GO:1990830//cellular response to leukemia inhibitory factor;GO:2000144//positive regulation of DNA-templated transcription, initiation;GO:2001022//positive regulation of respon…
ncbi_100499509	3.91	4.36	3.19	1.34	1.34	1.62	1.79	2.09	2.26	5.39	6.27	5.49	372	219	188.66	98.12	102	143	272	364	293	1535	1111	1256.57	AGO3	argonaute 3, RISC catalytic component	-	-	-	-	-	-	-
ncbi_100505387	11.5	9.57	6.34	4.77	3.5	4.89	5.72	6.63	6.13	16.39	17.65	16.5	955	426	506	488	394	565	1001	1074	913	3582	2832	2987	DICER1	dicer 1, ribonuclease III	Human Diseases	Cancers	ko05206//MicroRNAs in cancer	K11592	GO:0005634//nucleus;GO:0005737//cytoplasm;GO:0016442//RISC complex;GO:0048471//perinuclear region of cytoplasm;GO:0070062//extracellular exosome;GO:0070578//RISC-loading complex	GO:0003676//nucleic acid binding;GO:0003723//RNA binding;GO:0003725//double-stranded RNA binding;GO:0004521//endoribonuclease activity;GO:0004525//ribonuclease III activity;GO:0004530//deoxyribonuclease I activity;GO:0005515//protein binding;GO:0005524//ATP binding;GO:0016891//endoribonuclease activity, producing 5'-phosphomonoesters;GO:0019904//protein domain specific binding;GO:0035197//siRNA b…	GO:0006309//apoptotic DNA fragmentation;GO:0006396//RNA processing;GO:0010629//negative regulation of gene expression;GO:0030422//production of siRNA involved in RNA interference;GO:0030423//targeting of mRNA for destruction involved in RNA interference;GO:0031047//gene silencing by RNA;GO:0031054//pre-miRNA processing;GO:0032720//negative regulation of tumor necrosis factor production;GO:0033168…
ncbi_100510913	3.82	10.36	3.73	1.45	1.37	1.87	1.81	2.44	1.64	15.07	16.62	17.3	82.03	139.67	87.53	54.17	48.18	74.48	95.2	119.26	69.86	976.51	786.84	912.39	NEXN	nexilin F-actin binding protein, transcript variant X3	-	-	-	-	GO:0005886//plasma membrane;GO:0015629//actin cytoskeleton;GO:0030424//axon	GO:0008307//structural constituent of muscle;GO:0051015//actin filament binding;GO:0098632//cell-cell adhesion mediator activity	GO:0007156//homophilic cell adhesion via plasma membrane adhesion molecules;GO:0007411//axon guidance;GO:0009617//response to bacterium;GO:0030334//regulation of cell migration;GO:0051493//regulation of cytoskeleton organization;GO:0070593//dendrite self-avoidance
ncbi_100510930	1.24	3.42	2.99	8.31	7.81	8.14	0.12	0.26	0.09	0.81	0.94	0.83	19	29	47	174.55	181.29	203.32	4.99	8.23	2.61	32.78	33	30.04	LOC100510930	tubulin alpha-3 chain, transcript variant X2	Cellular Processes;Cellular Processes;Cellular Processes;Cellular Processes	Cellular community - eukaryotes;Transport and catabolism;Cell growth and death;Cellular community - eukaryotes	ko04530//Tight junction;ko04145//Phagosome;ko04210//Apoptosis;ko04540//Gap junction	K07374;K07374;K07374;K07374	GO:0005737//cytoplasm;GO:0005856//cytoskeleton;GO:0005874//microtubule	GO:0000166//nucleotide binding;GO:0003924//GTPase activity;GO:0005200//structural constituent of cytoskeleton;GO:0005525//GTP binding	GO:0000226//microtubule cytoskeleton organization;GO:0000278//mitotic cell cycle;GO:0007010//cytoskeleton organization;GO:0007017//microtubule-based process
ncbi_100510947	21.25	20.04	23.91	8.83	9.56	9.52	7.99	7.24	8.02	1.99	2.06	2.14	753	410	809	436	511	533	641	544	540	194	152	172	PTGDR2	prostaglandin D2 receptor 2, transcript variant X1	-	-	-	-	GO:0005887//integral component of plasma membrane;GO:0016020//membrane;GO:0016021//integral component of membrane;GO:0043005//neuron projection	GO:0001785//prostaglandin J receptor activity;GO:0004930//G protein-coupled receptor activity;GO:0004956//prostaglandin D receptor activity;GO:0004958//prostaglandin F receptor activity;GO:0042277//peptide binding;GO:0042923//neuropeptide binding	GO:0006935//chemotaxis;GO:0007165//signal transduction;GO:0007186//G protein-coupled receptor signaling pathway;GO:0007193//adenylate cyclase-inhibiting G protein-coupled receptor signaling pathway;GO:0007218//neuropeptide signaling pathway;GO:0019722//calcium-mediated signaling;GO:0045745//positive regulation of G protein-coupled receptor signaling pathway;GO:2000255//negative regulation of male…
ncbi_100510966	0.68	1.73	0.93	0.11	0.14	0.23	0.81	1.76	1.24	0.44	0.48	0.6	13	19	17	3	4	7	35	71	45	23	19	26	TACSTD2	tumor associated calcium signal transducer 2	-	-	-	-	GO:0005615//extracellular space;GO:0005634//nucleus;GO:0005886//plasma membrane;GO:0009925//basal plasma membrane;GO:0016020//membrane;GO:0016021//integral component of membrane;GO:0016328//lateral plasma membrane	-	GO:0010633//negative regulation of epithelial cell migration;GO:0050678//regulation of epithelial cell proliferation;GO:0051497//negative regulation of stress fiber assembly;GO:0060675//ureteric bud morphogenesis;GO:0090191//negative regulation of branching involved in ureteric bud morphogenesis;GO:1900025//negative regulation of substrate adhesion-dependent cell spreading;GO:1900028//negative re…
ncbi_100510996	17.18	13.21	8.92	4.8	3.85	5.51	3.15	3.55	3.78	7.55	7.24	8.2	1267	561	628	493	428	641	525	555	530	1529	1114	1367	FAM199X	family with sequence similarity 199, X-linked, transcript variant X1	-	-	-	-	-	-	-
ncbi_100511032	4.55	6.7	6.25	19.77	21.32	22.31	4.66	4.9	4.22	19.41	21.71	21.01	161	137	213	977	1144	1251	374	368	284	1900	1605	1688	PRELP	proline and arginine rich end leucine rich repeat protein, transcript variant X1	-	-	-	-	GO:0005615//extracellular space;GO:0062023//collagen-containing extracellular matrix	GO:0005201//extracellular matrix structural constituent;GO:0005515//protein binding;GO:0008201//heparin binding;GO:0030021//extracellular matrix structural constituent conferring compression resistance	GO:0007569//cell aging
ncbi_100511048	13.76	12.09	9.28	5.99	4.38	5.91	7.87	7.16	7.68	15.86	15.31	16.66	298	151	192	181	143	202	385	329	316	946	692	817	MAK16	MAK16 homolog	-	-	-	-	-	-	-
ncbi_100511074	0.31	0.16	0.4	0.02	0	0.06	0.49	0.31	0.53	0.01	0.09	0.03	10	3	12	1	0	3	35	21	32	1	6	2	FBXL16	F-box and leucine rich repeat protein 16	-	-	-	-	GO:0005737//cytoplasm	GO:0003674//molecular_function;GO:0005515//protein binding	GO:0008150//biological_process
ncbi_100511137	2.08	2.03	3.07	0.59	0.34	1.14	1.13	1.39	0.97	2.08	2.8	2.2	112.24	64.37	160.64	45.28	31.28	99.72	158.28	168.19	104.77	334.14	333.42	283.09	MYSM1	Myb like, SWIRM and MPN domains 1, transcript variant X4	-	-	-	-	GO:0005634//nucleus;GO:0016514//SWI/SNF complex	GO:0003677//DNA binding;GO:0003713//transcription coactivator activity;GO:0004843//thiol-dependent ubiquitin-specific protease activity;GO:0005515//protein binding;GO:0008237//metallopeptidase activity;GO:0042393//histone binding	GO:0006338//chromatin remodeling;GO:0035522//monoubiquitinated histone H2A deubiquitination;GO:0045944//positive regulation of transcription by RNA polymerase II
ncbi_100511149	0.84	1.03	0.59	0.39	0.26	0.41	0.22	0.34	0.48	0.97	1.09	1.24	34	24	23	22	16	26	20	29	37	108	92	114	GLCCI1	glucocorticoid induced 1, transcript variant X1	-	-	-	-	GO:0005737//cytoplasm	-	-
ncbi_100511175	0.18	0.17	0.08	0.73	0.58	0.43	0.19	0.07	0.07	1.35	1.68	1.42	9	5	4	51	44	34	21	7	7	186	175	161	GABBR2	gamma-aminobutyric acid type B receptor subunit 2	Environmental Information Processing;Environmental Information Processing;Organismal Systems;Human Diseases;Organismal Systems;Organismal Systems	Signaling molecules and interaction;Signal transduction;Endocrine system;Substance dependence;Nervous system;Sensory system	ko04080//Neuroactive ligand-receptor interaction;ko04024//cAMP signaling pathway;ko04915//Estrogen signaling pathway;ko05032//Morphine addiction;ko04727//GABAergic synapse;ko04742//Taste transduction	K04615;K04615;K04615;K04615;K04615;K04615	GO:0005886//plasma membrane;GO:0016020//membrane;GO:0016021//integral component of membrane;GO:0038039//G protein-coupled receptor heterodimeric complex	GO:0004888//transmembrane signaling receptor activity;GO:0004930//G protein-coupled receptor activity;GO:0004965//G protein-coupled GABA receptor activity	GO:0007165//signal transduction;GO:0007186//G protein-coupled receptor signaling pathway;GO:0007214//gamma-aminobutyric acid signaling pathway
ncbi_100511216	13.67	10.49	7.8	3.45	2.29	3.4	5.53	7.01	6.47	16.36	17.09	16.27	1334	600	728	468	337	526	1232	1476	1211	4424	3515	3639	CDC42BPA	CDC42 binding protein kinase alpha, transcript variant X17	-	-	-	-	GO:0005737//cytoplasm;GO:0005856//cytoskeleton;GO:0042641//actomyosin	GO:0000166//nucleotide binding;GO:0000287//magnesium ion binding;GO:0004672//protein kinase activity;GO:0004674//protein serine/threonine kinase activity;GO:0005524//ATP binding;GO:0016301//kinase activity;GO:0016740//transferase activity;GO:0042802//identical protein binding;GO:0046872//metal ion binding	GO:0006468//protein phosphorylation;GO:0016310//phosphorylation;GO:0016477//cell migration;GO:0018107//peptidyl-threonine phosphorylation;GO:0030036//actin cytoskeleton organization;GO:0031032//actomyosin structure organization;GO:0031532//actin cytoskeleton reorganization;GO:0035556//intracellular signal transduction
ncbi_100511239	5.61	5.26	2.72	1.12	0.69	1.52	2.8	3.21	3.46	7.84	8.95	7.7	461.03	239.01	209	138.01	96	181	523.02	549	535.03	1727.17	1490.06	1463.07	SETX	senataxin, transcript variant X1	-	-	-	-	GO:0000228//nuclear chromosome;GO:0005634//nucleus;GO:0005654//nucleoplasm;GO:0005737//cytoplasm;GO:0016604//nuclear body;GO:0030424//axon;GO:0030426//growth cone;GO:0045171//intercellular bridge	GO:0001147//transcription termination site sequence-specific DNA binding;GO:0003723//RNA binding;GO:0004386//helicase activity;GO:0042802//identical protein binding	GO:0000165//MAPK cascade;GO:0006302//double-strand break repair;GO:0006353//DNA-templated transcription, termination;GO:0006369//termination of RNA polymerase II transcription;GO:0006376//mRNA splice site selection;GO:0006974//cellular response to DNA damage stimulus;GO:0007623//circadian rhythm;GO:0008543//fibroblast growth factor receptor signaling pathway;GO:0010976//positive regulation of neu…
ncbi_100511267	3.33	3.68	3.24	1.67	1.23	1.96	2.35	3.13	3.32	8.99	8.9	9.01	64	39	56	43	34	56	97	120	119	460	350	383	IFI44L	interferon-induced protein 44-like, transcript variant X2	-	-	-	-	-	GO:0005525//GTP binding	GO:0006955//immune response
ncbi_100511271	7.26	7.18	4.48	1.46	1.01	2.14	3.28	3.86	3.89	9.27	8.58	8.4	365	204	211	102	79	164	359	401	366	1264	888	930	RFC1	replication factor C subunit 1, transcript variant X2	Genetic Information Processing;Genetic Information Processing;Genetic Information Processing	Replication and repair;Replication and repair;Replication and repair	ko03420//Nucleotide excision repair;ko03030//DNA replication;ko03430//Mismatch repair	K10754;K10754;K10754	GO:0005634//nucleus;GO:0005654//nucleoplasm;GO:0005663//DNA replication factor C complex;GO:0031391//Elg1 RFC-like complex	GO:0000166//nucleotide binding;GO:0003677//DNA binding;GO:0003689//DNA clamp loader activity;GO:0005524//ATP binding;GO:0061860//DNA clamp unloader activity	GO:0006260//DNA replication;GO:0006281//DNA repair;GO:0090618//DNA clamp unloading
ncbi_100511282	1.84	1.02	1.37	9.51	8.73	9.23	1.13	1.03	1.42	5.58	5.69	5.24	114	37	76	767	756	848	157	131	160	958	767	732	KSR1	kinase suppressor of ras 1, transcript variant X3	Environmental Information Processing;Human Diseases;Organismal Systems	Signal transduction;Infectious diseases;Immune system	ko04014//Ras signaling pathway;ko05152//Tuberculosis;ko04625//C-type lectin receptor signaling pathway	K14958;K14958;K14958	GO:0005783//endoplasmic reticulum;GO:0016020//membrane;GO:0032991//protein-containing complex	GO:0000166//nucleotide binding;GO:0004672//protein kinase activity;GO:0005078//MAP-kinase scaffold activity;GO:0005524//ATP binding;GO:0008022//protein C-terminus binding;GO:0016301//kinase activity;GO:0016740//transferase activity;GO:0019901//protein kinase binding;GO:0031434//mitogen-activated protein kinase kinase binding;GO:0046872//metal ion binding;GO:0051087//chaperone binding;GO:0051879//…	GO:0000185//activation of MAPKKK activity;GO:0006468//protein phosphorylation;GO:0007265//Ras protein signal transduction;GO:0016310//phosphorylation;GO:0019933//cAMP-mediated signaling;GO:0035556//intracellular signal transduction;GO:0042127//regulation of cell proliferation;GO:0043405//regulation of MAP kinase activity;GO:0043410//positive regulation of MAPK cascade
ncbi_100511285	0.42	0.16	0.59	2.7	3.29	3.56	0.17	0.24	0.27	0.79	1.05	0.74	9	2	14	91	111	130	9	11	11	49	48	41	SLC7A4	solute carrier family 7 member 4	-	-	-	-	GO:0016020//membrane;GO:0016021//integral component of membrane	GO:0022857//transmembrane transporter activity	GO:0055085//transmembrane transport
ncbi_100511299	6.54	5.83	3.4	1.55	0.93	1.62	3.02	3.19	3.34	7.31	7.41	7.28	415	214	207	139	89	163	435	431	403	1281	983	1049	UBR1	ubiquitin protein ligase E3 component n-recognin 1, transcript variant X1	-	-	-	-	GO:0000151//ubiquitin ligase complex;GO:0000502//proteasome complex;GO:0005737//cytoplasm	GO:0004842//ubiquitin-protein transferase activity;GO:0008270//zinc ion binding;GO:0016740//transferase activity;GO:0046872//metal ion binding;GO:0061630//ubiquitin protein ligase activity;GO:0070728//leucine binding	GO:0006511//ubiquitin-dependent protein catabolic process;GO:0016567//protein ubiquitination;GO:0030163//protein catabolic process;GO:0032007//negative regulation of TOR signaling;GO:0071233//cellular response to leucine;GO:0071596//ubiquitin-dependent protein catabolic process via the N-end rule pathway
ncbi_100511327	1.48	1.25	0.82	0.4	0.23	0.45	0.67	0.96	1.43	3.34	3.15	3.25	84.54	41	45	32.1	19.62	40.15	87	116	155	523	376.36	419.28	KIAA1551	KIAA1551 ortholog	-	-	-	-	-	-	-
ncbi_100511364	0.95	2.27	1.95	0.42	0.26	0.35	2.33	1.6	2.03	0.19	0	0.05	26.27	36	51.14	16.27	10.88	15.23	144.68	90.99	106.3	14.19	0	3.37	OVOL1	ovo like transcriptional repressor 1, transcript variant X1	-	-	-	-	GO:0005634//nucleus	GO:0000978//RNA polymerase II proximal promoter sequence-specific DNA binding;GO:0001227//DNA-binding transcription repressor activity, RNA polymerase II-specific;GO:0001228//DNA-binding transcription activator activity, RNA polymerase II-specific;GO:0003676//nucleic acid binding;GO:0043565//sequence-specific DNA binding	GO:0000122//negative regulation of transcription by RNA polymerase II;GO:0001822//kidney development;GO:0007283//spermatogenesis;GO:0007498//mesoderm development;GO:0008544//epidermis development;GO:0009913//epidermal cell differentiation;GO:0043588//skin development;GO:0045892//negative regulation of transcription, DNA-templated;GO:0045944//positive regulation of transcription by RNA polymerase …
ncbi_100511376	16.86	21.21	12.4	6.48	5.12	7.38	7.86	11.65	9.61	21.24	23.08	24.82	1661.76	1205	1166.92	889.72	760	1149	1750.01	2433.98	1798.91	5763.43	4745.29	5537.53	LOC100511376	E3 SUMO-protein ligase RanBP2, transcript variant X3	Genetic Information Processing	Translation	ko03013//RNA transport	K12172	GO:0005634//nucleus;GO:0005635//nuclear envelope;GO:0005642//annulate lamellae;GO:0005643//nuclear pore;GO:0005737//cytoplasm;GO:0005739//mitochondrion;GO:0031965//nuclear membrane;GO:0042405//nuclear inclusion body;GO:0043231//intracellular membrane-bounded organelle;GO:0044614//nuclear pore cytoplasmic filaments;GO:0044615//nuclear pore nuclear basket	GO:0003755//peptidyl-prolyl cis-trans isomerase activity;GO:0005096//GTPase activator activity;GO:0005515//protein binding;GO:0008536//Ran GTPase binding;GO:0046872//metal ion binding	GO:0000413//protein peptidyl-prolyl isomerization;GO:0006111//regulation of gluconeogenesis;GO:0006457//protein folding;GO:0006607//NLS-bearing protein import into nucleus;GO:0016925//protein sumoylation;GO:0033133//positive regulation of glucokinase activity;GO:0043547//positive regulation of GTPase activity;GO:0046907//intracellular transport;GO:0051642//centrosome localization
ncbi_100511390	6.14	5.32	3.95	1.52	1.46	2.06	2.52	3.45	4.02	9.65	10.97	9.9	247	123.38	152.01	85	69.37	131.05	229.07	262.38	293.18	1069.13	921.2	902.21	RBM25	RNA binding motif protein 25	Genetic Information Processing	Transcription	ko03040//Spliceosome	K12822	GO:0016020//membrane;GO:0016021//integral component of membrane;GO:0016607//nuclear speck	GO:0003676//nucleic acid binding;GO:0003723//RNA binding;GO:0003729//mRNA binding	GO:0000381//regulation of alternative mRNA splicing, via spliceosome;GO:0006397//mRNA processing;GO:0042981//regulation of apoptotic process
ncbi_100511415	2.4	3.32	1.63	1.07	0.84	1.21	1.59	2.01	1.26	4.9	3.76	4.68	40	32	26	25	21	32	60	71	40	225	131	177	CIR1	corepressor interacting with RBPJ, 1	Environmental Information Processing	Signal transduction	ko04330//Notch signaling pathway	K06066	GO:0005634//nucleus;GO:0005813//centrosome;GO:0016607//nuclear speck;GO:0032991//protein-containing complex	GO:0003714//transcription corepressor activity;GO:0019901//protein kinase binding;GO:0042826//histone deacetylase binding;GO:0044877//protein-containing complex binding	GO:0000122//negative regulation of transcription by RNA polymerase II;GO:0001701//in utero embryonic development;GO:0045892//negative regulation of transcription, DNA-templated
ncbi_100511418	20.72	14.15	12.54	6.25	4.16	6.32	9.23	9.36	12.08	20.65	20.41	20.64	1339.96	519.08	788.06	571	410	652	1375.99	1306.18	1502.33	3719.52	2798.36	3062.68	ERBIN	erbb2 interacting protein, transcript variant X22	Organismal Systems	Immune system	ko04621//NOD-like receptor signaling pathway	K12796	GO:0005634//nucleus;GO:0005737//cytoplasm;GO:0005886//plasma membrane;GO:0005911//cell-cell junction;GO:0005912//adherens junction;GO:0008328//ionotropic glutamate receptor complex;GO:0014069//postsynaptic density;GO:0016323//basolateral plasma membrane;GO:0016607//nuclear speck;GO:0030054//cell junction;GO:0030056//hemidesmosome;GO:0045202//synapse;GO:0045211//postsynaptic membrane;GO:0097060//s…	GO:0005102//signaling receptor binding;GO:0005176//ErbB-2 class receptor binding;GO:0005515//protein binding	GO:0006605//protein targeting;GO:0007165//signal transduction;GO:0032088//negative regulation of NF-kappaB transcription factor activity;GO:0032495//response to muramyl dipeptide;GO:0032496//response to lipopolysaccharide;GO:0043113//receptor clustering;GO:0045197//establishment or maintenance of epithelial cell apical/basal polarity;GO:0070433//negative regulation of nucleotide-binding oligomeri…
ncbi_100511470	7.31	6.66	4.94	2.56	2.63	2.59	2.85	3.88	2.9	7.97	7.81	7.7	400.14	210.02	258.02	195.05	217.25	223.6	351.87	450.06	301.23	1201.17	892.11	954.16	VWA8	von Willebrand factor A domain containing 8	-	-	-	-	GO:0005739//mitochondrion;GO:0016020//membrane;GO:0016021//integral component of membrane	GO:0005524//ATP binding;GO:0016887//ATPase activity	-
ncbi_100511477	6.42	6.26	3.08	2.22	1.41	2.09	2.62	3.07	2.65	9.56	9.33	9.52	410	226	189	198	137	209	379	418	323	1685	1250	1378	TRAK2	trafficking kinesin protein 2, transcript variant X3	Metabolism;Organismal Systems	Global and overview maps;Nervous system	ko01100//Metabolic pathways;ko04727//GABAergic synapse	K15374;K15374	GO:0005623//cell;GO:0005737//cytoplasm;GO:0005739//mitochondrion;GO:0030425//dendrite;GO:0031410//cytoplasmic vesicle;GO:0032839//dendrite cytoplasm;GO:1904115//axon cytoplasm	GO:0005102//signaling receptor binding;GO:0017022//myosin binding;GO:0050811//GABA receptor binding	GO:0006605//protein targeting;GO:0008089//anterograde axonal transport;GO:0008104//protein localization;GO:0022008//neurogenesis;GO:0047496//vesicle transport along microtubule;GO:0048311//mitochondrion distribution;GO:0098957//anterograde axonal transport of mitochondrion;GO:0098972//anterograde dendritic transport of mitochondrion
ncbi_100511488	2.96	2.34	1.83	0.73	0.6	0.72	1.08	1.38	1.25	3.6	3.19	3.39	275	128	165	98	84	109	228	273	226	943	629	730	TTBK2	tau tubulin kinase 2, transcript variant X1	-	-	-	-	GO:0005634//nucleus;GO:0005737//cytoplasm;GO:0005814//centriole;GO:0005829//cytosol;GO:0035869//ciliary transition zone;GO:0036064//ciliary basal body	GO:0004672//protein kinase activity;GO:0004674//protein serine/threonine kinase activity;GO:0005524//ATP binding;GO:0019894//kinesin binding	GO:0000226//microtubule cytoskeleton organization;GO:0006468//protein phosphorylation;GO:0007026//negative regulation of microtubule depolymerization;GO:0018105//peptidyl-serine phosphorylation;GO:0030334//regulation of cell migration;GO:0060271//cilium assembly;GO:1902817//negative regulation of protein localization to microtubule;GO:1904527//negative regulation of microtubule binding
ncbi_100511538	5.22	5.54	3.17	1.92	1.42	2.69	2.19	2.43	2.81	5.53	4.98	5.07	265	160	154	136	109	216	252	262	269	773	528	582	WDR75	WD repeat domain 75, transcript variant X2	Genetic Information Processing	Translation	ko03008//Ribosome biogenesis in eukaryotes	K14552	GO:0005730//nucleolus	GO:0005515//protein binding	GO:0045943//positive regulation of transcription by RNA polymerase I;GO:2000234//positive regulation of rRNA processing
ncbi_100511566	9.81	7.91	4.96	2.94	2.26	3.25	5.23	5.79	6.73	23.16	21.34	22.35	566	283	278	218	166	263	616	674	648	3659	2634	2871	UHRF1BP1L	UHRF1 binding protein 1 like, transcript variant X1	-	-	-	-	GO:0005769//early endosome;GO:0005829//cytosol	GO:0042803//protein homodimerization activity;GO:0062069//GARP complex binding	-
ncbi_100511575	6.07	7.81	2.1	2.75	0.65	1.73	2.68	3.84	3.63	7.62	10.25	9.66	231.46	171.68	76.37	146.32	37.08	104.03	231	310.88	262.77	800.23	816.02	834.12	USO1	USO1 vesicle transport factor	-	-	-	-	GO:0000139//Golgi membrane;GO:0005737//cytoplasm;GO:0005783//endoplasmic reticulum;GO:0005795//Golgi stack;GO:0012507//ER to Golgi transport vesicle membrane	GO:0005515//protein binding	GO:0006886//intracellular protein transport;GO:0006888//ER to Golgi vesicle-mediated transport;GO:0016192//vesicle-mediated transport;GO:0045056//transcytosis;GO:0048211//Golgi vesicle docking;GO:0048280//vesicle fusion with Golgi apparatus;GO:0061025//membrane fusion
ncbi_100511581	9.26	7.27	4.72	2.48	1.74	2.78	3.35	4.71	5.34	13.96	13.41	14.5	762	345	371	285	216	361	623	822	837	3164	2302	2703	AHCTF1	AT-hook containing transcription factor 1, transcript variant X1	-	-	-	-	-	-	-
ncbi_100511613	6.8	7.81	3.7	2.93	2.39	3.18	1.9	2.29	2.08	4.15	4.79	4.39	225	149	117	135	119	166	142	161	131	378	331	329	C1GALT1C1	C1GALT1 specific chaperone 1	Metabolism;Metabolism	Global and overview maps;Glycan biosynthesis and metabolism	ko01100//Metabolic pathways;ko00512//Mucin type O-glycan biosynthesis	K09653;K09653	GO:0016020//membrane;GO:0016021//integral component of membrane	GO:0016263//glycoprotein-N-acetylgalactosamine 3-beta-galactosyltransferase activity	GO:0016267//O-glycan processing, core 1
ncbi_100511642	1.5	0.99	0.89	0.05	0.09	0.11	5.54	5.52	5.44	2.74	2.42	2.78	148	56	82	7	14	17	920	862	769	494	327	411	LAMA3	laminin subunit alpha 3, transcript variant X1	Metabolism;Human Diseases;Environmental Information Processing;Human Diseases;Cellular Processes;Human Diseases;Human Diseases;Human Diseases;Environmental Information Processing	Global and overview maps;Cancers;Signal transduction;Infectious diseases;Cellular community - eukaryotes;Infectious diseases;Infectious diseases;Cancers;Signaling molecules and interaction	ko01100//Metabolic pathways;ko05200//Pathways in cancer;ko04151//PI3K-Akt signaling pathway;ko05165//Human papillomavirus infection;ko04510//Focal adhesion;ko05145//Toxoplasmosis;ko05146//Amoebiasis;ko05222//Small cell lung cancer;ko04512//ECM-receptor interaction	K06240;K06240;K06240;K06240;K06240;K06240;K06240;K06240;K06240	GO:0005604//basement membrane;GO:0005610//laminin-5 complex;GO:0005783//endoplasmic reticulum	GO:0005102//signaling receptor binding	GO:0007155//cell adhesion;GO:0030155//regulation of cell adhesion;GO:0030334//regulation of cell migration;GO:0035987//endodermal cell differentiation;GO:0045995//regulation of embryonic development
ncbi_100511682	4.67	4.17	2.97	0.64	0.62	0.93	1.98	2.21	2.51	5.15	5.39	5.85	218	107	129	42	44	69	209	214	219	653	520	611	CEP120	centrosomal protein 120, transcript variant X3	-	-	-	-	GO:0005813//centrosome;GO:0005814//centriole	GO:0008022//protein C-terminus binding	GO:0000226//microtubule cytoskeleton organization;GO:0007098//centrosome cycle;GO:0008283//cell proliferation;GO:0010825//positive regulation of centrosome duplication;GO:0021987//cerebral cortex development;GO:0022008//neurogenesis;GO:0022027//interkinetic nuclear migration;GO:0030953//astral microtubule organization;GO:0032880//regulation of protein localization;GO:0032886//regulation of microt…
ncbi_100511694	10.73	9.55	6.47	3.62	3.45	4.73	4.47	5.12	6.37	11.87	11.1	12.63	543	277	312	255	263	378	512	550	612	1652	1174	1446	IPO8	importin 8, transcript variant X1	-	-	-	-	GO:0005634//nucleus;GO:0005635//nuclear envelope;GO:0005829//cytosol	GO:0008536//Ran GTPase binding	GO:0006606//protein import into nucleus;GO:0006886//intracellular protein transport
ncbi_100511749	4.3	3.02	1.26	0.81	0.41	1.03	1.12	1.76	1.86	13.9	12.49	14.29	108	44	30	28	16	41	63	93	88	950	645	799	ASPN	asporin	-	-	-	-	GO:0005615//extracellular space;GO:0031012//extracellular matrix	GO:0005509//calcium ion binding;GO:0005515//protein binding;GO:0005518//collagen binding	GO:0030282//bone mineralization;GO:0030512//negative regulation of transforming growth factor beta receptor signaling pathway;GO:0070171//negative regulation of tooth mineralization
ncbi_100511787	16.26	14.72	10.94	5.67	4.33	6.7	6.69	7.78	8.93	16.69	16.59	17.74	655	340	420	317	262	427	607	664	680	1850	1389	1618	CUL3	cullin 3, transcript variant X1	Genetic Information Processing;Environmental Information Processing	Folding, sorting and degradation;Signal transduction	ko04120//Ubiquitin mediated proteolysis;ko04340//Hedgehog signaling pathway	K03869;K03869	GO:0000139//Golgi membrane;GO:0000922//spindle pole;GO:0005623//cell;GO:0005634//nucleus;GO:0005737//cytoplasm;GO:0005794//Golgi apparatus;GO:0005813//centrosome;GO:0005827//polar microtubule;GO:0016020//membrane;GO:0016021//integral component of membrane;GO:0031461//cullin-RING ubiquitin ligase complex;GO:0031463//Cul3-RING ubiquitin ligase complex;GO:0036126//sperm flagellum;GO:0072686//mitotic…	GO:0004842//ubiquitin-protein transferase activity;GO:0005112//Notch binding;GO:0030332//cyclin binding;GO:0031208//POZ domain binding;GO:0031625//ubiquitin protein ligase binding;GO:0061630//ubiquitin protein ligase activity	GO:0000122//negative regulation of transcription by RNA polymerase II;GO:0000209//protein polyubiquitination;GO:0000278//mitotic cell cycle;GO:0000902//cell morphogenesis;GO:0001701//in utero embryonic development;GO:0001831//trophectodermal cellular morphogenesis;GO:0006357//regulation of transcription by RNA polymerase II;GO:0006511//ubiquitin-dependent protein catabolic process;GO:0006513//pro…
ncbi_100511789	5.13	4.52	2.68	1.42	1.09	1.53	2.88	3.23	3.29	9.74	9.75	9.65	390	163	147	124	100	150	370	474	364	1621	1290	1303	SREK1	splicing regulatory glutamic acid and lysine rich protein 1, transcript variant X1	-	-	-	-	GO:0005654//nucleoplasm;GO:0016607//nuclear speck	GO:0003676//nucleic acid binding;GO:0003723//RNA binding	GO:0000381//regulation of alternative mRNA splicing, via spliceosome
ncbi_100511850	0.46	0.51	0.34	0.02	0.05	0.1	0.99	1.19	1	0.32	0.29	0.45	27	17	21	1	5	8	126	155	110	54	38	63	SEMA6D	semaphorin 6D, transcript variant X2	Organismal Systems	Development	ko04360//Axon guidance	K06842	GO:0005615//extracellular space;GO:0005794//Golgi apparatus;GO:0005886//plasma membrane;GO:0005887//integral component of plasma membrane;GO:0016020//membrane;GO:0016021//integral component of membrane	GO:0005515//protein binding;GO:0030215//semaphorin receptor binding;GO:0045499//chemorepellent activity	GO:0001755//neural crest cell migration;GO:0014911//positive regulation of smooth muscle cell migration;GO:0014912//negative regulation of smooth muscle cell migration;GO:0021591//ventricular system development;GO:0030335//positive regulation of cell migration;GO:0048843//negative regulation of axon extension involved in axon guidance;GO:0050919//negative chemotaxis;GO:0071526//semaphorin-plexin …
ncbi_100511887	4.36	5.1	2.3	1.66	1.22	1.68	1.96	2.55	2.61	5.13	5.05	4.99	259	175	131	138	110	155	263	315	296	843	619	676	DNAJB14	DnaJ heat shock protein family (Hsp40) member B14, transcript variant X1	-	-	-	-	GO:0005783//endoplasmic reticulum;GO:0005789//endoplasmic reticulum membrane	GO:0030544//Hsp70 protein binding	GO:0030433//ubiquitin-dependent ERAD pathway;GO:0034622//cellular protein-containing complex assembly;GO:0051085//chaperone cofactor-dependent protein refolding;GO:0071218//cellular response to misfolded protein
ncbi_100511910	1.33	0.53	0.66	0.3	0.16	0.22	0.84	0.76	0.94	0.43	0.29	0.5	57	13	27	18	10	15	81	69	76	50	26	48	CORO2A	coronin 2A	-	-	-	-	GO:0017053//transcriptional repressor complex	GO:0005515//protein binding;GO:0051015//actin filament binding	-
ncbi_100511937	1.51	1.68	1.05	6.5	5.81	6.76	2.2	2.03	1.54	9.99	11.36	11.83	55	26	34	299	296	395	159	154	116	966	818	924	LOC100511937	phosphatidylinositol 3-kinase regulatory subunit gamma, transcript variant X1	Human Diseases;Environmental Information Processing;Human Diseases;Human Diseases;Environmental Information Processing;Human Diseases;Cellular Processes;Environmental Information Processing;Environmental Information Processing;Cellular Processes;Human Diseases;Human Diseases;Human Diseases;Human Diseases;Organismal Systems;Organismal Systems;Human Diseases;Cellular Processes;Human Diseases;Enviro…	Cancers;Signal transduction;Infectious diseases;Infectious diseases;Signal transduction;Infectious diseases;Cell motility;Signal transduction;Signal transduction;Cellular community - eukaryotes;Cancers;Infectious diseases;Cancers;Infectious diseases;Development;Immune system;Cancers;Cell growth and death;Infectious diseases;Signal transduction;Endocrine and metabolic diseases;Signal transduction;…	ko05200//Pathways in cancer;ko04151//PI3K-Akt signaling pathway;ko05165//Human papillomavirus infection;ko05166//HTLV-I infection;ko04014//Ras signaling pathway;ko05163//Human cytomegalovirus infection;ko04810//Regulation of actin cytoskeleton;ko04015//Rap1 signaling pathway;ko04024//cAMP signaling pathway;ko04510//Focal adhesion;ko05205//Proteoglycans in cancer;ko05169//Epstein-Barr virus infect…	K02649;K02649;K02649;K02649;K02649;K02649;K02649;K02649;K02649;K02649;K02649;K02649;K02649;K02649;K02649;K02649;K02649;K02649;K02649;K02649;K02649;K02649;K02649;K02649;K02649;K02649;K02649;K02649;K02649;K02649;K02649;K02649;K02649;K02649;K02649;K02649;K02649;K02649;K02649;K02649;K02649;K02649;K02649;K02649;K02649;K02649;K02649;K02649;K02649;K02649;K02649;K02649;K02649;K02649;K02649;K02649;K02649;…	GO:0005942//phosphatidylinositol 3-kinase complex	GO:0046935//1-phosphatidylinositol-3-kinase regulator activity	GO:0008286//insulin receptor signaling pathway;GO:0043551//regulation of phosphatidylinositol 3-kinase activity;GO:0046854//phosphatidylinositol phosphorylation
ncbi_100511965	2.38	3.05	1.37	0.73	0.3	0.48	1.24	1.3	1.49	3.06	4.01	2.93	42	31	24	18	8	14	50	49	50	150	149	119	CWC27	CWC27 spliceosome associated protein homolog	-	-	-	-	GO:0005634//nucleus;GO:0005654//nucleoplasm;GO:0071005//U2-type precatalytic spliceosome;GO:0071013//catalytic step 2 spliceosome	GO:0003755//peptidyl-prolyl cis-trans isomerase activity;GO:0016853//isomerase activity	GO:0000413//protein peptidyl-prolyl isomerization;GO:0006457//protein folding
ncbi_100511993	18.41	17.85	10.86	7.91	5.44	8.43	11.29	14.17	11.83	25.68	26.54	28.03	1290	750	775	798	619	967	1775	2155	1660	5150	3989	4616	CNOT1	CCR4-NOT transcription complex subunit 1, transcript variant X1	Genetic Information Processing	Folding, sorting and degradation	ko03018//RNA degradation	K12604	GO:0000932//P-body;GO:0005829//cytosol;GO:0030014//CCR4-NOT complex;GO:0030015//CCR4-NOT core complex	GO:0004535//poly(A)-specific ribonuclease activity;GO:0019904//protein domain specific binding;GO:0030331//estrogen receptor binding;GO:0042974//retinoic acid receptor binding;GO:0060090//molecular adaptor activity;GO:0070016//armadillo repeat domain binding	GO:0000122//negative regulation of transcription by RNA polymerase II;GO:0006417//regulation of translation;GO:0010606//positive regulation of cytoplasmic mRNA processing body assembly;GO:0017148//negative regulation of translation;GO:0033147//negative regulation of intracellular estrogen receptor signaling pathway;GO:0035195//gene silencing by miRNA;GO:0048387//negative regulation of retinoic ac…
ncbi_100512051	10.51	15.12	9.09	4.9	3.53	3.88	4.48	6.26	8.1	17.77	18.02	17.54	225	158	153	116	91	118	206	239.14	264	862.03	678.43	742	ERGIC2	ERGIC and golgi 2	-	-	-	-	GO:0005634//nucleus;GO:0005730//nucleolus;GO:0005737//cytoplasm;GO:0005783//endoplasmic reticulum;GO:0005794//Golgi apparatus;GO:0030134//COPII-coated ER to Golgi transport vesicle;GO:0030173//integral component of Golgi membrane;GO:0030176//integral component of endoplasmic reticulum membrane;GO:0043231//intracellular membrane-bounded organelle	-	GO:0006888//ER to Golgi vesicle-mediated transport;GO:0006890//retrograde vesicle-mediated transport, Golgi to ER
ncbi_100512052	1.08	0.71	0.65	0.18	0.13	0.17	0.3	0.42	0.35	1.1	1.06	1.22	79	30	45	18	14	20	49	65	49	221	162	202	LOC100512052	zinc finger protein 27	-	-	-	-	-	-	-
ncbi_100512066	3.85	4.1	2.89	1.02	0.64	1.34	1.69	2.27	2.36	5.62	5.73	5.99	158.03	102.07	102.01	53.06	34.16	74	160.46	189.08	163.02	637.01	510.49	571.65	PHF14	PHD finger protein 14, transcript variant X7	-	-	-	-	GO:0005634//nucleus	GO:0046872//metal ion binding	GO:0000122//negative regulation of transcription by RNA polymerase II;GO:0008285//negative regulation of cell proliferation;GO:0048286//lung alveolus development;GO:0072201//negative regulation of mesenchymal cell proliferation;GO:2000584//negative regulation of platelet-derived growth factor receptor-alpha signaling pathway;GO:2000791//negative regulation of mesenchymal cell proliferation involv…
ncbi_100512116	1.29	1.34	0.84	0.35	0.12	0.21	0.58	0.75	0.57	1.47	1.71	1.39	110	66	68	42	16	28	111	135	92	346	304	269	N4BP2	NEDD4 binding protein 2	-	-	-	-	GO:0005829//cytosol	GO:0004519//endonuclease activity;GO:0005515//protein binding;GO:0005524//ATP binding;GO:0046404//ATP-dependent polydeoxyribonucleotide 5'-hydroxyl-kinase activity	GO:0016310//phosphorylation;GO:0090305//nucleic acid phosphodiester bond hydrolysis
ncbi_100512139	1.5	1.43	1.13	0.53	0.45	0.55	1.23	1.64	1.89	3.42	2.9	3.66	86	47	61	42	38	46	159	196	200	539	346	474.01	WRN	Werner syndrome RecQ like helicase, transcript variant X1	-	-	-	-	GO:0000781//chromosome, telomeric region;GO:0005634//nucleus;GO:0005654//nucleoplasm;GO:0005657//replication fork;GO:0005694//chromosome;GO:0005730//nucleolus;GO:0005737//cytoplasm;GO:0005813//centrosome;GO:0016607//nuclear speck	GO:0000166//nucleotide binding;GO:0000287//magnesium ion binding;GO:0000400//four-way junction DNA binding;GO:0000403//Y-form DNA binding;GO:0000405//bubble DNA binding;GO:0003676//nucleic acid binding;GO:0003677//DNA binding;GO:0003678//DNA helicase activity;GO:0003824//catalytic activity;GO:0004386//helicase activity;GO:0004527//exonuclease activity;GO:0005524//ATP binding;GO:0008408//3'-5' exo…	GO:0000723//telomere maintenance;GO:0000724//double-strand break repair via homologous recombination;GO:0000731//DNA synthesis involved in DNA repair;GO:0001302//replicative cell aging;GO:0006139//nucleobase-containing compound metabolic process;GO:0006259//DNA metabolic process;GO:0006260//DNA replication;GO:0006268//DNA unwinding involved in DNA replication;GO:0006281//DNA repair;GO:0006284//ba…
ncbi_100512144	5.59	5.34	5.76	11.56	13.01	14.18	7.13	7.71	6.94	18.37	17.72	18.56	128	70	126	367	446	511	367	372	302	1153	843	957	CPXM1	carboxypeptidase X, M14 family member 1, transcript variant X2	-	-	-	-	GO:0005615//extracellular space	GO:0004181//metallocarboxypeptidase activity;GO:0008270//zinc ion binding	GO:0006508//proteolysis;GO:0006518//peptide metabolic process;GO:0016485//protein processing
ncbi_100512158	0.99	0.72	0.74	0.25	0.12	0.35	0.27	0.43	0.38	0.92	0.84	1.05	79	33	56	28	14	44	49	72	57	200.62	139	189	MSH3	mutS homolog 3	Human Diseases;Human Diseases;Human Diseases;Genetic Information Processing	Cancers;Cancers;Drug resistance;Replication and repair	ko05200//Pathways in cancer;ko05210//Colorectal cancer;ko01524//Platinum drug resistance;ko03430//Mismatch repair	K08736;K08736;K08736;K08736	GO:0005634//nucleus;GO:0032300//mismatch repair complex;GO:0032302//MutSbeta complex	GO:0000166//nucleotide binding;GO:0003677//DNA binding;GO:0003697//single-stranded DNA binding;GO:0005524//ATP binding;GO:0008094//DNA-dependent ATPase activity;GO:0019899//enzyme binding;GO:0030983//mismatched DNA binding;GO:0032135//DNA insertion or deletion binding;GO:0032139//dinucleotide insertion or deletion binding;GO:0032142//single guanine insertion binding;GO:0032181//dinucleotide repea…	GO:0000710//meiotic mismatch repair;GO:0000735//removal of nonhomologous ends;GO:0006281//DNA repair;GO:0006298//mismatch repair;GO:0006312//mitotic recombination;GO:0006974//cellular response to DNA damage stimulus;GO:0007131//reciprocal meiotic recombination;GO:0016447//somatic recombination of immunoglobulin gene segments;GO:0043111//replication fork arrest;GO:0043570//maintenance of DNA repea…
ncbi_100512224	21.15	17.78	11.33	3.62	2.77	4.8	8.77	10.23	11.79	23.02	23.81	23.84	553	268	283	132	109	198	518	567	586	1657	1299	1411	PPP4R3B	protein phosphatase 4 regulatory subunit 3B	Organismal Systems	Endocrine system	ko04922//Glucagon signaling pathway	K17491	GO:0005634//nucleus;GO:0005654//nucleoplasm;GO:0005737//cytoplasm;GO:0005813//centrosome;GO:0016607//nuclear speck;GO:0030289//protein phosphatase 4 complex	-	GO:0006470//protein dephosphorylation;GO:0045722//positive regulation of gluconeogenesis
ncbi_100512225	11.43	8.1	5.36	2.99	1.95	3.49	5.62	6.71	8.62	14.69	14.62	15.1	690	282	309	252	177	333	767	859	989	2443	1842	2064	LRPPRC	leucine rich pentatricopeptide repeat containing	-	-	-	-	GO:0000794//condensed nuclear chromosome;GO:0005634//nucleus;GO:0005737//cytoplasm;GO:0005739//mitochondrion;GO:0005856//cytoskeleton;GO:0005874//microtubule;GO:0042645//mitochondrial nucleoid;GO:0048471//perinuclear region of cytoplasm;GO:1990904//ribonucleoprotein complex	GO:0003697//single-stranded DNA binding;GO:0003723//RNA binding;GO:0005515//protein binding;GO:0031625//ubiquitin protein ligase binding;GO:0048487//beta-tubulin binding	GO:0000961//negative regulation of mitochondrial RNA catabolic process;GO:0070129//regulation of mitochondrial translation
ncbi_100512235	2.74	2.72	2.72	1.31	1.32	1.17	3.28	3.38	3.56	0.66	0.87	1.05	117	67	111	78	85	79	317	306	289	78	78	102	MAP3K6	mitogen-activated protein kinase kinase kinase 6	Environmental Information Processing	Signal transduction	ko04010//MAPK signaling pathway	K04425	-	GO:0000166//nucleotide binding;GO:0000287//magnesium ion binding;GO:0004672//protein kinase activity;GO:0004709//MAP kinase kinase kinase activity;GO:0005524//ATP binding;GO:0016301//kinase activity;GO:0016740//transferase activity	GO:0000165//MAPK cascade;GO:0000186//activation of MAPKK activity;GO:0006468//protein phosphorylation;GO:0016310//phosphorylation
ncbi_100512255	3.31	2.79	1.56	0.49	0.52	0.52	0.73	1.09	0.76	1.87	2.12	2.32	309.02	152.1	140.43	64.35	73.7	77.89	155.65	218.99	135.83	485.92	418.1	496.27	GMPS	guanine monophosphate synthase, transcript variant X2	Metabolism;Metabolism;Metabolism	Global and overview maps;Nucleotide metabolism;Xenobiotics biodegradation and metabolism	ko01100//Metabolic pathways;ko00230//Purine metabolism;ko00983//Drug metabolism - other enzymes	K01951;K01951;K01951	GO:0005829//cytosol	GO:0000166//nucleotide binding;GO:0003921//GMP synthase activity;GO:0003922//GMP synthase (glutamine-hydrolyzing) activity;GO:0005524//ATP binding;GO:0016462//pyrophosphatase activity	GO:0006164//purine nucleotide biosynthetic process;GO:0006177//GMP biosynthetic process;GO:0006541//glutamine metabolic process
ncbi_100512264	0.87	0.23	0.55	1.07	1.37	1.52	0.78	0.47	0.99	2.28	2.84	3.41	23.2	3.49	14.01	39.64	54.96	64.13	47.06	26.57	50.15	167.14	157.89	205.96	NTNG2	netrin G2	Organismal Systems;Environmental Information Processing	Development;Signaling molecules and interaction	ko04360//Axon guidance;ko04514//Cell adhesion molecules (CAMs)	K16359;K16359	GO:0005886//plasma membrane;GO:0030424//axon;GO:0045171//intercellular bridge;GO:0046658//anchored component of plasma membrane;GO:0090543//Flemming body;GO:0098685//Schaffer collateral - CA1 synapse;GO:0098978//glutamatergic synapse;GO:0099029//anchored component of presynaptic active zone membrane	-	GO:0007409//axonogenesis;GO:0050804//modulation of chemical synaptic transmission;GO:0098698//postsynaptic specialization assembly;GO:0099560//synaptic membrane adhesion;GO:1905606//regulation of presynapse assembly
ncbi_100512270	9.2	5.65	6.38	3.59	2.56	3.92	3.94	4.52	4.02	9.15	9.57	9.43	706.43	250.21	467.63	383.68	296.21	475.02	682.82	736.71	586.75	1933.03	1532.7	1638.14	ANKHD1	ankyrin repeat and KH domain containing 1	-	-	-	-	GO:0005737//cytoplasm	GO:0003676//nucleic acid binding;GO:0003723//RNA binding;GO:0005515//protein binding;GO:0008190//eukaryotic initiation factor 4E binding	GO:0045087//innate immune response;GO:0045947//negative regulation of translational initiation
ncbi_100512336	7.23	7.64	3.41	3.17	1.95	3.07	2.89	4.49	3.96	7.91	7.14	8.61	238.72	139	107.15	138	91.16	152	203.83	312.93	245.29	694.6	485.66	620.15	PAPD4	poly(A) RNA polymerase D4, non-canonical, transcript variant X5	-	-	-	-	GO:0005634//nucleus	GO:0004652//polynucleotide adenylyltransferase activity;GO:0016779//nucleotidyltransferase activity;GO:0034062//5'-3' RNA polymerase activity;GO:0070566//adenylyltransferase activity	GO:0002244//hematopoietic progenitor cell differentiation;GO:0043489//RNA stabilization;GO:0043631//RNA polyadenylation;GO:0071044//histone mRNA catabolic process;GO:2000626//negative regulation of miRNA catabolic process
ncbi_100512402	4.99	6.08	4.07	2.3	1.18	2.38	2.23	2.71	2.48	5.58	6.93	6.64	168	118	131	108	60	122	170	194	160	518	486	504	THUMPD1	THUMP domain containing 1	-	-	-	-	-	GO:0003723//RNA binding	GO:0006400//tRNA modification
ncbi_100512405	1.8	1.88	1.3	0.6	0.34	0.49	1.45	1.68	1.77	3.84	3.81	3.33	112	67.23	76.99	51.95	32	48	203.43	221.43	209.1	655.72	492.92	467.69	GCC2	GRIP and coiled-coil domain containing 2	-	-	-	-	GO:0005654//nucleoplasm;GO:0005794//Golgi apparatus;GO:0005829//cytosol	-	GO:0006622//protein targeting to lysosome;GO:0031023//microtubule organizing center organization;GO:0034067//protein localization to Golgi apparatus;GO:0034499//late endosome to Golgi transport;GO:0070861//regulation of protein exit from endoplasmic reticulum;GO:0071955//recycling endosome to Golgi transport;GO:0090161//Golgi ribbon formation
ncbi_100512459	0.85	1.13	0.5	0.1	0.12	0.24	0.44	0.56	0.69	1.21	1.27	1.1	32	23	18	5	7	14	37	45	49	125	99	90	NUDT12	nudix hydrolase 12, transcript variant X1	Metabolism;Cellular Processes;Metabolism	Global and overview maps;Transport and catabolism;Metabolism of cofactors and vitamins	ko01100//Metabolic pathways;ko04146//Peroxisome;ko00760//Nicotinate and nicotinamide metabolism	K03426;K03426;K03426	GO:0005634//nucleus;GO:0005737//cytoplasm;GO:0005777//peroxisome;GO:0005829//cytosol	GO:0000210//NAD+ diphosphatase activity;GO:0000287//magnesium ion binding;GO:0005515//protein binding;GO:0008270//zinc ion binding;GO:0016787//hydrolase activity;GO:0035529//NADH pyrophosphatase activity;GO:0046872//metal ion binding	GO:0006402//mRNA catabolic process;GO:0006734//NADH metabolic process;GO:0006742//NADP catabolic process;GO:0019677//NAD catabolic process
ncbi_100512497	1.02	1.17	1.02	0.43	0.57	0.47	4.98	5.91	5.38	2.31	1.76	1.72	44	29	42	23	37	32.3	484.97	540.32	440.86	266	158.4	164.26	CDCP1	CUB domain containing protein 1, transcript variant X1	-	-	-	-	GO:0016020//membrane;GO:0016021//integral component of membrane	-	-
ncbi_100512547	5.5	6.02	2.49	1.23	0.71	1.49	2.52	2.39	3.81	7.87	7.59	7.59	284	172	120	97	50	107	292	276	340	1048	784	841	UBA6	ubiquitin like modifier activating enzyme 6, transcript variant X1	Genetic Information Processing	Folding, sorting and degradation	ko04120//Ubiquitin mediated proteolysis	K10699	-	-	-
ncbi_100512551	0.19	0.53	0.21	1.19	0.97	0.97	0.22	0.21	0.29	1.29	1.48	1.37	12	19	14	113	100	104	34	31	37	236	212	209	PIK3C2B	phosphatidylinositol-4-phosphate 3-kinase catalytic subunit type 2 beta, transcript variant X1	Metabolism;Environmental Information Processing;Metabolism	Global and overview maps;Signal transduction;Carbohydrate metabolism	ko01100//Metabolic pathways;ko04070//Phosphatidylinositol signaling system;ko00562//Inositol phosphate metabolism	K00923;K00923;K00923	GO:0005654//nucleoplasm;GO:0005737//cytoplasm;GO:0005829//cytosol;GO:0005886//plasma membrane;GO:0005942//phosphatidylinositol 3-kinase complex;GO:0016020//membrane;GO:0030139//endocytic vesicle	GO:0001727//lipid kinase activity;GO:0016301//kinase activity;GO:0016303//1-phosphatidylinositol-3-kinase activity;GO:0016740//transferase activity;GO:0035005//1-phosphatidylinositol-4-phosphate 3-kinase activity;GO:0035091//phosphatidylinositol binding;GO:0052742//phosphatidylinositol kinase activity	GO:0009267//cellular response to starvation;GO:0014065//phosphatidylinositol 3-kinase signaling;GO:0016236//macroautophagy;GO:0016310//phosphorylation;GO:0016477//cell migration;GO:0036092//phosphatidylinositol-3-phosphate biosynthetic process;GO:0043491//protein kinase B signaling;GO:0046854//phosphatidylinositol phosphorylation;GO:0048015//phosphatidylinositol-mediated signaling;GO:1905037//aut…
ncbi_100512566	0.43	0.37	0.28	0.73	0.8	0.92	0.42	0.35	0.26	0.92	1.22	1.14	36	18	23	86	102	123	81	62	41	213	216	218	SNED1	sushi, nidogen and EGF like domains 1	-	-	-	-	-	GO:0005112//Notch binding;GO:0005509//calcium ion binding;GO:0005515//protein binding	GO:0007160//cell-matrix adhesion
ncbi_100512621	31.87	24.98	12.88	4.24	2.88	4.53	7.38	9.04	10.62	20.84	19.3	20.42	2164	974	835	401	294	486	1131	1301.38	1370	3893.79	2733	3138	TMEM106B	transmembrane protein 106B, transcript variant X1	-	-	-	-	GO:0005764//lysosome;GO:0005765//lysosomal membrane;GO:0005768//endosome;GO:0016020//membrane;GO:0016021//integral component of membrane	-	GO:0007040//lysosome organization;GO:0007041//lysosomal transport;GO:0032418//lysosome localization;GO:0048813//dendrite morphogenesis;GO:1900006//positive regulation of dendrite development
ncbi_100512630	9.39	6.98	6.38	3.19	2.58	2.98	3.35	3.83	3.97	8.77	8.57	8.16	563	242	365	268	234	283	454	489	454	1452	1074	1108	CLASP2	cytoplasmic linker associated protein 2, transcript variant X1	-	-	-	-	-	-	-
ncbi_100512648	0.22	0.55	0.33	1.57	1.49	1.8	0.42	0.37	0.43	1.65	1.63	1.58	5	6	6	42	45	54	18	15	16	88	67	68	OLFM2	olfactomedin 2, transcript variant X2	-	-	-	-	GO:0005576//extracellular region;GO:0005634//nucleus;GO:0005654//nucleoplasm;GO:0005737//cytoplasm;GO:0032281//AMPA glutamate receptor complex;GO:0097060//synaptic membrane;GO:0098978//glutamatergic synapse;GO:0099243//extrinsic component of synaptic membrane	-	GO:0007601//visual perception;GO:0007626//locomotory behavior;GO:0009306//protein secretion;GO:0051152//positive regulation of smooth muscle cell differentiation
ncbi_100512746	7.03	6.13	2.95	1.7	1.33	2.18	1.8	2.04	2.16	5.68	6.12	6.14	487	245	195	164	139	239	281	300	284	1080	879	953	PANK3	pantothenate kinase 3, transcript variant X1	Metabolism;Metabolism	Global and overview maps;Metabolism of cofactors and vitamins	ko01100//Metabolic pathways;ko00770//Pantothenate and CoA biosynthesis	K09680;K09680	GO:0005634//nucleus;GO:0005737//cytoplasm;GO:0005829//cytosol	GO:0004594//pantothenate kinase activity;GO:0005524//ATP binding;GO:0016301//kinase activity;GO:0019842//vitamin binding;GO:0042803//protein homodimerization activity;GO:1905502//acetyl-CoA binding	GO:0015937//coenzyme A biosynthetic process;GO:0016310//phosphorylation
ncbi_100512773	1.16	1.06	1.57	0.08	0.09	0.06	1.1	1.24	0.99	0.23	0.29	0.17	72	38	93	7	8	6	155	163	117	39	38	24	PPL	periplakin, transcript variant X1	-	-	-	-	GO:0005737//cytoplasm;GO:0005856//cytoskeleton;GO:0005882//intermediate filament;GO:0016020//membrane	GO:0005198//structural molecule activity	GO:0009612//response to mechanical stimulus;GO:0042060//wound healing;GO:0045104//intermediate filament cytoskeleton organization
ncbi_100512795	0.12	0.13	0.04	1.39	0.95	1.01	0	0	0	0.1	0.39	0.27	3	2	1	50	37	41	0	0	0	7	21	16	LOC100512795	alcohol dehydrogenase class 4 mu/sigma chain	Metabolism;Metabolism;Human Diseases;Metabolism;Metabolism;Metabolism;Metabolism;Metabolism	Global and overview maps;Carbohydrate metabolism;Cancers;Metabolism of cofactors and vitamins;Xenobiotics biodegradation and metabolism;Xenobiotics biodegradation and metabolism;Lipid metabolism;Amino acid metabolism	ko01100//Metabolic pathways;ko00010//Glycolysis / Gluconeogenesis;ko05204//Chemical carcinogenesis;ko00830//Retinol metabolism;ko00980//Metabolism of xenobiotics by cytochrome P450;ko00982//Drug metabolism - cytochrome P450;ko00071//Fatty acid degradation;ko00350//Tyrosine metabolism	K13951;K13951;K13951;K13951;K13951;K13951;K13951;K13951	-	-	-
ncbi_100512802	4.76	5.56	5.82	2.2	2.04	3.22	2.41	3.33	3.31	5.89	5.35	7.31	79	54	92	51	51	86	92	118	109	275	187	278	PUS3	pseudouridylate synthase 3	-	-	-	-	GO:0005634//nucleus;GO:0005737//cytoplasm	GO:0003723//RNA binding;GO:0009982//pseudouridine synthase activity	GO:0001522//pseudouridine synthesis;GO:0009451//RNA modification;GO:0031119//tRNA pseudouridine synthesis;GO:1990481//mRNA pseudouridine synthesis
ncbi_100512849	25.97	23.69	28.26	6.39	5.27	5.36	37.03	33.39	36.1	2.46	1.33	1.14	685.66	364.77	646.02	174.35	147.97	171.62	1896.64	1677.46	1622.23	145.3	67.36	53.55	P2RY6	pyrimidinergic receptor P2Y6	Environmental Information Processing	Signaling molecules and interaction	ko04080//Neuroactive ligand-receptor interaction	K04272	GO:0016020//membrane;GO:0016021//integral component of membrane	GO:0004930//G protein-coupled receptor activity;GO:0045028//G protein-coupled purinergic nucleotide receptor activity	GO:0007186//G protein-coupled receptor signaling pathway;GO:0035589//G protein-coupled purinergic nucleotide receptor signaling pathway
ncbi_100512855	1.88	1.71	0.75	0.39	0.38	0.21	0.47	0.56	0.35	1.61	1.85	1.49	44	24	17	13	14	8	26	27	16	107	93	82	DCLRE1C	DNA cross-link repair 1C	Human Diseases;Genetic Information Processing	Immune diseases;Replication and repair	ko05340//Primary immunodeficiency;ko03450//Non-homologous end-joining	K10887;K10887	GO:0000784//nuclear chromosome, telomeric region;GO:0005654//nucleoplasm;GO:0005794//Golgi apparatus;GO:0070419//nonhomologous end joining complex	GO:0000014//single-stranded DNA endodeoxyribonuclease activity;GO:0003684//damaged DNA binding;GO:0008409//5'-3' exonuclease activity;GO:0035312//5'-3' exodeoxyribonuclease activity	GO:0000723//telomere maintenance;GO:0006302//double-strand break repair;GO:0006303//double-strand break repair via nonhomologous end joining;GO:0006310//DNA recombination;GO:0010212//response to ionizing radiation;GO:0030183//B cell differentiation;GO:0031848//protection from non-homologous end joining at telomere;GO:0033151//V(D)J recombination;GO:0036297//interstrand cross-link repair;GO:005127…
ncbi_100512884	1.36	2.04	2.04	0.56	0.64	0.82	1.5	1.2	0.96	0.41	0.5	0.4	21	18	30	12	15	20	52	39	28	18	16	14	RASSF7	Ras association domain family member 7, transcript variant X2	-	-	-	-	GO:0034451//centriolar satellite	-	GO:0007165//signal transduction;GO:0070507//regulation of microtubule cytoskeleton organization
ncbi_100512894	1.51	1.37	1.12	0.61	0.34	0.27	0.64	0.67	0.78	2.56	2.63	2.3	93	49	66.8	52	32	26	88.82	89	92	439	340	324	PLEKHH2	pleckstrin homology, MyTH4 and FERM domain containing H2, transcript variant X1	-	-	-	-	GO:0005654//nucleoplasm;GO:0005737//cytoplasm;GO:0005829//cytosol;GO:0005856//cytoskeleton;GO:0005886//plasma membrane;GO:0016604//nuclear body;GO:0030027//lamellipodium;GO:0030864//cortical actin cytoskeleton	GO:0003779//actin binding;GO:0042802//identical protein binding	GO:0030835//negative regulation of actin filament depolymerization
ncbi_100512929	4.19	3.31	2.52	1.53	1.25	1.69	1.48	1.77	1.46	3.77	3.5	3.58	276.24	123.17	159.19	141.68	124.78	176.49	222.1	248.54	183.5	687.12	480.26	531.51	WDR12	WD repeat domain 12, transcript variant X1	-	-	-	-	GO:0005634//nucleus;GO:0005654//nucleoplasm;GO:0005730//nucleolus;GO:0030687//preribosome, large subunit precursor;GO:0070545//PeBoW complex	GO:0005515//protein binding;GO:0043021//ribonucleoprotein complex binding	GO:0000460//maturation of 5.8S rRNA;GO:0000463//maturation of LSU-rRNA from tricistronic rRNA transcript (SSU-rRNA, 5.8S rRNA, LSU-rRNA);GO:0000466//maturation of 5.8S rRNA from tricistronic rRNA transcript (SSU-rRNA, 5.8S rRNA, LSU-rRNA);GO:0000470//maturation of LSU-rRNA;GO:0006364//rRNA processing;GO:0007219//Notch signaling pathway;GO:0042254//ribosome biogenesis;GO:0042273//ribosomal large s…
ncbi_100513028	5.07	5.58	4.25	2.56	1.56	1.85	2.56	2.66	3.48	7.07	7.51	6.76	114	78	89	62	49	60	103	114	141	411	331	343	MRPL1	mitochondrial ribosomal protein L1, transcript variant X8	Genetic Information Processing	Translation	ko03010//Ribosome	K02863	GO:0005739//mitochondrion;GO:0005840//ribosome;GO:0015934//large ribosomal subunit;GO:0030686//90S preribosome	GO:0003723//RNA binding;GO:0003735//structural constituent of ribosome	GO:0000470//maturation of LSU-rRNA;GO:0006412//translation
ncbi_100513084	11.26	10.15	10.87	26.29	29.56	30.25	12.46	12.78	11.39	32.46	33.72	34.98	413	210	419	1406	1740	1871	1070	1029	806	3558	2792	3131	CSF1	colony stimulating factor 1	Environmental Information Processing;Environmental Information Processing;Environmental Information Processing;Environmental Information Processing;Environmental Information Processing;Organismal Systems;Environmental Information Processing;Organismal Systems;Human Diseases	Signal transduction;Signal transduction;Signaling molecules and interaction;Signal transduction;Signal transduction;Development;Signal transduction;Immune system;Immune diseases	ko04151//PI3K-Akt signaling pathway;ko04010//MAPK signaling pathway;ko04060//Cytokine-cytokine receptor interaction;ko04014//Ras signaling pathway;ko04015//Rap1 signaling pathway;ko04380//Osteoclast differentiation;ko04668//TNF signaling pathway;ko04640//Hematopoietic cell lineage;ko05323//Rheumatoid arthritis	K05453;K05453;K05453;K05453;K05453;K05453;K05453;K05453;K05453	GO:0005615//extracellular space;GO:0005886//plasma membrane;GO:0016020//membrane;GO:0016021//integral component of membrane;GO:0016604//nuclear body;GO:0048471//perinuclear region of cytoplasm;GO:1990682//CSF1-CSF1R complex	GO:0005125//cytokine activity;GO:0005157//macrophage colony-stimulating factor receptor binding;GO:0008083//growth factor activity;GO:0042802//identical protein binding;GO:0042803//protein homodimerization activity	GO:0001954//positive regulation of cell-matrix adhesion;GO:0002158//osteoclast proliferation;GO:0002931//response to ischemia;GO:0003006//developmental process involved in reproduction;GO:0007169//transmembrane receptor protein tyrosine kinase signaling pathway;GO:0008284//positive regulation of cell proliferation;GO:0010628//positive regulation of gene expression;GO:0010744//positive regulation …
ncbi_100513127	3.11	2.67	2.22	0.62	0.46	0.95	1.83	1.83	2.59	5.17	5.78	5.87	181	85	123	49	38	83	238	235	285	831	696	760	FAM135A	family with sequence similarity 135 member A, transcript variant X4	-	-	-	-	-	-	GO:0044255//cellular lipid metabolic process
ncbi_100513135	2.86	1.58	2	5.53	4.87	5.9	1.19	1.43	1.44	3.25	3.08	3.42	69	22	46	186	177	225	65	73	66	216	155	187	SLC15A3	solute carrier family 15 member 3	-	-	-	-	GO:0005765//lysosomal membrane;GO:0016020//membrane;GO:0016021//integral component of membrane;GO:0043231//intracellular membrane-bounded organelle	GO:0015333//peptide:proton symporter activity;GO:0022857//transmembrane transporter activity;GO:0035673//oligopeptide transmembrane transporter activity;GO:1904680//peptide transmembrane transporter activity	GO:0035672//oligopeptide transmembrane transport;GO:0042886//amide transport;GO:0055085//transmembrane transport;GO:1902600//proton transmembrane transport
ncbi_100513137	0.45	0.26	0.54	0.06	0.02	0.2	0.15	0.29	0.25	0.03	0.03	0.09	20	7	23	4	1	14	15	27	21	4	3	9	ATP8B3	ATPase phospholipid transporting 8B3, transcript variant X1	-	-	-	-	GO:0001669//acrosomal vesicle;GO:0005794//Golgi apparatus;GO:0005886//plasma membrane;GO:0016020//membrane;GO:0016021//integral component of membrane	GO:0000166//nucleotide binding;GO:0000287//magnesium ion binding;GO:0005524//ATP binding	GO:0007030//Golgi organization;GO:0007339//binding of sperm to zona pellucida;GO:0015914//phospholipid transport;GO:0045332//phospholipid translocation
ncbi_100513238	2.31	4.19	2.39	1.68	0.84	1.81	1.79	1.22	1.64	3.68	3.42	4.76	26.01	99.35	25.72	26.34	14.28	32.1	45.54	29.02	35.05	258.71	322.03	359.62	SLC25A36	solute carrier family 25 member 36	-	-	-	-	GO:0016020//membrane;GO:0016021//integral component of membrane	GO:0015218//pyrimidine nucleotide transmembrane transporter activity;GO:0022857//transmembrane transporter activity	GO:0055085//transmembrane transport;GO:1990519//pyrimidine nucleotide import into mitochondrion
ncbi_100513269	0.59	0.55	0.71	1.19	1.58	1.77	0.74	0.79	0.64	1.73	1.68	1.89	13	7	15	37	53	62	37	37	27	106	78	95	PODNL1	podocan like 1, transcript variant X1	-	-	-	-	GO:0005615//extracellular space;GO:0062023//collagen-containing extracellular matrix	GO:0005515//protein binding	-
ncbi_100513281	4.54	4.83	3.83	1.21	0.8	1.33	2.85	2.9	3.36	6.67	6.45	6.55	93	62	80	36	26	44	145	143	146	404	291	324	CCDC91	coiled-coil domain containing 91	-	-	-	-	GO:0005802//trans-Golgi network;GO:0005829//cytosol	-	GO:0048193//Golgi vesicle transport;GO:0090160//Golgi to lysosome transport
ncbi_100513341	5.83	7.43	3.93	2.74	2.41	3.2	2.06	2.62	2.54	5.85	5.76	6.02	286	210	184	187	178	248	228	272	237	789	589	668	FBXL17	F-box and leucine rich repeat protein 17	-	-	-	-	GO:0005634//nucleus;GO:0005654//nucleoplasm;GO:0005737//cytoplasm;GO:0019005//SCF ubiquitin ligase complex	GO:0005515//protein binding	GO:0000209//protein polyubiquitination;GO:0006515//protein quality control for misfolded or incompletely synthesized proteins;GO:0008589//regulation of smoothened signaling pathway;GO:0016567//protein ubiquitination;GO:0031146//SCF-dependent proteasomal ubiquitin-dependent protein catabolic process;GO:0043161//proteasome-mediated ubiquitin-dependent protein catabolic process
ncbi_100513383	3.32	2.51	1.71	0.7	0.6	0.6	1.95	1.66	2.18	5.18	4.9	4.94	102	45	50	31	28	29	139	112	137	448	322	357	PMS1	PMS1 homolog 1, mismatch repair system component, transcript variant X5	-	-	-	-	GO:0005634//nucleus;GO:0032300//mismatch repair complex;GO:0032389//MutLalpha complex	GO:0003677//DNA binding;GO:0005524//ATP binding;GO:0016887//ATPase activity;GO:0019899//enzyme binding;GO:0030983//mismatched DNA binding	GO:0006298//mismatch repair
ncbi_100513386	0.27	0.27	0.12	0	0.08	0	0.12	0.25	0.2	0.8	0.65	0.54	8	6	4	0	3	0	11	18	16	88	59	55	IQUB	IQ motif and ubiquitin domain containing, transcript variant X1	-	-	-	-	GO:0001669//acrosomal vesicle;GO:0031514//motile cilium	GO:0005515//protein binding	GO:0007224//smoothened signaling pathway;GO:0060271//cilium assembly
ncbi_100513410	5.36	11.18	6.05	3.7	3.1	4.32	3.85	3.96	4.88	8.64	10.07	9.55	149.01	179.13	160.69	143.55	129.87	189.62	241.86	233.6	257.99	660.93	583.99	601.3	SS18	SS18, nBAF chromatin remodeling complex subunit	Human Diseases	Cancers	ko05202//Transcriptional misregulation in cancers	K15623	GO:0005634//nucleus;GO:0005881//cytoplasmic microtubule;GO:0016514//SWI/SNF complex;GO:0071564//npBAF complex	GO:0003713//transcription coactivator activity;GO:0030374//nuclear receptor transcription coactivator activity	GO:0000226//microtubule cytoskeleton organization;GO:0000902//cell morphogenesis;GO:0007010//cytoskeleton organization;GO:0035556//intracellular signal transduction;GO:0042493//response to drug;GO:0045893//positive regulation of transcription, DNA-templated;GO:0045944//positive regulation of transcription by RNA polymerase II;GO:0048013//ephrin receptor signaling pathway;GO:0097150//neuronal stem…
ncbi_100513435	1.74	1.72	1	0.42	0.26	0.51	0.64	0.67	0.93	1.78	1.77	1.7	146	90	105	55	34	70	145	144	154	440	328	361	ZNF197	zinc finger protein 197, transcript variant X5	-	-	-	-	GO:0005634//nucleus	GO:0003676//nucleic acid binding;GO:0003677//DNA binding;GO:0003700//DNA-binding transcription factor activity;GO:0046872//metal ion binding	GO:0006355//regulation of transcription, DNA-templated
ncbi_100513441	10.51	11.18	5.84	3.18	2.19	3.49	4.87	5.73	5.47	12.99	13.48	14.06	413	253	219	173	129	215	433	474	405	1397	1098	1244	ATF2	activating transcription factor 2, transcript variant X1	Environmental Information Processing;Environmental Information Processing;Human Diseases;Organismal Systems;Human Diseases;Human Diseases;Human Diseases;Environmental Information Processing;Human Diseases;Human Diseases;Human Diseases;Organismal Systems;Human Diseases;Organismal Systems;Organismal Systems;Organismal Systems;Organismal Systems;Environmental Information Processing;Organismal System…	Signal transduction;Signal transduction;Infectious diseases;Environmental adaptation;Infectious diseases;Infectious diseases;Cancers;Signal transduction;Infectious diseases;Endocrine and metabolic diseases;Substance dependence;Circulatory system;Infectious diseases;Endocrine system;Endocrine system;Nervous system;Endocrine system;Signal transduction;Endocrine system;Endocrine system;Aging;Endocri…	ko04151//PI3K-Akt signaling pathway;ko04010//MAPK signaling pathway;ko05166//HTLV-I infection;ko04714//Thermogenesis;ko05163//Human cytomegalovirus infection;ko05169//Epstein-Barr virus infection;ko05203//Viral carcinogenesis;ko04022//cGMP - PKG signaling pathway;ko05164//Influenza A;ko04934//Cushing syndrome;ko05034//Alcoholism;ko04261//Adrenergic signaling in cardiomyocytes;ko05161//Hepatitis B…	K04450;K04450;K04450;K04450;K04450;K04450;K04450;K04450;K04450;K04450;K04450;K04450;K04450;K04450;K04450;K04450;K04450;K04450;K04450;K04450;K04450;K04450;K04450;K04450;K04450;K04450	GO:0005634//nucleus;GO:0005654//nucleoplasm;GO:0005737//cytoplasm;GO:0005741//mitochondrial outer membrane;GO:0016020//membrane;GO:0035861//site of double-strand break	GO:0000977//RNA polymerase II regulatory region sequence-specific DNA binding;GO:0000978//RNA polymerase II proximal promoter sequence-specific DNA binding;GO:0000987//proximal promoter sequence-specific DNA binding;GO:0001102//RNA polymerase II activating transcription factor binding;GO:0001228//DNA-binding transcription activator activity, RNA polymerase II-specific;GO:0003676//nucleic acid bin…	GO:0003151//outflow tract morphogenesis;GO:0006355//regulation of transcription, DNA-templated;GO:0006357//regulation of transcription by RNA polymerase II;GO:0006970//response to osmotic stress;GO:0006974//cellular response to DNA damage stimulus;GO:0010628//positive regulation of gene expression;GO:0016525//negative regulation of angiogenesis;GO:0016573//histone acetylation;GO:0031573//intra-S …
ncbi_100513454	12.52	9.19	6.56	2.63	1.44	3.01	4.31	5.35	6.76	14.57	14.81	15.09	571	237	292	156	100	218	443	508	584	1790	1383	1517	CUL4B	cullin 4B, transcript variant X3	Genetic Information Processing;Genetic Information Processing	Folding, sorting and degradation;Replication and repair	ko04120//Ubiquitin mediated proteolysis;ko03420//Nucleotide excision repair	K10609;K10609	GO:0005654//nucleoplasm;GO:0005829//cytosol;GO:0019005//SCF ubiquitin ligase complex;GO:0031461//cullin-RING ubiquitin ligase complex;GO:0031465//Cul4B-RING E3 ubiquitin ligase complex;GO:0080008//Cul4-RING E3 ubiquitin ligase complex	GO:0003684//damaged DNA binding;GO:0031625//ubiquitin protein ligase binding	GO:0006511//ubiquitin-dependent protein catabolic process;GO:0006974//cellular response to DNA damage stimulus;GO:0010498//proteasomal protein catabolic process;GO:0016567//protein ubiquitination;GO:0031146//SCF-dependent proteasomal ubiquitin-dependent protein catabolic process;GO:0035518//histone H2A monoubiquitination;GO:0042254//ribosome biogenesis;GO:0043161//proteasome-mediated ubiquitin-de…
ncbi_100513473	2.76	1.33	1.07	0.35	0.31	0.56	0.55	0.84	0.54	2.32	1.99	2.56	95	33	33	17	17	27	54	62	32	225	142	181	ZNF181	zinc finger protein 181	-	-	-	-	GO:0016020//membrane;GO:0016021//integral component of membrane	GO:0003676//nucleic acid binding;GO:0046872//metal ion binding	GO:0006355//regulation of transcription, DNA-templated
ncbi_100513554	8.7	8.14	5.38	2.97	1.68	2.79	3.68	4.2	4.89	13.93	14.04	13.99	457	251	271	216	140	228	432	470	479	2029	1541	1652	NAA15	N(alpha)-acetyltransferase 15, NatA auxiliary subunit, transcript variant X1	-	-	-	-	GO:0005634//nucleus;GO:0005667//transcription factor complex;GO:0005737//cytoplasm;GO:0005829//cytosol;GO:0031415//NatA complex	GO:0004596//peptide alpha-N-acetyltransferase activity;GO:0005515//protein binding;GO:0016407//acetyltransferase activity;GO:0016740//transferase activity;GO:0043022//ribosome binding	GO:0006474//N-terminal protein amino acid acetylation;GO:0017196//N-terminal peptidyl-methionine acetylation;GO:0043066//negative regulation of apoptotic process;GO:0045893//positive regulation of transcription, DNA-templated;GO:0050821//protein stabilization
ncbi_100513560	15.87	12.48	7.23	3.53	2.14	2.18	3.51	3.72	4.47	8.44	10.93	8.6	634.37	290.42	293.73	199.78	132.96	143.32	326.71	336.8	348.31	936.3	930.48	777.29	ETV1	ETS variant 1, transcript variant X1	Human Diseases	Cancers	ko05202//Transcriptional misregulation in cancers	K09431	GO:0005634//nucleus	GO:0000978//RNA polymerase II proximal promoter sequence-specific DNA binding;GO:0000981//DNA-binding transcription factor activity, RNA polymerase II-specific;GO:0001228//DNA-binding transcription activator activity, RNA polymerase II-specific;GO:0003677//DNA binding;GO:0003700//DNA-binding transcription factor activity;GO:0043565//sequence-specific DNA binding	GO:0006355//regulation of transcription, DNA-templated;GO:0006357//regulation of transcription by RNA polymerase II;GO:0006366//transcription by RNA polymerase II;GO:0007411//axon guidance;GO:0007517//muscle organ development;GO:0007638//mechanosensory behavior;GO:0030154//cell differentiation;GO:0045893//positive regulation of transcription, DNA-templated;GO:0045944//positive regulation of trans…
ncbi_100513627	3.51	3.57	2.56	1.06	0.69	1.08	1.11	1.56	1.6	4.65	5.08	4.78	457	265	274	177	124	186	283	375	333	1405	1118	1167	USF3	upstream transcription factor family member 3	-	-	-	-	-	GO:0046983//protein dimerization activity	GO:0010719//negative regulation of epithelial to mesenchymal transition
ncbi_100513746	6.95	6.64	5.81	2.97	2.39	2.81	7.97	8.36	8.77	2.49	2.92	2.81	194	109	151	113	97	122	499	484	462	191	168	178	NOCT	nocturnin, transcript variant X2	-	-	-	-	GO:0000932//P-body;GO:0005634//nucleus;GO:0005737//cytoplasm;GO:0005739//mitochondrion;GO:0048471//perinuclear region of cytoplasm	GO:0000175//3'-5'-exoribonuclease activity;GO:0003729//mRNA binding;GO:0004535//poly(A)-specific ribonuclease activity;GO:0019178//NADP phosphatase activity;GO:0102757//NADPH phosphatase activity	GO:0000290//deadenylation-dependent decapping of nuclear-transcribed mRNA;GO:0006739//NADP metabolic process;GO:0007623//circadian rhythm;GO:0009991//response to extracellular stimulus;GO:0010629//negative regulation of gene expression;GO:0016311//dephosphorylation;GO:0032496//response to lipopolysaccharide;GO:0032922//circadian regulation of gene expression;GO:0033962//cytoplasmic mRNA processin…
ncbi_100513768	3.18	2.35	2.34	1.2	1.09	1.51	1.03	1.29	0.91	2.5	2.88	3.04	108	46	76	57	56	81	79	93	59	234	204	234	CEP41	centrosomal protein 41, transcript variant X1	-	-	-	-	GO:0005813//centrosome;GO:0005814//centriole;GO:0005929//cilium;GO:0036064//ciliary basal body	-	GO:0060271//cilium assembly
ncbi_100513772	3.17	3.49	1.97	0.49	0.33	0.5	1.23	1.61	1.49	3.58	3.77	3.4	170	93	98	33	22	35	140	178	139	499	408	389	ZNF280D	zinc finger protein 280D, transcript variant X2	-	-	-	-	GO:0005634//nucleus	GO:0003676//nucleic acid binding;GO:0003677//DNA binding;GO:0003700//DNA-binding transcription factor activity	GO:0006355//regulation of transcription, DNA-templated
ncbi_100513810	2.4	2.86	1.85	1.07	0.88	1.15	1.18	1.62	1.67	3.23	3.25	2.89	242	122	130	100	75	110	273	337	274	751	663	600	GPATCH2	G-patch domain containing 2, transcript variant X1	-	-	-	-	GO:0016607//nuclear speck	GO:0003676//nucleic acid binding	GO:0010923//negative regulation of phosphatase activity
ncbi_100513811	21.38	20.83	12.4	5.85	5.69	7.3	7.57	9.36	9.22	18.2	17.47	16.97	668	420	467	350.95	316	433.97	590	774	637	1833.97	1402.98	1583.9	AKT3	AKT serine/threonine kinase 3	Human Diseases;Environmental Information Processing;Human Diseases;Environmental Information Processing;Human Diseases;Environmental Information Processing;Human Diseases;Environmental Information Processing;Environmental Information Processing;Cellular Processes;Human Diseases;Human Diseases;Human Diseases;Organismal Systems;Environmental Information Processing;Human Diseases;Human Diseases;Cell…	Cancers;Signal transduction;Infectious diseases;Signal transduction;Infectious diseases;Signal transduction;Infectious diseases;Signal transduction;Signal transduction;Cellular community - eukaryotes;Cancers;Infectious diseases;Infectious diseases;Immune system;Signal transduction;Infectious diseases;Cancers;Cell growth and death;Infectious diseases;Signal transduction;Endocrine and metabolic dis…	ko05200//Pathways in cancer;ko04151//PI3K-Akt signaling pathway;ko05165//Human papillomavirus infection;ko04010//MAPK signaling pathway;ko05166//HTLV-I infection;ko04014//Ras signaling pathway;ko05163//Human cytomegalovirus infection;ko04015//Rap1 signaling pathway;ko04024//cAMP signaling pathway;ko04510//Focal adhesion;ko05205//Proteoglycans in cancer;ko05169//Epstein-Barr virus infection;ko0516…	K04456;K04456;K04456;K04456;K04456;K04456;K04456;K04456;K04456;K04456;K04456;K04456;K04456;K04456;K04456;K04456;K04456;K04456;K04456;K04456;K04456;K04456;K04456;K04456;K04456;K04456;K04456;K04456;K04456;K04456;K04456;K04456;K04456;K04456;K04456;K04456;K04456;K04456;K04456;K04456;K04456;K04456;K04456;K04456;K04456;K04456;K04456;K04456;K04456;K04456;K04456;K04456;K04456;K04456;K04456;K04456;K04456;…	-	GO:0000166//nucleotide binding;GO:0004672//protein kinase activity;GO:0004674//protein serine/threonine kinase activity;GO:0005524//ATP binding;GO:0016301//kinase activity;GO:0016740//transferase activity	GO:0006468//protein phosphorylation;GO:0016310//phosphorylation;GO:0018105//peptidyl-serine phosphorylation;GO:0035556//intracellular signal transduction
ncbi_100513812	6.83	7.43	5.59	1.45	1.17	1.89	3.01	3.69	4.87	8.35	8.56	8.26	260	165	202	78	67	114	264	300	356	874	680	715	TOPORS	TOP1 binding arginine/serine rich protein, transcript variant X1	-	-	-	-	GO:0000151//ubiquitin ligase complex;GO:0000922//spindle pole;GO:0000930//gamma-tubulin complex;GO:0005634//nucleus;GO:0005654//nucleoplasm;GO:0005814//centriole;GO:0016605//PML body;GO:0016607//nuclear speck;GO:0032391//photoreceptor connecting cilium;GO:0036064//ciliary basal body	GO:0003676//nucleic acid binding;GO:0003677//DNA binding;GO:0003823//antigen binding;GO:0004842//ubiquitin-protein transferase activity;GO:0005524//ATP binding;GO:0019789//SUMO transferase activity;GO:0044547//DNA topoisomerase binding;GO:0061630//ubiquitin protein ligase activity	GO:0000209//protein polyubiquitination;GO:0006511//ubiquitin-dependent protein catabolic process;GO:0006513//protein monoubiquitination;GO:0006974//cellular response to DNA damage stimulus;GO:0008630//intrinsic apoptotic signaling pathway in response to DNA damage;GO:0016925//protein sumoylation;GO:0034504//protein localization to nucleus;GO:0042127//regulation of cell proliferation;GO:0042771//i…
ncbi_100513827	1.48	1.31	1.53	4.59	4.94	5.11	1.16	1.3	0.89	2.28	2.78	2.49	57	29	56	246	286	310	101	106	65	241	223	217	WWC1	WW and C2 domain containing 1	Environmental Information Processing;Environmental Information Processing	Signal transduction;Signal transduction	ko04390//Hippo signaling pathway;ko04392//Hippo signaling pathway - multiple species	K16685;K16685	-	GO:0005515//protein binding	-
ncbi_100513903	9.66	5.57	4.83	2.09	1.21	2	3.94	4.2	5.31	9.13	8.79	9	893.4	297.07	427	270.02	168.15	292.09	822.86	823.62	932.44	2325.94	1695.88	1883.62	EXOC5	exocyst complex component 5, transcript variant X1	-	-	-	-	GO:0000145//exocyst;GO:0005737//cytoplasm	-	GO:0006887//exocytosis;GO:0006893//Golgi to plasma membrane transport;GO:0048278//vesicle docking
ncbi_100513914	6.44	6.26	3.57	0.78	0.67	0.77	2.27	2.58	2.26	8.35	8.75	8.48	334	197	237	75	68	85	224	314	203	1601	1211	1336	FER	FER tyrosine kinase, transcript variant X1	-	-	-	-	GO:0000790//nuclear chromatin;GO:0005634//nucleus;GO:0005737//cytoplasm;GO:0005829//cytosol;GO:0005856//cytoskeleton;GO:0015629//actin cytoskeleton;GO:0015630//microtubule cytoskeleton;GO:0030027//lamellipodium;GO:0030054//cell junction;GO:0031234//extrinsic component of cytoplasmic side of plasma membrane	GO:0000166//nucleotide binding;GO:0004672//protein kinase activity;GO:0004713//protein tyrosine kinase activity;GO:0004715//non-membrane spanning protein tyrosine kinase activity;GO:0005102//signaling receptor binding;GO:0005154//epidermal growth factor receptor binding;GO:0005524//ATP binding;GO:0008157//protein phosphatase 1 binding;GO:0008289//lipid binding;GO:0016301//kinase activity;GO:00167…	GO:0000226//microtubule cytoskeleton organization;GO:0001932//regulation of protein phosphorylation;GO:0006468//protein phosphorylation;GO:0006935//chemotaxis;GO:0007155//cell adhesion;GO:0007165//signal transduction;GO:0007169//transmembrane receptor protein tyrosine kinase signaling pathway;GO:0007260//tyrosine phosphorylation of STAT protein;GO:0008283//cell proliferation;GO:0008284//positive …
ncbi_100513963	2.21	2.36	1.69	0.6	0.67	0.7	1.66	2.19	1.75	6.37	6.19	5.91	224	135	164	86	103	113	382	475	338	1780	1302	1371	REV3L	REV3 like, DNA directed polymerase zeta catalytic subunit, transcript variant X1	Metabolism;Human Diseases;Genetic Information Processing	Global and overview maps;Drug resistance;Replication and repair	ko01100//Metabolic pathways;ko01524//Platinum drug resistance;ko03460//Fanconi anemia pathway	K02350;K02350;K02350	GO:0005634//nucleus;GO:0005730//nucleolus;GO:0016035//zeta DNA polymerase complex	GO:0000166//nucleotide binding;GO:0003676//nucleic acid binding;GO:0003677//DNA binding;GO:0003887//DNA-directed DNA polymerase activity	GO:0000724//double-strand break repair via homologous recombination;GO:0006281//DNA repair;GO:0019985//translesion synthesis;GO:0042276//error-prone translesion synthesis;GO:0090305//nucleic acid phosphodiester bond hydrolysis
ncbi_100513982	1.53	1.48	1.98	5.44	4.19	5.8	3.03	2.9	2.6	7.79	8.58	8.52	34	19	42	151	133	191	152	111	102	476	393	421	LOC100513982	retinol dehydrogenase 12-like, transcript variant X2	-	-	-	-	GO:0016020//membrane;GO:0016021//integral component of membrane	-	-
ncbi_100514030	3.81	2.29	4.39	10.94	12.16	12.83	3.73	4.44	3.84	9.8	7.83	8.93	101	39	107	387	473	523	221	249	199	695	427	532	SLC25A22	solute carrier family 25 member 22, transcript variant X2	-	-	-	-	GO:0005743//mitochondrial inner membrane;GO:0016020//membrane;GO:0016021//integral component of membrane	GO:0005313//L-glutamate transmembrane transporter activity;GO:0015183//L-aspartate transmembrane transporter activity;GO:0022857//transmembrane transporter activity	GO:0015810//aspartate transmembrane transport;GO:0015813//L-glutamate transmembrane transport;GO:0043490//malate-aspartate shuttle;GO:0055085//transmembrane transport;GO:0070778//L-aspartate transmembrane transport
ncbi_100514035	2.74	1.39	3.75	7.65	7.32	7.27	2.38	2.21	1.03	5.21	4.48	5.24	66.07	19.34	86.39	257.59	266.2	277.12	129.69	113.1	47.19	346.38	225.62	286.63	SAMD1	sterile alpha motif domain containing 1	-	-	-	-	GO:0016020//membrane;GO:0016021//integral component of membrane	GO:0005515//protein binding	-
ncbi_100514093	0.26	0	0.13	0.74	0.96	0.95	0.51	0.4	0.34	0.83	1.2	1	6	0	3	24	35	36	27	20	15	54	59	55	PBX4	PBX homeobox 4, transcript variant X1	-	-	-	-	GO:0001741//XY body;GO:0005634//nucleus	GO:0003677//DNA binding;GO:0003700//DNA-binding transcription factor activity;GO:0043565//sequence-specific DNA binding	GO:0006355//regulation of transcription, DNA-templated
ncbi_100514094	5.21	4.37	2.31	1.52	0.92	1.34	1.82	2.14	2.17	5.46	5.95	5.78	243.71	118.46	103.28	99.13	65	99	192.11	213.18	193.14	703.26	581.33	612.25	FCHO2	FCH domain only 2, transcript variant X3	-	-	-	-	GO:0005737//cytoplasm;GO:0005856//cytoskeleton;GO:0005886//plasma membrane;GO:0005905//clathrin-coated pit;GO:0016020//membrane;GO:0030136//clathrin-coated vesicle;GO:0098793//presynapse	GO:0001786//phosphatidylserine binding;GO:0005546//phosphatidylinositol-4,5-bisphosphate binding;GO:0008092//cytoskeletal protein binding;GO:0035091//phosphatidylinositol binding;GO:0042802//identical protein binding	GO:0010324//membrane invagination;GO:0015031//protein transport;GO:0048268//clathrin coat assembly;GO:0048488//synaptic vesicle endocytosis;GO:0072583//clathrin-dependent endocytosis;GO:0072659//protein localization to plasma membrane
ncbi_100514101	5.13	3.89	2.93	1.25	0.72	1.27	1.72	1.98	2.29	4.17	4.03	3.91	388	166	209	132	81	151	296	314	332	876	645	682	RBM12B	RNA binding motif protein 12B, transcript variant X1	-	-	-	-	GO:0016020//membrane;GO:0016021//integral component of membrane	GO:0003676//nucleic acid binding;GO:0003723//RNA binding	-
ncbi_100514234	14.67	14.4	8.25	3.39	2	4.2	7.93	8.91	8.56	17.09	16.65	17.36	548	310	294	180	112	250	672	715	616	1760	1311	1477	NEDD1	neural precursor cell expressed, developmentally down-regulated 1, transcript variant X1	-	-	-	-	GO:0000242//pericentriolar material;GO:0000922//spindle pole;GO:0005654//nucleoplasm;GO:0005737//cytoplasm;GO:0005813//centrosome;GO:0005814//centriole;GO:0005886//plasma membrane;GO:0036064//ciliary basal body;GO:0045177//apical part of cell	GO:0005515//protein binding	GO:0071539//protein localization to centrosome
ncbi_100514243	1.48	1.96	1.99	2.91	4.36	4.73	1.72	1.15	1.38	3.34	3.55	3.92	41.96	32.11	53.8	114.89	186.29	211.89	110.38	69.43	74.21	260.4	210.23	251.74	PRDM8	PR/SET domain 8, transcript variant X1	-	-	-	-	GO:0005634//nucleus	GO:0003676//nucleic acid binding;GO:0003714//transcription corepressor activity;GO:0005515//protein binding	GO:0014003//oligodendrocyte development;GO:0045892//negative regulation of transcription, DNA-templated
ncbi_100514278	44.33	41.47	24.02	7.32	5.1	8.47	11.29	12.76	15.21	27.2	27.3	27.72	2264	1221	1171	522	392	684	1305	1388	1477	3827	2913	3207	PJA2	praja ring finger ubiquitin ligase 2, transcript variant X1	-	-	-	-	GO:0005737//cytoplasm;GO:0005886//plasma membrane;GO:0045111//intermediate filament cytoskeleton	GO:0004842//ubiquitin-protein transferase activity;GO:0034236//protein kinase A catalytic subunit binding;GO:0034237//protein kinase A regulatory subunit binding;GO:0061630//ubiquitin protein ligase activity	GO:0006954//inflammatory response;GO:0010738//regulation of protein kinase A signaling;GO:0016567//protein ubiquitination;GO:0034137//positive regulation of toll-like receptor 2 signaling pathway;GO:0035329//hippo signaling;GO:0043030//regulation of macrophage activation;GO:0045087//innate immune response;GO:0046330//positive regulation of JNK cascade;GO:1900745//positive regulation of p38MAPK ca…
ncbi_100514321	34.69	33.24	17.67	6.16	5.07	6.78	10.93	12.17	13.48	35.31	40.04	38.49	1599.48	876.81	786.77	425.13	372.9	506.39	1173.61	1227.3	1192.64	4505.32	3905.01	4063.19	SLMAP	sarcolemma associated protein, transcript variant X1	-	-	-	-	GO:0016020//membrane;GO:0016021//integral component of membrane	GO:0005515//protein binding	GO:0006936//muscle contraction
ncbi_100514323	0.5	0.65	0.42	1.2	0.78	1.35	0.23	0.25	0.1	1	1.1	0.86	16	12	13	54	38	69	17	17	6	89	74	63	LOC100514323	NACHT, LRR and PYD domains-containing protein 1a-like	-	-	-	-	GO:0000347//THO complex;GO:0000445//THO complex part of transcription export complex	GO:0005515//protein binding	GO:0006406//mRNA export from nucleus;GO:0007165//signal transduction;GO:0032784//regulation of DNA-templated transcription, elongation
ncbi_100514402	7.35	4.57	6.38	2.9	2.87	3.05	8.76	9.9	9.34	2.07	1.75	1.87	357	128	296	196	210	234	961	1020	862	277	177	206	ADCY3	adenylate cyclase 3, transcript variant X1	Organismal Systems;Human Diseases;Human Diseases;Organismal Systems;Human Diseases;Environmental Information Processing;Environmental Information Processing;Environmental Information Processing;Organismal Systems;Metabolism;Environmental Information Processing;Human Diseases;Organismal Systems;Organismal Systems;Environmental Information Processing;Organismal Systems;Environmental Information Pro…	Sensory system;Cancers;Infectious diseases;Environmental adaptation;Infectious diseases;Signal transduction;Signal transduction;Signal transduction;Immune system;Nucleotide metabolism;Signal transduction;Endocrine and metabolic diseases;Endocrine system;Nervous system;Signal transduction;Circulatory system;Signal transduction;Endocrine system;Endocrine system;Immune system;Circulatory system;Cell…	ko04740//Olfactory transduction;ko05200//Pathways in cancer;ko05166//HTLV-I infection;ko04714//Thermogenesis;ko05163//Human cytomegalovirus infection;ko04015//Rap1 signaling pathway;ko04024//cAMP signaling pathway;ko04020//Calcium signaling pathway;ko04062//Chemokine signaling pathway;ko00230//Purine metabolism;ko04022//cGMP - PKG signaling pathway;ko04934//Cushing syndrome;ko04921//Oxytocin sign…	K08043;K08043;K08043;K08043;K08043;K08043;K08043;K08043;K08043;K08043;K08043;K08043;K08043;K08043;K08043;K08043;K08043;K08043;K08043;K08043;K08043;K08043;K08043;K08043;K08043;K08043;K08043;K08043;K08043;K08043;K08043;K08043;K08043;K08043;K08043;K08043;K08043;K08043;K08043;K08043;K08043;K08043;K08043;K08043;K08043;K08043;K08043;K08043	-	-	-
ncbi_100514440	2.41	2.17	1.7	0.71	0.54	0.79	1.76	2.07	2.16	5.99	6.41	6.03	238	131	165	103	84	130	374	403	374	1641	1330	1367	ATRX	ATRX, chromatin remodeler, transcript variant X4	-	-	-	-	GO:0000228//nuclear chromosome;GO:0000780//condensed nuclear chromosome, centromeric region;GO:0000784//nuclear chromosome, telomeric region;GO:0000792//heterochromatin;GO:0005634//nucleus;GO:0005654//nucleoplasm;GO:0005721//pericentric heterochromatin;GO:0016604//nuclear body;GO:0016605//PML body;GO:0031618//nuclear pericentric heterochromatin;GO:0031933//telomeric heterochromatin;GO:1990707//nu…	GO:0003682//chromatin binding;GO:0005524//ATP binding;GO:0015616//DNA translocase activity;GO:0035064//methylated histone binding;GO:0042393//histone binding;GO:0046872//metal ion binding;GO:0070087//chromo shadow domain binding	GO:0000212//meiotic spindle organization;GO:0006334//nucleosome assembly;GO:0006336//DNA replication-independent nucleosome assembly;GO:0006338//chromatin remodeling;GO:0007283//spermatogenesis;GO:0010571//positive regulation of nuclear cell cycle DNA replication;GO:0030330//DNA damage response, signal transduction by p53 class mediator;GO:0030900//forebrain development;GO:0031297//replication fo…
ncbi_100514576	92.22	72.75	94.64	30.77	30.91	28	78.8	75.73	78.16	15.96	16.33	17.24	3697.92	1672.66	3617.87	1726	1867.85	1759.6	7202.21	6482.74	6007.91	1748.33	1365.78	1581.57	ADAMTSL4	ADAMTS like 4, transcript variant X5	-	-	-	-	GO:0005614//interstitial matrix;GO:0031012//extracellular matrix	GO:0002020//protease binding;GO:0008233//peptidase activity	GO:0002064//epithelial cell development;GO:0006508//proteolysis;GO:0030198//extracellular matrix organization;GO:0043065//positive regulation of apoptotic process
ncbi_100514616	2.76	1.78	1.42	0.47	0.37	0.57	0.88	1.07	1.25	2.63	2.28	2.34	113	42	57	27	23	37	83	93	98	299	197	221	ZNF770	zinc finger protein 770, transcript variant X5	-	-	-	-	GO:0005634//nucleus	GO:0003676//nucleic acid binding;GO:0003677//DNA binding;GO:0003700//DNA-binding transcription factor activity	GO:0006355//regulation of transcription, DNA-templated
ncbi_100514648	46.6	42.58	52.27	103.84	105.73	101.15	43.69	39.01	46.92	91.01	92.05	95.61	543	286	581	1686	1854	1861	1149	964	1038	2917	2236	2520	WFDC1	WAP four-disulfide core domain 1	-	-	-	-	GO:0005576//extracellular region;GO:0005615//extracellular space;GO:0016020//membrane;GO:0016021//integral component of membrane	GO:0030414//peptidase inhibitor activity	GO:0001558//regulation of cell growth;GO:0010466//negative regulation of peptidase activity;GO:0050728//negative regulation of inflammatory response;GO:0061045//negative regulation of wound healing
ncbi_100514712	7.12	7.87	4.7	1.65	1.42	1.91	2.79	3.08	2.83	5.56	5.86	6.21	319	202	201	103	96	135	282	293	241	686	548	630	ZDHHC17	zinc finger DHHC-type containing 17, transcript variant X1	-	-	-	-	GO:0000139//Golgi membrane;GO:0005794//Golgi apparatus;GO:0016020//membrane;GO:0016021//integral component of membrane;GO:0016235//aggresome;GO:0030660//Golgi-associated vesicle membrane;GO:0043231//intracellular membrane-bounded organelle	GO:0005515//protein binding;GO:0015095//magnesium ion transmembrane transporter activity;GO:0016409//palmitoyltransferase activity;GO:0016740//transferase activity;GO:0016746//transferase activity, transferring acyl groups;GO:0019706//protein-cysteine S-palmitoyltransferase activity;GO:0042802//identical protein binding	GO:0018345//protein palmitoylation;GO:0042953//lipoprotein transport;GO:1903830//magnesium ion transmembrane transport
ncbi_100514713	17.95	16.07	12.28	7.23	4.87	6.97	7.98	10.15	8.79	18.34	17.6	19.18	1165	599	766	648	479	713	1174	1406	1090	3267	2381	2810	AP1G1	adaptor related protein complex 1 gamma 1 subunit, transcript variant X1	Cellular Processes	Transport and catabolism	ko04142//Lysosome	K12391	GO:0005737//cytoplasm;GO:0005794//Golgi apparatus;GO:0005829//cytosol;GO:0016020//membrane;GO:0030117//membrane coat;GO:0030121//AP-1 adaptor complex;GO:0030136//clathrin-coated vesicle;GO:0031410//cytoplasmic vesicle;GO:0043231//intracellular membrane-bounded organelle;GO:0055037//recycling endosome	GO:0017137//Rab GTPase binding;GO:0019894//kinesin binding;GO:0030742//GTP-dependent protein binding	GO:0006886//intracellular protein transport;GO:0015031//protein transport;GO:0016192//vesicle-mediated transport;GO:0035646//endosome to melanosome transport;GO:0043323//positive regulation of natural killer cell degranulation;GO:0045954//positive regulation of natural killer cell mediated cytotoxicity;GO:0090160//Golgi to lysosome transport
ncbi_100514768	4.03	3.67	1.63	0.77	0.53	1.08	1.54	1.03	1.52	3.16	2.72	3.05	402.38	211.3	155.31	107.31	79.37	170.36	346.65	218.33	288.69	868.44	566.22	689.42	HCFC2	host cell factor C2	Human Diseases	Infectious diseases	ko05168//Herpes simplex infection	K14966	GO:0005634//nucleus;GO:0005654//nucleoplasm;GO:0005671//Ada2/Gcn5/Ada3 transcription activator complex;GO:0005737//cytoplasm;GO:0005829//cytosol;GO:0005886//plasma membrane;GO:0016604//nuclear body;GO:0071339//MLL1 complex	GO:0003682//chromatin binding;GO:0004402//histone acetyltransferase activity;GO:0005515//protein binding;GO:0008134//transcription factor binding	GO:0006338//chromatin remodeling;GO:0006355//regulation of transcription, DNA-templated;GO:0043967//histone H4 acetylation
ncbi_100514771	2.8	2.68	5.29	15.69	17.03	14.83	4.47	6.48	4.5	8.91	12.57	9.85	20	11	36	156	183	167	72	98	61	175	187	159	TMEM160	transmembrane protein 160	-	-	-	-	GO:0016020//membrane;GO:0016021//integral component of membrane	-	-
ncbi_100514772	0.75	0.74	1.34	0.31	0.12	0.34	1.28	1.8	1.52	0.05	0.17	0.08	21	12	36	12	5	15	81	107	81	4	10	5	SLC17A7	solute carrier family 17 member 7	Organismal Systems;Organismal Systems;Organismal Systems;Human Diseases	Nervous system;Nervous system;Nervous system;Substance dependence	ko04723//Retrograde endocannabinoid signaling;ko04724//Glutamatergic synapse;ko04721//Synaptic vesicle cycle;ko05033//Nicotine addiction	K12302;K12302;K12302;K12302	GO:0016020//membrane;GO:0016021//integral component of membrane;GO:0030285//integral component of synaptic vesicle membrane;GO:0030672//synaptic vesicle membrane;GO:0060076//excitatory synapse	GO:0005313//L-glutamate transmembrane transporter activity;GO:0005326//neurotransmitter transporter activity;GO:0022857//transmembrane transporter activity	GO:0006820//anion transport;GO:0015813//L-glutamate transmembrane transport;GO:0035249//synaptic transmission, glutamatergic;GO:0050803//regulation of synapse structure or activity;GO:0055085//transmembrane transport;GO:0098700//neurotransmitter loading into synaptic vesicle
ncbi_100514786	0.3	0.19	0.21	0.03	0.06	0.07	0.01	0.04	0	0.13	0.13	0.09	38	12	23	5	11	13	3	11	1	45	33	23	LOC100514786	ATP-binding cassette sub-family A member 13, transcript variant X1	Environmental Information Processing	Membrane transport	ko02010//ABC transporters	K05647	GO:0016020//membrane;GO:0016021//integral component of membrane	GO:0000166//nucleotide binding;GO:0005524//ATP binding;GO:0016887//ATPase activity;GO:0042626//ATPase activity, coupled to transmembrane movement of substances	GO:0055085//transmembrane transport
ncbi_100514806	3.07	2.85	1.74	0.68	0.37	0.77	1.22	1.52	1.44	4.45	5.53	4.81	151	80.81	82	47	27.4	60	136	159	135	604	568	536	AHI1	Abelson helper integration site 1	-	-	-	-	GO:0005813//centrosome;GO:0005814//centriole;GO:0005911//cell-cell junction;GO:0005912//adherens junction;GO:0005929//cilium;GO:0036064//ciliary basal body;GO:0097730//non-motile cilium	GO:0005515//protein binding;GO:0042802//identical protein binding	GO:0001738//morphogenesis of a polarized epithelium;GO:0001947//heart looping;GO:0002092//positive regulation of receptor internalization;GO:0007169//transmembrane receptor protein tyrosine kinase signaling pathway;GO:0007417//central nervous system development;GO:0010842//retina layer formation;GO:0016192//vesicle-mediated transport;GO:0030862//positive regulation of polarized epithelial cell di…
ncbi_100514827	0.21	0.2	0	0	0	0	0.87	0.89	0.09	0	0.01	0	9.31	6.5	0	0	0	0	87.42	83.54	8.99	0	1.69	0	ARHGEF37	Rho guanine nucleotide exchange factor 37, transcript variant X2	-	-	-	-	GO:0005737//cytoplasm	GO:0005085//guanyl-nucleotide exchange factor activity;GO:0005089//Rho guanyl-nucleotide exchange factor activity;GO:0005515//protein binding	-
ncbi_100514840	2.87	2.78	1.82	0.69	0.52	0.86	0.51	0.74	0.6	1.8	1.65	1.79	246	136	151	84	69	119	98	134	99	427	301	354	HELB	DNA helicase B, transcript variant X1	-	-	-	-	GO:0005634//nucleus;GO:0005662//DNA replication factor A complex;GO:0005737//cytoplasm;GO:0035861//site of double-strand break	GO:0003678//DNA helicase activity;GO:0003723//RNA binding;GO:0004386//helicase activity;GO:0017116//single-stranded DNA-dependent ATP-dependent DNA helicase activity;GO:0043139//5'-3' DNA helicase activity;GO:0044877//protein-containing complex binding	GO:0006260//DNA replication;GO:0006261//DNA-dependent DNA replication;GO:0006269//DNA replication, synthesis of RNA primer;GO:0006974//cellular response to DNA damage stimulus;GO:0032508//DNA duplex unwinding;GO:1903775//regulation of DNA double-strand break processing;GO:2000042//negative regulation of double-strand break repair via homologous recombination
ncbi_100514841	0.68	0.68	1.08	2.5	2.91	3.21	0.33	0.52	0.46	1.3	1.59	1.36	20	10	27	102	122	146	21	30	22	104	96	94	TSPAN11	tetraspanin 11, transcript variant X1	-	-	-	-	GO:0005887//integral component of plasma membrane;GO:0016020//membrane;GO:0016021//integral component of membrane	-	GO:0016477//cell migration
ncbi_100514852	3.1	4.9	4.39	1.53	0.69	1	0.21	0.53	0.1	0.47	1.31	0.68	103.27	62.82	81	30	13.02	17	13.4	10.37	7.2	47.4	54.66	50.09	STXBP6	syntaxin binding protein 6	-	-	-	-	GO:0000145//exocyst;GO:0005840//ribosome;GO:0005886//plasma membrane;GO:0016020//membrane;GO:0016021//integral component of membrane	GO:0005546//phosphatidylinositol-4,5-bisphosphate binding;GO:0017049//GTP-Rho binding	GO:0006887//exocytosis;GO:0006893//Golgi to plasma membrane transport;GO:0016192//vesicle-mediated transport;GO:0035542//regulation of SNARE complex assembly;GO:0051601//exocyst localization
ncbi_100514873	48.41	57.35	50.03	24.65	24.25	27.15	58.19	60.96	57.98	29.01	27.63	29.86	1320.06	933.45	1324.88	990.44	1026.49	1211.97	3611.41	3507.95	3029.36	2200.93	1617.69	1892.31	BHLHE40	basic helix-loop-helix family member e40	Organismal Systems	Environmental adaptation	ko04710//Circadian rhythm	K03729	GO:0005634//nucleus	GO:0000977//RNA polymerase II regulatory region sequence-specific DNA binding;GO:0001227//DNA-binding transcription repressor activity, RNA polymerase II-specific;GO:0003677//DNA binding;GO:0046983//protein dimerization activity	GO:0000122//negative regulation of transcription by RNA polymerase II;GO:0006355//regulation of transcription, DNA-templated;GO:0009952//anterior/posterior pattern specification;GO:0030154//cell differentiation;GO:0032922//circadian regulation of gene expression;GO:0050767//regulation of neurogenesis
ncbi_100514880	4.29	3.33	1.82	0.94	0.4	0.79	1.48	2.17	2.11	6.42	6.93	6.86	190	85	77	58	27	55	148	204	178	783	641	688	DHX29	DExH-box helicase 29, transcript variant X2	-	-	-	-	GO:0005737//cytoplasm;GO:0016282//eukaryotic 43S preinitiation complex;GO:0022627//cytosolic small ribosomal subunit	GO:0000166//nucleotide binding;GO:0003676//nucleic acid binding;GO:0003723//RNA binding;GO:0003724//RNA helicase activity;GO:0003743//translation initiation factor activity;GO:0004386//helicase activity;GO:0005524//ATP binding;GO:0008494//translation activator activity;GO:0016787//hydrolase activity;GO:0016818//hydrolase activity, acting on acid anhydrides, in phosphorus-containing anhydrides;GO:…	GO:0001731//formation of translation preinitiation complex;GO:0006412//translation;GO:0006413//translational initiation;GO:0042255//ribosome assembly;GO:0045948//positive regulation of translational initiation
ncbi_100514918	0.38	0.28	0.56	0.73	0.8	0.95	0.2	0.28	0.2	0.55	0.45	0.62	27.65	11.67	39.15	74.35	87.99	110	32.5	43	27.69	110.6	69	103.47	TSPOAP1	TSPO associated protein 1, transcript variant X5	-	-	-	-	GO:0005737//cytoplasm;GO:0005739//mitochondrion;GO:0045202//synapse	GO:0005515//protein binding;GO:0030156//benzodiazepine receptor binding	-
ncbi_100514927	6.24	7.31	3.93	1.93	1.07	1.66	3.41	4.36	4.06	12.97	13.52	13.42	451	287	263	192	111	186	536	662	540	2531	1984	2137	PCM1	pericentriolar material 1, transcript variant X1	-	-	-	-	GO:0000242//pericentriolar material;GO:0005737//cytoplasm;GO:0005813//centrosome;GO:0005814//centriole;GO:0005829//cytosol;GO:0031965//nuclear membrane;GO:0032991//protein-containing complex;GO:0034451//centriolar satellite;GO:0035869//ciliary transition zone;GO:0036064//ciliary basal body;GO:0045177//apical part of cell	-	GO:0001764//neuron migration;GO:0007098//centrosome cycle;GO:0022027//interkinetic nuclear migration;GO:0031122//cytoplasmic microtubule organization;GO:0033365//protein localization to organelle;GO:0034453//microtubule anchoring;GO:0034454//microtubule anchoring at centrosome;GO:0035176//social behavior;GO:0035735//intraciliary transport involved in cilium assembly;GO:0050768//negative regulatio…
ncbi_100514993	7.54	8.1	5.07	2.75	2.04	2.38	3.64	4.7	4.37	10.92	9.69	10.57	450	264	220	190	135	187	351	431	383	1453	975	1198	LMBRD2	LMBR1 domain containing 2, transcript variant X6	-	-	-	-	GO:0016020//membrane;GO:0016021//integral component of membrane	-	GO:0071875//adrenergic receptor signaling pathway
ncbi_100514999	1.55	3.82	1.95	10.71	10.53	9.1	1	0.55	0.62	2.78	4.39	3.01	20	28	24	193	205	185	29	15	14	100	118	88	PIR	pirin, transcript variant X1	-	-	-	-	GO:0005634//nucleus;GO:0005737//cytoplasm;GO:0005829//cytosol	GO:0003712//transcription coregulator activity;GO:0008127//quercetin 2,3-dioxygenase activity;GO:0046872//metal ion binding	GO:0030099//myeloid cell differentiation;GO:0030224//monocyte differentiation;GO:0055114//oxidation-reduction process;GO:1903506//regulation of nucleic acid-templated transcription
ncbi_100515003	2.4	1.57	1.54	0.61	0.37	0.5	1.44	1.53	1.88	4.21	4.37	4.82	128.31	48.4	77.83	45.07	30.03	42.23	173.69	171.77	191.46	619.33	486.78	583.19	SMC5	structural maintenance of chromosomes 5, transcript variant X1	-	-	-	-	GO:0030915//Smc5-Smc6 complex	-	GO:0000724//double-strand break repair via homologous recombination;GO:0006281//DNA repair;GO:0007062//sister chromatid cohesion
ncbi_100515013	6.41	6.22	3.71	2.8	2.44	2.87	3.45	2.45	3.75	8.02	7.09	8.02	143	80	79	87	82	101	174	116	159	493	330	405	PHAX	phosphorylated adaptor for RNA export	Genetic Information Processing	Translation	ko03013//RNA transport	K14291	GO:0005634//nucleus;GO:0005654//nucleoplasm;GO:0005737//cytoplasm;GO:0005813//centrosome	-	GO:0006408//snRNA export from nucleus
ncbi_100515021	7.84	9.49	4.56	2.92	2.41	2.94	5.64	6.36	6.97	15.96	16.06	15.94	418	294	233	216	191	245	678	716	705	2325	1791	1916	EML4	echinoderm microtubule associated protein like 4, transcript variant X3	Human Diseases;Human Diseases	Cancers;Cancers	ko05200//Pathways in cancer;ko05223//Non-small cell lung cancer	K15420;K15420	GO:0072686//mitotic spindle	GO:0005515//protein binding;GO:0008017//microtubule binding	GO:0000226//microtubule cytoskeleton organization
ncbi_100515024	2.99	2.95	1.97	0.68	0.35	0.97	1.01	1.15	1.44	3.02	2.98	3.21	114	56	67	33	20	49	82	96	102	315	231	270	TMEM67	transmembrane protein 67, transcript variant X1	-	-	-	-	GO:0005789//endoplasmic reticulum membrane;GO:0005813//centrosome;GO:0016020//membrane;GO:0016021//integral component of membrane;GO:0030659//cytoplasmic vesicle membrane;GO:0035869//ciliary transition zone;GO:0036038//MKS complex;GO:0060170//ciliary membrane	GO:0031005//filamin binding;GO:0051082//unfolded protein binding	GO:0010826//negative regulation of centrosome duplication;GO:0030433//ubiquitin-dependent ERAD pathway;GO:0060271//cilium assembly
ncbi_100515029	2.78	3.63	4.3	12.28	13.24	12.51	0.62	0.34	0.56	3.57	4.19	3.1	95.9	70.91	143.08	584.13	677.77	674.48	51.39	33.73	41.46	340.11	301.06	245.95	ADGRG1	adhesion G protein-coupled receptor G1	-	-	-	-	GO:0005887//integral component of plasma membrane;GO:0016020//membrane;GO:0016021//integral component of membrane;GO:0097451//glial limiting end-foot	GO:0004888//transmembrane signaling receptor activity;GO:0004930//G protein-coupled receptor activity;GO:0005518//collagen binding;GO:0008201//heparin binding;GO:0050840//extracellular matrix binding	GO:0001525//angiogenesis;GO:0007155//cell adhesion;GO:0007166//cell surface receptor signaling pathway;GO:0007186//G protein-coupled receptor signaling pathway;GO:0007189//adenylate cyclase-activating G protein-coupled receptor signaling pathway;GO:0007266//Rho protein signal transduction;GO:0007420//brain development;GO:0008285//negative regulation of cell proliferation;GO:0010573//vascular endo…
ncbi_100515105	4.51	9.35	4.82	1.97	1.69	3.23	3.34	2.87	2.53	4.77	5.97	7.01	46	55	47	28	26	52	77	62	49	134	127	162	FRG1	FSHD region gene 1	-	-	-	-	GO:0005730//nucleolus;GO:0055120//striated muscle dense body;GO:0071013//catalytic step 2 spliceosome	GO:0051015//actin filament binding	-
ncbi_100515113	0.83	1.65	1.24	3.37	2.91	3.21	0.63	0.82	0.82	1.88	1.78	2.04	40	42	56	219	218	248	69	85	77	255	183	229	POLM	DNA polymerase mu, transcript variant X1	Genetic Information Processing	Replication and repair	ko03450//Non-homologous end-joining	K03513	GO:0005634//nucleus	GO:0003677//DNA binding;GO:0003887//DNA-directed DNA polymerase activity;GO:0016740//transferase activity;GO:0016779//nucleotidyltransferase activity;GO:0034061//DNA polymerase activity;GO:0046872//metal ion binding	GO:0006259//DNA metabolic process;GO:0006281//DNA repair;GO:0006284//base-excision repair;GO:0006303//double-strand break repair via nonhomologous end joining;GO:0016446//somatic hypermutation of immunoglobulin genes;GO:0030183//B cell differentiation;GO:0071897//DNA biosynthetic process
ncbi_100515117	1.34	1.39	0.92	0.45	0.52	0.48	0.78	0.74	0.75	1.73	1.58	1.49	91	56	63	44	47	50	117	96	90	314	224	240	OPHN1	oligophrenin 1, transcript variant X1	-	-	-	-	GO:0005737//cytoplasm;GO:0015629//actin cytoskeleton;GO:0043195//terminal bouton;GO:0043197//dendritic spine	GO:0005096//GTPase activator activity	GO:0007165//signal transduction;GO:0030036//actin cytoskeleton organization;GO:0030100//regulation of endocytosis;GO:0043547//positive regulation of GTPase activity;GO:0048488//synaptic vesicle endocytosis;GO:0051966//regulation of synaptic transmission, glutamatergic;GO:1901799//negative regulation of proteasomal protein catabolic process
ncbi_100515136	4.61	4.15	2.76	1.44	0.83	1.21	1.8	2.34	1.87	5.38	5.66	5.64	579	300	327	251	155	237	515	625	450	1850	1483	1594	ASXL2	additional sex combs like 2, transcriptional regulator, transcript variant X2	-	-	-	-	GO:0000790//nuclear chromatin;GO:0035517//PR-DUB complex	GO:0003677//DNA binding;GO:0003682//chromatin binding;GO:0042975//peroxisome proliferator activated receptor binding	GO:0006351//transcription, DNA-templated;GO:0006355//regulation of transcription, DNA-templated;GO:0009887//animal organ morphogenesis;GO:0045944//positive regulation of transcription by RNA polymerase II
ncbi_100515168	5.92	6.13	4.63	0.49	0.68	0.82	2.52	2.61	5.37	0.54	0.27	0.69	87	51.99	64.96	10	15	19	83.58	81.56	150	22	8.18	23	DHRS13	dehydrogenase/reductase 13	-	-	-	-	-	-	-
ncbi_100515171	2.19	2.31	1.13	0.89	0.49	0.73	0.65	0.89	0.97	5.46	5.43	5.63	181.51	109.82	90.9	104.68	60.73	94.6	125.26	157.3	154.4	1245.78	935.87	1054.35	LOC100515171	sodium channel protein type 2 subunit alpha, transcript variant X1	Organismal Systems	Sensory system	ko04742//Taste transduction	K04834	GO:0001518//voltage-gated sodium channel complex;GO:0005886//plasma membrane;GO:0016020//membrane;GO:0016021//integral component of membrane;GO:0030424//axon	GO:0005216//ion channel activity;GO:0005244//voltage-gated ion channel activity;GO:0005248//voltage-gated sodium channel activity;GO:0005261//cation channel activity;GO:0005272//sodium channel activity;GO:0005515//protein binding	GO:0006811//ion transport;GO:0006814//sodium ion transport;GO:0019228//neuronal action potential;GO:0034220//ion transmembrane transport;GO:0034765//regulation of ion transmembrane transport;GO:0035725//sodium ion transmembrane transport;GO:0055085//transmembrane transport;GO:0086010//membrane depolarization during action potential
ncbi_100515202	5.17	4.67	3.98	2.05	1.33	1.98	2.81	3.36	3.72	7.2	5.83	7.86	99.84	40.54	63.89	41.02	28.96	56.51	131.61	111.55	133.85	313.73	226.11	279.27	FAM92A	family with sequence similarity 92 member A, transcript variant X2	-	-	-	-	-	-	-
ncbi_100515229	9.12	7.35	4.54	2.98	1.97	3.55	4.5	4.64	5.35	12.89	12.87	12.91	459.19	210.08	216.56	206.81	148.28	278.39	510.98	492.65	506.84	1773.14	1346.37	1459.59	PHTF2	putative homeodomain transcription factor 2, transcript variant X4	-	-	-	-	GO:0005783//endoplasmic reticulum;GO:0016020//membrane;GO:0016021//integral component of membrane	GO:0003677//DNA binding	-
ncbi_100515232	4.18	2.96	2.06	1.16	0.83	1.14	1.82	1.76	2.06	5	4.88	5.39	270	110	127	106	81	116	267	241	252	889	657	787	ERCC6L2	ERCC excision repair 6 like 2, transcript variant X1	-	-	-	-	-	GO:0005524//ATP binding	-
ncbi_100515265	0.17	0.03	0.11	0.24	0.34	0.38	0.2	0.2	0.28	0.54	0.58	0.67	8	1	4	18	26	32	23	24	27	85	68	83	SLC25A21	solute carrier family 25 member 21, transcript variant X1	-	-	-	-	GO:0016020//membrane;GO:0016021//integral component of membrane	GO:0022857//transmembrane transporter activity	GO:0055085//transmembrane transport
ncbi_100515279	8.35	8.78	5.27	1.79	1.29	1.45	3.5	3.93	4.97	9.89	9.96	10.2	444	229	223	121	95	115	313	363	391	1300	910	1053	ZNF148	zinc finger protein 148, transcript variant X2	-	-	-	-	GO:0005634//nucleus;GO:0005654//nucleoplasm;GO:0005794//Golgi apparatus	GO:0000978//RNA polymerase II proximal promoter sequence-specific DNA binding;GO:0001227//DNA-binding transcription repressor activity, RNA polymerase II-specific;GO:0003676//nucleic acid binding;GO:0003700//DNA-binding transcription factor activity;GO:0043565//sequence-specific DNA binding;GO:0044212//transcription regulatory region DNA binding	GO:0000122//negative regulation of transcription by RNA polymerase II;GO:0007276//gamete generation;GO:0010629//negative regulation of gene expression;GO:0045892//negative regulation of transcription, DNA-templated;GO:0045944//positive regulation of transcription by RNA polymerase II
ncbi_100515304	0.29	0.53	0.23	0.11	0.08	0.07	1.02	1.15	1.27	0.31	0.1	0.25	12	13	9	6	5	5	96	103	101	36	9	24	STAG3	stromal antigen 3, transcript variant X1	Cellular Processes	Cell growth and death	ko04114//Oocyte meiosis	K13055	GO:0000785//chromatin;GO:0000794//condensed nuclear chromosome;GO:0000795//synaptonemal complex;GO:0000800//lateral element;GO:0000802//transverse filament;GO:0001673//male germ cell nucleus;GO:0005634//nucleus;GO:0008278//cohesin complex;GO:0030893//meiotic cohesin complex;GO:0034991//nuclear meiotic cohesin complex	GO:0003682//chromatin binding	GO:0007062//sister chromatid cohesion;GO:0007129//synapsis;GO:0034502//protein localization to chromosome
ncbi_100515330	6.05	5.2	3.65	0.87	0.67	1.08	2.72	3	3.44	8.93	8.47	9.52	258	127	151	53	44	76	260	270	275	1057	757	918	SMARCAD1	SWI/SNF-related, matrix-associated actin-dependent regulator of chromatin, subfamily a, containing DEAD/H box 1, transcript variant X1	Cellular Processes	Cellular community - eukaryotes	ko04550//Signaling pathways regulating pluripotency of stem cells	K14439	GO:0000792//heterochromatin;GO:0005634//nucleus;GO:0005654//nucleoplasm;GO:0035861//site of double-strand break;GO:0043596//nuclear replication fork	GO:0003677//DNA binding;GO:0003682//chromatin binding;GO:0005515//protein binding;GO:0005524//ATP binding;GO:0008094//DNA-dependent ATPase activity	GO:0000018//regulation of DNA recombination;GO:0000729//DNA double-strand break processing;GO:0043044//ATP-dependent chromatin remodeling;GO:0051304//chromosome separation;GO:0070932//histone H3 deacetylation;GO:0070933//histone H4 deacetylation
ncbi_100515346	569.77	526.16	617.99	109.29	110.62	111.97	98.68	97.77	100.52	31.72	34.7	31.63	11331	6033	11738	3030	3314	3517	4434	4124	3799	1737	1440	1424	ACKR3	atypical chemokine receptor 3	Environmental Information Processing	Signaling molecules and interaction	ko04060//Cytokine-cytokine receptor interaction	K04304	GO:0005623//cell;GO:0005768//endosome;GO:0005886//plasma membrane;GO:0005905//clathrin-coated pit;GO:0009897//external side of plasma membrane;GO:0009986//cell surface;GO:0016020//membrane;GO:0016021//integral component of membrane;GO:0043231//intracellular membrane-bounded organelle	GO:0004930//G protein-coupled receptor activity;GO:0005044//scavenger receptor activity;GO:0015026//coreceptor activity;GO:0016493//C-C chemokine receptor activity;GO:0016494//C-X-C chemokine receptor activity;GO:0019956//chemokine binding;GO:0019957//C-C chemokine binding;GO:0019958//C-X-C chemokine binding	GO:0001525//angiogenesis;GO:0001570//vasculogenesis;GO:0006935//chemotaxis;GO:0006955//immune response;GO:0007165//signal transduction;GO:0007186//G protein-coupled receptor signaling pathway;GO:0007204//positive regulation of cytosolic calcium ion concentration;GO:0019722//calcium-mediated signaling;GO:0031623//receptor internalization;GO:0060326//cell chemotaxis;GO:0070098//chemokine-mediated s…
ncbi_100515363	4.72	4	3.62	1.65	1.33	1.75	0.12	0.13	0.06	1.32	1.57	1.26	435.52	216.49	314.47	202.12	182.18	244.1	21.65	26.7	10.43	326.69	291.41	267.62	RASGRF2	Ras protein specific guanine nucleotide releasing factor 2, transcript variant X1	Environmental Information Processing;Environmental Information Processing	Signal transduction;Signal transduction	ko04010//MAPK signaling pathway;ko04014//Ras signaling pathway	K12326;K12326	GO:0005783//endoplasmic reticulum	GO:0005085//guanyl-nucleotide exchange factor activity;GO:0005088//Ras guanyl-nucleotide exchange factor activity;GO:0005515//protein binding	GO:0007264//small GTPase mediated signal transduction;GO:0034976//response to endoplasmic reticulum stress;GO:0035023//regulation of Rho protein signal transduction;GO:0046578//regulation of Ras protein signal transduction
ncbi_100515423	6.26	5.9	4.21	2.7	2.34	2.91	2.27	2.91	2.76	7.35	7.41	7.3	410	223	264	246	231	302	336	405	344	1328	1014	1084	MED14	mediator complex subunit 14, transcript variant X1	Organismal Systems	Endocrine system	ko04919//Thyroid hormone signaling pathway	K15156	GO:0005634//nucleus;GO:0016592//mediator complex;GO:0070847//core mediator complex	GO:0003712//transcription coregulator activity;GO:0003713//transcription coactivator activity	GO:0006357//regulation of transcription by RNA polymerase II;GO:0006367//transcription initiation from RNA polymerase II promoter;GO:0019827//stem cell population maintenance;GO:0045893//positive regulation of transcription, DNA-templated;GO:0045944//positive regulation of transcription by RNA polymerase II;GO:1903506//regulation of nucleic acid-templated transcription
ncbi_100515428	0.35	0	0.23	1.45	0.71	1.43	0.65	0.4	0.55	0.99	1.11	1.15	23.97	0	15.52	139.85	74.42	156.29	102.08	58.37	72.47	189.14	159.68	180.38	PLPPR2	phospholipid phosphatase related 2, transcript variant X2	-	-	-	-	GO:0016020//membrane;GO:0016021//integral component of membrane	-	-
ncbi_100515456	0.1	0	0	0.54	0.57	0.44	0.02	0	0	0.33	0.5	0.29	3	0	0	22	25	20	1	0	0	26	30	19	TRIL	TLR4 interactor with leucine rich repeats	-	-	-	-	-	-	-
ncbi_100515466	3.65	3	4.2	0.22	0.35	0.08	2.81	3.54	3.6	0.33	0.05	0.17	40	23	50	4	8	2	75	99	77	11	1	6	RNF208	ring finger protein 208, transcript variant X1	-	-	-	-	-	-	-
ncbi_100515499	44.41	42.66	25.56	13.12	10.38	15.71	14.05	17.58	16.66	32.16	31.14	34.1	2529	1395	1360	1027	875	1383	1821	2118	1805	5002	3669	4363	DDX6	DEAD-box helicase 6, transcript variant X1	Genetic Information Processing	Folding, sorting and degradation	ko03018//RNA degradation	K12614	GO:0000932//P-body;GO:0005634//nucleus;GO:0005737//cytoplasm;GO:0005829//cytosol;GO:0010494//cytoplasmic stress granule;GO:0016442//RISC complex;GO:0036464//cytoplasmic ribonucleoprotein granule	GO:0000166//nucleotide binding;GO:0003676//nucleic acid binding;GO:0003723//RNA binding;GO:0003724//RNA helicase activity;GO:0003729//mRNA binding;GO:0004386//helicase activity;GO:0005524//ATP binding;GO:0016787//hydrolase activity;GO:0019904//protein domain specific binding	GO:0019074//viral RNA genome packaging;GO:0019827//stem cell population maintenance;GO:0033962//cytoplasmic mRNA processing body assembly;GO:0034063//stress granule assembly;GO:0045665//negative regulation of neuron differentiation
ncbi_100515546	15.89	17.87	10.04	3.89	2.55	4.48	3.83	4.38	4.79	11.12	10.52	10.99	671	435	405	229	162	299	365	392	384	1293	927	1051	SSPN	sarcospan	-	-	-	-	GO:0005887//integral component of plasma membrane;GO:0016010//dystrophin-associated glycoprotein complex;GO:0016020//membrane;GO:0016021//integral component of membrane;GO:0030133//transport vesicle	-	-
ncbi_100515666	0.67	0.31	0.33	0.06	0.03	0.11	0.37	0.15	0.33	0	0.02	0.07	15	4	7.01	2	1	4	19	7.01	14	0	1	3.75	HES2	hes family bHLH transcription factor 2	Human Diseases	Infectious diseases	ko05165//Human papillomavirus infection	K09087	GO:0005634//nucleus	GO:0000977//RNA polymerase II regulatory region sequence-specific DNA binding;GO:0001227//DNA-binding transcription repressor activity, RNA polymerase II-specific;GO:0003677//DNA binding;GO:0046983//protein dimerization activity	GO:0000122//negative regulation of transcription by RNA polymerase II;GO:0006355//regulation of transcription, DNA-templated;GO:0009952//anterior/posterior pattern specification;GO:0030154//cell differentiation;GO:0050767//regulation of neurogenesis
ncbi_100515704	1.13	1.6	0.58	0.22	0.29	0.26	0.52	0.69	0.77	1.39	1.51	1.52	83	68	41	22	32	30	86	108	108	281	232	253	SCAI	suppressor of cancer cell invasion, transcript variant X1	-	-	-	-	GO:0005634//nucleus;GO:0005654//nucleoplasm;GO:0005737//cytoplasm;GO:0031965//nuclear membrane	GO:0003714//transcription corepressor activity	GO:0006351//transcription, DNA-templated;GO:0009968//negative regulation of signal transduction;GO:0030336//negative regulation of cell migration;GO:0035024//negative regulation of Rho protein signal transduction;GO:1903507//negative regulation of nucleic acid-templated transcription
ncbi_100515763	3.46	4.58	3.08	1.55	1.04	1.76	1.73	2.7	2.39	4.58	3.97	5.61	93	71	79	58	42	75	105	154	122	339	223	342	RAD17	RAD17 checkpoint clamp loader component, transcript variant X1	-	-	-	-	GO:0000781//chromosome, telomeric region;GO:0000790//nuclear chromatin;GO:0005634//nucleus;GO:0005654//nucleoplasm;GO:0005730//nucleolus;GO:0031389//Rad17 RFC-like complex	GO:0003682//chromatin binding;GO:0003689//DNA clamp loader activity	GO:0000077//DNA damage checkpoint;GO:0006281//DNA repair;GO:0006974//cellular response to DNA damage stimulus;GO:0007093//mitotic cell cycle checkpoint;GO:0008156//negative regulation of DNA replication;GO:0033314//mitotic DNA replication checkpoint;GO:0042325//regulation of phosphorylation
ncbi_100515777	10.03	7.92	5.1	2.39	2.05	2.21	4.17	5.27	5.55	11.33	11.45	12.47	902.76	411.17	438.33	299.69	278.06	313.93	848.86	1006.15	949.11	2808.03	2149.62	2540.53	LRP6	LDL receptor related protein 6	Human Diseases;Human Diseases;Environmental Information Processing;Human Diseases;Human Diseases;Environmental Information Processing;Organismal Systems	Cancers;Cancers;Signal transduction;Cancers;Cancers;Signal transduction;Endocrine system	ko05200//Pathways in cancer;ko05225//Hepatocellular carcinoma;ko04150//mTOR signaling pathway;ko05226//Gastric cancer;ko05224//Breast cancer;ko04310//Wnt signaling pathway;ko04928//Parathyroid hormone synthesis, secretion and action	K03068;K03068;K03068;K03068;K03068;K03068;K03068	GO:0005886//plasma membrane;GO:0016020//membrane;GO:0016021//integral component of membrane	GO:0005515//protein binding;GO:0017147//Wnt-protein binding;GO:0042813//Wnt-activated receptor activity;GO:0071936//coreceptor activity involved in Wnt signaling pathway	GO:0007275//multicellular organism development;GO:0016055//Wnt signaling pathway;GO:0060070//canonical Wnt signaling pathway
ncbi_100515791	2.2	1.31	1.48	0.73	0.57	0.98	1	0.98	1.02	2.18	1.97	2.45	67	23	43	31	26	47	69	64	59	183	125	169	C10H9orf72	chromosome 10 C9orf72 homolog, transcript variant X1	-	-	-	-	GO:0005768//endosome;GO:0005776//autophagosome	GO:0005085//guanyl-nucleotide exchange factor activity	GO:0006897//endocytosis;GO:0006914//autophagy
ncbi_100515801	0.34	0.42	0.4	0.09	0.08	0.09	0.29	0.21	0.21	0.52	0.64	0.45	35	25	39	13	12	15	67	45	41	146.91	138	104	MAP10	microtubule associated protein 10	-	-	-	-	-	-	-
ncbi_100515835	5.74	3.71	3.56	2.22	1.66	2.43	2.2	2.53	2.48	4.65	4.64	5.26	196	70.83	115.61	104.87	87.27	132.21	169.26	185.33	161.2	444.13	329	410.44	RSPRY1	ring finger and SPRY domain containing 1, transcript variant X1	-	-	-	-	GO:0005737//cytoplasm	GO:0004842//ubiquitin-protein transferase activity;GO:0005515//protein binding;GO:0046872//metal ion binding	GO:0016567//protein ubiquitination;GO:0051603//proteolysis involved in cellular protein catabolic process
ncbi_100515849	27.4	27.45	15.79	8.31	6.25	9.41	14.21	17.43	21.28	39.46	36.63	37.53	1213	642	682	507	443	626	1422	1670	1678	4604	3309	3729	YME1L1	YME1 like 1 ATPase, transcript variant X1	-	-	-	-	-	-	-
ncbi_100515919	4.12	5.32	4.86	25.99	25.74	26.07	6.1	5.47	6.42	25.8	26.94	28.54	55	41	62	484	518	550	184	155	163	949	751	863	CTSL	cathepsin L	Human Diseases;Cellular Processes;Cellular Processes;Human Diseases;Cellular Processes;Cellular Processes;Human Diseases;Organismal Systems	Cancers;Transport and catabolism;Cell growth and death;Cardiovascular diseases;Transport and catabolism;Transport and catabolism;Immune diseases;Immune system	ko05205//Proteoglycans in cancer;ko04145//Phagosome;ko04210//Apoptosis;ko05418//Fluid shear stress and atherosclerosis;ko04140//Autophagy - animal;ko04142//Lysosome;ko05323//Rheumatoid arthritis;ko04612//Antigen processing and presentation	K01365;K01365;K01365;K01365;K01365;K01365;K01365;K01365	GO:0005615//extracellular space;GO:0005764//lysosome;GO:0005771//multivesicular body;GO:0005886//plasma membrane	GO:0001968//fibronectin binding;GO:0004197//cysteine-type endopeptidase activity;GO:0005518//collagen binding;GO:0008233//peptidase activity;GO:0008234//cysteine-type peptidase activity;GO:0016787//hydrolase activity;GO:0042393//histone binding;GO:0043394//proteoglycan binding;GO:0097655//serpin family protein binding	GO:0002250//adaptive immune response;GO:0006508//proteolysis;GO:0030574//collagen catabolic process;GO:0051603//proteolysis involved in cellular protein catabolic process;GO:0097067//cellular response to thyroid hormone stimulus
ncbi_100515927	6.48	5.15	2.84	0.98	0.6	0.9	2.09	2.57	2.45	5.51	5.76	5.95	638	292	267	135	89	140	464	536	459	1492	1182	1325	XRN1	5'-3' exoribonuclease 1	Genetic Information Processing;Genetic Information Processing	Folding, sorting and degradation;Translation	ko03018//RNA degradation;ko03008//Ribosome biogenesis in eukaryotes	K12618;K12618	GO:0005737//cytoplasm	GO:0003676//nucleic acid binding;GO:0003723//RNA binding;GO:0004518//nuclease activity;GO:0004527//exonuclease activity;GO:0008409//5'-3' exonuclease activity;GO:0016787//hydrolase activity	GO:0000956//nuclear-transcribed mRNA catabolic process;GO:0090305//nucleic acid phosphodiester bond hydrolysis
ncbi_100515931	12.26	9.84	8.69	4.37	4.52	4.37	11.46	12.1	12.74	3.87	3.92	4.37	579	268	392	288	322	325	1223	1213	1142	504	387	467	PPP1R3B	protein phosphatase 1 regulatory subunit 3B, transcript variant X1	Organismal Systems;Human Diseases	Endocrine system;Endocrine and metabolic diseases	ko04910//Insulin signaling pathway;ko04931//Insulin resistance	K07189;K07189	GO:0000164//protein phosphatase type 1 complex	GO:0005515//protein binding;GO:0019888//protein phosphatase regulator activity	GO:0005975//carbohydrate metabolic process;GO:0005977//glycogen metabolic process;GO:0005981//regulation of glycogen catabolic process;GO:0043666//regulation of phosphoprotein phosphatase activity
ncbi_100515954	15.26	10.66	13.53	0	0	0.4	19.5	16.18	21.74	0.38	0	0.28	72	29	61	0	0	3	208	162	195	5	0	3	CDA	cytidine deaminase	Metabolism;Metabolism;Metabolism	Global and overview maps;Nucleotide metabolism;Xenobiotics biodegradation and metabolism	ko01100//Metabolic pathways;ko00240//Pyrimidine metabolism;ko00983//Drug metabolism - other enzymes	K01489;K01489;K01489	GO:0005829//cytosol	GO:0001882//nucleoside binding;GO:0003824//catalytic activity;GO:0004126//cytidine deaminase activity;GO:0008270//zinc ion binding;GO:0016787//hydrolase activity;GO:0042802//identical protein binding;GO:0042803//protein homodimerization activity;GO:0046872//metal ion binding	GO:0009972//cytidine deamination;GO:0030308//negative regulation of cell growth;GO:0045980//negative regulation of nucleotide metabolic process
ncbi_100515962	20.17	19.09	14.02	7.43	5.71	7.5	8.72	10.51	11.28	22.61	21.42	21.25	1036	548	684	523	437	600	1007	1141	1100	3114	2217	2401	CDK14	cyclin dependent kinase 14, transcript variant X1	Human Diseases	Cancers	ko05202//Transcriptional misregulation in cancers	K08821	GO:0000308//cytoplasmic cyclin-dependent protein kinase holoenzyme complex;GO:0005634//nucleus;GO:0005654//nucleoplasm;GO:0005737//cytoplasm;GO:0005829//cytosol;GO:0005886//plasma membrane	GO:0000166//nucleotide binding;GO:0004672//protein kinase activity;GO:0004674//protein serine/threonine kinase activity;GO:0004693//cyclin-dependent protein serine/threonine kinase activity;GO:0005524//ATP binding;GO:0030332//cyclin binding	GO:0000086//G2/M transition of mitotic cell cycle;GO:0006468//protein phosphorylation;GO:0051726//regulation of cell cycle;GO:0060828//regulation of canonical Wnt signaling pathway
ncbi_100516044	11.48	13.84	10.27	4.5	2.96	4.31	4.27	5.77	7.15	13	16.2	14.2	146	102	125	80	57	87	123	156	173	457	431	410	CHMP2B	charged multivesicular body protein 2B	Cellular Processes;Cellular Processes	Transport and catabolism;Cell growth and death	ko04144//Endocytosis;ko04217//Necroptosis	K12192;K12192	GO:0000815//ESCRT III complex;GO:0005623//cell;GO:0005737//cytoplasm;GO:0005764//lysosome;GO:0005768//endosome;GO:0005770//late endosome;GO:0005771//multivesicular body;GO:0005829//cytosol;GO:0005886//plasma membrane	GO:0019904//protein domain specific binding	GO:0006997//nucleus organization;GO:0007032//endosome organization;GO:0007034//vacuolar transport;GO:0007080//mitotic metaphase plate congression;GO:0010824//regulation of centrosome duplication;GO:0015031//protein transport;GO:0032509//endosome transport via multivesicular body sorting pathway;GO:0039702//viral budding via host ESCRT complex;GO:0045324//late endosome to vacuole transport;GO:0050…
ncbi_100516047	0.22	0.14	0.4	0.59	1.01	1.26	0.2	0.12	0.19	1.05	1.18	1.15	6	4	8	19	35	52	10	8	7	78	79	78	SLC1A3	solute carrier family 1 member 3, transcript variant GLAST	Organismal Systems	Nervous system	ko04724//Glutamatergic synapse	K05614	GO:0005886//plasma membrane;GO:0005887//integral component of plasma membrane;GO:0009986//cell surface;GO:0016020//membrane;GO:0016021//integral component of membrane;GO:0042995//cell projection;GO:0043005//neuron projection;GO:0043025//neuronal cell body;GO:0071944//cell periphery	GO:0005313//L-glutamate transmembrane transporter activity;GO:0005314//high-affinity glutamate transmembrane transporter activity;GO:0015172//acidic amino acid transmembrane transporter activity;GO:0015293//symporter activity;GO:0015501//glutamate:sodium symporter activity;GO:0016595//glutamate binding;GO:0016597//amino acid binding	GO:0007605//sensory perception of sound;GO:0009416//response to light stimulus;GO:0009449//gamma-aminobutyric acid biosynthetic process;GO:0009611//response to wounding;GO:0015813//L-glutamate transmembrane transport;GO:0021545//cranial nerve development;GO:0031223//auditory behavior;GO:0042493//response to drug;GO:0046677//response to antibiotic;GO:0048667//cell morphogenesis involved in neuron …
ncbi_100516055	2.16	1.41	0.87	0	0.15	0.26	0.68	0.73	0.97	0.2	0.28	0.43	23	9	8	0	2	4	16	16	20	5	6	10	CLIC2	chloride intracellular channel 2	-	-	-	-	GO:0005634//nucleus;GO:0005737//cytoplasm;GO:0016020//membrane;GO:0034707//chloride channel complex	GO:0005244//voltage-gated ion channel activity;GO:0005254//chloride channel activity;GO:0005515//protein binding	GO:0006811//ion transport;GO:0006821//chloride transport;GO:0034220//ion transmembrane transport;GO:0034765//regulation of ion transmembrane transport;GO:0060315//negative regulation of ryanodine-sensitive calcium-release channel activity;GO:0098869//cellular oxidant detoxification;GO:1902476//chloride transmembrane transport
ncbi_100516065	7.46	6.53	3.63	0.05	0.27	0.58	0.45	0.79	0.48	1.07	1.17	1.21	433.56	219.89	202.23	3.68	23.67	52.85	59.36	97.68	53.72	171.4	142.5	159.31	EDIL3	EGF like repeats and discoidin domains 3, transcript variant X1	-	-	-	-	-	GO:0005178//integrin binding;GO:0005509//calcium ion binding	GO:0010811//positive regulation of cell-substrate adhesion
ncbi_100516074	0.4	0.26	0.2	0.11	0.05	0.08	0.01	0.02	0.01	0.11	0.14	0.14	35	13	17	14	6	11	1	3	2	26	25	27	EML6	echinoderm microtubule associated protein like 6, transcript variant X1	-	-	-	-	-	GO:0005515//protein binding;GO:0008017//microtubule binding	-
ncbi_100516092	3.93	2.96	2.55	1.36	1.46	1.73	2.56	2.56	3.32	6.32	5.54	6.18	118	51	73	57	65	82	174	163	189	519	346	420	GNPDA2	glucosamine-6-phosphate deaminase 2, transcript variant X2	Metabolism;Metabolism	Global and overview maps;Carbohydrate metabolism	ko01100//Metabolic pathways;ko00520//Amino sugar and nucleotide sugar metabolism	K02564;K02564	GO:0005737//cytoplasm;GO:0016020//membrane;GO:0016021//integral component of membrane	GO:0004342//glucosamine-6-phosphate deaminase activity;GO:0016787//hydrolase activity;GO:0042802//identical protein binding	GO:0005975//carbohydrate metabolic process;GO:0006043//glucosamine catabolic process;GO:0006044//N-acetylglucosamine metabolic process;GO:0006046//N-acetylglucosamine catabolic process;GO:0006048//UDP-N-acetylglucosamine biosynthetic process;GO:0019262//N-acetylneuraminate catabolic process
ncbi_100516129	4.54	5.35	2.48	1.24	0.41	0.96	1.78	3.38	4.23	10.06	9.52	9.44	422.89	273.79	225.55	153.11	58.98	148.68	394.19	706.48	743.57	2434.12	1842.77	1913.72	QSER1	glutamine and serine rich 1, transcript variant X4	-	-	-	-	-	-	-
ncbi_100516137	9.92	16.18	8.44	5.66	4.76	5.45	6.25	6.18	7.25	16.04	19.33	17.57	234	220	190	186	169	203	333	309	325	1041	951	938	SMIM10L1	small integral membrane protein 10 like 1	-	-	-	-	-	-	-
ncbi_100516153	0.37	0.65	0.49	0.08	0.09	0.04	0.45	0.61	0.38	0.22	0.23	0.19	16	16	20	5	6	3	44	55	31	26	21	18	RCVRN	recoverin, transcript variant X1	Organismal Systems	Sensory system	ko04744//Phototransduction	K13764	-	GO:0005509//calcium ion binding	GO:0007601//visual perception;GO:0007602//phototransduction;GO:0051924//regulation of calcium ion transport
ncbi_100516163	0.68	1.06	0.84	0.23	0.23	0.24	0.5	0.55	0.46	1.27	1.27	1.2	37	35	45	18	19	21	65	63	49	196	151	151	CEP162	centrosomal protein 162, transcript variant X4	-	-	-	-	GO:0005813//centrosome;GO:0005814//centriole;GO:0005879//axonemal microtubule	-	GO:0060271//cilium assembly
ncbi_100516165	30.41	29.51	15.42	5.64	4.38	6.38	10.53	12.94	14.88	45.99	47.95	48.79	1000	561	483	257	212	332	784	906	933	4168	3294	3637	TAX1BP1	Tax1 binding protein 1, transcript variant X1	Cellular Processes	Transport and catabolism	ko04137//Mitophagy - animal	K21347	-	GO:0019900//kinase binding	GO:0032088//negative regulation of NF-kappaB transcription factor activity
ncbi_100516187	3.35	2.88	1.78	0.72	0.43	0.78	1.67	1.87	1.67	4.4	4.52	4.48	372	185	193	117	70	136	433	454	363	1353	1075	1125	ALMS1	ALMS1, centrosome and basal body associated protein, transcript variant X1	-	-	-	-	GO:0005813//centrosome;GO:0005814//centriole;GO:0005829//cytosol	GO:0008017//microtubule binding	GO:0016197//endosomal transport;GO:0046599//regulation of centriole replication;GO:0051492//regulation of stress fiber assembly
ncbi_100516192	7.28	6.73	4.09	1.52	1.54	1.64	2.7	3.2	3.03	7.69	7.64	7.77	407	219.34	209	119.83	117.78	142.8	321.35	372.43	306.35	1170.1	896.13	973.74	TRIM33	tripartite motif containing 33, transcript variant X1	-	-	-	-	GO:0005634//nucleus	GO:0005515//protein binding;GO:0008270//zinc ion binding;GO:0046872//metal ion binding;GO:0070410//co-SMAD binding;GO:0070412//R-SMAD binding	GO:0016567//protein ubiquitination;GO:0017015//regulation of transforming growth factor beta receptor signaling pathway;GO:0030514//negative regulation of BMP signaling pathway
[truncated: 890 more rows]
