# Supplementary material for: Characterization of circRNA–miRNA–mRNA networks regulating oxygen utilization in type II alveolar epithelial cells of Tibetan pigs
Source: Front Mol Biosci. 2022 Sep 21;9:854250. doi: 10.3389/fmolb.2022.854250 (PMC9532862; doi:10.3389/fmolb.2022.854250)
Supplement: Supplementary file 3 [file DataSheet5.xls]

## Sheet: miRNA-circRNA-TN-TL
5.1 circRNA–miRNA pairs between the TN and TL groups
miRNA	LL-1	LL-2	LL-3	LN-1	LN-2	LN-3	circRNA	TL-1	TL-2	TL-3	TN-1	TN-2	TN-3	rho	source_gene	chr	strand	genomic_start	genomic_end	spliced_length	annot_type	circRNA
ssc-let-7g	2289.64	2708.52	4297.72	2226.57	2097.36	1811.53	novel_circ_001298	108.061	477.954	365.008	1563.86	1523.73	1253.39	-0.6	ncbi_100037999	NC_010443.5	+	109003666	109005995	2330	antisense	novel
ssc-let-7g	2289.64	2708.52	4297.72	2226.57	2097.36	1811.53	novel_circ_003946	540.307	0	365.008	1737.62	2829.78	835.596	-0.771429	ncbi_100152774	NC_010446.5	+	125831440	125835266	3644	annot_exons	novel
ssc-let-7g	2289.64	2708.52	4297.72	2226.57	2097.36	1811.53	novel_circ_004690	15344.7	13382.7	15573.7	32493.5	27209.4	38855.2	-0.771429	ncbi_414399	NC_010448.4	+	103391833	103414589	22757	antisense	novel
ssc-miR-1	812.847	820.186	1141.42	414.134	469.568	441.817	novel_circ_002000	324.184	836.42	243.339	1911.38	1523.73	835.596	-0.714286	ncbi_100626327	NC_010455.5	-	108816286	108854260	1987	annot_exons	novel
ssc-miR-1	812.847	820.186	1141.42	414.134	469.568	441.817	novel_circ_002811	0	0	243.339	1042.57	217.675	835.596	-0.637748	ncbi_100049694	NC_010445.4	-	107207592	107229406	1093	annot_exons	novel
ssc-miR-1	812.847	820.186	1141.42	414.134	469.568	441.817	novel_circ_002849	0	358.466	486.677	695.048	1088.38	2088.99	-0.6	ncbi_100157412	NC_010457.5	-	77219097	77283482	1030	annot_exons	novel
ssc-miR-1	812.847	820.186	1141.42	414.134	469.568	441.817	novel_circ_004690	15344.7	13382.7	15573.7	32493.5	27209.4	38855.2	-0.771429	ncbi_414399	NC_010448.4	+	103391833	103414589	22757	antisense	novel
ssc-miR-10382	0.6603	1.0558	0.3914	1.344	1.3984	1.3709	novel_circ_000083	1080.61	836.42	486.677	347.524	217.675	0	-0.771429	ncbi_100626533	NC_010445.4	-	39153031	39163533	9490	exon_intron	novel
ssc-miR-10386	91.4535	57.4643	42.792	150.716	133.474	129.451	novel_circ_000593	1620.92	3106.7	2676.72	868.81	1088.38	1462.29	-0.942857	ncbi_414389	NC_010447.5	-	3717600	3729566	445	annot_exons	novel
ssc-miR-10386	91.4535	57.4643	42.792	150.716	133.474	129.451	novel_circ_001051	324.184	358.466	486.677	0	0	0	-0.941124	ncbi_102167519	NC_010456.5	-	71210078	71239477	843	annot_exons	novel
ssc-miR-10386	91.4535	57.4643	42.792	150.716	133.474	129.451	novel_circ_002221	540.307	1433.86	486.677	0	217.675	0	-0.724714	ncbi_100525121	NC_010452.4	+	24014299	24018647	469	annot_exons	novel
ssc-miR-10390	0.6603	1.0558	0.2609	0.192	0.01	0.5875	novel_circ_001298	108.061	477.954	365.008	1563.86	1523.73	1253.39	-0.657143	ncbi_100037999	NC_010443.5	+	109003666	109005995	2330	antisense	novel
ssc-miR-10390	0.6603	1.0558	0.2609	0.192	0.01	0.5875	novel_circ_002945	0	0	0	1042.57	0	835.596	-0.270449	ncbi_100525359	NC_010454.4	+	36543485	36559262	846	annot_exons	novel
ssc-miR-10390	0.6603	1.0558	0.2609	0.192	0.01	0.5875	novel_circ_003672	0	119.489	365.008	1737.62	435.35	835.596	-0.657143	ncbi_100516129	NC_010444.4	-	27989714	28004151	3968	annot_exons	novel
ssc-miR-10390	0.6603	1.0558	0.2609	0.192	0.01	0.5875	novel_circ_004957	216.123	238.977	243.339	695.048	1088.38	626.697	-0.885714	NA	NC_010455.5	+	123716429	123737809	21381	intergenic	novel
ssc-miR-122-5p	48.8633	90.1934	73.9727	38.5911	14.1399	15.0797	novel_circ_004957	216.123	238.977	243.339	695.048	1088.38	626.697	-0.771429	NA	NC_010455.5	+	123716429	123737809	21381	intergenic	novel
ssc-miR-1271-3p	0.6603	1.5083	0.2609	0.576	0.4661	0.7834	novel_circ_004009	0	0	0	347.524	435.35	417.798	-0.151794	ncbi_100626566	NC_010456.5	+	14486402	14492611	743	annot_exons	novel
ssc-miR-1285	39.2887	1.5083	7.1755	2.8799	6.5261	4.5043	novel_circ_001096	108.061	0	121.669	868.81	435.35	835.596	-0.142857	ncbi_100513398	NC_010444.4	-	81583157	81584662	1506	one_exon	novel
ssc-miR-1285	39.2887	1.5083	7.1755	2.8799	6.5261	4.5043	novel_circ_004392	108.061	358.466	121.669	1390.1	1088.38	417.798	-0.6	ncbi_100520849	NC_010449.5	-	67554148	67580251	4050	annot_exons	novel
ssc-miR-1285	39.2887	1.5083	7.1755	2.8799	6.5261	4.5043	novel_circ_004957	216.123	238.977	243.339	695.048	1088.38	626.697	-0.257143	NA	NC_010455.5	+	123716429	123737809	21381	intergenic	novel
ssc-miR-129a-3p	87.4916	113.27	82.7137	121.341	116.071	120.834	novel_circ_000083	1080.61	836.42	486.677	347.524	217.675	0	-0.657143	ncbi_100626533	NC_010445.4	-	39153031	39163533	9490	exon_intron	novel
ssc-miR-129a-3p	87.4916	113.27	82.7137	121.341	116.071	120.834	novel_circ_003218	216.123	1194.89	243.339	173.762	0	0	-0.637748	ncbi_100525459	NC_010445.4	+	94934784	94980300	1226	annot_exons	novel
ssc-miR-129a-3p	87.4916	113.27	82.7137	121.341	116.071	120.834	novel_circ_005217	432.246	358.466	973.354	173.762	0	0	-0.811679	ncbi_100517041	NC_010450.4	-	18566077	18594011	1569	annot_exons	novel
ssc-miR-129a-5p	177.625	191.397	228.572	242.298	220.023	168.423	novel_circ_003931	540.307	238.977	365.008	0	0	0	-0.151794	ncbi_100134968	NC_010459.5	-	59944665	59955185	2308	annot_exons	novel
ssc-miR-129b	177.625	191.397	228.572	242.298	220.023	168.423	novel_circ_003931	540.307	238.977	365.008	0	0	0	-0.151794	ncbi_100134968	NC_010459.5	-	59944665	59955185	2308	annot_exons	novel
ssc-miR-133a-3p	437.458	466.049	439.922	201.787	186.926	171.948	novel_circ_004957	216.123	238.977	243.339	695.048	1088.38	626.697	-0.657143	NA	NC_010455.5	+	123716429	123737809	21381	intergenic	novel
ssc-miR-136-5p	9.9047	5.7314	10.9589	7.1038	9.9445	4.7002	novel_circ_000136	0	0	0	347.524	217.675	835.596	-0.5161	ncbi_100516028	NC_010451.4	+	17351072	17386234	826	annot_exons	novel
ssc-miR-136-5p	9.9047	5.7314	10.9589	7.1038	9.9445	4.7002	novel_circ_002672	0	0	0	347.524	653.026	626.697	-0.151794	ncbi_397009	NC_010446.5	+	30105745	30174417	908	annot_exons	novel
ssc-miR-136-5p	9.9047	5.7314	10.9589	7.1038	9.9445	4.7002	novel_circ_002849	0	358.466	486.677	695.048	1088.38	2088.99	-0.257143	ncbi_100157412	NC_010457.5	-	77219097	77283482	1030	annot_exons	novel
ssc-miR-136-5p	9.9047	5.7314	10.9589	7.1038	9.9445	4.7002	novel_circ_003672	0	119.489	365.008	1737.62	435.35	835.596	-0.257143	ncbi_100516129	NC_010444.4	-	27989714	28004151	3968	annot_exons	novel
ssc-miR-137	0.9905	0.905	1.1742	0.576	0.01	0.9792	novel_circ_001096	108.061	0	121.669	868.81	435.35	835.596	-0.371429	ncbi_100513398	NC_010444.4	-	81583157	81584662	1506	one_exon	novel
ssc-miR-137	0.9905	0.905	1.1742	0.576	0.01	0.9792	novel_circ_003946	540.307	0	365.008	1737.62	2829.78	835.596	-0.657143	ncbi_100152774	NC_010446.5	+	125831440	125835266	3644	annot_exons	novel
ssc-miR-137	0.9905	0.905	1.1742	0.576	0.01	0.9792	novel_circ_004690	15344.7	13382.7	15573.7	32493.5	27209.4	38855.2	-0.257143	ncbi_414399	NC_010448.4	+	103391833	103414589	22757	antisense	novel
ssc-miR-137	0.9905	0.905	1.1742	0.576	0.01	0.9792	novel_circ_004957	216.123	238.977	243.339	695.048	1088.38	626.697	-0.714286	NA	NC_010455.5	+	123716429	123737809	21381	intergenic	novel
ssc-miR-139-3p	4.292	1.6591	3.392	3.0719	2.4861	3.721	novel_circ_002923	432.246	1194.89	486.677	1390.1	2612.1	2088.99	-0.428571	ncbi_110261080	NC_010448.4	+	64236415	64240458	1859	annot_exons	novel
ssc-miR-141	0.01	0.1508	0.2609	0.576	0.1554	0.01	novel_circ_001069	864.491	477.954	851.685	0	435.35	0	-0.25	NA	NC_010443.5	+	223459542	223465757	6216	intergenic	novel
ssc-miR-141	0.01	0.1508	0.2609	0.576	0.1554	0.01	novel_circ_001521	324.184	358.466	121.669	695.048	1523.73	1671.19	-0.20292	ncbi_100169932	NC_010443.5	+	121217326	121230821	1012	annot_exons	novel
ssc-miR-141	0.01	0.1508	0.2609	0.576	0.1554	0.01	novel_circ_002081	216.123	0	0	521.286	435.35	626.697	-0.117647	ncbi_100515455	NC_010460.4	+	19602979	19606144	432	annot_exons	novel
ssc-miR-145-5p	2841	6110.98	3139.99	4332.57	5696.19	7044.79	novel_circ_000480	648.368	238.977	973.354	0	217.675	0	-0.637748	ncbi_100514823	NC_010444.4	-	56949912	56951796	342	annot_exons	novel
ssc-miR-145-5p	2841	6110.98	3139.99	4332.57	5696.19	7044.79	novel_circ_000825	216.123	836.42	1095.02	0	217.675	0	-0.231908	ncbi_100157196	NC_010443.5	+	107763496	107803515	512	annot_exons	novel
ssc-miR-145-5p	2841	6110.98	3139.99	4332.57	5696.19	7044.79	novel_circ_001403	1188.68	955.909	730.016	173.762	435.35	0	-0.6	ncbi_100518540	NC_010444.4	-	95657661	95677798	548	annot_exons	novel
ssc-miR-145-5p	2841	6110.98	3139.99	4332.57	5696.19	7044.79	novel_circ_003957	324.184	238.977	608.347	0	0	0	-0.637536	ncbi_100627676	NC_010454.4	+	14475484	14486463	755	annot_exons	novel
ssc-miR-145-5p	2841	6110.98	3139.99	4332.57	5696.19	7044.79	novel_circ_004824	324.184	597.443	608.347	0	0	0	-0.394665	ncbi_100156209	NC_010455.5	+	173686827	173726285	286	annot_exons	novel
ssc-miR-146b	2.3111	4.0723	4.3053	2.8799	1.7092	2.5459	novel_circ_004957	216.123	238.977	243.339	695.048	1088.38	626.697	-0.314286	NA	NC_010455.5	+	123716429	123737809	21381	intergenic	novel
ssc-miR-192	86.171	77.5241	85.0621	66.4304	49.4118	47.981	novel_circ_003946	540.307	0	365.008	1737.62	2829.78	835.596	-0.6	ncbi_100152774	NC_010446.5	+	125831440	125835266	3644	annot_exons	novel
ssc-miR-192	86.171	77.5241	85.0621	66.4304	49.4118	47.981	novel_circ_004957	216.123	238.977	243.339	695.048	1088.38	626.697	-0.771429	NA	NC_010455.5	+	123716429	123737809	21381	intergenic	novel
ssc-miR-194a-5p	21.7904	15.6858	13.4377	19.7755	20.666	16.2548	novel_circ_001105	1080.61	2150.79	486.677	173.762	0	208.899	-0.314286	ncbi_100513064	NC_010443.5	+	206352676	206354645	1970	one_exon	novel
ssc-miR-194a-5p	21.7904	15.6858	13.4377	19.7755	20.666	16.2548	novel_circ_001962	648.368	477.954	851.685	0	0	0	-0.333947	ncbi_100522795	NC_010445.4	+	54832393	54850266	2949	annot_exons	novel
ssc-miR-194a-5p	21.7904	15.6858	13.4377	19.7755	20.666	16.2548	novel_circ_002811	0	0	243.339	1042.57	217.675	835.596	-0.20292	ncbi_100049694	NC_010445.4	-	107207592	107229406	1093	annot_exons	novel
ssc-miR-194a-5p	21.7904	15.6858	13.4377	19.7755	20.666	16.2548	novel_circ_004707	972.552	1792.33	1581.7	868.81	217.675	208.899	-0.428571	ncbi_100152043	NC_010446.5	+	3108315	3137676	609	annot_exons	novel
ssc-miR-194a-5p	21.7904	15.6858	13.4377	19.7755	20.666	16.2548	novel_circ_004815	0	1194.89	243.339	0	0	0	-0.777542	ncbi_110258080	NW_018084833.1	-	355389	355915	527	intronic	novel
ssc-miR-205	0.6603	0.4525	1.1742	3.0719	0.6215	1.5667	novel_circ_002266	1188.68	477.954	121.669	0	0	0	-0.5161	ncbi_100038019	NC_010455.5	+	16822443	16826413	360	annot_exons	novel
ssc-miR-205	0.6603	0.4525	1.1742	3.0719	0.6215	1.5667	novel_circ_003931	540.307	238.977	365.008	0	0	0	-0.333947	ncbi_100134968	NC_010459.5	-	59944665	59955185	2308	annot_exons	novel
ssc-miR-205	0.6603	0.4525	1.1742	3.0719	0.6215	1.5667	novel_circ_004665	972.552	119.489	365.008	0	0	0	-0.333947	ncbi_100155652	NC_010449.5	-	50849613	50862177	1168	annot_exons	novel
ssc-miR-20b	3.3016	5.1281	5.2185	9.5998	13.2076	11.7505	novel_circ_001051	324.184	358.466	486.677	0	0	0	-0.698253	ncbi_102167519	NC_010456.5	-	71210078	71239477	843	annot_exons	novel
ssc-miR-20b	3.3016	5.1281	5.2185	9.5998	13.2076	11.7505	novel_circ_001512	972.552	119.489	365.008	0	0	0	-0.880406	ncbi_100512260	NC_010460.4	-	42329914	42330668	328	annot_exons	novel
ssc-miR-20b	3.3016	5.1281	5.2185	9.5998	13.2076	11.7505	novel_circ_001889	432.246	597.443	243.339	0	0	0	-0.880406	ncbi_100513283	NC_010447.5	-	85203059	85239628	1756	annot_exons	novel
ssc-miR-20b	3.3016	5.1281	5.2185	9.5998	13.2076	11.7505	novel_circ_004797	756.43	597.443	486.677	0	217.675	0	-0.811679	ncbi_100521867	NC_010456.5	-	9497312	9498411	285	annot_exons	novel
ssc-miR-20b	3.3016	5.1281	5.2185	9.5998	13.2076	11.7505	novel_circ_005134	1512.86	597.443	851.685	521.286	217.675	0	-0.885714	ncbi_100521867	NC_010456.5	-	9478895	9505715	765	annot_exons	novel
ssc-miR-21-3p	960.097	572.683	526.159	813.676	625.417	621.99	novel_circ_001962	648.368	477.954	851.685	0	0	0	-0.333947	ncbi_100522795	NC_010445.4	+	54832393	54850266	2949	annot_exons	novel
ssc-miR-210	322.563	311.755	367.254	120.189	110.944	87.7367	novel_circ_002207	0	0	0	695.048	217.675	417.798	-0.758971	ncbi_100516883	NC_010458.4	-	22471386	22479730	629	annot_exons	novel
ssc-miR-210	322.563	311.755	367.254	120.189	110.944	87.7367	novel_circ_002945	0	0	0	1042.57	0	835.596	-0.540899	ncbi_100525359	NC_010454.4	+	36543485	36559262	846	annot_exons	novel
ssc-miR-218	1.3206	3.9215	2.4788	5.3759	3.1077	1.9584	novel_circ_000083	1080.61	836.42	486.677	347.524	217.675	0	-0.142857	ncbi_100626533	NC_010445.4	-	39153031	39163533	9490	exon_intron	novel
ssc-miR-218	1.3206	3.9215	2.4788	5.3759	3.1077	1.9584	novel_circ_001069	864.491	477.954	851.685	0	435.35	0	-0.492805	NA	NC_010443.5	+	223459542	223465757	6216	intergenic	novel
ssc-miR-218-5p	1.3206	3.9215	2.4788	5.3759	3.1077	1.9584	novel_circ_000083	1080.61	836.42	486.677	347.524	217.675	0	-0.142857	ncbi_100626533	NC_010445.4	-	39153031	39163533	9490	exon_intron	novel
ssc-miR-218-5p	1.3206	3.9215	2.4788	5.3759	3.1077	1.9584	novel_circ_001069	864.491	477.954	851.685	0	435.35	0	-0.492805	NA	NC_010443.5	+	223459542	223465757	6216	intergenic	novel
ssc-miR-218b	1.3206	3.9215	2.4788	5.3759	3.263	2.1542	novel_circ_000083	1080.61	836.42	486.677	347.524	217.675	0	-0.142857	ncbi_100626533	NC_010445.4	-	39153031	39163533	9490	exon_intron	novel
ssc-miR-218b	1.3206	3.9215	2.4788	5.3759	3.263	2.1542	novel_circ_001069	864.491	477.954	851.685	0	435.35	0	-0.492805	NA	NC_010443.5	+	223459542	223465757	6216	intergenic	novel
ssc-miR-2320-3p	36.6474	27.9026	33.0072	30.1433	21.7536	16.0589	novel_circ_001115	1512.86	1433.86	2433.39	3475.24	5006.53	3551.28	-0.6	ncbi_100523181	NC_010445.4	+	102849438	102850385	948	one_exon	novel
ssc-miR-2320-3p	36.6474	27.9026	33.0072	30.1433	21.7536	16.0589	novel_circ_002000	324.184	836.42	243.339	1911.38	1523.73	835.596	-0.428571	ncbi_100626327	NC_010455.5	-	108816286	108854260	1987	annot_exons	novel
ssc-miR-2320-3p	36.6474	27.9026	33.0072	30.1433	21.7536	16.0589	novel_circ_003946	540.307	0	365.008	1737.62	2829.78	835.596	-0.371429	ncbi_100152774	NC_010446.5	+	125831440	125835266	3644	annot_exons	novel
ssc-miR-2483	8.9142	12.5185	15.3947	9.7918	9.7891	9.4004	novel_circ_002672	0	0	0	347.524	653.026	626.697	-0.333947	ncbi_397009	NC_010446.5	+	30105745	30174417	908	annot_exons	novel
ssc-miR-2483	8.9142	12.5185	15.3947	9.7918	9.7891	9.4004	novel_circ_003869	108.061	0	243.339	173.762	1306.05	1253.39	-0.142857	ncbi_100626683	NC_010457.5	-	105263579	105266463	282	annot_exons	novel
ssc-miR-2483	8.9142	12.5185	15.3947	9.7918	9.7891	9.4004	novel_circ_004199	0	0	0	695.048	217.675	417.798	-0.212512	ncbi_100155917	NC_010443.5	+	175376702	175378595	1894	one_exon	novel
ssc-miR-32	24.7618	13.7251	18.9172	8.0638	12.8968	13.7089	novel_circ_003946	540.307	0	365.008	1737.62	2829.78	835.596	-0.714286	ncbi_100152774	NC_010446.5	+	125831440	125835266	3644	annot_exons	novel
ssc-miR-32	24.7618	13.7251	18.9172	8.0638	12.8968	13.7089	novel_circ_004392	108.061	358.466	121.669	1390.1	1088.38	417.798	-1	ncbi_100520849	NC_010449.5	-	67554148	67580251	4050	annot_exons	novel
ssc-miR-32	24.7618	13.7251	18.9172	8.0638	12.8968	13.7089	novel_circ_004690	15344.7	13382.7	15573.7	32493.5	27209.4	38855.2	-0.657143	ncbi_414399	NC_010448.4	+	103391833	103414589	22757	antisense	novel
ssc-miR-326	4.292	1.3574	2.8702	0.576	0.1554	0.5875	novel_circ_000136	0	0	0	347.524	217.675	835.596	-0.698253	ncbi_100516028	NC_010451.4	+	17351072	17386234	826	annot_exons	novel
ssc-miR-326	4.292	1.3574	2.8702	0.576	0.1554	0.5875	novel_circ_001521	324.184	358.466	121.669	695.048	1523.73	1671.19	-0.771429	ncbi_100169932	NC_010443.5	+	121217326	121230821	1012	annot_exons	novel
ssc-miR-326	4.292	1.3574	2.8702	0.576	0.1554	0.5875	novel_circ_002923	432.246	1194.89	486.677	1390.1	2612.1	2088.99	-0.942857	ncbi_110261080	NC_010448.4	+	64236415	64240458	1859	annot_exons	novel
ssc-miR-326	4.292	1.3574	2.8702	0.576	0.1554	0.5875	novel_circ_004349	0	119.489	0	0	1741.4	835.596	-0.637536	ncbi_100157216	NC_010461.5	+	6859159	6871558	471	annot_exons	novel
ssc-miR-335	33.3459	48.4148	73.0594	22.6555	28.4351	25.0676	novel_circ_001823	0	0	365.008	868.81	1088.38	835.596	-0.637748	ncbi_100520054	NC_010459.5	-	31807232	31817495	1034	annot_exons	novel
ssc-miR-335	33.3459	48.4148	73.0594	22.6555	28.4351	25.0676	novel_circ_004690	15344.7	13382.7	15573.7	32493.5	27209.4	38855.2	-0.771429	ncbi_414399	NC_010448.4	+	103391833	103414589	22757	antisense	novel
ssc-miR-335	33.3459	48.4148	73.0594	22.6555	28.4351	25.0676	novel_circ_004957	216.123	238.977	243.339	695.048	1088.38	626.697	-0.6	NA	NC_010455.5	+	123716429	123737809	21381	intergenic	novel
ssc-miR-378b-3p	2.6413	1.9607	3.392	0.384	2.02	2.3501	novel_circ_004199	0	0	0	695.048	217.675	417.798	-0.576818	ncbi_100155917	NC_010443.5	+	175376702	175378595	1894	one_exon	novel
ssc-miR-378b-3p	2.6413	1.9607	3.392	0.384	2.02	2.3501	novel_circ_004515	0	0	0	173.762	435.35	626.697	-0.27323	ncbi_100736562	NC_010457.5	+	110727073	110742697	521	annot_exons	novel
ssc-miR-382	21.4602	20.2106	29.7456	21.8875	17.2475	18.0174	novel_circ_004392	108.061	358.466	121.669	1390.1	1088.38	417.798	-0.314286	ncbi_100520849	NC_010449.5	-	67554148	67580251	4050	annot_exons	novel
ssc-miR-382	21.4602	20.2106	29.7456	21.8875	17.2475	18.0174	novel_circ_004957	216.123	238.977	243.339	695.048	1088.38	626.697	-0.371429	NA	NC_010455.5	+	123716429	123737809	21381	intergenic	novel
ssc-miR-4331-5p	11.2253	9.502	7.9583	9.2158	11.0322	10.3796	novel_circ_004957	216.123	238.977	243.339	695.048	1088.38	626.697	-0.142857	NA	NC_010455.5	+	123716429	123737809	21381	intergenic	novel
ssc-miR-454	1.3206	2.4132	4.6967	1.92	2.6415	2.3501	novel_circ_000083	1080.61	836.42	486.677	347.524	217.675	0	-0.257143	ncbi_100626533	NC_010445.4	-	39153031	39163533	9490	exon_intron	novel
ssc-miR-486	216.913	221.411	130.463	85.4379	75.9824	72.2653	novel_circ_001002	432.246	358.466	121.669	1042.57	1088.38	1462.29	-0.828571	ncbi_100520745	NC_010448.4	-	100602832	100607627	1563	annot_exons	novel
ssc-miR-486	216.913	221.411	130.463	85.4379	75.9824	72.2653	novel_circ_004690	15344.7	13382.7	15573.7	32493.5	27209.4	38855.2	-0.942857	ncbi_414399	NC_010448.4	+	103391833	103414589	22757	antisense	novel
ssc-miR-490	0.6603	0.7541	0.3914	0.01	0.01	0.01	novel_circ_001002	432.246	358.466	121.669	1042.57	1088.38	1462.29	-0.758971	ncbi_100520745	NC_010448.4	-	100602832	100607627	1563	annot_exons	novel
ssc-miR-490	0.6603	0.7541	0.3914	0.01	0.01	0.01	novel_circ_002000	324.184	836.42	243.339	1911.38	1523.73	835.596	-0.455383	ncbi_100626327	NC_010455.5	-	108816286	108854260	1987	annot_exons	novel
ssc-miR-490	0.6603	0.7541	0.3914	0.01	0.01	0.01	novel_circ_003672	0	119.489	365.008	1737.62	435.35	835.596	-0.880406	ncbi_100516129	NC_010444.4	-	27989714	28004151	3968	annot_exons	novel
ssc-miR-490	0.6603	0.7541	0.3914	0.01	0.01	0.01	novel_circ_003861	0	0	0	347.524	217.675	1253.39	-0.870968	ncbi_100622883	NC_010447.5	-	103157325	103170388	613	annot_exons	novel
ssc-miR-490-3p	0.6603	0.7541	0.3914	0.01	0.01	0.01	novel_circ_001002	432.246	358.466	121.669	1042.57	1088.38	1462.29	-0.758971	ncbi_100520745	NC_010448.4	-	100602832	100607627	1563	annot_exons	novel
ssc-miR-490-3p	0.6603	0.7541	0.3914	0.01	0.01	0.01	novel_circ_002000	324.184	836.42	243.339	1911.38	1523.73	835.596	-0.455383	ncbi_100626327	NC_010455.5	-	108816286	108854260	1987	annot_exons	novel
ssc-miR-490-3p	0.6603	0.7541	0.3914	0.01	0.01	0.01	novel_circ_003672	0	119.489	365.008	1737.62	435.35	835.596	-0.880406	ncbi_100516129	NC_010444.4	-	27989714	28004151	3968	annot_exons	novel
ssc-miR-490-3p	0.6603	0.7541	0.3914	0.01	0.01	0.01	novel_circ_003861	0	0	0	347.524	217.675	1253.39	-0.870968	ncbi_100622883	NC_010447.5	-	103157325	103170388	613	annot_exons	novel
ssc-miR-503	58.4378	28.6568	28.0496	28.4153	22.8413	21.1508	novel_circ_004690	15344.7	13382.7	15573.7	32493.5	27209.4	38855.2	-0.771429	ncbi_414399	NC_010448.4	+	103391833	103414589	22757	antisense	novel
ssc-miR-6529	797.66	429.248	1077.89	740.142	549.746	484.706	novel_circ_004957	216.123	238.977	243.339	695.048	1088.38	626.697	-0.142857	NA	NC_010455.5	+	123716429	123737809	21381	intergenic	novel
ssc-miR-7-3p	4.9524	8.597	6.3927	5.9519	9.4784	5.0919	novel_circ_004690	15344.7	13382.7	15573.7	32493.5	27209.4	38855.2	-0.2	ncbi_414399	NC_010448.4	+	103391833	103414589	22757	antisense	novel
ssc-miR-7-5p	78.5774	123.978	156.947	215.803	281.243	288.865	novel_circ_000083	1080.61	836.42	486.677	347.524	217.675	0	-1	ncbi_100626533	NC_010445.4	-	39153031	39163533	9490	exon_intron	novel
ssc-miR-7-5p	78.5774	123.978	156.947	215.803	281.243	288.865	novel_circ_001569	7996.54	8603.18	10341.9	3996.52	3918.15	5222.48	-0.6	ncbi_397533	NC_010443.5	+	273972338	273979720	545	annot_exons	novel
ssc-miR-7-5p	78.5774	123.978	156.947	215.803	281.243	288.865	novel_circ_001775	1728.98	597.443	1460.03	521.286	0	208.899	-0.885714	ncbi_100625790	NC_010447.5	-	2637894	2692132	417	annot_exons	novel
ssc-miR-7-5p	78.5774	123.978	156.947	215.803	281.243	288.865	novel_circ_001801	540.307	716.932	1095.02	0	217.675	208.899	-0.6	ncbi_100624867	NC_010455.5	+	208153446	208156323	2878	exon_intron	novel
ssc-miR-7-5p	78.5774	123.978	156.947	215.803	281.243	288.865	novel_circ_005392	216.123	597.443	1216.69	0	0	0	-0.698253	ncbi_100625330	NC_010452.4	-	68491183	68518239	1396	annot_exons	novel
ssc-miR-92b-3p	1000.71	920.636	690.542	1406.37	1165.53	1158.79	novel_circ_000083	1080.61	836.42	486.677	347.524	217.675	0	-0.542857	ncbi_100626533	NC_010445.4	-	39153031	39163533	9490	exon_intron	novel

## Sheet: miRNA-mRNA-TN-TL
5.2 mRNA-miRNA pairs between the TN and TL groups
miRNA	LL-1	LL-2	LL-3	LN-1	LN-2	LN-3	mRNA	TL-1	TL-2	TL-3	TN-1	TN-2	TN-3	rho	LL-1_fpkm	LL-2_fpkm	LL-3_fpkm	LN-1_fpkm	LN-2_fpkm	LN-3_fpkm	TL-1_fpkm	TL-2_fpkm	TL-3_fpkm	TN-1_fpkm	TN-2_fpkm	TN-3_fpkm	LL-1_count	LL-2_count	LL-3_count	LN-1_count	LN-2_count	LN-3_count	TL-1_count	TL-2_count	TL-3_count	TN-1_count	TN-2_count	TN-3_count	Symbol	Description	KEGG_A_class	KEGG_B_class	Pathway	K_ID	GO Component	GO Function	GO Process
miR-1-y	55.7966	63.4973	80.6263	10.5597	11.1876	13.3172	ncbi_100037298	0.57	0.48	0.6	2.2	2.28	1.94	-0.771429	0.22	0.49	0.33	0.33	0.3	0.41	0.57	0.48	0.6	2.2	2.28	1.94	16	12	16	21	27	33	67	67	57	354	282	293	SLC7A2	solute carrier family 7 member 2	-	-	-	-	GO:0005886//plasma membrane;GO:0016020//membrane;GO:0016021//integral component of membrane;GO:0030054//cell junction	GO:0015181//arginine transmembrane transporter activity;GO:0022857//transmembrane transporter activity;GO:0061459//L-arginine transmembrane transporter activity	GO:0002537//nitric oxide production involved in inflammatory response;GO:0006809//nitric oxide biosynthetic process;GO:0006865//amino acid transport;GO:0042116//macrophage activation;GO:0043030//regulation of macrophage activation;GO:0050727//regulation of inflammatory response;GO:0055085//transmembrane transport;GO:1902023//L-arginine transport;GO:1903400//L-arginine transmembrane transport;GO:1…
miR-1-y	55.7966	63.4973	80.6263	10.5597	11.1876	13.3172	ncbi_100048958	1.17	1.18	1.19	7.28	5.59	6.06	-0.714286	0.92	0.72	0.68	3.4	2.28	5.15	1.17	1.18	1.19	7.28	5.59	6.06	16	7	9	69	53	117	39	36	33	314	189	225	GNA14	G protein subunit alpha 14	Environmental Information Processing;Human Diseases;Human Diseases	Signal transduction;Infectious diseases;Infectious diseases	ko04020//Calcium signaling pathway;ko05142//Chagas disease (American trypanosomiasis);ko05146//Amoebiasis	K04636;K04636;K04636	GO:0005834//heterotrimeric G-protein complex	GO:0000166//nucleotide binding;GO:0001664//G protein-coupled receptor binding;GO:0003924//GTPase activity;GO:0005525//GTP binding;GO:0019001//guanyl nucleotide binding;GO:0031683//G-protein beta/gamma-subunit complex binding	GO:0007165//signal transduction;GO:0007186//G protein-coupled receptor signaling pathway;GO:0007188//adenylate cyclase-modulating G protein-coupled receptor signaling pathway;GO:0060158//phospholipase C-activating dopamine receptor signaling pathway
miR-1-y	55.7966	63.4973	80.6263	10.5597	11.1876	13.3172	ncbi_100049662	1.17	1.93	1.89	4.25	4.27	4.73	-0.6	1.19	1.31	0.75	0.88	0.42	0.66	1.17	1.93	1.89	4.25	4.27	4.73	81	40	44	69	34	64	161	246	210	679	536	617	BRCA1	BRCA1, DNA repair associated, transcript variant X16	Environmental Information Processing;Human Diseases;Human Diseases;Genetic Information Processing;Human Diseases;Genetic Information Processing;Genetic Information Processing	Signal transduction;Cancers;Cancers;Folding, sorting and degradation;Drug resistance;Replication and repair;Replication and repair	ko04151//PI3K-Akt signaling pathway;ko05224//Breast cancer;ko05206//MicroRNAs in cancer;ko04120//Ubiquitin mediated proteolysis;ko01524//Platinum drug resistance;ko03460//Fanconi anemia pathway;ko03440//Homologous recombination	K10605;K10605;K10605;K10605;K10605;K10605;K10605	GO:0000793//condensed chromosome;GO:0000794//condensed nuclear chromosome;GO:0000800//lateral element;GO:0005634//nucleus;GO:0005654//nucleoplasm;GO:0005694//chromosome;GO:0005737//cytoplasm;GO:0005886//plasma membrane;GO:0016604//nuclear body;GO:0031436//BRCA1-BARD1 complex;GO:0032991//protein-containing complex;GO:0070531//BRCA1-A complex;GO:1990904//ribonucleoprotein complex	GO:0003677//DNA binding;GO:0003684//damaged DNA binding;GO:0003713//transcription coactivator activity;GO:0003723//RNA binding;GO:0004842//ubiquitin-protein transferase activity;GO:0008270//zinc ion binding;GO:0019899//enzyme binding;GO:0031625//ubiquitin protein ligase binding;GO:0042802//identical protein binding;GO:0044212//transcription regulatory region DNA binding;GO:0046872//metal ion bind…	GO:0000724//double-strand break repair via homologous recombination;GO:0006281//DNA repair;GO:0006301//postreplication repair;GO:0006302//double-strand break repair;GO:0006310//DNA recombination;GO:0006349//regulation of gene expression by genetic imprinting;GO:0006357//regulation of transcription by RNA polymerase II;GO:0006974//cellular response to DNA damage stimulus;GO:0007049//cell cycle;GO:…
miR-1-y	55.7966	63.4973	80.6263	10.5597	11.1876	13.3172	ncbi_100049690	0.02	0.08	0	0.31	0.26	0.15	-0.942857	0	0.15	0	0.15	0.19	0.11	0.02	0.08	0	0.31	0.26	0.15	0	2	0	5	7	4	1	4	0	21	14	8	PNPLA3	patatin like phospholipase domain containing 3	Metabolism;Metabolism	Global and overview maps;Lipid metabolism	ko01100//Metabolic pathways;ko00561//Glycerolipid metabolism	K13534;K13534	GO:0005737//cytoplasm;GO:0005811//lipid droplet;GO:0016020//membrane	GO:0003841//1-acylglycerol-3-phosphate O-acyltransferase activity;GO:0004623//phospholipase A2 activity;GO:0004806//triglyceride lipase activity;GO:0016787//hydrolase activity;GO:0035727//lysophosphatidic acid binding;GO:0036042//long-chain fatty acyl-CoA binding;GO:0042171//lysophosphatidic acid acyltransferase activity;GO:0051264//mono-olein transacylation activity;GO:0051265//diolein transacyl…	GO:0001676//long-chain fatty acid metabolic process;GO:0006629//lipid metabolic process;GO:0006650//glycerophospholipid metabolic process;GO:0006654//phosphatidic acid biosynthetic process;GO:0016042//lipid catabolic process;GO:0019432//triglyceride biosynthetic process;GO:0019433//triglyceride catabolic process;GO:0034389//lipid droplet organization;GO:0036153//triglyceride acyl-chain remodeling…
miR-1-y	55.7966	63.4973	80.6263	10.5597	11.1876	13.3172	ncbi_100124654	0	0	0	0.2	0.16	0.26	-0.758971	0	0	0	0.07	0.07	0.06	0	0	0	0.2	0.16	0.26	0	0	0	2	2	2	0	0	0	10.88	6.88	12	CXCR2	C-X-C motif chemokine receptor 2, transcript variant X1	Environmental Information Processing;Cellular Processes;Human Diseases;Organismal Systems;Environmental Information Processing	Signaling molecules and interaction;Transport and catabolism;Infectious diseases;Immune system;Signal transduction	ko04060//Cytokine-cytokine receptor interaction;ko04144//Endocytosis;ko05163//Human cytomegalovirus infection;ko04062//Chemokine signaling pathway;ko04072//Phospholipase D signaling pathway	K05050;K05050;K05050;K05050;K05050	GO:0005623//cell;GO:0009897//external side of plasma membrane;GO:0016020//membrane;GO:0016021//integral component of membrane	GO:0004930//G protein-coupled receptor activity;GO:0016493//C-C chemokine receptor activity;GO:0016494//C-X-C chemokine receptor activity;GO:0019956//chemokine binding;GO:0019957//C-C chemokine binding;GO:0019959//interleukin-8 binding	GO:0006935//chemotaxis;GO:0006955//immune response;GO:0007165//signal transduction;GO:0007186//G protein-coupled receptor signaling pathway;GO:0007204//positive regulation of cytosolic calcium ion concentration;GO:0019722//calcium-mediated signaling;GO:0030593//neutrophil chemotaxis;GO:0060326//cell chemotaxis;GO:0070098//chemokine-mediated signaling pathway
miR-1-y	55.7966	63.4973	80.6263	10.5597	11.1876	13.3172	ncbi_100134969	0.33	0.4	0.47	0.87	1	0.84	-0.714286	0.85	0.45	0.66	0.91	0.96	1.27	0.33	0.4	0.47	0.87	1	0.84	58	18	44	88	102	138	52	60	63	165	142	134	NFATC2	nuclear factor of activated T-cells 2	Human Diseases;Human Diseases;Human Diseases;Organismal Systems;Environmental Information Processing;Cellular Processes;Organismal Systems;Environmental Information Processing;Human Diseases;Organismal Systems;Organismal Systems;Organismal Systems;Organismal Systems;Organismal Systems;Organismal Systems;Organismal Systems;Environmental Information Processing	Infectious diseases;Infectious diseases;Infectious diseases;Development;Signal transduction;Cell growth and death;Endocrine system;Signal transduction;Infectious diseases;Development;Immune system;Immune system;Immune system;Immune system;Immune system;Immune system;Signal transduction	ko05166//HTLV-I infection;ko05163//Human cytomegalovirus infection;ko05167//Kaposi sarcoma-associated herpesvirus infection;ko04360//Axon guidance;ko04022//cGMP - PKG signaling pathway;ko04218//Cellular senescence;ko04921//Oxytocin signaling pathway;ko04310//Wnt signaling pathway;ko05161//Hepatitis B;ko04380//Osteoclast differentiation;ko04650//Natural killer cell mediated cytotoxicity;ko04659//T…	K17332;K17332;K17332;K17332;K17332;K17332;K17332;K17332;K17332;K17332;K17332;K17332;K17332;K17332;K17332;K17332;K17332	GO:0000790//nuclear chromatin;GO:0005634//nucleus;GO:0005654//nucleoplasm;GO:0005667//transcription factor complex;GO:0005737//cytoplasm;GO:0005829//cytosol;GO:0044798//nuclear transcription factor complex;GO:1990904//ribonucleoprotein complex	GO:0000976//transcription regulatory region sequence-specific DNA binding;GO:0000978//RNA polymerase II proximal promoter sequence-specific DNA binding;GO:0000981//DNA-binding transcription factor activity, RNA polymerase II-specific;GO:0001227//DNA-binding transcription repressor activity, RNA polymerase II-specific;GO:0001228//DNA-binding transcription activator activity, RNA polymerase II-spec…	GO:0000122//negative regulation of transcription by RNA polymerase II;GO:0001816//cytokine production;GO:0006355//regulation of transcription, DNA-templated;GO:0006974//cellular response to DNA damage stimulus;GO:0010628//positive regulation of gene expression;GO:0014904//myotube cell development;GO:0016477//cell migration;GO:0030890//positive regulation of B cell proliferation;GO:0033173//calcin…
miR-1-y	55.7966	63.4973	80.6263	10.5597	11.1876	13.3172	ncbi_100144587	2.8	2.92	3.79	6.37	7.01	7.02	-0.542857	5.79	4.31	3.52	1.53	1.35	1.41	2.8	2.92	3.79	6.37	7.01	7.02	347	149	202	128	122	134	380	372	432	1053	878	954	INPP5F	inositol polyphosphate-5-phosphatase F, transcript variant X1	Metabolism;Environmental Information Processing;Metabolism	Global and overview maps;Signal transduction;Carbohydrate metabolism	ko01100//Metabolic pathways;ko04070//Phosphatidylinositol signaling system;ko00562//Inositol phosphate metabolism	K21798;K21798;K21798	GO:0005737//cytoplasm;GO:0005769//early endosome;GO:0005905//clathrin-coated pit;GO:0030424//axon;GO:0030425//dendrite;GO:0043025//neuronal cell body;GO:0043231//intracellular membrane-bounded organelle;GO:0045334//clathrin-coated endocytic vesicle;GO:0055037//recycling endosome	GO:0034595//phosphatidylinositol phosphate 5-phosphatase activity;GO:0034596//phosphatidylinositol phosphate 4-phosphatase activity;GO:0042578//phosphoric ester hydrolase activity;GO:0042803//protein homodimerization activity;GO:0043812//phosphatidylinositol-4-phosphate phosphatase activity;GO:0052833//inositol monophosphate 4-phosphatase activity	GO:0001921//positive regulation of receptor recycling;GO:0008344//adult locomotory behavior;GO:0014898//cardiac muscle hypertrophy in response to stress;GO:0031161//phosphatidylinositol catabolic process;GO:0042532//negative regulation of tyrosine phosphorylation of STAT protein;GO:0046856//phosphatidylinositol dephosphorylation;GO:0048015//phosphatidylinositol-mediated signaling;GO:0048681//nega…
miR-1-y	55.7966	63.4973	80.6263	10.5597	11.1876	13.3172	ncbi_100151821	1.09	1.06	1.26	3.47	3.66	3.05	-0.771429	2.45	1.95	0.91	0.38	0.25	0.44	1.09	1.06	1.26	3.47	3.66	3.05	226.41	104.07	80.32	49.18	35.37	64.52	227.57	207.93	222.42	882.59	707.82	639.65	TTC14	tetratricopeptide repeat domain 14, transcript variant X1	-	-	-	-	-	GO:0003676//nucleic acid binding;GO:0005515//protein binding	-
miR-1-y	55.7966	63.4973	80.6263	10.5597	11.1876	13.3172	ncbi_100151839	3.69	4.13	4.7	9.23	9.23	8.84	-0.753702	4.43	4.42	2.78	1.52	1.38	1.89	3.69	4.13	4.7	9.23	9.23	8.84	235	135	141	112	110	158	442	464	474	1347	1021	1062	RASSF8	Ras association domain family member 8, transcript variant X1	-	-	-	-	-	-	GO:0007165//signal transduction;GO:0034334//adherens junction maintenance
miR-1-y	55.7966	63.4973	80.6263	10.5597	11.1876	13.3172	ncbi_100151976	13.8	15.69	15.45	36.44	36.19	38.7	-0.657143	23.55	22.14	16.11	14.1	10.79	16.23	13.8	15.69	15.45	36.44	36.19	38.7	1581	857	1033	1320	1091	1721	2093	2234	1972	6736	5070	5883	ALDH1L2	aldehyde dehydrogenase 1 family member L2	Metabolism	Metabolism of cofactors and vitamins	ko00670//One carbon pool by folate	K00289	GO:0005654//nucleoplasm;GO:0005739//mitochondrion	GO:0003824//catalytic activity;GO:0004029//aldehyde dehydrogenase (NAD) activity;GO:0016155//formyltetrahydrofolate dehydrogenase activity;GO:0016491//oxidoreductase activity;GO:0016620//oxidoreductase activity, acting on the aldehyde or oxo group of donors, NAD or NADP as acceptor;GO:0016742//hydroxymethyl-, formyl- and related transferase activity	GO:0009058//biosynthetic process;GO:0055114//oxidation-reduction process
miR-1-y	55.7966	63.4973	80.6263	10.5597	11.1876	13.3172	ncbi_100151997	3.92	5.34	5.53	12.72	12.6	12.62	-0.714286	7.46	7.6	3.82	3.46	2.89	4.12	3.92	5.34	5.53	12.72	12.6	12.62	287	173	140	174	165	254	343	418	415	1318	965	1075	PHF6	PHD finger protein 6	-	-	-	-	GO:0005634//nucleus;GO:0005654//nucleoplasm;GO:0005730//nucleolus	GO:0001227//DNA-binding transcription repressor activity, RNA polymerase II-specific;GO:0015631//tubulin binding;GO:0019899//enzyme binding;GO:0042393//histone binding;GO:0042826//histone deacetylase binding;GO:0043021//ribonucleoprotein complex binding;GO:0043565//sequence-specific DNA binding;GO:0046872//metal ion binding;GO:0051219//phosphoprotein binding;GO:0097110//scaffold protein binding	GO:0000122//negative regulation of transcription by RNA polymerase II;GO:0001835//blastocyst hatching
miR-1-y	55.7966	63.4973	80.6263	10.5597	11.1876	13.3172	ncbi_100152107	3.03	3.38	3.5	11.66	11.52	11.87	-0.6	6.39	5.1	2.67	1.44	0.85	1.55	3.03	3.38	3.5	11.66	11.52	11.87	478	220	191	151	96	183	512	537	498	2404	1800	2012	DNAJC13	DnaJ heat shock protein family (Hsp40) member C13, transcript variant X2	-	-	-	-	GO:0005829//cytosol;GO:0010008//endosome membrane;GO:0031901//early endosome membrane;GO:0043231//intracellular membrane-bounded organelle;GO:0071203//WASH complex	-	GO:0006898//receptor-mediated endocytosis;GO:0007032//endosome organization;GO:1902954//regulation of early endosome to recycling endosome transport;GO:2000641//regulation of early endosome to late endosome transport
miR-1-y	55.7966	63.4973	80.6263	10.5597	11.1876	13.3172	ncbi_100152303	4.45	3.61	5.32	11.63	11.52	11.25	-0.828571	5.18	4.95	3.39	14.22	11.14	14.73	4.45	3.61	5.32	11.63	11.52	11.25	80	44	50	306	259	359	155	118	156	494	371	393	ACAT2	acetyl-CoA acetyltransferase 2	Metabolism;Metabolism;Metabolism;Metabolism;Metabolism;Metabolism;Metabolism;Metabolism;Metabolism;Metabolism;Metabolism;Metabolism;Metabolism	Global and overview maps;Global and overview maps;Amino acid metabolism;Amino acid metabolism;Global and overview maps;Amino acid metabolism;Lipid metabolism;Carbohydrate metabolism;Carbohydrate metabolism;Carbohydrate metabolism;Carbohydrate metabolism;Metabolism of terpenoids and polyketides;Lipid metabolism	ko01100//Metabolic pathways;ko01200//Carbon metabolism;ko00310//Lysine degradation;ko00280//Valine, leucine and isoleucine degradation;ko01212//Fatty acid metabolism;ko00380//Tryptophan metabolism;ko00071//Fatty acid degradation;ko00620//Pyruvate metabolism;ko00640//Propanoate metabolism;ko00630//Glyoxylate and dicarboxylate metabolism;ko00650//Butanoate metabolism;ko00900//Terpenoid backbone bio…	K00626;K00626;K00626;K00626;K00626;K00626;K00626;K00626;K00626;K00626;K00626;K00626;K00626	GO:0005654//nucleoplasm;GO:0005730//nucleolus;GO:0005737//cytoplasm;GO:0005739//mitochondrion;GO:0005829//cytosol;GO:0016020//membrane;GO:0016021//integral component of membrane	GO:0003824//catalytic activity;GO:0003985//acetyl-CoA C-acetyltransferase activity;GO:0003988//acetyl-CoA C-acyltransferase activity;GO:0016740//transferase activity;GO:0016746//transferase activity, transferring acyl groups;GO:0016747//transferase activity, transferring acyl groups other than amino-acyl groups	GO:0006635//fatty acid beta-oxidation
miR-1-y	55.7966	63.4973	80.6263	10.5597	11.1876	13.3172	ncbi_100152361	2.36	2.55	2.59	7.41	7.34	7.01	-0.771429	1.38	1.47	0.93	1.01	0.93	1.12	2.36	2.55	2.59	7.41	7.34	7.01	104	64	67	107	106	134	404	409	372	1544	1161	1202	SMC4	structural maintenance of chromosomes 4, transcript variant X3	-	-	-	-	GO:0000796//condensin complex;GO:0000797//condensin core heterodimer;GO:0005634//nucleus;GO:0005694//chromosome;GO:0005829//cytosol;GO:0016607//nuclear speck	GO:0003697//single-stranded DNA binding;GO:0005515//protein binding;GO:0005524//ATP binding	GO:0007076//mitotic chromosome condensation;GO:0010032//meiotic chromosome condensation;GO:0045132//meiotic chromosome segregation;GO:0051276//chromosome organization;GO:0051383//kinetochore organization
miR-1-y	55.7966	63.4973	80.6263	10.5597	11.1876	13.3172	ncbi_100152397	2.77	3.93	3.85	10.03	12.32	12.86	-0.6	6.39	5.81	4.17	1.9	1.15	2.03	2.77	3.93	3.85	10.03	12.32	12.86	279	146.69	174	115.6	76	141	273.07	367	321.26	1213.5	1132.01	1282.03	KTN1	kinectin 1	-	-	-	-	GO:0005783//endoplasmic reticulum;GO:0016020//membrane;GO:0016021//integral component of membrane;GO:0030176//integral component of endoplasmic reticulum membrane	GO:0019894//kinesin binding	GO:0007018//microtubule-based movement;GO:0015031//protein transport
miR-1-y	55.7966	63.4973	80.6263	10.5597	11.1876	13.3172	ncbi_100152442	4.02	4.26	4.9	9.18	8.77	9.19	-0.6	8.03	6.37	4.36	2.05	1.55	2.29	4.02	4.26	4.9	9.18	8.77	9.19	900	411	466	321	262	406	1019	1011	1044	2834	2051	2333	RC3H2	ring finger and CCCH-type domains 2, transcript variant X1	-	-	-	-	GO:0009986//cell surface;GO:0016020//membrane;GO:0043231//intracellular membrane-bounded organelle	GO:0003677//DNA binding;GO:0003725//double-stranded RNA binding;GO:0003729//mRNA binding;GO:0004842//ubiquitin-protein transferase activity;GO:0035613//RNA stem-loop binding;GO:0046872//metal ion binding;GO:0061630//ubiquitin protein ligase activity	GO:0000209//protein polyubiquitination;GO:0001782//B cell homeostasis;GO:0009791//post-embryonic development;GO:0010468//regulation of gene expression;GO:0010608//posttranscriptional regulation of gene expression;GO:0016567//protein ubiquitination;GO:0035264//multicellular organism growth;GO:0042098//T cell proliferation;GO:0043029//T cell homeostasis;GO:0048286//lung alveolus development;GO:0048…
miR-1-y	55.7966	63.4973	80.6263	10.5597	11.1876	13.3172	ncbi_100152547	1.37	1.26	1.84	3.14	3.26	3.41	-0.6	1.92	2.52	2.33	1.36	1.14	1.55	1.37	1.26	1.84	3.14	3.26	3.41	68	52	80	68	62	88	111	96	126	311	245	278	LZTFL1	leucine zipper transcription factor like 1, transcript variant X2	-	-	-	-	GO:0005829//cytosol	GO:0042802//identical protein binding;GO:0044877//protein-containing complex binding	GO:1903565//negative regulation of protein localization to cilium;GO:1903568//negative regulation of protein localization to ciliary membrane
miR-1-y	55.7966	63.4973	80.6263	10.5597	11.1876	13.3172	ncbi_100152595	1.04	0.87	1.39	5.82	6.04	5.58	-0.771429	8.99	6.68	5.48	3.89	4.02	4.55	1.04	0.87	1.39	5.82	6.04	5.58	697.5	298.98	405.96	421.17	469.59	557.79	181.73	143.69	204.9	1242.75	978.17	980.74	AKAP12	A-kinase anchoring protein 12	-	-	-	-	GO:0005829//cytosol;GO:0005886//plasma membrane;GO:0098685//Schaffer collateral - CA1 synapse	GO:0008179//adenylate cyclase binding;GO:0051018//protein kinase A binding	GO:0006605//protein targeting;GO:0007165//signal transduction;GO:0007193//adenylate cyclase-inhibiting G protein-coupled receptor signaling pathway;GO:0010738//regulation of protein kinase A signaling;GO:0010739//positive regulation of protein kinase A signaling;GO:0050804//modulation of chemical synaptic transmission;GO:0090036//regulation of protein kinase C signaling
miR-1-y	55.7966	63.4973	80.6263	10.5597	11.1876	13.3172	ncbi_100152629	1.38	1.26	1.47	3.57	3.43	3.83	-0.657143	1.87	2.19	1.32	3.1	3.1	3.69	1.38	1.26	1.47	3.57	3.43	3.83	131	88	88	301	325	407	218	188	195	686	499	604	ANKS6	ankyrin repeat and sterile alpha motif domain containing 6, transcript variant X2	-	-	-	-	-	GO:0005515//protein binding	-
miR-1-y	55.7966	63.4973	80.6263	10.5597	11.1876	13.3172	ncbi_100152635	1.97	2.24	2.66	4.92	5.04	4.81	-0.714286	5.57	5.57	3.31	1.11	0.65	1.32	1.97	2.24	2.66	4.92	5.04	4.81	270	157	155	75	48	100	217	230	245	658	511	528	MPP5	membrane palmitoylated protein 5, transcript variant X1	Human Diseases;Cellular Processes;Environmental Information Processing	Infectious diseases;Cellular community - eukaryotes;Signal transduction	ko05165//Human papillomavirus infection;ko04530//Tight junction;ko04390//Hippo signaling pathway	K06091;K06091;K06091	GO:0005737//cytoplasm;GO:0005886//plasma membrane;GO:0005912//adherens junction;GO:0032991//protein-containing complex;GO:0035749//myelin sheath adaxonal region;GO:0043219//lateral loop;GO:0043220//Schmidt-Lanterman incisure	GO:0005515//protein binding;GO:0019904//protein domain specific binding	GO:0002011//morphogenesis of an epithelial sheet;GO:0007009//plasma membrane organization;GO:0010467//gene expression;GO:0032287//peripheral nervous system myelin maintenance;GO:0034613//cellular protein localization;GO:0035750//protein localization to myelin sheath abaxonal region;GO:0070830//bicellular tight junction assembly;GO:0090162//establishment of epithelial cell polarity
miR-1-y	55.7966	63.4973	80.6263	10.5597	11.1876	13.3172	ncbi_100152679	2.25	2.94	2.17	9.49	10.03	9.47	-0.885714	7.45	7.54	4.49	1.66	1.72	2.12	2.25	2.94	2.17	9.49	10.03	9.47	498	288	280	155	165	222	330	413	274	1743	1366	1412	PLCB1	phospholipase C beta 1, transcript variant X1	Metabolism;Human Diseases;Human Diseases;Environmental Information Processing;Human Diseases;Environmental Information Processing;Organismal Systems;Human Diseases;Environmental Information Processing;Human Diseases;Organismal Systems;Organismal Systems;Organismal Systems;Environmental Information Processing;Environmental Information Processing;Organismal Systems;Environmental Information Process…	Global and overview maps;Cancers;Infectious diseases;Signal transduction;Neurodegenerative diseases;Signal transduction;Immune system;Neurodegenerative diseases;Signal transduction;Endocrine and metabolic diseases;Endocrine system;Immune system;Nervous system;Signal transduction;Signal transduction;Circulatory system;Signal transduction;Endocrine system;Endocrine system;Nervous system;Immune syst…	ko01100//Metabolic pathways;ko05200//Pathways in cancer;ko05163//Human cytomegalovirus infection;ko04015//Rap1 signaling pathway;ko05016//Huntington disease;ko04020//Calcium signaling pathway;ko04062//Chemokine signaling pathway;ko05010//Alzheimer disease;ko04022//cGMP - PKG signaling pathway;ko04934//Cushing syndrome;ko04921//Oxytocin signaling pathway;ko04621//NOD-like receptor signaling pathwa…	K05858;K05858;K05858;K05858;K05858;K05858;K05858;K05858;K05858;K05858;K05858;K05858;K05858;K05858;K05858;K05858;K05858;K05858;K05858;K05858;K05858;K05858;K05858;K05858;K05858;K05858;K05858;K05858;K05858;K05858;K05858;K05858;K05858;K05858;K05858;K05858;K05858;K05858;K05858;K05858;K05858;K05858;K05858;K05858;K05858;K05858;K05858;K05858;K05858;K05858;K05858	GO:0000790//nuclear chromatin;GO:0005623//cell;GO:0005634//nucleus;GO:0005737//cytoplasm;GO:0016607//nuclear speck;GO:0032991//protein-containing complex;GO:0098794//postsynapse;GO:0098978//glutamatergic synapse;GO:0098982//GABA-ergic synapse	GO:0004435//phosphatidylinositol phospholipase C activity;GO:0005096//GTPase activator activity;GO:0005509//calcium ion binding;GO:0005516//calmodulin binding;GO:0005521//lamin binding;GO:0005546//phosphatidylinositol-4,5-bisphosphate binding;GO:0008081//phosphoric diester hydrolase activity;GO:0016787//hydrolase activity;GO:0019899//enzyme binding	GO:0000086//G2/M transition of mitotic cell cycle;GO:0006629//lipid metabolic process;GO:0007165//signal transduction;GO:0007213//G protein-coupled acetylcholine receptor signaling pathway;GO:0007215//glutamate receptor signaling pathway;GO:0007420//brain development;GO:0007613//memory;GO:0008277//regulation of G protein-coupled receptor signaling pathway;GO:0016042//lipid catabolic process;GO:00…
miR-1-y	55.7966	63.4973	80.6263	10.5597	11.1876	13.3172	ncbi_100152819	1.73	2.73	2.18	12.88	10.82	12.46	-0.771429	8.76	5.65	5.25	2.11	1.19	1.85	1.73	2.73	2.18	12.88	10.82	12.46	370	145	210	113.14	91	109	177.08	305	167.44	1797	1171.39	1455	PDE1A	phosphodiesterase 1A, transcript variant X1	Organismal Systems;Environmental Information Processing;Metabolism;Human Diseases;Organismal Systems;Organismal Systems	Sensory system;Signal transduction;Nucleotide metabolism;Substance dependence;Sensory system;Endocrine system	ko04740//Olfactory transduction;ko04020//Calcium signaling pathway;ko00230//Purine metabolism;ko05032//Morphine addiction;ko04742//Taste transduction;ko04924//Renin secretion	K13755;K13755;K13755;K13755;K13755;K13755	GO:0043025//neuronal cell body	GO:0004114//3',5'-cyclic-nucleotide phosphodiesterase activity;GO:0008081//phosphoric diester hydrolase activity;GO:0016787//hydrolase activity;GO:0046872//metal ion binding;GO:0048101//calcium- and calmodulin-regulated 3',5'-cyclic-GMP phosphodiesterase activity	GO:0007165//signal transduction
miR-1-y	55.7966	63.4973	80.6263	10.5597	11.1876	13.3172	ncbi_100152915	1.37	1.52	1.67	4.86	4.48	4.67	-0.714286	2.56	2.81	1.35	1.43	1.08	1.24	1.37	1.52	1.67	4.86	4.48	4.67	212	124	114	132	111	135	260	258	244	1038	735	808	RIMKLB	ribosomal modification protein rimK like family member B, transcript variant X6	Metabolism;Metabolism	Global and overview maps;Amino acid metabolism	ko01100//Metabolic pathways;ko00250//Alanine, aspartate and glutamate metabolism	K18310;K18310	GO:0005737//cytoplasm	GO:0000166//nucleotide binding;GO:0005524//ATP binding;GO:0016879//ligase activity, forming carbon-nitrogen bonds;GO:0046872//metal ion binding;GO:0072590//N-acetyl-L-aspartate-L-glutamate ligase activity;GO:0072591//citrate-L-glutamate ligase activity	GO:0006464//cellular protein modification process
miR-1-y	55.7966	63.4973	80.6263	10.5597	11.1876	13.3172	ncbi_100153027	0.52	0.66	0.38	1.59	1.68	1.77	-0.714286	0.78	0.47	0.39	0.4	0.35	0.41	0.52	0.66	0.38	1.59	1.68	1.77	77	29	38	55	51	63	118	142	74	453	356	413	SETBP1	SET binding protein 1, transcript variant X1	-	-	-	-	GO:0005634//nucleus;GO:0005654//nucleoplasm;GO:0005829//cytosol;GO:0016604//nuclear body	GO:0003677//DNA binding	-
miR-1-y	55.7966	63.4973	80.6263	10.5597	11.1876	13.3172	ncbi_100153138	0.82	1.04	0.96	2.63	2.56	2.38	-0.828571	1.79	1.87	1.19	0.48	0.37	0.63	0.82	1.04	0.96	2.63	2.56	2.38	137	82	88	52	43	75	145	169	139	549	405	410	OGFRL1	opioid growth factor receptor like 1, transcript variant X2	-	-	-	-	GO:0016020//membrane	GO:0004985//opioid receptor activity;GO:0038023//signaling receptor activity	GO:0038003//opioid receptor signaling pathway
miR-1-y	55.7966	63.4973	80.6263	10.5597	11.1876	13.3172	ncbi_100153257	2.88	3.83	3.84	8.55	8.36	8.18	-0.771429	5.84	4.79	3.19	1.56	1.11	1.61	2.88	3.83	3.84	8.55	8.36	8.18	662	313	345	247	190	289	737	921	828	2667	1978	2100	MMP16	matrix metallopeptidase 16	Human Diseases;Organismal Systems	Cancers;Endocrine system	ko05206//MicroRNAs in cancer;ko04928//Parathyroid hormone synthesis, secretion and action	K07996;K07996	GO:0005615//extracellular space;GO:0005887//integral component of plasma membrane;GO:0016020//membrane;GO:0016021//integral component of membrane;GO:0031012//extracellular matrix	GO:0004222//metalloendopeptidase activity;GO:0008233//peptidase activity;GO:0008237//metallopeptidase activity;GO:0008270//zinc ion binding;GO:0016787//hydrolase activity;GO:0046872//metal ion binding;GO:0070006//metalloaminopeptidase activity	GO:0001501//skeletal system development;GO:0001503//ossification;GO:0001958//endochondral ossification;GO:0006508//proteolysis;GO:0016485//protein processing;GO:0030198//extracellular matrix organization;GO:0030574//collagen catabolic process;GO:0035988//chondrocyte proliferation;GO:0048701//embryonic cranial skeleton morphogenesis;GO:0060348//bone development;GO:0097094//craniofacial suture morp…
miR-1-y	55.7966	63.4973	80.6263	10.5597	11.1876	13.3172	ncbi_100153333	0.67	0.42	0.83	1.59	1.73	1.43	-0.771429	0.58	0.54	0.22	0.41	0.16	0.33	0.67	0.42	0.83	1.59	1.73	1.43	23	13	9	16	9	21	45	29	53	167	142	129	MIPOL1	mirror-image polydactyly 1, transcript variant X1	-	-	-	-	-	-	-
miR-1-y	55.7966	63.4973	80.6263	10.5597	11.1876	13.3172	ncbi_100153342	0.83	0.93	0.76	1.67	1.93	1.88	-0.771429	1.99	2.48	1.18	0.91	0.91	1.13	0.83	0.93	0.76	1.67	1.93	1.88	247	177	140	157	169	222	232	245	179	570	498	528	GDAP2	ganglioside induced differentiation associated protein 2	-	-	-	-	-	-	GO:0032526//response to retinoic acid
miR-1-y	55.7966	63.4973	80.6263	10.5597	11.1876	13.3172	ncbi_100153430	3.2	3.96	4.44	9.22	8.62	9.14	-0.714286	5.92	5.92	4.28	2.91	2.32	3.3	3.2	3.96	4.44	9.22	8.62	9.14	220	127	152	151	130	194	269	312	314	944	669	769	NUDCD1	NudC domain containing 1, transcript variant X1	-	-	-	-	-	-	-
miR-1-y	55.7966	63.4973	80.6263	10.5597	11.1876	13.3172	ncbi_100153530	0.83	1.19	1.34	2.65	2.69	2.38	-0.714286	1.43	0.97	0.9	0.15	0.15	0.32	0.83	1.19	1.34	2.65	2.69	2.38	127	45	71	17	18	40	159	214	199	595	444	437	ZNF518A	zinc finger protein 518A, transcript variant X3	-	-	-	-	GO:0005634//nucleus	GO:0003676//nucleic acid binding	GO:0006355//regulation of transcription, DNA-templated
miR-1-y	55.7966	63.4973	80.6263	10.5597	11.1876	13.3172	ncbi_100153716	1.08	1.03	0.88	2.2	2.13	2.05	-1	1.28	1.47	0.95	1.84	1.17	1.43	1.08	1.03	0.88	2.2	2.13	2.05	65	43	46	130	89	114	123	111	85	306	225	235	UBXN2B	UBX domain protein 2B	-	-	-	-	GO:0005623//cell;GO:0031616//spindle pole centrosome	GO:0005515//protein binding	GO:0000132//establishment of mitotic spindle orientation;GO:0046604//positive regulation of mitotic centrosome separation;GO:1904780//negative regulation of protein localization to centrosome
miR-1-y	55.7966	63.4973	80.6263	10.5597	11.1876	13.3172	ncbi_100153734	2.96	3.26	3.33	8.58	9.14	8.7	-0.6	7.46	7.42	5.06	2.16	1.54	2.39	2.96	3.26	3.33	8.58	9.14	8.7	551	316	357	222	171	279	495	511	468	1746	1410	1456	PDZD8	PDZ domain containing 8	-	-	-	-	GO:0005739//mitochondrion;GO:0005789//endoplasmic reticulum membrane;GO:0016020//membrane;GO:0016021//integral component of membrane;GO:0044233//Mitochondria-associated ER Membrane	GO:0005515//protein binding;GO:0008289//lipid binding;GO:0046872//metal ion binding	GO:0006869//lipid transport;GO:0007010//cytoskeleton organization;GO:0022604//regulation of cell morphogenesis;GO:0035556//intracellular signal transduction;GO:0051560//mitochondrial calcium ion homeostasis;GO:1990456//mitochondrion-endoplasmic reticulum membrane tethering
miR-1-y	55.7966	63.4973	80.6263	10.5597	11.1876	13.3172	ncbi_100153856	1.95	2.26	2.51	4.32	4.69	5.49	-0.542857	3.38	4.94	3.3	1.29	0.62	1.3	1.95	2.26	2.51	4.32	4.69	5.49	119	93	107	64	31	68	158	179	173	416	342	437	LACC1	laccase domain containing 1, transcript variant X2	-	-	-	-	-	GO:0005507//copper ion binding	-
miR-1-y	55.7966	63.4973	80.6263	10.5597	11.1876	13.3172	ncbi_100154179	0.17	0.61	0.2	0.82	1.1	1.05	-0.657143	0.76	0.13	1.02	0.11	0.1	0.28	0.17	0.61	0.2	0.82	1.1	1.05	34.14	3.34	43.89	6.82	6.85	20.24	17.15	58.23	17.18	102.16	103.65	107.64	LOC100154179	Golgi pH regulator	-	-	-	-	GO:0005623//cell;GO:0016020//membrane;GO:0016021//integral component of membrane;GO:0032580//Golgi cisterna membrane	GO:0008308//voltage-gated anion channel activity	GO:0015698//inorganic anion transport;GO:0034220//ion transmembrane transport;GO:0043588//skin development;GO:0051452//intracellular pH reduction
miR-1-y	55.7966	63.4973	80.6263	10.5597	11.1876	13.3172	ncbi_100154199	11.83	14.31	13.34	37.82	36.14	38.4	-0.657143	35.65	27.15	18.56	6.92	5.32	7.81	11.83	14.31	13.34	37.82	36.14	38.4	3281.81	1447.93	1632.82	888.65	738.52	1134.98	2467.91	2800.28	2339.35	9584.82	6947.45	8001.47	DDR2	discoidin domain receptor tyrosine kinase 2, transcript variant X1	-	-	-	-	GO:0005886//plasma membrane;GO:0005887//integral component of plasma membrane;GO:0015629//actin cytoskeleton;GO:0016020//membrane;GO:0016021//integral component of membrane	GO:0004672//protein kinase activity;GO:0004713//protein tyrosine kinase activity;GO:0004714//transmembrane receptor protein tyrosine kinase activity;GO:0005518//collagen binding;GO:0005524//ATP binding;GO:0038062//protein tyrosine kinase collagen receptor activity	GO:0003416//endochondral bone growth;GO:0006468//protein phosphorylation;GO:0007169//transmembrane receptor protein tyrosine kinase signaling pathway;GO:0008284//positive regulation of cell proliferation;GO:0010763//positive regulation of fibroblast migration;GO:0018108//peptidyl-tyrosine phosphorylation;GO:0030199//collagen fibril organization;GO:0030500//regulation of bone mineralization;GO:003…
miR-1-y	55.7966	63.4973	80.6263	10.5597	11.1876	13.3172	ncbi_100154230	0.11	0.16	0.14	0.56	0.57	0.38	-0.771429	0.5	0.63	0.67	1.2	1.61	1.74	0.11	0.16	0.14	0.56	0.57	0.38	22	16	28	73	106	120	11	15	12	68	52	38	MMP17	matrix metallopeptidase 17	Organismal Systems	Endocrine system	ko04928//Parathyroid hormone synthesis, secretion and action	K07997	GO:0005615//extracellular space;GO:0031012//extracellular matrix	GO:0004222//metalloendopeptidase activity;GO:0008233//peptidase activity;GO:0008237//metallopeptidase activity;GO:0008270//zinc ion binding;GO:0016787//hydrolase activity;GO:0046872//metal ion binding	GO:0001822//kidney development;GO:0006508//proteolysis;GO:0030198//extracellular matrix organization;GO:0030574//collagen catabolic process;GO:0042756//drinking behavior
miR-1-y	55.7966	63.4973	80.6263	10.5597	11.1876	13.3172	ncbi_100154262	1.63	1.75	1.66	3.76	3.66	3.66	-0.811679	2.93	2.48	1.87	1.69	1.56	2.16	1.63	1.75	1.66	3.76	3.66	3.66	338	165	205.62	271.89	270.47	394.28	425.27	428	363.84	1193.81	881.02	955.58	FBXO22	F-box protein 22	-	-	-	-	GO:0005634//nucleus;GO:0005737//cytoplasm	GO:0005515//protein binding;GO:0061631//ubiquitin conjugating enzyme activity	GO:0000209//protein polyubiquitination;GO:0006913//nucleocytoplasmic transport;GO:0009267//cellular response to starvation;GO:0010830//regulation of myotube differentiation;GO:0030071//regulation of mitotic metaphase/anaphase transition;GO:0031145//anaphase-promoting complex-dependent catabolic process;GO:0032436//positive regulation of proteasomal ubiquitin-dependent protein catabolic process;GO…
miR-1-y	55.7966	63.4973	80.6263	10.5597	11.1876	13.3172	ncbi_100154284	0.04	0.08	0.06	0.19	0.22	0.31	-0.6	4.54	4.69	3.91	0.45	0.43	0.62	0.04	0.08	0.06	0.19	0.22	0.31	245	147	202	33	31	49	4	8	6	26	24	36	PRDM1	PR/SET domain 1, transcript variant X2	-	-	-	-	GO:0005634//nucleus;GO:0005737//cytoplasm	GO:0000977//RNA polymerase II regulatory region sequence-specific DNA binding;GO:0000978//RNA polymerase II proximal promoter sequence-specific DNA binding;GO:0001227//DNA-binding transcription repressor activity, RNA polymerase II-specific;GO:0003676//nucleic acid binding;GO:0003700//DNA-binding transcription factor activity;GO:0005515//protein binding;GO:0031490//chromatin DNA binding;GO:004282…	GO:0000122//negative regulation of transcription by RNA polymerase II;GO:0001701//in utero embryonic development;GO:0001763//morphogenesis of a branching structure;GO:0001892//embryonic placenta development;GO:0001893//maternal placenta development;GO:0003170//heart valve development;GO:0003279//cardiac septum development;GO:0003281//ventricular septum development;GO:0006355//regulation of transc…
miR-1-y	55.7966	63.4973	80.6263	10.5597	11.1876	13.3172	ncbi_100154295	0.18	0.3	0.16	0.65	0.42	0.56	-0.885714	1.02	0.28	0.36	0.3	0.11	0.1	0.18	0.3	0.16	0.65	0.42	0.56	34	9	16	13	6	9	8	17	7	53	28	39	FBXO16	F-box protein 16, transcript variant X1	-	-	-	-	-	-	-
miR-1-y	55.7966	63.4973	80.6263	10.5597	11.1876	13.3172	ncbi_100154314	1.15	1.54	1.53	4.21	4.29	4.28	-0.657143	3.86	4.2	2.33	0.74	0.45	0.99	1.15	1.54	1.53	4.21	4.29	4.28	248	136	137	63	48	95	166	218	174	705	534	599	SHPRH	SNF2 histone linker PHD RING helicase, transcript variant X1	-	-	-	-	GO:0000786//nucleosome;GO:0005634//nucleus	GO:0003677//DNA binding;GO:0005524//ATP binding;GO:0046872//metal ion binding;GO:0061630//ubiquitin protein ligase activity	GO:0000209//protein polyubiquitination;GO:0006334//nucleosome assembly;GO:0006974//cellular response to DNA damage stimulus
miR-1-y	55.7966	63.4973	80.6263	10.5597	11.1876	13.3172	ncbi_100154452	1.77	2.04	2.12	5.57	5.88	5.06	-0.714286	2.99	2.97	1.81	0.73	0.41	0.78	1.77	2.04	2.12	5.57	5.88	5.06	247.07	146.88	140.57	93.03	55.52	95.98	313.89	347.61	318.06	1256.67	966.4	931.52	TRIP11	thyroid hormone receptor interactor 11, transcript variant X1	-	-	-	-	-	-	-
miR-1-y	55.7966	63.4973	80.6263	10.5597	11.1876	13.3172	ncbi_100154525	4.2	4.24	3.76	8.73	8.05	8.66	-0.885714	6.13	5.72	3.81	6.11	5.57	5.17	4.2	4.24	3.76	8.73	8.05	8.66	302	161	173	403	398	383	450	431	347	1170	811	933	ATP6V0A2	ATPase H+ transporting V0 subunit a2, transcript variant X2	Metabolism;Human Diseases;Human Diseases;Cellular Processes;Metabolism;Cellular Processes;Human Diseases;Organismal Systems;Organismal Systems	Global and overview maps;Infectious diseases;Infectious diseases;Transport and catabolism;Energy metabolism;Transport and catabolism;Immune diseases;Nervous system;Excretory system	ko01100//Metabolic pathways;ko05165//Human papillomavirus infection;ko05152//Tuberculosis;ko04145//Phagosome;ko00190//Oxidative phosphorylation;ko04142//Lysosome;ko05323//Rheumatoid arthritis;ko04721//Synaptic vesicle cycle;ko04966//Collecting duct acid secretion	K02154;K02154;K02154;K02154;K02154;K02154;K02154;K02154;K02154	GO:0000220//vacuolar proton-transporting V-type ATPase, V0 domain;GO:0001669//acrosomal vesicle;GO:0005623//cell;GO:0005886//plasma membrane;GO:0016020//membrane;GO:0016021//integral component of membrane;GO:0016471//vacuolar proton-transporting V-type ATPase complex;GO:0033179//proton-transporting V-type ATPase, V0 domain;GO:0043229//intracellular organelle;GO:0048471//perinuclear region of cyto…	GO:0015078//proton transmembrane transporter activity;GO:0046961//proton-transporting ATPase activity, rotational mechanism;GO:0051117//ATPase binding	GO:0006811//ion transport;GO:0006879//cellular iron ion homeostasis;GO:0007035//vacuolar acidification;GO:0036295//cellular response to increased oxygen levels;GO:1902600//proton transmembrane transport
miR-1-y	55.7966	63.4973	80.6263	10.5597	11.1876	13.3172	ncbi_100154568	2	2.31	2.71	5.34	5.31	5.67	-0.6	4.04	3.83	2.36	1.29	0.98	1.59	2	2.31	2.71	5.34	5.31	5.67	448.02	244.6	249.42	199.1	163.92	278.49	502.28	542.67	573.66	1628.32	1228.7	1424.64	MON2	MON2 homolog, regulator of endosome-to-Golgi trafficking, transcript variant X1	-	-	-	-	-	-	GO:0015031//protein transport
miR-1-y	55.7966	63.4973	80.6263	10.5597	11.1876	13.3172	ncbi_100154585	4.32	4.22	5.87	11.11	12.03	11.56	-0.657143	9.71	12.19	5.75	2.79	2.3	2.81	4.32	4.22	5.87	11.11	12.03	11.56	358	247	187	119	105	140	339	352	398	1215	919	1030	CD2AP	CD2 associated protein	Human Diseases	Infectious diseases	ko05100//Bacterial invasion of epithelial cells	K13738	-	GO:0005515//protein binding	-
miR-1-y	55.7966	63.4973	80.6263	10.5597	11.1876	13.3172	ncbi_100154615	1.12	1.2	0.52	2.13	2.11	2.47	-0.771429	2.43	0.98	1.43	0.95	0.86	0.68	1.12	1.2	0.52	2.13	2.11	2.47	92	36	43	32	32	46	77	101	93	254	206	219	AP4S1	adaptor related protein complex 4 sigma 1 subunit	Cellular Processes	Transport and catabolism	ko04142//Lysosome	K12403	GO:0016020//membrane;GO:0043231//intracellular membrane-bounded organelle	-	GO:0006886//intracellular protein transport;GO:0015031//protein transport;GO:0016192//vesicle-mediated transport
miR-1-y	55.7966	63.4973	80.6263	10.5597	11.1876	13.3172	ncbi_100154621	3.89	4.95	5.76	18.06	16.41	16.68	-0.714286	9.57	6.93	5.92	6.28	5.56	7.12	3.89	4.95	5.76	18.06	16.41	16.68	427	179	253	389	373	502	393	468	488	2216	1527	1689	KCTD20	potassium channel tetramerization domain containing 20, transcript variant X2	-	-	-	-	GO:0005737//cytoplasm	GO:0005515//protein binding	GO:0042327//positive regulation of phosphorylation
miR-1-y	55.7966	63.4973	80.6263	10.5597	11.1876	13.3172	ncbi_100154639	4.52	5.3	5.17	12.98	13.05	13.09	-0.6	10.19	10.16	7.54	4.02	4.05	4.99	4.52	5.3	5.17	12.98	13.05	13.09	652	372	465	338	376	506	638	732	631	2260	1692	1862	PBX1	PBX homeobox 1, transcript variant X4	Human Diseases;Human Diseases;Organismal Systems	Cancers;Endocrine and metabolic diseases;Endocrine system	ko05202//Transcriptional misregulation in cancers;ko04934//Cushing syndrome;ko04927//Cortisol synthesis and secretion	K09355;K09355;K09355	GO:0005634//nucleus;GO:0005654//nucleoplasm;GO:0005667//transcription factor complex;GO:0005737//cytoplasm;GO:0090575//RNA polymerase II transcription factor complex	GO:0000977//RNA polymerase II regulatory region sequence-specific DNA binding;GO:0000978//RNA polymerase II proximal promoter sequence-specific DNA binding;GO:0001228//DNA-binding transcription activator activity, RNA polymerase II-specific;GO:0003677//DNA binding;GO:0003700//DNA-binding transcription factor activity;GO:0043565//sequence-specific DNA binding	GO:0001655//urogenital system development;GO:0001658//branching involved in ureteric bud morphogenesis;GO:0006355//regulation of transcription, DNA-templated;GO:0008284//positive regulation of cell proliferation;GO:0009887//animal organ morphogenesis;GO:0009952//anterior/posterior pattern specification;GO:0009954//proximal/distal pattern formation;GO:0010971//positive regulation of G2/M transitio…
miR-1-y	55.7966	63.4973	80.6263	10.5597	11.1876	13.3172	ncbi_100154772	0.36	0.3	0.38	1.72	1.69	1.53	-0.828571	1.15	1.75	1.16	0.57	0.56	0.5	0.36	0.3	0.38	1.72	1.69	1.53	47	40	43	32	34	33	32	26	28	191	141	138	RGS22	regulator of G protein signaling 22, transcript variant X1	-	-	-	-	GO:0005634//nucleus;GO:0005737//cytoplasm	GO:0001965//G-protein alpha-subunit binding	GO:0007088//regulation of mitotic nuclear division;GO:0009966//regulation of signal transduction;GO:0045835//negative regulation of meiotic nuclear division
miR-1-y	55.7966	63.4973	80.6263	10.5597	11.1876	13.3172	ncbi_100154832	1.08	0.91	1.06	3.35	3.46	3.45	-0.771429	1.67	1.77	0.68	0.53	0.21	0.84	1.08	0.91	1.06	3.35	3.46	3.45	115.98	71.11	46.56	42.04	21.39	93.84	163.81	125.42	133.81	648.98	501.22	544.6	THOC2	THO complex 2, transcript variant X7	Genetic Information Processing;Genetic Information Processing	Translation;Transcription	ko03013//RNA transport;ko03040//Spliceosome	K12879;K12879	GO:0000346//transcription export complex;GO:0000347//THO complex;GO:0000445//THO complex part of transcription export complex;GO:0000784//nuclear chromosome, telomeric region	GO:0003729//mRNA binding	GO:0006397//mRNA processing;GO:0006406//mRNA export from nucleus;GO:0016973//poly(A)+ mRNA export from nucleus;GO:0046784//viral mRNA export from host cell nucleus;GO:0048666//neuron development;GO:0048699//generation of neurons
miR-1-y	55.7966	63.4973	80.6263	10.5597	11.1876	13.3172	ncbi_100154890	2.83	2.94	2.47	5.79	6.6	6.11	-0.771429	3.56	3.73	3.55	3.23	3.94	3.23	2.83	2.94	2.47	5.79	6.6	6.11	114	69	108	144	190	164	204	200	150	509	442	442	TTC7B	tetratricopeptide repeat domain 7B, transcript variant X1	-	-	-	-	GO:0005829//cytosol;GO:0005886//plasma membrane	GO:0005515//protein binding	GO:0046854//phosphatidylinositol phosphorylation;GO:0072659//protein localization to plasma membrane
miR-1-y	55.7966	63.4973	80.6263	10.5597	11.1876	13.3172	ncbi_100155163	2.31	2.75	2.81	6.13	6.67	6.45	-0.6	6.32	5.84	3.2	1.34	0.91	1.38	2.31	2.75	2.81	6.13	6.67	6.45	537	292	255	154	110	189	439	491	464	1471	1208	1265	RALGAPA1	Ral GTPase activating protein catalytic alpha subunit 1, transcript variant X1	-	-	-	-	GO:0005634//nucleus;GO:0005737//cytoplasm	GO:0005096//GTPase activator activity	GO:0006355//regulation of transcription, DNA-templated;GO:0043547//positive regulation of GTPase activity;GO:0051056//regulation of small GTPase mediated signal transduction
miR-1-y	55.7966	63.4973	80.6263	10.5597	11.1876	13.3172	ncbi_100155187	1.38	1.85	1.92	4.93	4.34	4.7	-0.714286	3.63	3.53	1.7	0.89	0.5	0.67	1.38	1.85	1.92	4.93	4.34	4.7	97	53	42	32	20	28	83	102	94	357	241	282	PUS7L	pseudouridylate synthase 7 like, transcript variant X1	-	-	-	-	GO:0005634//nucleus	GO:0003723//RNA binding;GO:0009982//pseudouridine synthase activity	GO:0001522//pseudouridine synthesis;GO:0009451//RNA modification
miR-1-y	55.7966	63.4973	80.6263	10.5597	11.1876	13.3172	ncbi_100155257	3.93	4.65	5.48	16.27	18.45	17.15	-0.6	13.74	13.5	8.28	2.93	2.34	3.24	3.93	4.65	5.48	16.27	18.45	17.15	1153	645	615	346	298	433	626	705	796	3696	2980	3184	DIAPH2	diaphanous related formin 2, transcript variant X1	Cellular Processes	Cell motility	ko04810//Regulation of actin cytoskeleton	K05741	GO:0005730//nucleolus;GO:0005783//endoplasmic reticulum;GO:0043231//intracellular membrane-bounded organelle	GO:0003779//actin binding;GO:0017048//Rho GTPase binding	GO:0007015//actin filament organization;GO:0007292//female gamete generation;GO:0016043//cellular component organization;GO:0030036//actin cytoskeleton organization
miR-1-y	55.7966	63.4973	80.6263	10.5597	11.1876	13.3172	ncbi_100155462	1.54	1.82	0.8	3.17	2.77	3.61	-0.771429	1.43	1.25	2.12	0.56	0.28	0.99	1.54	1.82	0.8	3.17	2.77	3.61	63.18	31.56	91.31	34.82	18.9	70.12	154.78	172.37	68.96	391.01	258.01	363.52	SENP6	SUMO1/sentrin specific peptidase 6, transcript variant X1	-	-	-	-	GO:0005654//nucleoplasm;GO:0005829//cytosol	GO:0008233//peptidase activity;GO:0008234//cysteine-type peptidase activity;GO:0070139//SUMO-specific endopeptidase activity	GO:0006508//proteolysis;GO:0016926//protein desumoylation;GO:0070646//protein modification by small protein removal;GO:0090169//regulation of spindle assembly;GO:0090234//regulation of kinetochore assembly
miR-1-y	55.7966	63.4973	80.6263	10.5597	11.1876	13.3172	ncbi_100155613	0.14	0.1	0.08	1.25	1.23	1.35	-0.828571	0.11	0.28	0.06	0.51	0.91	0.59	0.14	0.1	0.08	1.25	1.23	1.35	14.6	22.01	7.32	95.05	182.79	124.29	43.84	29.07	21.37	460	343.97	408.81	SVEP1	sushi, von Willebrand factor type A, EGF and pentraxin domain containing 1	-	-	-	-	GO:0005615//extracellular space;GO:0005634//nucleus;GO:0005737//cytoplasm	GO:0003682//chromatin binding;GO:0005509//calcium ion binding	GO:0001945//lymph vessel development;GO:0003017//lymph circulation;GO:0008544//epidermis development;GO:0010467//gene expression;GO:0036303//lymph vessel morphogenesis;GO:0048014//Tie signaling pathway;GO:0120193//tight junction organization
miR-1-y	55.7966	63.4973	80.6263	10.5597	11.1876	13.3172	ncbi_100155780	1.5	2	1.8	4.36	4.77	4.94	-0.6	1.6	1.98	0.99	0.77	0.45	0.87	1.5	2	1.8	4.36	4.77	4.94	122	87	72	82	52	105	258	323	260	914	758	851	ATAD2	ATPase family, AAA domain containing 2, transcript variant X1	-	-	-	-	GO:0005634//nucleus;GO:0005654//nucleoplasm	GO:0003682//chromatin binding;GO:0005515//protein binding;GO:0005524//ATP binding;GO:0016887//ATPase activity;GO:0042393//histone binding	GO:0006325//chromatin organization;GO:0006355//regulation of transcription, DNA-templated;GO:0031936//negative regulation of chromatin silencing;GO:0045893//positive regulation of transcription, DNA-templated;GO:0045944//positive regulation of transcription by RNA polymerase II
miR-1-y	55.7966	63.4973	80.6263	10.5597	11.1876	13.3172	ncbi_100155782	2.39	2.62	2.35	5.7	6.54	6.14	-0.771429	2.18	1.69	1.81	2.83	3.05	3.22	2.39	2.62	2.35	5.7	6.54	6.14	89	39.7	70	147	166	198.48	204	215	176	619.57	527.06	550.55	WASF3	WAS protein family member 3, transcript variant X1	Human Diseases;Organismal Systems;Cellular Processes	Cancers;Immune system;Cellular community - eukaryotes	ko05231//Choline metabolism in cancer;ko04666//Fc gamma R-mediated phagocytosis;ko04520//Adherens junction	K06083;K06083;K06083	GO:0005856//cytoskeleton;GO:0030027//lamellipodium;GO:0098794//postsynapse;GO:0098978//glutamatergic synapse	GO:0003779//actin binding	GO:0007010//cytoskeleton organization;GO:0008360//regulation of cell shape;GO:0014003//oligodendrocyte development;GO:0030032//lamellipodium assembly;GO:0030036//actin cytoskeleton organization;GO:0031643//positive regulation of myelination;GO:0098885//modification of postsynaptic actin cytoskeleton
miR-1-y	55.7966	63.4973	80.6263	10.5597	11.1876	13.3172	ncbi_100155794	0.27	0.39	0.41	0.86	0.79	1.18	-0.6	0.84	0.65	0.6	0.17	0.05	0.17	0.27	0.39	0.41	0.86	0.79	1.18	39.76	17.69	27	11	3.75	12.41	28.74	39	36.55	111.46	77.84	126.02	LRCH2	leucine rich repeats and calponin homology domain containing 2, transcript variant X1	-	-	-	-	-	GO:0005515//protein binding	-
miR-1-y	55.7966	63.4973	80.6263	10.5597	11.1876	13.3172	ncbi_100156248	3.19	4.3	4.58	8.51	7.91	8.34	-0.714286	5.46	4.56	3.2	2.19	2.36	2.93	3.19	4.3	4.58	8.51	7.91	8.34	167	79	91	93	106	138	219	277	261	706	500	572	LOC100156248	serpin B8, transcript variant X1	-	-	-	-	GO:0005615//extracellular space;GO:0005737//cytoplasm;GO:0005829//cytosol	GO:0004867//serine-type endopeptidase inhibitor activity	GO:0010951//negative regulation of endopeptidase activity;GO:0090136//epithelial cell-cell adhesion
miR-1-y	55.7966	63.4973	80.6263	10.5597	11.1876	13.3172	ncbi_100156303	1.24	1.53	1.22	2.63	2.83	2.96	-0.714286	0.93	0.96	0.58	0.61	0.35	0.75	1.24	1.53	1.22	2.63	2.83	2.96	76	45	45	69	43	97	229	266	189	591	482	548	CDCA2	cell division cycle associated 2	-	-	-	-	GO:0005654//nucleoplasm;GO:0005694//chromosome;GO:0005829//cytosol	-	GO:0035307//positive regulation of protein dephosphorylation;GO:0051301//cell division
miR-1-y	55.7966	63.4973	80.6263	10.5597	11.1876	13.3172	ncbi_100156514	1.4	2.22	1.37	3.58	3.54	3.87	-0.771429	4.52	3.49	1.77	1.39	1.34	1.95	1.4	2.22	1.37	3.58	3.54	3.87	103.87	44.59	38.86	41.5	32.49	46.95	61.71	95.16	56.48	186.51	131.45	158.51	TMEM68	transmembrane protein 68, transcript variant X1	-	-	-	-	GO:0016020//membrane;GO:0016021//integral component of membrane	GO:0016746//transferase activity, transferring acyl groups	-
miR-1-y	55.7966	63.4973	80.6263	10.5597	11.1876	13.3172	ncbi_100156704	4.97	5.97	5.65	12.51	11.91	12.8	-0.657143	8.69	7.34	6.16	4.38	3.44	5.44	4.97	5.97	5.65	12.51	11.91	12.8	521.21	260.57	354.91	372.78	313	521.9	685.99	768.34	659.22	2089.58	1504.16	1752.88	LRRC28	leucine rich repeat containing 28, transcript variant X1	-	-	-	-	GO:0005886//plasma membrane	GO:0005515//protein binding	-
miR-1-y	55.7966	63.4973	80.6263	10.5597	11.1876	13.3172	ncbi_100156877	7.2	9.6	8.04	15.48	17.53	18.11	-0.6	16.4	13.02	11.43	6.56	4.15	6.27	7.2	9.6	8.04	15.48	17.53	18.11	1095.34	523	704	579.69	447	645	1054.01	1286.42	1020	2961.85	2304.76	2543.76	HIPK1	homeodomain interacting protein kinase 1, transcript variant X1	Cellular Processes	Cell growth and death	ko04218//Cellular senescence	K08826	GO:0005634//nucleus;GO:0005654//nucleoplasm;GO:0005737//cytoplasm;GO:0005813//centrosome;GO:0005829//cytosol;GO:0016605//PML body;GO:0016607//nuclear speck	GO:0003677//DNA binding;GO:0004672//protein kinase activity;GO:0004674//protein serine/threonine kinase activity;GO:0004713//protein tyrosine kinase activity;GO:0005524//ATP binding;GO:0016301//kinase activity	GO:0006468//protein phosphorylation;GO:0007224//smoothened signaling pathway;GO:0008284//positive regulation of cell proliferation;GO:0009952//anterior/posterior pattern specification;GO:0010803//regulation of tumor necrosis factor-mediated signaling pathway;GO:0010842//retina layer formation;GO:0016310//phosphorylation;GO:0018105//peptidyl-serine phosphorylation;GO:0018107//peptidyl-threonine ph…
miR-1-y	55.7966	63.4973	80.6263	10.5597	11.1876	13.3172	ncbi_100156897	0.44	0.36	0.26	1.72	1.77	1.76	-0.828571	0.59	0.8	0.43	0.77	0.54	0.44	0.44	0.36	0.26	1.72	1.77	1.76	63	36	44	67	46	47	70	51	54	386	302	286	STOX2	storkhead box 2, transcript variant X3	-	-	-	-	-	-	GO:0001893//maternal placenta development;GO:0006357//regulation of transcription by RNA polymerase II;GO:0009617//response to bacterium;GO:0009792//embryo development ending in birth or egg hatching
miR-1-y	55.7966	63.4973	80.6263	10.5597	11.1876	13.3172	ncbi_100156909	0.54	0.69	0.5	1.39	1.45	1.52	-0.714286	1.01	0.95	0.61	0.67	0.73	0.73	0.54	0.69	0.5	1.39	1.45	1.52	78	41.32	44	72	84	89	94	113	73	291.17	232.02	262	DUSP18	dual specificity phosphatase 18, transcript variant X2	-	-	-	-	-	GO:0004725//protein tyrosine phosphatase activity;GO:0008138//protein tyrosine/serine/threonine phosphatase activity;GO:0016787//hydrolase activity;GO:0016791//phosphatase activity;GO:0017017//MAP kinase tyrosine/serine/threonine phosphatase activity	GO:0000188//inactivation of MAPK activity;GO:0006470//protein dephosphorylation;GO:0016311//dephosphorylation;GO:0035335//peptidyl-tyrosine dephosphorylation
miR-1-y	55.7966	63.4973	80.6263	10.5597	11.1876	13.3172	ncbi_100157012	0.25	0.19	0.15	0.39	0.52	0.7	-0.771429	0.32	0.55	0.19	0.02	0.07	0.08	0.25	0.19	0.15	0.39	0.52	0.7	12	12	7	1	4	5	21	15	11	40	41	60	GDAP1	ganglioside induced differentiation associated protein 1	-	-	-	-	GO:0005739//mitochondrion;GO:0005829//cytosol;GO:0016020//membrane;GO:0016021//integral component of membrane;GO:0031307//integral component of mitochondrial outer membrane	GO:0005515//protein binding	GO:0000266//mitochondrial fission;GO:0006626//protein targeting to mitochondrion;GO:0007005//mitochondrion organization;GO:0008053//mitochondrial fusion;GO:0032526//response to retinoic acid
miR-1-y	55.7966	63.4973	80.6263	10.5597	11.1876	13.3172	ncbi_100157039	0.64	0.39	0.42	0.95	1.23	1.49	-0.714286	2.07	0.8	1.35	0.45	0.34	0.6	0.64	0.39	0.42	0.95	1.23	1.49	82.08	18.04	48	23.02	19	38	50.69	33.2	30.54	99.44	98.28	132.43	ICE2	interactor of little elongation complex ELL subunit 2, transcript variant X5	-	-	-	-	GO:0005634//nucleus;GO:0005654//nucleoplasm;GO:0005829//cytosol;GO:0008023//transcription elongation factor complex;GO:0015030//Cajal body;GO:0016604//nuclear body;GO:0035327//transcriptionally active chromatin;GO:0035363//histone locus body	-	GO:0042795//snRNA transcription by RNA polymerase II;GO:0042796//snRNA transcription by RNA polymerase III;GO:0045945//positive regulation of transcription by RNA polymerase III
miR-1-y	55.7966	63.4973	80.6263	10.5597	11.1876	13.3172	ncbi_100157042	4.33	4.15	5.76	9.97	9.97	10.9	-0.637748	10.46	8.81	6.4	2.82	2.25	3.47	4.33	4.15	5.76	9.97	9.97	10.9	472	230	282	183	158	252	452	409	499	1253	944	1121	STAM2	signal transducing adaptor molecule 2, transcript variant X1	Cellular Processes;Environmental Information Processing	Transport and catabolism;Signal transduction	ko04144//Endocytosis;ko04630//Jak-STAT signaling pathway	K04705;K04705	GO:0005654//nucleoplasm;GO:0005737//cytoplasm;GO:0005829//cytosol;GO:0043231//intracellular membrane-bounded organelle	GO:0005515//protein binding	GO:0006886//intracellular protein transport
miR-1-y	55.7966	63.4973	80.6263	10.5597	11.1876	13.3172	ncbi_100157073	4.18	3.44	3.98	8.47	8.36	8.36	-0.927634	2.2	2.43	3.18	6.91	6.8	5.92	4.18	3.44	3.98	8.47	8.36	8.36	47	30	65	206	219	200	202	156	162	499	373	405	AGT	angiotensinogen	Organismal Systems;Organismal Systems	Endocrine system;Endocrine system	ko04924//Renin secretion;ko04614//Renin-angiotensin system	K09821;K09821	GO:0005615//extracellular space	GO:0004867//serine-type endopeptidase inhibitor activity	GO:0003081//regulation of systemic arterial blood pressure by renin-angiotensin;GO:0010951//negative regulation of endopeptidase activity
miR-1-y	55.7966	63.4973	80.6263	10.5597	11.1876	13.3172	ncbi_100157120	0.99	1.04	1.2	4.43	4.83	4.96	-0.542857	1.88	3.52	2.48	3.92	3.96	4.06	0.99	1.04	1.2	4.43	4.83	4.96	68.12	68	70	192	211.23	235	80.14	76	71.05	421.19	358.2	394.11	NR4A2	nuclear receptor subfamily 4 group A member 2	Organismal Systems;Organismal Systems	Endocrine system;Endocrine system	ko04928//Parathyroid hormone synthesis, secretion and action;ko04925//Aldosterone synthesis and secretion	K08558;K08558	GO:0005634//nucleus;GO:0016607//nuclear speck	GO:0000977//RNA polymerase II regulatory region sequence-specific DNA binding;GO:0000978//RNA polymerase II proximal promoter sequence-specific DNA binding;GO:0001228//DNA-binding transcription activator activity, RNA polymerase II-specific;GO:0003677//DNA binding;GO:0003700//DNA-binding transcription factor activity;GO:0003707//steroid hormone receptor activity;GO:0004879//nuclear receptor activ…	GO:0000122//negative regulation of transcription by RNA polymerase II;GO:0001666//response to hypoxia;GO:0001764//neuron migration;GO:0001975//response to amphetamine;GO:0006351//transcription, DNA-templated;GO:0006355//regulation of transcription, DNA-templated;GO:0007399//nervous system development;GO:0008344//adult locomotory behavior;GO:0009791//post-embryonic development;GO:0010467//gene exp…
miR-1-y	55.7966	63.4973	80.6263	10.5597	11.1876	13.3172	ncbi_100157165	0.12	0.37	0.14	0.64	0.72	0.57	-0.771429	0.28	0.17	0.22	0.02	0.06	0.06	0.12	0.37	0.14	0.64	0.72	0.57	14	8	9	2	7	8	17	36	22	142	108	104	TMOD2	tropomodulin 2, transcript variant X1	-	-	-	-	GO:0005856//cytoskeleton;GO:0005865//striated muscle thin filament;GO:0030016//myofibril;GO:0045202//synapse	GO:0005523//tropomyosin binding	GO:0006936//muscle contraction;GO:0007015//actin filament organization;GO:0007270//neuron-neuron synaptic transmission;GO:0007611//learning or memory;GO:0030239//myofibril assembly;GO:0045745//positive regulation of G protein-coupled receptor signaling pathway;GO:0051694//pointed-end actin filament capping
miR-1-y	55.7966	63.4973	80.6263	10.5597	11.1876	13.3172	ncbi_100157197	10.06	11.72	10.29	26.39	29.17	29.05	-0.657143	17.42	18.6	12.85	8.31	6.2	7.81	10.06	11.72	10.29	26.39	29.17	29.05	1700	1014	1166	1127	897	1203	2209	2417	1903	7037	5864	6353	PRRC2C	proline rich coiled-coil 2C, transcript variant X15	-	-	-	-	GO:0005829//cytosol	GO:0008022//protein C-terminus binding	GO:0002244//hematopoietic progenitor cell differentiation;GO:0030154//cell differentiation
miR-1-y	55.7966	63.4973	80.6263	10.5597	11.1876	13.3172	ncbi_100157228	11.8	11.82	12.31	38.74	39.65	38.86	-0.6	16.17	13.61	13.07	21.71	20.39	21.47	11.8	11.82	12.31	38.74	39.65	38.86	1117	598	909	2254	2116	2555	1714	1690	1523	7815	6138	6595	ADAM12	ADAM metallopeptidase domain 12, transcript variant X1	-	-	-	-	GO:0005654//nucleoplasm;GO:0005886//plasma membrane;GO:0016020//membrane;GO:0016021//integral component of membrane	GO:0004222//metalloendopeptidase activity;GO:0008237//metallopeptidase activity;GO:0017124//SH3 domain binding	GO:0006508//proteolysis;GO:0007229//integrin-mediated signaling pathway;GO:0045766//positive regulation of angiogenesis
miR-1-y	55.7966	63.4973	80.6263	10.5597	11.1876	13.3172	ncbi_100157246	2.18	2.94	2.96	7.04	6.47	6.52	-0.714286	6.21	5.8	3.13	1.13	1	1.14	2.18	2.94	2.96	7.04	6.47	6.52	189	102	91	48	46	55	150	190	171	590	411	449	TBC1D15	TBC1 domain family member 15, transcript variant X2	Cellular Processes	Transport and catabolism	ko04137//Mitophagy - animal	K20168	GO:0005576//extracellular region;GO:0005737//cytoplasm	GO:0005096//GTPase activator activity;GO:0017137//Rab GTPase binding	GO:0006886//intracellular protein transport;GO:0043087//regulation of GTPase activity;GO:0090630//activation of GTPase activity
miR-1-y	55.7966	63.4973	80.6263	10.5597	11.1876	13.3172	ncbi_100157381	4.42	5.63	5.82	18.08	17.42	18.3	-0.6	11.29	9.77	8.34	14.14	12.4	16.56	4.42	5.63	5.82	18.08	17.42	18.3	329	164	232	574	544	762	291	348	322	1450	1059	1207	LIX1L	limb and CNS expressed 1 like	-	-	-	-	GO:0005737//cytoplasm	-	GO:0006914//autophagy;GO:0097352//autophagosome maturation
miR-1-y	55.7966	63.4973	80.6263	10.5597	11.1876	13.3172	ncbi_100157413	1.64	2.82	1.59	7.01	6.78	8.36	-0.771429	3.41	2.96	1.9	4.35	3.96	4.23	1.64	2.82	1.59	7.01	6.78	8.36	246.04	120.43	128.3	409.93	392.24	445.28	280.99	477.16	232.91	1384.6	1031.29	1334.49	SASH1	SAM and SH3 domain containing 1, transcript variant X1	-	-	-	-	GO:0005737//cytoplasm;GO:0032991//protein-containing complex	GO:0001965//G-protein alpha-subunit binding;GO:0005515//protein binding;GO:0008022//protein C-terminus binding;GO:0019901//protein kinase binding;GO:0031435//mitogen-activated protein kinase kinase kinase binding;GO:0060090//molecular adaptor activity	GO:0000209//protein polyubiquitination;GO:0010595//positive regulation of endothelial cell migration;GO:0010632//regulation of epithelial cell migration;GO:0031666//positive regulation of lipopolysaccharide-mediated signaling pathway;GO:0043507//positive regulation of JUN kinase activity;GO:0045766//positive regulation of angiogenesis;GO:1900044//regulation of protein K63-linked ubiquitination;GO…
miR-1-y	55.7966	63.4973	80.6263	10.5597	11.1876	13.3172	ncbi_100157585	8.79	9.96	10.86	25.08	25.6	26.37	-0.542857	13.25	12.33	8.23	13.19	10.18	12.49	8.79	9.96	10.86	25.08	25.6	26.37	1052	562	622	1456	1216	1565	1573	1674	1637	5476	4234	4731	ENTPD7	ectonucleoside triphosphate diphosphohydrolase 7, transcript variant X2	-	-	-	-	GO:0016020//membrane;GO:0016021//integral component of membrane	GO:0000166//nucleotide binding;GO:0005524//ATP binding;GO:0016787//hydrolase activity	-
miR-1-y	55.7966	63.4973	80.6263	10.5597	11.1876	13.3172	ncbi_100157658	0.14	0.09	0.26	0.42	0.58	0.34	-0.771429	0.55	0.24	0.46	0.1	0.11	0.23	0.14	0.09	0.26	0.42	0.58	0.34	23	10	20	10	6	22	11	12	17	75	67	49	DEPTOR	DEP domain containing MTOR interacting protein, transcript variant X1	Environmental Information Processing;Cellular Processes	Signal transduction;Transport and catabolism	ko04150//mTOR signaling pathway;ko04140//Autophagy - animal	K20402;K20402	-	GO:0005515//protein binding	GO:0006469//negative regulation of protein kinase activity;GO:0032007//negative regulation of TOR signaling;GO:0035556//intracellular signal transduction
miR-1-y	55.7966	63.4973	80.6263	10.5597	11.1876	13.3172	ncbi_100157683	2.33	3.04	2.82	5.41	5.55	5.66	-0.6	4.95	4.46	2.73	0.74	0.66	0.95	2.33	3.04	2.82	5.41	5.55	5.66	590.76	306.12	310.66	122.35	119.11	177.83	626.15	768.16	635.79	1772.05	1379.42	1528.71	MYO9A	myosin IXA, transcript variant X1	-	-	-	-	GO:0005623//cell;GO:0005737//cytoplasm;GO:0015629//actin cytoskeleton;GO:0016459//myosin complex;GO:0031982//vesicle	GO:0000146//microfilament motor activity;GO:0000166//nucleotide binding;GO:0003774//motor activity;GO:0003779//actin binding;GO:0005096//GTPase activator activity;GO:0005515//protein binding;GO:0005524//ATP binding;GO:0030898//actin-dependent ATPase activity;GO:0046872//metal ion binding;GO:0051015//actin filament binding	GO:0007015//actin filament organization;GO:0007165//signal transduction;GO:0030050//vesicle transport along actin filament;GO:0034329//cell junction assembly;GO:0035556//intracellular signal transduction;GO:0043547//positive regulation of GTPase activity;GO:0045198//establishment of epithelial cell apical/basal polarity
miR-1-y	55.7966	63.4973	80.6263	10.5597	11.1876	13.3172	ncbi_100157705	1.77	1.96	2.01	4.93	5.18	4.59	-0.714286	2.76	3.21	2.5	3.35	3.36	3.53	1.77	1.96	2.01	4.93	5.18	4.59	97	65	84	164	178	196	141	146	134	477	380	365	FBXO33	F-box protein 33	-	-	-	-	GO:0019005//SCF ubiquitin ligase complex	GO:0005515//protein binding	GO:0031146//SCF-dependent proteasomal ubiquitin-dependent protein catabolic process
miR-1-y	55.7966	63.4973	80.6263	10.5597	11.1876	13.3172	ncbi_100157726	2.71	3.74	2.89	8.44	8.58	8.61	-0.6	4.43	4.36	2.87	5.66	6.13	6.41	2.71	3.74	2.89	8.44	8.58	8.61	229	130	142	408	478	524	317	411	284	1203	926	1009	ETV6	ETS variant 6, transcript variant X1	Human Diseases	Cancers	ko05202//Transcriptional misregulation in cancers	K03211	GO:0005634//nucleus;GO:0005730//nucleolus;GO:0005829//cytosol	GO:0000977//RNA polymerase II regulatory region sequence-specific DNA binding;GO:0000978//RNA polymerase II proximal promoter sequence-specific DNA binding;GO:0000981//DNA-binding transcription factor activity, RNA polymerase II-specific;GO:0001227//DNA-binding transcription repressor activity, RNA polymerase II-specific;GO:0001228//DNA-binding transcription activator activity, RNA polymerase II-…	GO:0000122//negative regulation of transcription by RNA polymerase II;GO:0006355//regulation of transcription, DNA-templated;GO:0006357//regulation of transcription by RNA polymerase II;GO:0007296//vitellogenesis;GO:0022008//neurogenesis;GO:0030154//cell differentiation;GO:0045944//positive regulation of transcription by RNA polymerase II;GO:0071425//hematopoietic stem cell proliferation;GO:00971…
miR-1-y	55.7966	63.4973	80.6263	10.5597	11.1876	13.3172	ncbi_100157742	0.47	0.93	0.49	1.2	1.65	1.3	-0.657143	1.14	1.47	0.54	0.39	0.31	0.2	0.47	0.93	0.49	1.2	1.65	1.3	185.4	138.54	84.43	89.46	76.47	52.8	174.15	320.97	151.79	538.5	560.93	479.67	DGKH	diacylglycerol kinase eta	Metabolism;Environmental Information Processing;Environmental Information Processing;Human Diseases;Metabolism;Metabolism	Global and overview maps;Signal transduction;Signal transduction;Cancers;Lipid metabolism;Lipid metabolism	ko01100//Metabolic pathways;ko04072//Phospholipase D signaling pathway;ko04070//Phosphatidylinositol signaling system;ko05231//Choline metabolism in cancer;ko00564//Glycerophospholipid metabolism;ko00561//Glycerolipid metabolism	K00901;K00901;K00901;K00901;K00901;K00901	GO:0005737//cytoplasm;GO:0005768//endosome	GO:0000166//nucleotide binding;GO:0003951//NAD+ kinase activity;GO:0004143//diacylglycerol kinase activity;GO:0005524//ATP binding;GO:0016301//kinase activity;GO:0016740//transferase activity	GO:0007165//signal transduction;GO:0007205//protein kinase C-activating G protein-coupled receptor signaling pathway;GO:0016310//phosphorylation;GO:0035556//intracellular signal transduction;GO:0046339//diacylglycerol metabolic process;GO:0046473//phosphatidic acid metabolic process;GO:0046486//glycerolipid metabolic process;GO:0046834//lipid phosphorylation
miR-1-y	55.7966	63.4973	80.6263	10.5597	11.1876	13.3172	ncbi_100157743	1.36	1.87	1.51	4	4.07	4.11	-0.6	4.07	3.47	2.15	0.87	0.6	0.95	1.36	1.87	1.51	4	4.07	4.11	515	253	263	154	115	190	392	501	365	1406	1081	1181	INO80D	INO80 complex subunit D, transcript variant X1	-	-	-	-	GO:0005634//nucleus	-	-
miR-1-y	55.7966	63.4973	80.6263	10.5597	11.1876	13.3172	ncbi_100157770	0.75	0.96	0.92	2.37	2.37	2.34	-0.811679	0.76	0.68	0.4	0.21	0.2	0.27	0.75	0.96	0.92	2.37	2.37	2.34	62	32	31	24	24	34	136	165	140	526	400	430	RTKN2	rhotekin 2, transcript variant X1	-	-	-	-	GO:0005634//nucleus;GO:0005737//cytoplasm;GO:0005886//plasma membrane	-	GO:0007165//signal transduction;GO:0008284//positive regulation of cell proliferation;GO:0030097//hemopoiesis;GO:0051092//positive regulation of NF-kappaB transcription factor activity;GO:1901224//positive regulation of NIK/NF-kappaB signaling;GO:2001243//negative regulation of intrinsic apoptotic signaling pathway
miR-1-y	55.7966	63.4973	80.6263	10.5597	11.1876	13.3172	ncbi_100157793	2.39	3.34	2.21	6.5	5.82	4.26	-0.942857	3.78	4.42	3.03	2.85	2.46	3.93	2.39	3.34	2.21	6.5	5.82	4.26	147	89	97	107	90	129	177	213	167	564	383	456	PRKAB2	protein kinase AMP-activated non-catalytic subunit beta 2	Organismal Systems;Cellular Processes;Human Diseases;Organismal Systems;Organismal Systems;Environmental Information Processing;Environmental Information Processing;Environmental Information Processing;Human Diseases;Organismal Systems;Organismal Systems;Human Diseases;Organismal Systems;Organismal Systems;Organismal Systems	Environmental adaptation;Cellular community - eukaryotes;Endocrine and metabolic diseases;Endocrine system;Endocrine system;Signal transduction;Signal transduction;Signal transduction;Endocrine and metabolic diseases;Endocrine system;Aging;Cardiovascular diseases;Endocrine system;Aging;Environmental adaptation	ko04714//Thermogenesis;ko04530//Tight junction;ko04932//Non-alcoholic fatty liver disease (NAFLD);ko04921//Oxytocin signaling pathway;ko04910//Insulin signaling pathway;ko04371//Apelin signaling pathway;ko04068//FoxO signaling pathway;ko04152//AMPK signaling pathway;ko04931//Insulin resistance;ko04922//Glucagon signaling pathway;ko04211//Longevity regulating pathway - mammal;ko05410//Hypertrophic…	K07199;K07199;K07199;K07199;K07199;K07199;K07199;K07199;K07199;K07199;K07199;K07199;K07199;K07199;K07199	GO:0005634//nucleus;GO:0005737//cytoplasm;GO:0031588//nucleotide-activated protein kinase complex	GO:0004679//AMP-activated protein kinase activity;GO:0005515//protein binding;GO:0016301//kinase activity;GO:0019901//protein kinase binding;GO:0042802//identical protein binding	GO:0006468//protein phosphorylation;GO:0016310//phosphorylation;GO:0050790//regulation of catalytic activity;GO:0120162//positive regulation of cold-induced thermogenesis
miR-1-y	55.7966	63.4973	80.6263	10.5597	11.1876	13.3172	ncbi_100157949	4.72	3.97	3.55	8.65	8.02	8.06	-0.942857	6.51	5.79	5.77	9.15	7.93	8.62	4.72	3.97	3.55	8.65	8.02	8.06	246	126	208	482	451	514	403	318	255	899	632	689	GNB5	G protein subunit beta 5	Human Diseases;Environmental Information Processing;Environmental Information Processing;Human Diseases;Human Diseases;Organismal Systems;Human Diseases;Organismal Systems;Environmental Information Processing;Organismal Systems;Organismal Systems;Organismal Systems;Organismal Systems;Organismal Systems;Organismal Systems;Human Diseases;Organismal Systems	Cancers;Signal transduction;Signal transduction;Infectious diseases;Infectious diseases;Immune system;Substance dependence;Nervous system;Signal transduction;Endocrine system;Nervous system;Nervous system;Nervous system;Nervous system;Environmental adaptation;Substance dependence;Nervous system	ko05200//Pathways in cancer;ko04151//PI3K-Akt signaling pathway;ko04014//Ras signaling pathway;ko05163//Human cytomegalovirus infection;ko05167//Kaposi sarcoma-associated herpesvirus infection;ko04062//Chemokine signaling pathway;ko05034//Alcoholism;ko04723//Retrograde endocannabinoid signaling;ko04371//Apelin signaling pathway;ko04926//Relaxin signaling pathway;ko04728//Dopaminergic synapse;ko04…	K04539;K04539;K04539;K04539;K04539;K04539;K04539;K04539;K04539;K04539;K04539;K04539;K04539;K04539;K04539;K04539;K04539	GO:0005634//nucleus;GO:0005829//cytosol;GO:0005886//plasma membrane;GO:0098793//presynapse	GO:0005096//GTPase activator activity;GO:0005515//protein binding;GO:0031682//G-protein gamma-subunit binding;GO:0051087//chaperone binding	GO:0007165//signal transduction;GO:0007186//G protein-coupled receptor signaling pathway;GO:0007212//dopamine receptor signaling pathway;GO:0043547//positive regulation of GTPase activity;GO:1901386//negative regulation of voltage-gated calcium channel activity
miR-1-y	55.7966	63.4973	80.6263	10.5597	11.1876	13.3172	ncbi_100157957	0.9	1.68	1.1	4.19	3.85	3.91	-0.771429	0.42	1.03	0.56	2.05	2.17	2.37	0.9	1.68	1.1	4.19	3.85	3.91	7	10	9	48	55	63	34	60	35	194	135	149	E2F5	E2F transcription factor 5, transcript variant X1	Cellular Processes;Cellular Processes;Environmental Information Processing	Cell growth and death;Cell growth and death;Signal transduction	ko04218//Cellular senescence;ko04110//Cell cycle;ko04350//TGF-beta signaling pathway	K04682;K04682;K04682	GO:0001650//fibrillar center;GO:0005634//nucleus;GO:0005654//nucleoplasm;GO:0005667//transcription factor complex;GO:0005730//nucleolus;GO:0005737//cytoplasm;GO:0043231//intracellular membrane-bounded organelle;GO:0090575//RNA polymerase II transcription factor complex	GO:0000981//DNA-binding transcription factor activity, RNA polymerase II-specific;GO:0001216//bacterial-type RNA polymerase transcriptional activator activity, sequence-specific DNA binding;GO:0003677//DNA binding;GO:0003700//DNA-binding transcription factor activity;GO:0008134//transcription factor binding;GO:0043565//sequence-specific DNA binding;GO:0046983//protein dimerization activity	GO:0000122//negative regulation of transcription by RNA polymerase II;GO:0006355//regulation of transcription, DNA-templated;GO:0009887//animal organ morphogenesis;GO:0045893//positive regulation of transcription, DNA-templated;GO:0045944//positive regulation of transcription by RNA polymerase II;GO:0051726//regulation of cell cycle
miR-1-y	55.7966	63.4973	80.6263	10.5597	11.1876	13.3172	ncbi_100157977	3.54	4.22	4.66	8.91	9.15	9.27	-0.542857	8.64	7.74	5.44	2.64	1.61	2.5	3.54	4.22	4.66	8.91	9.15	9.27	389	206	242	148	104	162	352	389	398	1068	833	909	FNBP1L	formin binding protein 1 like, transcript variant X2	-	-	-	-	GO:0005623//cell;GO:0005737//cytoplasm;GO:0005829//cytosol;GO:0031410//cytoplasmic vesicle	GO:0005515//protein binding;GO:0051020//GTPase binding	GO:0006897//endocytosis;GO:0006900//vesicle budding from membrane;GO:0010324//membrane invagination;GO:0016050//vesicle organization;GO:0030050//vesicle transport along actin filament;GO:0051491//positive regulation of filopodium assembly;GO:0060271//cilium assembly;GO:0072583//clathrin-dependent endocytosis;GO:0097320//plasma membrane tubulation
miR-1-y	55.7966	63.4973	80.6263	10.5597	11.1876	13.3172	ncbi_100157986	0.78	1.11	0.9	2.02	1.99	2.26	-0.657143	1.44	1.48	1.16	0.69	0.47	0.95	0.78	1.11	0.9	2.02	1.99	2.26	100	59	77	68	50	103	125	161	119	381	289	356	SENP1	SUMO1/sentrin specific peptidase 1, transcript variant X4	-	-	-	-	-	GO:0008234//cysteine-type peptidase activity	GO:0006508//proteolysis
miR-1-y	55.7966	63.4973	80.6263	10.5597	11.1876	13.3172	ncbi_100158033	17.79	20.03	25.15	43.47	42.67	45.19	-0.6	49.83	42.05	26.61	10.78	7.54	13.35	17.79	20.03	25.15	43.47	42.67	45.19	2813	1363	1449	859	649	1205	2288	2427	2730	6778	5037	5813	NCKAP1	NCK associated protein 1, transcript variant X3	Cellular Processes	Cell motility	ko04810//Regulation of actin cytoskeleton	K05750	GO:0031209//SCAR complex	GO:0048365//Rac GTPase binding	GO:0000902//cell morphogenesis;GO:0010592//positive regulation of lamellipodium assembly;GO:0016477//cell migration;GO:0016601//Rac protein signal transduction;GO:0030031//cell projection assembly;GO:0030866//cortical actin cytoskeleton organization;GO:0048812//neuron projection morphogenesis;GO:2000601//positive regulation of Arp2/3 complex-mediated actin nucleation
miR-1-y	55.7966	63.4973	80.6263	10.5597	11.1876	13.3172	ncbi_100158068	1.37	1.83	1.96	4.34	3.86	3.8	-0.771429	1.99	2.26	1.85	0.91	0.69	1.01	1.37	1.83	1.96	4.34	3.86	3.8	124	83	111	77	69	105	201	243	230	750	511	552	NOVA1	NOVA alternative splicing regulator 1, transcript variant X1	-	-	-	-	GO:0005654//nucleoplasm;GO:0005730//nucleolus;GO:0043231//intracellular membrane-bounded organelle	GO:0003676//nucleic acid binding;GO:0003723//RNA binding;GO:0003729//mRNA binding;GO:0003730//mRNA 3'-UTR binding	GO:0000398//mRNA splicing, via spliceosome;GO:0051252//regulation of RNA metabolic process;GO:0120163//negative regulation of cold-induced thermogenesis
miR-1-y	55.7966	63.4973	80.6263	10.5597	11.1876	13.3172	ncbi_100158119	6.32	7.29	7.11	14.88	14.12	15.08	-0.657143	14.95	13.55	10.87	7.47	8.07	8.72	6.32	7.29	7.11	14.88	14.12	15.08	746	389	518	519	606	687	712	771	674	2043	1470	1703	SLC39A9	solute carrier family 39 member 9, transcript variant X1	-	-	-	-	GO:0016020//membrane;GO:0016021//integral component of membrane	GO:0046873//metal ion transmembrane transporter activity	GO:0030001//metal ion transport;GO:0055085//transmembrane transport
miR-1-y	55.7966	63.4973	80.6263	10.5597	11.1876	13.3172	ncbi_100158146	0.02	0	0	0.1	0.16	0.13	-0.811679	0.81	0.7	0.28	0.11	0.05	0.11	0.02	0	0	0.1	0.16	0.13	42	21	14	8	4	9	2	0	0	14	17	15	PLPPR4	phospholipid phosphatase related 4	-	-	-	-	GO:0005887//integral component of plasma membrane;GO:0016020//membrane;GO:0016021//integral component of membrane;GO:0098978//glutamatergic synapse;GO:0099061//integral component of postsynaptic density membrane	GO:0008195//phosphatidate phosphatase activity;GO:0016791//phosphatase activity;GO:0042577//lipid phosphatase activity	GO:0006644//phospholipid metabolic process;GO:0007165//signal transduction;GO:0007409//axonogenesis;GO:0046839//phospholipid dephosphorylation;GO:0048839//inner ear development
miR-1-y	55.7966	63.4973	80.6263	10.5597	11.1876	13.3172	ncbi_100158213	0.64	0.85	0.82	1.87	2.03	2.11	-0.6	1.33	1.54	1.03	1.15	1.02	1.19	0.64	0.85	0.82	1.87	2.03	2.11	92	66	71	113	112	132	106	131	116	372	308	357	AMOT	angiomotin, transcript variant X1	Cellular Processes;Environmental Information Processing	Cellular community - eukaryotes;Signal transduction	ko04530//Tight junction;ko04390//Hippo signaling pathway	K16819;K16819	GO:0001726//ruffle;GO:0005654//nucleoplasm;GO:0005884//actin filament;GO:0005886//plasma membrane;GO:0005923//bicellular tight junction;GO:0008180//COP9 signalosome;GO:0009897//external side of plasma membrane;GO:0030027//lamellipodium;GO:0030054//cell junction;GO:0030139//endocytic vesicle;GO:0031410//cytoplasmic vesicle	GO:0038023//signaling receptor activity;GO:0043532//angiostatin binding	GO:0001525//angiogenesis;GO:0001570//vasculogenesis;GO:0001701//in utero embryonic development;GO:0001702//gastrulation with mouth forming second;GO:0003365//establishment of cell polarity involved in ameboidal cell migration;GO:0006935//chemotaxis;GO:0016525//negative regulation of angiogenesis;GO:0030036//actin cytoskeleton organization;GO:0030334//regulation of cell migration;GO:0034260//negat…
miR-1-y	55.7966	63.4973	80.6263	10.5597	11.1876	13.3172	ncbi_100158241	0.5	0.39	0.42	1.35	1.07	1.18	-0.885714	0.16	0.2	0.1	0.08	0.06	0.04	0.5	0.39	0.42	1.35	1.07	1.18	9	6	6	6	6	3	65	54	53	222	141	174	SLC16A7	solute carrier family 16 member 7, transcript variant X1	-	-	-	-	GO:0005887//integral component of plasma membrane;GO:0016020//membrane;GO:0016021//integral component of membrane	GO:0008028//monocarboxylic acid transmembrane transporter activity;GO:0015129//lactate transmembrane transporter activity;GO:0050833//pyruvate transmembrane transporter activity	GO:0015718//monocarboxylic acid transport;GO:0035873//lactate transmembrane transport;GO:0055085//transmembrane transport;GO:1901475//pyruvate transmembrane transport
miR-1-y	55.7966	63.4973	80.6263	10.5597	11.1876	13.3172	ncbi_100233203	1.11	1.14	1.58	3.39	3.08	3.74	-0.6	1.75	1.84	1.6	0.89	0.97	1.97	1.11	1.14	1.58	3.39	3.08	3.74	66	26	42	44	28	57	63	60	66	305	229	259	STARD4	StAR related lipid transfer domain containing 4	-	-	-	-	GO:0005737//cytoplasm;GO:0031410//cytoplasmic vesicle	GO:0008289//lipid binding;GO:0015485//cholesterol binding;GO:0120020//intermembrane cholesterol transfer activity	GO:0010873//positive regulation of cholesterol esterification;GO:0010879//cholesterol transport involved in cholesterol storage;GO:0032367//intracellular cholesterol transport;GO:0070508//cholesterol import;GO:0070859//positive regulation of bile acid biosynthetic process
miR-1-y	55.7966	63.4973	80.6263	10.5597	11.1876	13.3172	ncbi_100233204	1.65	1.86	1.76	4.36	4.55	4.93	-0.6	1.63	1.58	1.17	1.09	0.85	0.97	1.65	1.86	1.76	4.36	4.55	4.93	152	85	106	141	120	143	351	373	312	1129	891	1049	TNIK	TRAF2 and NCK interacting kinase, transcript variant X1	-	-	-	-	GO:0005634//nucleus;GO:0005654//nucleoplasm;GO:0005737//cytoplasm;GO:0005829//cytosol;GO:0005856//cytoskeleton;GO:0016324//apical plasma membrane	GO:0004672//protein kinase activity;GO:0004674//protein serine/threonine kinase activity;GO:0005524//ATP binding;GO:0016301//kinase activity	GO:0001934//positive regulation of protein phosphorylation;GO:0006468//protein phosphorylation;GO:0007010//cytoskeleton organization;GO:0007256//activation of JNKK activity;GO:0007346//regulation of mitotic cell cycle;GO:0016310//phosphorylation;GO:0023014//signal transduction by protein phosphorylation;GO:0030033//microvillus assembly;GO:0031098//stress-activated protein kinase signaling cascade…
miR-1-y	55.7966	63.4973	80.6263	10.5597	11.1876	13.3172	ncbi_100233225	24.57	24.81	29.64	59.81	58.63	59.68	-0.714286	52.02	47.17	40.51	29.66	28.04	34.19	24.57	24.81	29.64	59.81	58.63	59.68	2479.04	1472.22	1653	1395.16	1299.79	1726.32	2054.77	1964.9	2025.84	7089.27	5201.79	6054.15	VGLL3	vestigial like family member 3	-	-	-	-	GO:0005634//nucleus	GO:0000981//DNA-binding transcription factor activity, RNA polymerase II-specific	GO:0006355//regulation of transcription, DNA-templated;GO:0006357//regulation of transcription by RNA polymerase II
miR-1-y	55.7966	63.4973	80.6263	10.5597	11.1876	13.3172	ncbi_100240724	9.04	8.64	7.15	19.09	21.16	18.23	-0.942857	43.74	32.33	28.53	18.89	16.56	20.52	9.04	8.64	7.15	19.09	21.16	18.23	833	396	558	400	368	531	269	244	203	985	912	864	SGCD	sarcoglycan delta	Human Diseases;Human Diseases;Human Diseases;Human Diseases	Cardiovascular diseases;Cardiovascular diseases;Cardiovascular diseases;Cardiovascular diseases	ko05414//Dilated cardiomyopathy (DCM);ko05410//Hypertrophic cardiomyopathy (HCM);ko05412//Arrhythmogenic right ventricular cardiomyopathy (ARVC);ko05416//Viral myocarditis	K12563;K12563;K12563;K12563	GO:0005886//plasma membrane;GO:0016010//dystrophin-associated glycoprotein complex;GO:0016011//dystroglycan complex;GO:0016012//sarcoglycan complex;GO:0016020//membrane;GO:0016021//integral component of membrane;GO:0016529//sarcoplasmic reticulum;GO:0042383//sarcolemma	-	GO:0003015//heart process;GO:0019722//calcium-mediated signaling;GO:0034629//cellular protein-containing complex localization;GO:0048738//cardiac muscle tissue development;GO:0048739//cardiac muscle fiber development;GO:0055074//calcium ion homeostasis;GO:0060047//heart contraction;GO:0060048//cardiac muscle contraction;GO:0060977//coronary vasculature morphogenesis;GO:0086003//cardiac muscle cel…
miR-1-y	55.7966	63.4973	80.6263	10.5597	11.1876	13.3172	ncbi_100270820	18.86	23.9	24.51	56.05	60.42	63.03	-0.542857	45.99	43.23	32.39	21.16	15.53	21.88	18.86	23.9	24.51	56.05	60.42	63.03	1658	881	1053	872	718	1119	1288	1596	1406	5361	4247	4776	GNG12	G protein subunit gamma 12	Human Diseases;Environmental Information Processing;Environmental Information Processing;Environmental Information Processing;Human Diseases;Cellular Processes;Human Diseases;Organismal Systems;Human Diseases;Organismal Systems;Environmental Information Processing;Organismal Systems;Organismal Systems;Organismal Systems;Organismal Systems;Organismal Systems;Organismal Systems;Human Diseases;Organ…	Cancers;Signal transduction;Signal transduction;Signal transduction;Infectious diseases;Cell motility;Infectious diseases;Immune system;Substance dependence;Nervous system;Signal transduction;Endocrine system;Nervous system;Nervous system;Nervous system;Nervous system;Environmental adaptation;Substance dependence;Nervous system	ko05200//Pathways in cancer;ko04151//PI3K-Akt signaling pathway;ko04010//MAPK signaling pathway;ko04014//Ras signaling pathway;ko05163//Human cytomegalovirus infection;ko04810//Regulation of actin cytoskeleton;ko05167//Kaposi sarcoma-associated herpesvirus infection;ko04062//Chemokine signaling pathway;ko05034//Alcoholism;ko04723//Retrograde endocannabinoid signaling;ko04371//Apelin signaling pat…	K04347;K04347;K04347;K04347;K04347;K04347;K04347;K04347;K04347;K04347;K04347;K04347;K04347;K04347;K04347;K04347;K04347;K04347;K04347	-	-	-
miR-1-y	55.7966	63.4973	80.6263	10.5597	11.1876	13.3172	ncbi_100312970	0.69	0.6	0.53	1.83	2.03	1.97	-0.828571	0.74	0.57	0.44	0.62	0.44	0.72	0.69	0.6	0.53	1.83	2.03	1.97	34	15	19	40	31	53	72	59	47	233	196	207	ELOVL6	ELOVL fatty acid elongase 6, transcript variant X1	Metabolism;Metabolism;Metabolism;Metabolism	Global and overview maps;Global and overview maps;Lipid metabolism;Lipid metabolism	ko01100//Metabolic pathways;ko01212//Fatty acid metabolism;ko00062//Fatty acid elongation;ko01040//Biosynthesis of unsaturated fatty acids	K10203;K10203;K10203;K10203	GO:0005783//endoplasmic reticulum;GO:0005789//endoplasmic reticulum membrane;GO:0016020//membrane;GO:0016021//integral component of membrane;GO:0030176//integral component of endoplasmic reticulum membrane	GO:0009922//fatty acid elongase activity;GO:0016740//transferase activity;GO:0016747//transferase activity, transferring acyl groups other than amino-acyl groups;GO:0102336//3-oxo-arachidoyl-CoA synthase activity;GO:0102337//3-oxo-cerotoyl-CoA synthase activity;GO:0102338//3-oxo-lignoceronyl-CoA synthase activity;GO:0102756//very-long-chain 3-ketoacyl-CoA synthase activity	GO:0006629//lipid metabolic process;GO:0006631//fatty acid metabolic process;GO:0006633//fatty acid biosynthetic process;GO:0006636//unsaturated fatty acid biosynthetic process;GO:0019367//fatty acid elongation, saturated fatty acid;GO:0030148//sphingolipid biosynthetic process;GO:0030497//fatty acid elongation;GO:0034625//fatty acid elongation, monounsaturated fatty acid;GO:0034626//fatty acid e…
miR-1-y	55.7966	63.4973	80.6263	10.5597	11.1876	13.3172	ncbi_100337656	3.48	3.81	4.57	11.18	11.68	11.24	-0.6	11.02	8.9	5.54	3.01	2.23	3.01	3.48	3.81	4.57	11.18	11.68	11.24	678	364	387	293	212	319	540	561	566	2009	1563	1693	ZBTB38	zinc finger and BTB domain containing 38	-	-	-	-	GO:0005634//nucleus	GO:0003676//nucleic acid binding;GO:0003677//DNA binding;GO:0003700//DNA-binding transcription factor activity;GO:0005515//protein binding	GO:0006355//regulation of transcription, DNA-templated
miR-1-y	55.7966	63.4973	80.6263	10.5597	11.1876	13.3172	ncbi_100505387	5.72	6.63	6.13	16.39	17.65	16.5	-0.657143	11.5	9.57	6.34	4.77	3.5	4.89	5.72	6.63	6.13	16.39	17.65	16.5	955	426	506	488	394	565	1001	1074	913	3582	2832	2987	DICER1	dicer 1, ribonuclease III	Human Diseases	Cancers	ko05206//MicroRNAs in cancer	K11592	GO:0005634//nucleus;GO:0005737//cytoplasm;GO:0016442//RISC complex;GO:0048471//perinuclear region of cytoplasm;GO:0070062//extracellular exosome;GO:0070578//RISC-loading complex	GO:0003676//nucleic acid binding;GO:0003723//RNA binding;GO:0003725//double-stranded RNA binding;GO:0004521//endoribonuclease activity;GO:0004525//ribonuclease III activity;GO:0004530//deoxyribonuclease I activity;GO:0005515//protein binding;GO:0005524//ATP binding;GO:0016891//endoribonuclease activity, producing 5'-phosphomonoesters;GO:0019904//protein domain specific binding;GO:0035197//siRNA b…	GO:0006309//apoptotic DNA fragmentation;GO:0006396//RNA processing;GO:0010629//negative regulation of gene expression;GO:0030422//production of siRNA involved in RNA interference;GO:0030423//targeting of mRNA for destruction involved in RNA interference;GO:0031047//gene silencing by RNA;GO:0031054//pre-miRNA processing;GO:0032720//negative regulation of tumor necrosis factor production;GO:0033168…
miR-1-y	55.7966	63.4973	80.6263	10.5597	11.1876	13.3172	ncbi_100510913	1.81	2.44	1.64	15.07	16.62	17.3	-0.714286	3.82	10.36	3.73	1.45	1.37	1.87	1.81	2.44	1.64	15.07	16.62	17.3	82.03	139.67	87.53	54.17	48.18	74.48	95.2	119.26	69.86	976.51	786.84	912.39	NEXN	nexilin F-actin binding protein, transcript variant X3	-	-	-	-	GO:0005886//plasma membrane;GO:0015629//actin cytoskeleton;GO:0030424//axon	GO:0008307//structural constituent of muscle;GO:0051015//actin filament binding;GO:0098632//cell-cell adhesion mediator activity	GO:0007156//homophilic cell adhesion via plasma membrane adhesion molecules;GO:0007411//axon guidance;GO:0009617//response to bacterium;GO:0030334//regulation of cell migration;GO:0051493//regulation of cytoskeleton organization;GO:0070593//dendrite self-avoidance
miR-1-y	55.7966	63.4973	80.6263	10.5597	11.1876	13.3172	ncbi_100511032	4.66	4.9	4.22	19.41	21.71	21.01	-0.771429	4.55	6.7	6.25	19.77	21.32	22.31	4.66	4.9	4.22	19.41	21.71	21.01	161	137	213	977	1144	1251	374	368	284	1900	1605	1688	PRELP	proline and arginine rich end leucine rich repeat protein, transcript variant X1	-	-	-	-	GO:0005615//extracellular space;GO:0062023//collagen-containing extracellular matrix	GO:0005201//extracellular matrix structural constituent;GO:0005515//protein binding;GO:0008201//heparin binding;GO:0030021//extracellular matrix structural constituent conferring compression resistance	GO:0007569//cell aging
miR-1-y	55.7966	63.4973	80.6263	10.5597	11.1876	13.3172	ncbi_100511102	0.02	0.03	0	0.54	0.71	0.61	-0.771429	1.79	1.17	1.24	1.02	0.97	1.04	0.02	0.03	0	0.54	0.71	0.61	136	56	92	108	111	129	3	6	0	118	120	115	CACNA1D	calcium voltage-gated channel subunit alpha1 D, transcript variant X14	Environmental Information Processing;Environmental Information Processing;Environmental Information Processing;Human Diseases;Cellular Processes;Environmental Information Processing;Cellular Processes;Human Diseases;Organismal Systems;Organismal Systems;Organismal Systems;Organismal Systems;Organismal Systems;Organismal Systems;Organismal Systems;Organismal Systems;Organismal Systems;Organismal S…	Signal transduction;Signal transduction;Signal transduction;Neurodegenerative diseases;Cellular community - eukaryotes;Signal transduction;Cell growth and death;Endocrine and metabolic diseases;Endocrine system;Nervous system;Circulatory system;Nervous system;Circulatory system;Nervous system;Nervous system;Nervous system;Environmental adaptation;Endocrine system;Endocrine system;Nervous system;E…	ko04010//MAPK signaling pathway;ko04024//cAMP signaling pathway;ko04020//Calcium signaling pathway;ko05010//Alzheimer disease;ko04530//Tight junction;ko04022//cGMP - PKG signaling pathway;ko04218//Cellular senescence;ko04934//Cushing syndrome;ko04921//Oxytocin signaling pathway;ko04723//Retrograde endocannabinoid signaling;ko04261//Adrenergic signaling in cardiomyocytes;ko04728//Dopaminergic syna…	K04851;K04851;K04851;K04851;K04851;K04851;K04851;K04851;K04851;K04851;K04851;K04851;K04851;K04851;K04851;K04851;K04851;K04851;K04851;K04851;K04851;K04851;K04851;K04851;K04851;K04851;K04851;K04851;K04851;K04851	GO:0005886//plasma membrane;GO:0005891//voltage-gated calcium channel complex;GO:0016020//membrane;GO:0016021//integral component of membrane;GO:0030018//Z disc;GO:0098683//cochlear hair cell ribbon synapse;GO:0099059//integral component of presynaptic active zone membrane;GO:1990454//L-type voltage-gated calcium channel complex	GO:0005216//ion channel activity;GO:0005244//voltage-gated ion channel activity;GO:0005245//voltage-gated calcium channel activity;GO:0005262//calcium channel activity;GO:0008331//high voltage-gated calcium channel activity;GO:0030506//ankyrin binding;GO:0051393//alpha-actinin binding;GO:0086059//voltage-gated calcium channel activity involved SA node cell action potential;GO:0099635//voltage-gat…	GO:0006811//ion transport;GO:0006816//calcium ion transport;GO:0007188//adenylate cyclase-modulating G protein-coupled receptor signaling pathway;GO:0007605//sensory perception of sound;GO:0034765//regulation of ion transmembrane transport;GO:0045762//positive regulation of adenylate cyclase activity;GO:0051928//positive regulation of calcium ion transport;GO:0055085//transmembrane transport;GO:0…
miR-1-y	55.7966	63.4973	80.6263	10.5597	11.1876	13.3172	ncbi_100511149	0.22	0.34	0.48	0.97	1.09	1.24	-0.542857	0.84	1.03	0.59	0.39	0.26	0.41	0.22	0.34	0.48	0.97	1.09	1.24	34	24	23	22	16	26	20	29	37	108	92	114	GLCCI1	glucocorticoid induced 1, transcript variant X1	-	-	-	-	GO:0005737//cytoplasm	-	-
miR-1-y	55.7966	63.4973	80.6263	10.5597	11.1876	13.3172	ncbi_100511175	0.19	0.07	0.07	1.35	1.68	1.42	-0.811679	0.18	0.17	0.08	0.73	0.58	0.43	0.19	0.07	0.07	1.35	1.68	1.42	9	5	4	51	44	34	21	7	7	186	175	161	GABBR2	gamma-aminobutyric acid type B receptor subunit 2	Environmental Information Processing;Environmental Information Processing;Organismal Systems;Human Diseases;Organismal Systems;Organismal Systems	Signaling molecules and interaction;Signal transduction;Endocrine system;Substance dependence;Nervous system;Sensory system	ko04080//Neuroactive ligand-receptor interaction;ko04024//cAMP signaling pathway;ko04915//Estrogen signaling pathway;ko05032//Morphine addiction;ko04727//GABAergic synapse;ko04742//Taste transduction	K04615;K04615;K04615;K04615;K04615;K04615	GO:0005886//plasma membrane;GO:0016020//membrane;GO:0016021//integral component of membrane;GO:0038039//G protein-coupled receptor heterodimeric complex	GO:0004888//transmembrane signaling receptor activity;GO:0004930//G protein-coupled receptor activity;GO:0004965//G protein-coupled GABA receptor activity	GO:0007165//signal transduction;GO:0007186//G protein-coupled receptor signaling pathway;GO:0007214//gamma-aminobutyric acid signaling pathway
miR-1-y	55.7966	63.4973	80.6263	10.5597	11.1876	13.3172	ncbi_100511271	3.28	3.86	3.89	9.27	8.58	8.4	-0.771429	7.26	7.18	4.48	1.46	1.01	2.14	3.28	3.86	3.89	9.27	8.58	8.4	365	204	211	102	79	164	359	401	366	1264	888	930	RFC1	replication factor C subunit 1, transcript variant X2	Genetic Information Processing;Genetic Information Processing;Genetic Information Processing	Replication and repair;Replication and repair;Replication and repair	ko03420//Nucleotide excision repair;ko03030//DNA replication;ko03430//Mismatch repair	K10754;K10754;K10754	GO:0005634//nucleus;GO:0005654//nucleoplasm;GO:0005663//DNA replication factor C complex;GO:0031391//Elg1 RFC-like complex	GO:0000166//nucleotide binding;GO:0003677//DNA binding;GO:0003689//DNA clamp loader activity;GO:0005524//ATP binding;GO:0061860//DNA clamp unloader activity	GO:0006260//DNA replication;GO:0006281//DNA repair;GO:0090618//DNA clamp unloading
miR-1-y	55.7966	63.4973	80.6263	10.5597	11.1876	13.3172	ncbi_100511285	0.17	0.24	0.27	0.79	1.05	0.74	-0.714286	0.42	0.16	0.59	2.7	3.29	3.56	0.17	0.24	0.27	0.79	1.05	0.74	9	2	14	91	111	130	9	11	11	49	48	41	SLC7A4	solute carrier family 7 member 4	-	-	-	-	GO:0016020//membrane;GO:0016021//integral component of membrane	GO:0022857//transmembrane transporter activity	GO:0055085//transmembrane transport
miR-1-y	55.7966	63.4973	80.6263	10.5597	11.1876	13.3172	ncbi_100511353	0.33	0.3	0.31	0.64	0.69	0.65	-0.771429	0.1	0.14	0.15	0.07	0.12	0.09	0.33	0.3	0.31	0.64	0.69	0.65	9	7	12	8	15	12	64	55	51	150	124	126	ADAMTS12	ADAM metallopeptidase with thrombospondin type 1 motif 12	-	-	-	-	-	GO:0004222//metalloendopeptidase activity;GO:0008233//peptidase activity;GO:0008237//metallopeptidase activity	GO:0006508//proteolysis
miR-1-y	55.7966	63.4973	80.6263	10.5597	11.1876	13.3172	ncbi_100511406	4.94	4.12	5.06	9.79	10.62	10.75	-0.6	8.32	11	6.67	5.24	5.3	5.84	4.94	4.12	5.06	9.79	10.62	10.75	399	294	291	335	363	417	532	420	439	1234	1034	1124	VEZF1	vascular endothelial zinc finger 1, transcript variant X4	-	-	-	-	GO:0005634//nucleus;GO:0005654//nucleoplasm	GO:0000977//RNA polymerase II regulatory region sequence-specific DNA binding;GO:0001228//DNA-binding transcription activator activity, RNA polymerase II-specific;GO:0003676//nucleic acid binding	GO:0001525//angiogenesis;GO:0001885//endothelial cell development;GO:0045603//positive regulation of endothelial cell differentiation;GO:0045944//positive regulation of transcription by RNA polymerase II
miR-1-y	55.7966	63.4973	80.6263	10.5597	11.1876	13.3172	ncbi_100511477	2.62	3.07	2.65	9.56	9.33	9.52	-0.771429	6.42	6.26	3.08	2.22	1.41	2.09	2.62	3.07	2.65	9.56	9.33	9.52	410	226	189	198	137	209	379	418	323	1685	1250	1378	TRAK2	trafficking kinesin protein 2, transcript variant X3	Metabolism;Organismal Systems	Global and overview maps;Nervous system	ko01100//Metabolic pathways;ko04727//GABAergic synapse	K15374;K15374	GO:0005623//cell;GO:0005737//cytoplasm;GO:0005739//mitochondrion;GO:0030425//dendrite;GO:0031410//cytoplasmic vesicle;GO:0032839//dendrite cytoplasm;GO:1904115//axon cytoplasm	GO:0005102//signaling receptor binding;GO:0017022//myosin binding;GO:0050811//GABA receptor binding	GO:0006605//protein targeting;GO:0008089//anterograde axonal transport;GO:0008104//protein localization;GO:0022008//neurogenesis;GO:0047496//vesicle transport along microtubule;GO:0048311//mitochondrion distribution;GO:0098957//anterograde axonal transport of mitochondrion;GO:0098972//anterograde dendritic transport of mitochondrion
miR-1-y	55.7966	63.4973	80.6263	10.5597	11.1876	13.3172	ncbi_100511693	20.98	21.14	22.15	67.95	63.6	68.4	-0.6	38.56	38.03	29.44	34.06	31.81	36.77	20.98	21.14	22.15	67.95	63.6	68.4	1385	776	1002	1705	1727	2090	1705	1612	1512	6738	4782	5577	MSRB3	methionine sulfoxide reductase B3, transcript variant X1	-	-	-	-	GO:0005737//cytoplasm	GO:0016491//oxidoreductase activity;GO:0016671//oxidoreductase activity, acting on a sulfur group of donors, disulfide as acceptor;GO:0033743//peptide-methionine (R)-S-oxide reductase activity;GO:0046872//metal ion binding	GO:0006979//response to oxidative stress;GO:0030091//protein repair;GO:0055114//oxidation-reduction process
miR-1-y	55.7966	63.4973	80.6263	10.5597	11.1876	13.3172	ncbi_100511993	11.29	14.17	11.83	25.68	26.54	28.03	-0.6	18.41	17.85	10.86	7.91	5.44	8.43	11.29	14.17	11.83	25.68	26.54	28.03	1290	750	775	798	619	967	1775	2155	1660	5150	3989	4616	CNOT1	CCR4-NOT transcription complex subunit 1, transcript variant X1	Genetic Information Processing	Folding, sorting and degradation	ko03018//RNA degradation	K12604	GO:0000932//P-body;GO:0005829//cytosol;GO:0030014//CCR4-NOT complex;GO:0030015//CCR4-NOT core complex	GO:0004535//poly(A)-specific ribonuclease activity;GO:0019904//protein domain specific binding;GO:0030331//estrogen receptor binding;GO:0042974//retinoic acid receptor binding;GO:0060090//molecular adaptor activity;GO:0070016//armadillo repeat domain binding	GO:0000122//negative regulation of transcription by RNA polymerase II;GO:0006417//regulation of translation;GO:0010606//positive regulation of cytoplasmic mRNA processing body assembly;GO:0017148//negative regulation of translation;GO:0033147//negative regulation of intracellular estrogen receptor signaling pathway;GO:0035195//gene silencing by miRNA;GO:0048387//negative regulation of retinoic ac…
miR-1-y	55.7966	63.4973	80.6263	10.5597	11.1876	13.3172	ncbi_100512051	4.48	6.26	8.1	17.77	18.02	17.54	-0.714286	10.51	15.12	9.09	4.9	3.53	3.88	4.48	6.26	8.1	17.77	18.02	17.54	225	158	153	116	91	118	206	239.14	264	862.03	678.43	742	ERGIC2	ERGIC and golgi 2	-	-	-	-	GO:0005634//nucleus;GO:0005730//nucleolus;GO:0005737//cytoplasm;GO:0005783//endoplasmic reticulum;GO:0005794//Golgi apparatus;GO:0030134//COPII-coated ER to Golgi transport vesicle;GO:0030173//integral component of Golgi membrane;GO:0030176//integral component of endoplasmic reticulum membrane;GO:0043231//intracellular membrane-bounded organelle	-	GO:0006888//ER to Golgi vesicle-mediated transport;GO:0006890//retrograde vesicle-mediated transport, Golgi to ER
miR-1-y	55.7966	63.4973	80.6263	10.5597	11.1876	13.3172	ncbi_100512158	0.27	0.43	0.38	0.92	0.84	1.05	-0.657143	0.99	0.72	0.74	0.25	0.12	0.35	0.27	0.43	0.38	0.92	0.84	1.05	79	33	56	28	14	44	49	72	57	200.62	139	189	MSH3	mutS homolog 3	Human Diseases;Human Diseases;Human Diseases;Genetic Information Processing	Cancers;Cancers;Drug resistance;Replication and repair	ko05200//Pathways in cancer;ko05210//Colorectal cancer;ko01524//Platinum drug resistance;ko03430//Mismatch repair	K08736;K08736;K08736;K08736	GO:0005634//nucleus;GO:0032300//mismatch repair complex;GO:0032302//MutSbeta complex	GO:0000166//nucleotide binding;GO:0003677//DNA binding;GO:0003697//single-stranded DNA binding;GO:0005524//ATP binding;GO:0008094//DNA-dependent ATPase activity;GO:0019899//enzyme binding;GO:0030983//mismatched DNA binding;GO:0032135//DNA insertion or deletion binding;GO:0032139//dinucleotide insertion or deletion binding;GO:0032142//single guanine insertion binding;GO:0032181//dinucleotide repea…	GO:0000710//meiotic mismatch repair;GO:0000735//removal of nonhomologous ends;GO:0006281//DNA repair;GO:0006298//mismatch repair;GO:0006312//mitotic recombination;GO:0006974//cellular response to DNA damage stimulus;GO:0007131//reciprocal meiotic recombination;GO:0016447//somatic recombination of immunoglobulin gene segments;GO:0043111//replication fork arrest;GO:0043570//maintenance of DNA repea…
miR-1-y	55.7966	63.4973	80.6263	10.5597	11.1876	13.3172	ncbi_100512321	0.08	0.15	0.19	0.84	1.05	1.04	-0.6	0.16	0.17	0.15	0.13	0.07	0.11	0.08	0.15	0.19	0.84	1.05	1.04	13.35	8.29	11.78	15.14	9.24	13.91	14.99	25.98	30.43	189.38	182.34	195.5	SOGA3	SOGA family member 3, transcript variant X1	-	-	-	-	GO:0005615//extracellular space;GO:0016020//membrane;GO:0016021//integral component of membrane	-	GO:0010506//regulation of autophagy
miR-1-y	55.7966	63.4973	80.6263	10.5597	11.1876	13.3172	ncbi_100512405	1.45	1.68	1.77	3.84	3.81	3.33	-0.771429	1.8	1.88	1.3	0.6	0.34	0.49	1.45	1.68	1.77	3.84	3.81	3.33	112	67.23	76.99	51.95	32	48	203.43	221.43	209.1	655.72	492.92	467.69	GCC2	GRIP and coiled-coil domain containing 2	-	-	-	-	GO:0005654//nucleoplasm;GO:0005794//Golgi apparatus;GO:0005829//cytosol	-	GO:0006622//protein targeting to lysosome;GO:0031023//microtubule organizing center organization;GO:0034067//protein localization to Golgi apparatus;GO:0034499//late endosome to Golgi transport;GO:0070861//regulation of protein exit from endoplasmic reticulum;GO:0071955//recycling endosome to Golgi transport;GO:0090161//Golgi ribbon formation
miR-1-y	55.7966	63.4973	80.6263	10.5597	11.1876	13.3172	ncbi_100512427	8.54	8.09	8.5	29.3	30.4	29.82	-0.771429	26.91	22.16	16.68	22.11	18.37	24.96	8.54	8.09	8.5	29.3	30.4	29.82	1113	524	661	1279	1144.75	1631	801	709.65	671	3342	2626.73	2801	CLMP	CXADR like membrane protein, transcript variant X1	-	-	-	-	GO:0005881//cytoplasmic microtubule;GO:0016020//membrane;GO:0016021//integral component of membrane	-	-
miR-1-y	55.7966	63.4973	80.6263	10.5597	11.1876	13.3172	ncbi_100512547	2.52	2.39	3.81	7.87	7.59	7.59	-0.811679	5.5	6.02	2.49	1.23	0.71	1.49	2.52	2.39	3.81	7.87	7.59	7.59	284	172	120	97	50	107	292	276	340	1048	784	841	UBA6	ubiquitin like modifier activating enzyme 6, transcript variant X1	Genetic Information Processing	Folding, sorting and degradation	ko04120//Ubiquitin mediated proteolysis	K10699	-	-	-
miR-1-y	55.7966	63.4973	80.6263	10.5597	11.1876	13.3172	ncbi_100512746	1.8	2.04	2.16	5.68	6.12	6.14	-0.542857	7.03	6.13	2.95	1.7	1.33	2.18	1.8	2.04	2.16	5.68	6.12	6.14	487	245	195	164	139	239	281	300	284	1080	879	953	PANK3	pantothenate kinase 3, transcript variant X1	Metabolism;Metabolism	Global and overview maps;Metabolism of cofactors and vitamins	ko01100//Metabolic pathways;ko00770//Pantothenate and CoA biosynthesis	K09680;K09680	GO:0005634//nucleus;GO:0005737//cytoplasm;GO:0005829//cytosol	GO:0004594//pantothenate kinase activity;GO:0005524//ATP binding;GO:0016301//kinase activity;GO:0019842//vitamin binding;GO:0042803//protein homodimerization activity;GO:1905502//acetyl-CoA binding	GO:0015937//coenzyme A biosynthetic process;GO:0016310//phosphorylation
miR-1-y	55.7966	63.4973	80.6263	10.5597	11.1876	13.3172	ncbi_100512804	0.57	0.39	0.38	1.13	1.04	1.82	-0.828571	0.23	0.39	0.24	0.42	0.42	0.45	0.57	0.39	0.38	1.13	1.04	1.82	10	11	9	18	16	23	44	40	29	122	106	155	FAM185A	family with sequence similarity 185 member A, transcript variant X1	-	-	-	-	GO:0005829//cytosol	-	-
miR-1-y	55.7966	63.4973	80.6263	10.5597	11.1876	13.3172	ncbi_100512894	0.64	0.67	0.78	2.56	2.63	2.3	-0.714286	1.51	1.37	1.12	0.61	0.34	0.27	0.64	0.67	0.78	2.56	2.63	2.3	93	49	66.8	52	32	26	88.82	89	92	439	340	324	PLEKHH2	pleckstrin homology, MyTH4 and FERM domain containing H2, transcript variant X1	-	-	-	-	GO:0005654//nucleoplasm;GO:0005737//cytoplasm;GO:0005829//cytosol;GO:0005856//cytoskeleton;GO:0005886//plasma membrane;GO:0016604//nuclear body;GO:0030027//lamellipodium;GO:0030864//cortical actin cytoskeleton	GO:0003779//actin binding;GO:0042802//identical protein binding	GO:0030835//negative regulation of actin filament depolymerization
miR-1-y	55.7966	63.4973	80.6263	10.5597	11.1876	13.3172	ncbi_100513028	2.56	2.66	3.48	7.07	7.51	6.76	-0.714286	5.07	5.58	4.25	2.56	1.56	1.85	2.56	2.66	3.48	7.07	7.51	6.76	114	78	89	62	49	60	103	114	141	411	331	343	MRPL1	mitochondrial ribosomal protein L1, transcript variant X8	Genetic Information Processing	Translation	ko03010//Ribosome	K02863	GO:0005739//mitochondrion;GO:0005840//ribosome;GO:0015934//large ribosomal subunit;GO:0030686//90S preribosome	GO:0003723//RNA binding;GO:0003735//structural constituent of ribosome	GO:0000470//maturation of LSU-rRNA;GO:0006412//translation
miR-1-y	55.7966	63.4973	80.6263	10.5597	11.1876	13.3172	ncbi_100513064	3	2.73	2.63	6.34	6.47	6.85	-0.771429	2.96	2.58	2.25	1.82	1.39	2.01	3	2.73	2.63	6.34	6.47	6.85	300	157	204	237	185	295	690	694	567	2091	1622	1739	BNC2	basonuclin 2, transcript variant X3	-	-	-	-	GO:0005634//nucleus;GO:0005654//nucleoplasm	GO:0003676//nucleic acid binding;GO:0003677//DNA binding	GO:0003416//endochondral bone growth;GO:0043586//tongue development;GO:0060021//roof of mouth development;GO:0060485//mesenchyme development
miR-1-y	55.7966	63.4973	80.6263	10.5597	11.1876	13.3172	ncbi_100513084	12.46	12.78	11.39	32.46	33.72	34.98	-0.714286	11.26	10.15	10.87	26.29	29.56	30.25	12.46	12.78	11.39	32.46	33.72	34.98	413	210	419	1406	1740	1871	1070	1029	806	3558	2792	3131	CSF1	colony stimulating factor 1	Environmental Information Processing;Environmental Information Processing;Environmental Information Processing;Environmental Information Processing;Environmental Information Processing;Organismal Systems;Environmental Information Processing;Organismal Systems;Human Diseases	Signal transduction;Signal transduction;Signaling molecules and interaction;Signal transduction;Signal transduction;Development;Signal transduction;Immune system;Immune diseases	ko04151//PI3K-Akt signaling pathway;ko04010//MAPK signaling pathway;ko04060//Cytokine-cytokine receptor interaction;ko04014//Ras signaling pathway;ko04015//Rap1 signaling pathway;ko04380//Osteoclast differentiation;ko04668//TNF signaling pathway;ko04640//Hematopoietic cell lineage;ko05323//Rheumatoid arthritis	K05453;K05453;K05453;K05453;K05453;K05453;K05453;K05453;K05453	GO:0005615//extracellular space;GO:0005886//plasma membrane;GO:0016020//membrane;GO:0016021//integral component of membrane;GO:0016604//nuclear body;GO:0048471//perinuclear region of cytoplasm;GO:1990682//CSF1-CSF1R complex	GO:0005125//cytokine activity;GO:0005157//macrophage colony-stimulating factor receptor binding;GO:0008083//growth factor activity;GO:0042802//identical protein binding;GO:0042803//protein homodimerization activity	GO:0001954//positive regulation of cell-matrix adhesion;GO:0002158//osteoclast proliferation;GO:0002931//response to ischemia;GO:0003006//developmental process involved in reproduction;GO:0007169//transmembrane receptor protein tyrosine kinase signaling pathway;GO:0008284//positive regulation of cell proliferation;GO:0010628//positive regulation of gene expression;GO:0010744//positive regulation …
miR-1-y	55.7966	63.4973	80.6263	10.5597	11.1876	13.3172	ncbi_100513238	1.79	1.22	1.64	3.68	3.42	4.76	-0.771429	2.31	4.19	2.39	1.68	0.84	1.81	1.79	1.22	1.64	3.68	3.42	4.76	26.01	99.35	25.72	26.34	14.28	32.1	45.54	29.02	35.05	258.71	322.03	359.62	SLC25A36	solute carrier family 25 member 36	-	-	-	-	GO:0016020//membrane;GO:0016021//integral component of membrane	GO:0015218//pyrimidine nucleotide transmembrane transporter activity;GO:0022857//transmembrane transporter activity	GO:0055085//transmembrane transport;GO:1990519//pyrimidine nucleotide import into mitochondrion
miR-1-y	55.7966	63.4973	80.6263	10.5597	11.1876	13.3172	ncbi_100513410	3.85	3.96	4.88	8.64	10.07	9.55	-0.6	5.36	11.18	6.05	3.7	3.1	4.32	3.85	3.96	4.88	8.64	10.07	9.55	149.01	179.13	160.69	143.55	129.87	189.62	241.86	233.6	257.99	660.93	583.99	601.3	SS18	SS18, nBAF chromatin remodeling complex subunit	Human Diseases	Cancers	ko05202//Transcriptional misregulation in cancers	K15623	GO:0005634//nucleus;GO:0005881//cytoplasmic microtubule;GO:0016514//SWI/SNF complex;GO:0071564//npBAF complex	GO:0003713//transcription coactivator activity;GO:0030374//nuclear receptor transcription coactivator activity	GO:0000226//microtubule cytoskeleton organization;GO:0000902//cell morphogenesis;GO:0007010//cytoskeleton organization;GO:0035556//intracellular signal transduction;GO:0042493//response to drug;GO:0045893//positive regulation of transcription, DNA-templated;GO:0045944//positive regulation of transcription by RNA polymerase II;GO:0048013//ephrin receptor signaling pathway;GO:0097150//neuronal stem…
miR-1-y	55.7966	63.4973	80.6263	10.5597	11.1876	13.3172	ncbi_100513441	4.87	5.73	5.47	12.99	13.48	14.06	-0.6	10.51	11.18	5.84	3.18	2.19	3.49	4.87	5.73	5.47	12.99	13.48	14.06	413	253	219	173	129	215	433	474	405	1397	1098	1244	ATF2	activating transcription factor 2, transcript variant X1	Environmental Information Processing;Environmental Information Processing;Human Diseases;Organismal Systems;Human Diseases;Human Diseases;Human Diseases;Environmental Information Processing;Human Diseases;Human Diseases;Human Diseases;Organismal Systems;Human Diseases;Organismal Systems;Organismal Systems;Organismal Systems;Organismal Systems;Environmental Information Processing;Organismal System…	Signal transduction;Signal transduction;Infectious diseases;Environmental adaptation;Infectious diseases;Infectious diseases;Cancers;Signal transduction;Infectious diseases;Endocrine and metabolic diseases;Substance dependence;Circulatory system;Infectious diseases;Endocrine system;Endocrine system;Nervous system;Endocrine system;Signal transduction;Endocrine system;Endocrine system;Aging;Endocri…	ko04151//PI3K-Akt signaling pathway;ko04010//MAPK signaling pathway;ko05166//HTLV-I infection;ko04714//Thermogenesis;ko05163//Human cytomegalovirus infection;ko05169//Epstein-Barr virus infection;ko05203//Viral carcinogenesis;ko04022//cGMP - PKG signaling pathway;ko05164//Influenza A;ko04934//Cushing syndrome;ko05034//Alcoholism;ko04261//Adrenergic signaling in cardiomyocytes;ko05161//Hepatitis B…	K04450;K04450;K04450;K04450;K04450;K04450;K04450;K04450;K04450;K04450;K04450;K04450;K04450;K04450;K04450;K04450;K04450;K04450;K04450;K04450;K04450;K04450;K04450;K04450;K04450;K04450	GO:0005634//nucleus;GO:0005654//nucleoplasm;GO:0005737//cytoplasm;GO:0005741//mitochondrial outer membrane;GO:0016020//membrane;GO:0035861//site of double-strand break	GO:0000977//RNA polymerase II regulatory region sequence-specific DNA binding;GO:0000978//RNA polymerase II proximal promoter sequence-specific DNA binding;GO:0000987//proximal promoter sequence-specific DNA binding;GO:0001102//RNA polymerase II activating transcription factor binding;GO:0001228//DNA-binding transcription activator activity, RNA polymerase II-specific;GO:0003676//nucleic acid bin…	GO:0003151//outflow tract morphogenesis;GO:0006355//regulation of transcription, DNA-templated;GO:0006357//regulation of transcription by RNA polymerase II;GO:0006970//response to osmotic stress;GO:0006974//cellular response to DNA damage stimulus;GO:0010628//positive regulation of gene expression;GO:0016525//negative regulation of angiogenesis;GO:0016573//histone acetylation;GO:0031573//intra-S …
miR-1-y	55.7966	63.4973	80.6263	10.5597	11.1876	13.3172	ncbi_100513627	1.11	1.56	1.6	4.65	5.08	4.78	-0.6	3.51	3.57	2.56	1.06	0.69	1.08	1.11	1.56	1.6	4.65	5.08	4.78	457	265	274	177	124	186	283	375	333	1405	1118	1167	USF3	upstream transcription factor family member 3	-	-	-	-	-	GO:0046983//protein dimerization activity	GO:0010719//negative regulation of epithelial to mesenchymal transition
miR-1-y	55.7966	63.4973	80.6263	10.5597	11.1876	13.3172	ncbi_100513770	0	0.01	0.03	0.15	0.16	0.15	-0.666737	0.16	0.08	0.07	0.15	0.03	0.25	0	0.01	0.03	0.15	0.16	0.15	8	2	3	11	4	20	0	1	3	27.27	27	21	SLC16A10	solute carrier family 16 member 10, transcript variant X1	Organismal Systems;Organismal Systems	Endocrine system;Digestive system	ko04919//Thyroid hormone signaling pathway;ko04974//Protein digestion and absorption	K08187;K08187	GO:0005887//integral component of plasma membrane;GO:0016020//membrane;GO:0016021//integral component of membrane;GO:0030054//cell junction;GO:0043231//intracellular membrane-bounded organelle	GO:0015173//aromatic amino acid transmembrane transporter activity;GO:0015349//thyroid hormone transmembrane transporter activity	GO:0006590//thyroid hormone generation;GO:0015801//aromatic amino acid transport;GO:0055085//transmembrane transport;GO:0070327//thyroid hormone transport;GO:0070460//thyroid-stimulating hormone secretion
miR-1-y	55.7966	63.4973	80.6263	10.5597	11.1876	13.3172	ncbi_100513772	1.23	1.61	1.49	3.58	3.77	3.4	-0.771429	3.17	3.49	1.97	0.49	0.33	0.5	1.23	1.61	1.49	3.58	3.77	3.4	170	93	98	33	22	35	140	178	139	499	408	389	ZNF280D	zinc finger protein 280D, transcript variant X2	-	-	-	-	GO:0005634//nucleus	GO:0003676//nucleic acid binding;GO:0003677//DNA binding;GO:0003700//DNA-binding transcription factor activity	GO:0006355//regulation of transcription, DNA-templated
miR-1-y	55.7966	63.4973	80.6263	10.5597	11.1876	13.3172	ncbi_100513982	3.03	2.9	2.6	7.79	8.58	8.52	-0.828571	1.53	1.48	1.98	5.44	4.19	5.8	3.03	2.9	2.6	7.79	8.58	8.52	34	19	42	151	133	191	152	111	102	476	393	421	LOC100513982	retinol dehydrogenase 12-like, transcript variant X2	-	-	-	-	GO:0016020//membrane;GO:0016021//integral component of membrane	-	-
miR-1-y	55.7966	63.4973	80.6263	10.5597	11.1876	13.3172	ncbi_100513988	3.2	3.19	4.51	8.39	9.6	10.11	-0.6	4.73	5.51	3.11	1.95	3.6	3.58	3.2	3.19	4.51	8.39	9.6	10.11	372.73	252.16	237.04	216.26	427.45	446.81	573.37	535.77	682.94	1830.81	1592.37	1818.32	ERC1	ELKS/RAB6-interacting/CAST family member 1, transcript variant X8	Environmental Information Processing	Signal transduction	ko04064//NF-kappa B signaling pathway	K16072	GO:0005813//centrosome;GO:0008385//IkappaB kinase complex;GO:0036064//ciliary basal body	-	GO:0007252//I-kappaB phosphorylation
miR-1-y	55.7966	63.4973	80.6263	10.5597	11.1876	13.3172	ncbi_100514020	0.61	0.75	0.91	2.22	2.15	2.2	-0.714286	1.6	1.37	0.97	0.77	0.49	0.95	0.61	0.75	0.91	2.22	2.15	2.2	68.23	33.76	39.39	45.84	31.55	64.02	58.94	67.7	73.8	260.28	191.63	212.5	RGS17	regulator of G protein signaling 17, transcript variant X3	-	-	-	-	-	-	-
miR-1-y	55.7966	63.4973	80.6263	10.5597	11.1876	13.3172	ncbi_100514030	3.73	4.44	3.84	9.8	7.83	8.93	-0.771429	3.81	2.29	4.39	10.94	12.16	12.83	3.73	4.44	3.84	9.8	7.83	8.93	101	39	107	387	473	523	221	249	199	695	427	532	SLC25A22	solute carrier family 25 member 22, transcript variant X2	-	-	-	-	GO:0005743//mitochondrial inner membrane;GO:0016020//membrane;GO:0016021//integral component of membrane	GO:0005313//L-glutamate transmembrane transporter activity;GO:0015183//L-aspartate transmembrane transporter activity;GO:0022857//transmembrane transporter activity	GO:0015810//aspartate transmembrane transport;GO:0015813//L-glutamate transmembrane transport;GO:0043490//malate-aspartate shuttle;GO:0055085//transmembrane transport;GO:0070778//L-aspartate transmembrane transport
miR-1-y	55.7966	63.4973	80.6263	10.5597	11.1876	13.3172	ncbi_100514101	1.72	1.98	2.29	4.17	4.03	3.91	-0.771429	5.13	3.89	2.93	1.25	0.72	1.27	1.72	1.98	2.29	4.17	4.03	3.91	388	166	209	132	81	151	296	314	332	876	645	682	RBM12B	RNA binding motif protein 12B, transcript variant X1	-	-	-	-	GO:0016020//membrane;GO:0016021//integral component of membrane	GO:0003676//nucleic acid binding;GO:0003723//RNA binding	-
miR-1-y	55.7966	63.4973	80.6263	10.5597	11.1876	13.3172	ncbi_100514654	2.35	2.34	2.79	5.62	5.94	5.72	-0.657143	6.4	5.69	4.98	3.55	3.02	3.7	2.35	2.34	2.79	5.62	5.94	5.72	355	181	263	273	250	322	291	273	290	855	683	717	EYA3	EYA transcriptional coactivator and phosphatase 3, transcript variant X2	-	-	-	-	GO:0005634//nucleus;GO:0005654//nucleoplasm;GO:0005667//transcription factor complex;GO:0005813//centrosome	GO:0004721//phosphoprotein phosphatase activity;GO:0004725//protein tyrosine phosphatase activity;GO:0016787//hydrolase activity;GO:0046872//metal ion binding	GO:0006302//double-strand break repair;GO:0006470//protein dephosphorylation;GO:0007275//multicellular organism development;GO:0010212//response to ionizing radiation;GO:0016576//histone dephosphorylation;GO:0030154//cell differentiation;GO:0035335//peptidyl-tyrosine dephosphorylation;GO:0045739//positive regulation of DNA repair;GO:0048856//anatomical structure development;GO:2001240//negative r…
miR-1-y	55.7966	63.4973	80.6263	10.5597	11.1876	13.3172	ncbi_100514713	7.98	10.15	8.79	18.34	17.6	19.18	-0.657143	17.95	16.07	12.28	7.23	4.87	6.97	7.98	10.15	8.79	18.34	17.6	19.18	1165	599	766	648	479	713	1174	1406	1090	3267	2381	2810	AP1G1	adaptor related protein complex 1 gamma 1 subunit, transcript variant X1	Cellular Processes	Transport and catabolism	ko04142//Lysosome	K12391	GO:0005737//cytoplasm;GO:0005794//Golgi apparatus;GO:0005829//cytosol;GO:0016020//membrane;GO:0030117//membrane coat;GO:0030121//AP-1 adaptor complex;GO:0030136//clathrin-coated vesicle;GO:0031410//cytoplasmic vesicle;GO:0043231//intracellular membrane-bounded organelle;GO:0055037//recycling endosome	GO:0017137//Rab GTPase binding;GO:0019894//kinesin binding;GO:0030742//GTP-dependent protein binding	GO:0006886//intracellular protein transport;GO:0015031//protein transport;GO:0016192//vesicle-mediated transport;GO:0035646//endosome to melanosome transport;GO:0043323//positive regulation of natural killer cell degranulation;GO:0045954//positive regulation of natural killer cell mediated cytotoxicity;GO:0090160//Golgi to lysosome transport
miR-1-y	55.7966	63.4973	80.6263	10.5597	11.1876	13.3172	ncbi_100514786	0.01	0.04	0	0.13	0.13	0.09	-0.927634	0.3	0.19	0.21	0.03	0.06	0.07	0.01	0.04	0	0.13	0.13	0.09	38	12	23	5	11	13	3	11	1	45	33	23	LOC100514786	ATP-binding cassette sub-family A member 13, transcript variant X1	Environmental Information Processing	Membrane transport	ko02010//ABC transporters	K05647	GO:0016020//membrane;GO:0016021//integral component of membrane	GO:0000166//nucleotide binding;GO:0005524//ATP binding;GO:0016887//ATPase activity;GO:0042626//ATPase activity, coupled to transmembrane movement of substances	GO:0055085//transmembrane transport
miR-1-y	55.7966	63.4973	80.6263	10.5597	11.1876	13.3172	ncbi_100514879	0.89	0.98	1.09	2.57	2.57	2.54	-0.753702	1.44	1.79	1.35	1.58	1.19	1.79	0.89	0.98	1.09	2.57	2.57	2.54	89	60	75	130	104	167	118	124	123	420	317	345	ABI2	abl interactor 2, transcript variant X1	Cellular Processes	Cell motility	ko04810//Regulation of actin cytoskeleton	K05751	GO:0030027//lamellipodium	GO:0005515//protein binding;GO:0017124//SH3 domain binding	GO:0008154//actin polymerization or depolymerization
miR-1-y	55.7966	63.4973	80.6263	10.5597	11.1876	13.3172	ncbi_100514918	0.2	0.28	0.2	0.55	0.45	0.62	-0.724714	0.38	0.28	0.56	0.73	0.8	0.95	0.2	0.28	0.2	0.55	0.45	0.62	27.65	11.67	39.15	74.35	87.99	110	32.5	43	27.69	110.6	69	103.47	TSPOAP1	TSPO associated protein 1, transcript variant X5	-	-	-	-	GO:0005737//cytoplasm;GO:0005739//mitochondrion;GO:0045202//synapse	GO:0005515//protein binding;GO:0030156//benzodiazepine receptor binding	-
miR-1-y	55.7966	63.4973	80.6263	10.5597	11.1876	13.3172	ncbi_100515013	3.45	2.45	3.75	8.02	7.09	8.02	-0.724714	6.41	6.22	3.71	2.8	2.44	2.87	3.45	2.45	3.75	8.02	7.09	8.02	143	80	79	87	82	101	174	116	159	493	330	405	PHAX	phosphorylated adaptor for RNA export	Genetic Information Processing	Translation	ko03013//RNA transport	K14291	GO:0005634//nucleus;GO:0005654//nucleoplasm;GO:0005737//cytoplasm;GO:0005813//centrosome	-	GO:0006408//snRNA export from nucleus
miR-1-y	55.7966	63.4973	80.6263	10.5597	11.1876	13.3172	ncbi_100515024	1.01	1.15	1.44	3.02	2.98	3.21	-0.6	2.99	2.95	1.97	0.68	0.35	0.97	1.01	1.15	1.44	3.02	2.98	3.21	114	56	67	33	20	49	82	96	102	315	231	270	TMEM67	transmembrane protein 67, transcript variant X1	-	-	-	-	GO:0005789//endoplasmic reticulum membrane;GO:0005813//centrosome;GO:0016020//membrane;GO:0016021//integral component of membrane;GO:0030659//cytoplasmic vesicle membrane;GO:0035869//ciliary transition zone;GO:0036038//MKS complex;GO:0060170//ciliary membrane	GO:0031005//filamin binding;GO:0051082//unfolded protein binding	GO:0010826//negative regulation of centrosome duplication;GO:0030433//ubiquitin-dependent ERAD pathway;GO:0060271//cilium assembly
miR-1-y	55.7966	63.4973	80.6263	10.5597	11.1876	13.3172	ncbi_100515136	1.8	2.34	1.87	5.38	5.66	5.64	-0.657143	4.61	4.15	2.76	1.44	0.83	1.21	1.8	2.34	1.87	5.38	5.66	5.64	579	300	327	251	155	237	515	625	450	1850	1483	1594	ASXL2	additional sex combs like 2, transcriptional regulator, transcript variant X2	-	-	-	-	GO:0000790//nuclear chromatin;GO:0035517//PR-DUB complex	GO:0003677//DNA binding;GO:0003682//chromatin binding;GO:0042975//peroxisome proliferator activated receptor binding	GO:0006351//transcription, DNA-templated;GO:0006355//regulation of transcription, DNA-templated;GO:0009887//animal organ morphogenesis;GO:0045944//positive regulation of transcription by RNA polymerase II
miR-1-y	55.7966	63.4973	80.6263	10.5597	11.1876	13.3172	ncbi_100515277	2.36	2.88	2.74	9.88	10.5	9.7	-0.771429	4	4.83	2.89	1.78	1.74	3.23	2.36	2.88	2.74	9.88	10.5	9.7	116	82	81	73	77	147	157	180	150	797	638	637	IFT80	intraflagellar transport 80, transcript variant X1	-	-	-	-	GO:0005813//centrosome;GO:0005929//cilium;GO:0030992//intraciliary transport particle B	GO:0005515//protein binding	GO:0060271//cilium assembly
miR-1-y	55.7966	63.4973	80.6263	10.5597	11.1876	13.3172	ncbi_100515279	3.5	3.93	4.97	9.89	9.96	10.2	-0.542857	8.35	8.78	5.27	1.79	1.29	1.45	3.5	3.93	4.97	9.89	9.96	10.2	444	229	223	121	95	115	313	363	391	1300	910	1053	ZNF148	zinc finger protein 148, transcript variant X2	-	-	-	-	GO:0005634//nucleus;GO:0005654//nucleoplasm;GO:0005794//Golgi apparatus	GO:0000978//RNA polymerase II proximal promoter sequence-specific DNA binding;GO:0001227//DNA-binding transcription repressor activity, RNA polymerase II-specific;GO:0003676//nucleic acid binding;GO:0003700//DNA-binding transcription factor activity;GO:0043565//sequence-specific DNA binding;GO:0044212//transcription regulatory region DNA binding	GO:0000122//negative regulation of transcription by RNA polymerase II;GO:0007276//gamete generation;GO:0010629//negative regulation of gene expression;GO:0045892//negative regulation of transcription, DNA-templated;GO:0045944//positive regulation of transcription by RNA polymerase II
miR-1-y	55.7966	63.4973	80.6263	10.5597	11.1876	13.3172	ncbi_100515345	0.03	0.01	0	0.52	0.56	0.69	-0.771429	0.4	0.16	0.17	0.23	0.17	0.38	0.03	0.01	0	0.52	0.56	0.69	17	4	7	14	11	26	3	1	0	61.12	50.12	67	LOC100515345	C-X-C chemokine receptor type 2	Environmental Information Processing;Cellular Processes;Organismal Systems;Environmental Information Processing	Signaling molecules and interaction;Transport and catabolism;Immune system;Signal transduction	ko04060//Cytokine-cytokine receptor interaction;ko04144//Endocytosis;ko04062//Chemokine signaling pathway;ko04072//Phospholipase D signaling pathway	K04175;K04175;K04175;K04175	GO:0005623//cell;GO:0009897//external side of plasma membrane;GO:0016020//membrane;GO:0016021//integral component of membrane	GO:0004930//G protein-coupled receptor activity;GO:0016493//C-C chemokine receptor activity;GO:0016494//C-X-C chemokine receptor activity;GO:0019956//chemokine binding;GO:0019957//C-C chemokine binding	GO:0006935//chemotaxis;GO:0006955//immune response;GO:0007165//signal transduction;GO:0007186//G protein-coupled receptor signaling pathway;GO:0007204//positive regulation of cytosolic calcium ion concentration;GO:0019722//calcium-mediated signaling;GO:0030593//neutrophil chemotaxis;GO:0060326//cell chemotaxis;GO:0070098//chemokine-mediated signaling pathway
miR-1-y	55.7966	63.4973	80.6263	10.5597	11.1876	13.3172	ncbi_100515423	2.27	2.91	2.76	7.35	7.41	7.3	-0.771429	6.26	5.9	4.21	2.7	2.34	2.91	2.27	2.91	2.76	7.35	7.41	7.3	410	223	264	246	231	302	336	405	344	1328	1014	1084	MED14	mediator complex subunit 14, transcript variant X1	Organismal Systems	Endocrine system	ko04919//Thyroid hormone signaling pathway	K15156	GO:0005634//nucleus;GO:0016592//mediator complex;GO:0070847//core mediator complex	GO:0003712//transcription coregulator activity;GO:0003713//transcription coactivator activity	GO:0006357//regulation of transcription by RNA polymerase II;GO:0006367//transcription initiation from RNA polymerase II promoter;GO:0019827//stem cell population maintenance;GO:0045893//positive regulation of transcription, DNA-templated;GO:0045944//positive regulation of transcription by RNA polymerase II;GO:1903506//regulation of nucleic acid-templated transcription
miR-1-y	55.7966	63.4973	80.6263	10.5597	11.1876	13.3172	ncbi_100515499	14.05	17.58	16.66	32.16	31.14	34.1	-0.657143	44.41	42.66	25.56	13.12	10.38	15.71	14.05	17.58	16.66	32.16	31.14	34.1	2529	1395	1360	1027	875	1383	1821	2118	1805	5002	3669	4363	DDX6	DEAD-box helicase 6, transcript variant X1	Genetic Information Processing	Folding, sorting and degradation	ko03018//RNA degradation	K12614	GO:0000932//P-body;GO:0005634//nucleus;GO:0005737//cytoplasm;GO:0005829//cytosol;GO:0010494//cytoplasmic stress granule;GO:0016442//RISC complex;GO:0036464//cytoplasmic ribonucleoprotein granule	GO:0000166//nucleotide binding;GO:0003676//nucleic acid binding;GO:0003723//RNA binding;GO:0003724//RNA helicase activity;GO:0003729//mRNA binding;GO:0004386//helicase activity;GO:0005524//ATP binding;GO:0016787//hydrolase activity;GO:0019904//protein domain specific binding	GO:0019074//viral RNA genome packaging;GO:0019827//stem cell population maintenance;GO:0033962//cytoplasmic mRNA processing body assembly;GO:0034063//stress granule assembly;GO:0045665//negative regulation of neuron differentiation
miR-1-y	55.7966	63.4973	80.6263	10.5597	11.1876	13.3172	ncbi_100515639	0.12	0.07	0.14	0.53	0.6	0.6	-0.637748	0.02	0.04	0.02	0.03	0	0.04	0.12	0.07	0.14	0.53	0.6	0.6	2	2	2	4	0	5	27	13	25	133	115	125	PCDH19	protocadherin 19, transcript variant X4	-	-	-	-	GO:0005886//plasma membrane;GO:0005887//integral component of plasma membrane;GO:0016020//membrane;GO:0016021//integral component of membrane	GO:0005509//calcium ion binding	GO:0007155//cell adhesion;GO:0007156//homophilic cell adhesion via plasma membrane adhesion molecules;GO:0007420//brain development
miR-1-y	55.7966	63.4973	80.6263	10.5597	11.1876	13.3172	ncbi_100515801	0.29	0.21	0.21	0.52	0.64	0.45	-0.927634	0.34	0.42	0.4	0.09	0.08	0.09	0.29	0.21	0.21	0.52	0.64	0.45	35	25	39	13	12	15	67	45	41	146.91	138	104	MAP10	microtubule associated protein 10	-	-	-	-	-	-	-
miR-1-y	55.7966	63.4973	80.6263	10.5597	11.1876	13.3172	ncbi_100515849	14.21	17.43	21.28	39.46	36.63	37.53	-0.714286	27.4	27.45	15.79	8.31	6.25	9.41	14.21	17.43	21.28	39.46	36.63	37.53	1213	642	682	507	443	626	1422	1670	1678	4604	3309	3729	YME1L1	YME1 like 1 ATPase, transcript variant X1	-	-	-	-	-	-	-
miR-1-y	55.7966	63.4973	80.6263	10.5597	11.1876	13.3172	ncbi_100515962	8.72	10.51	11.28	22.61	21.42	21.25	-0.771429	20.17	19.09	14.02	7.43	5.71	7.5	8.72	10.51	11.28	22.61	21.42	21.25	1036	548	684	523	437	600	1007	1141	1100	3114	2217	2401	CDK14	cyclin dependent kinase 14, transcript variant X1	Human Diseases	Cancers	ko05202//Transcriptional misregulation in cancers	K08821	GO:0000308//cytoplasmic cyclin-dependent protein kinase holoenzyme complex;GO:0005634//nucleus;GO:0005654//nucleoplasm;GO:0005737//cytoplasm;GO:0005829//cytosol;GO:0005886//plasma membrane	GO:0000166//nucleotide binding;GO:0004672//protein kinase activity;GO:0004674//protein serine/threonine kinase activity;GO:0004693//cyclin-dependent protein serine/threonine kinase activity;GO:0005524//ATP binding;GO:0030332//cyclin binding	GO:0000086//G2/M transition of mitotic cell cycle;GO:0006468//protein phosphorylation;GO:0051726//regulation of cell cycle;GO:0060828//regulation of canonical Wnt signaling pathway
miR-1-y	55.7966	63.4973	80.6263	10.5597	11.1876	13.3172	ncbi_100516092	2.56	2.56	3.32	6.32	5.54	6.18	-0.753702	3.93	2.96	2.55	1.36	1.46	1.73	2.56	2.56	3.32	6.32	5.54	6.18	118	51	73	57	65	82	174	163	189	519	346	420	GNPDA2	glucosamine-6-phosphate deaminase 2, transcript variant X2	Metabolism;Metabolism	Global and overview maps;Carbohydrate metabolism	ko01100//Metabolic pathways;ko00520//Amino sugar and nucleotide sugar metabolism	K02564;K02564	GO:0005737//cytoplasm;GO:0016020//membrane;GO:0016021//integral component of membrane	GO:0004342//glucosamine-6-phosphate deaminase activity;GO:0016787//hydrolase activity;GO:0042802//identical protein binding	GO:0005975//carbohydrate metabolic process;GO:0006043//glucosamine catabolic process;GO:0006044//N-acetylglucosamine metabolic process;GO:0006046//N-acetylglucosamine catabolic process;GO:0006048//UDP-N-acetylglucosamine biosynthetic process;GO:0019262//N-acetylneuraminate catabolic process
miR-1-y	55.7966	63.4973	80.6263	10.5597	11.1876	13.3172	ncbi_100516129	1.78	3.38	4.23	10.06	9.52	9.44	-0.771429	4.54	5.35	2.48	1.24	0.41	0.96	1.78	3.38	4.23	10.06	9.52	9.44	422.89	273.79	225.55	153.11	58.98	148.68	394.19	706.48	743.57	2434.12	1842.77	1913.72	QSER1	glutamine and serine rich 1, transcript variant X4	-	-	-	-	-	-	-
miR-1-y	55.7966	63.4973	80.6263	10.5597	11.1876	13.3172	ncbi_100516224	0.11	0.11	0.06	0.34	0.28	0.39	-0.811679	0.25	0.34	0.33	0.49	0.53	0.42	0.11	0.11	0.06	0.34	0.28	0.39	15	12	19	41	48	40	15	14	7	56	36	54	ABHD15	abhydrolase domain containing 15	-	-	-	-	-	GO:0016788//hydrolase activity, acting on ester bonds	GO:0044255//cellular lipid metabolic process
miR-1-y	55.7966	63.4973	80.6263	10.5597	11.1876	13.3172	ncbi_100516260	0.25	0.13	0.24	1.16	1.16	1.3	-0.753702	4.29	4.28	4.76	5.91	5.98	5.89	0.25	0.13	0.24	1.16	1.16	1.3	118	67	122	223	246	254	15	7	13	87	67	80	ALKAL2	ALK and LTK ligand 2, transcript variant X1	-	-	-	-	-	GO:0030298//receptor signaling protein tyrosine kinase activator activity;GO:0030971//receptor tyrosine kinase binding	GO:0010976//positive regulation of neuron projection development;GO:0061098//positive regulation of protein tyrosine kinase activity;GO:0070374//positive regulation of ERK1 and ERK2 cascade;GO:0070378//positive regulation of ERK5 cascade
miR-1-y	55.7966	63.4973	80.6263	10.5597	11.1876	13.3172	ncbi_100516424	0.73	0.64	0.38	1.33	1.29	1.43	-0.828571	0.71	0.97	1.32	0.65	0.28	0.5	0.73	0.64	0.38	1.33	1.29	1.43	17	14	30	20	10	17	42	39	21	105	76	94	LOC100516424	uncharacterized LOC100516424, transcript variant X1	-	-	-	-	-	-	-
miR-1-y	55.7966	63.4973	80.6263	10.5597	11.1876	13.3172	ncbi_100516523	4.14	4.17	4.7	12.35	12.76	13.13	-0.542857	5.39	6.19	4.45	5.23	3.6	5.01	4.14	4.17	4.7	12.35	12.76	13.13	181	125	139	237	173	256	310	300	302	1156	925	995	ARL15	ADP ribosylation factor like GTPase 15, transcript variant X1	-	-	-	-	-	GO:0000166//nucleotide binding;GO:0005525//GTP binding	-
miR-1-y	55.7966	63.4973	80.6263	10.5597	11.1876	13.3172	ncbi_100516578	10.4	10.01	10	21.23	20.81	22.72	-0.828571	3.94	6	3.92	7.48	8.1	8.16	10.4	10.01	10	21.23	20.81	22.72	255	224	242	675	790	834	1521	1374	1230	3782	2811	3329	CCDC80	coiled-coil domain containing 80	-	-	-	-	GO:0005604//basement membrane;GO:0005614//interstitial matrix;GO:0031012//extracellular matrix	GO:0001968//fibronectin binding;GO:0005539//glycosaminoglycan binding;GO:0008201//heparin binding	GO:0009617//response to bacterium;GO:0010811//positive regulation of cell-substrate adhesion;GO:0030198//extracellular matrix organization
miR-1-y	55.7966	63.4973	80.6263	10.5597	11.1876	13.3172	ncbi_100516629	2.93	3.62	2.9	6.76	6.91	6.28	-0.885714	2.64	4.65	2.8	4.78	4.66	4.73	2.93	3.62	2.9	6.76	6.91	6.28	79.98	77.25	79.79	200.44	203.9	226.15	200.17	232.67	160.81	547.91	430.75	427.42	GAR1	GAR1 ribonucleoprotein, transcript variant X1	Genetic Information Processing	Translation	ko03008//Ribosome biogenesis in eukaryotes	K11128	GO:0000784//nuclear chromosome, telomeric region;GO:0001650//fibrillar center;GO:0005634//nucleus;GO:0005654//nucleoplasm;GO:0005697//telomerase holoenzyme complex;GO:0005730//nucleolus;GO:0031429//box H/ACA snoRNP complex;GO:0090661//box H/ACA telomerase RNP complex	GO:0003723//RNA binding;GO:0034513//box H/ACA snoRNA binding;GO:0070034//telomerase RNA binding	GO:0000454//snoRNA guided rRNA pseudouridine synthesis;GO:0001522//pseudouridine synthesis;GO:0006364//rRNA processing;GO:0007004//telomere maintenance via telomerase;GO:0042254//ribosome biogenesis
miR-1-y	55.7966	63.4973	80.6263	10.5597	11.1876	13.3172	ncbi_100516638	1.88	1.85	2.18	4.81	5.3	5.32	-0.6	5.14	5.8	3.44	1.01	0.72	1.2	1.88	1.85	2.18	4.81	5.3	5.32	272	174	176	79	58	103	228	213	228	699	586	645	ZCCHC6	zinc finger CCHC-type containing 6, transcript variant X1	-	-	-	-	GO:0005654//nucleoplasm;GO:0005737//cytoplasm;GO:0005829//cytosol	GO:0003676//nucleic acid binding;GO:0008270//zinc ion binding;GO:0016779//nucleotidyltransferase activity;GO:0035198//miRNA binding;GO:0050265//RNA uridylyltransferase activity;GO:0070569//uridylyltransferase activity	GO:0010526//negative regulation of transposition, RNA-mediated;GO:0010586//miRNA metabolic process;GO:0031054//pre-miRNA processing;GO:0031123//RNA 3'-end processing;GO:0071076//RNA 3' uridylation
miR-1-y	55.7966	63.4973	80.6263	10.5597	11.1876	13.3172	ncbi_100516653	0.4	0.43	0.21	0.78	1.02	0.94	-0.771429	0.2	0.29	0.17	0.5	0.31	0.27	0.4	0.43	0.21	0.78	1.02	0.94	14	9	9	33	39	39	47	38	15	182	137	149	CCDC170	coiled-coil domain containing 170, transcript variant X1	-	-	-	-	-	-	-
miR-1-y	55.7966	63.4973	80.6263	10.5597	11.1876	13.3172	ncbi_100516772	0.57	0.76	0.6	1.98	2.02	1.82	-0.771429	0.88	1.14	0.56	0.21	0.17	0.14	0.57	0.76	0.6	1.98	2.02	1.82	52	39	32	17	15	13	76	95	67	320	248	243	RBM41	RNA binding motif protein 41, transcript variant X2	-	-	-	-	-	GO:0003676//nucleic acid binding;GO:0003723//RNA binding	-
miR-1-y	55.7966	63.4973	80.6263	10.5597	11.1876	13.3172	ncbi_100517152	8.49	8.54	8.93	23.35	25.18	25.81	-0.542857	28.01	34.26	24.1	11.94	12.91	14.39	8.49	8.54	8.93	23.35	25.18	25.81	913	640	765	556	634	761	643	611	556	2125	1703	1892	MEIS1	Meis homeobox 1, transcript variant X4	-	-	-	-	GO:0005634//nucleus;GO:0005667//transcription factor complex	GO:0000978//RNA polymerase II proximal promoter sequence-specific DNA binding;GO:0000981//DNA-binding transcription factor activity, RNA polymerase II-specific;GO:0001228//DNA-binding transcription activator activity, RNA polymerase II-specific;GO:0003677//DNA binding;GO:0003682//chromatin binding;GO:0043565//sequence-specific DNA binding	GO:0001525//angiogenesis;GO:0002089//lens morphogenesis in camera-type eye;GO:0006355//regulation of transcription, DNA-templated;GO:0007626//locomotory behavior;GO:0030097//hemopoiesis;GO:0035855//megakaryocyte development;GO:0045638//negative regulation of myeloid cell differentiation;GO:0045665//negative regulation of neuron differentiation;GO:0045944//positive regulation of transcription by R…
miR-1-y	55.7966	63.4973	80.6263	10.5597	11.1876	13.3172	ncbi_100517194	0.21	0.36	0.28	0.59	0.53	0.6	-0.657143	0.49	0.27	0.43	0.04	0.03	0.06	0.21	0.36	0.28	0.59	0.53	0.6	37	12	31	4	3	7	37	58	40	124	84	103	LOC100517194	uncharacterized LOC100517194	-	-	-	-	-	-	-
miR-1-y	55.7966	63.4973	80.6263	10.5597	11.1876	13.3172	ncbi_100517687	1.26	1.65	1.77	5.81	5.89	5.76	-0.714286	2.88	2.39	1.66	0.63	0.51	0.62	1.26	1.65	1.77	5.81	5.89	5.76	282.73	135.52	155.85	86.1	75.13	96.92	279.86	343.69	331.09	1571.38	1207.38	1279.6	BDP1	B double prime 1, subunit of RNA polymerase III transcription initiation factor IIIB, transcript variant X1	-	-	-	-	GO:0000126//transcription factor TFIIIB complex;GO:0005654//nucleoplasm	GO:0001156//TFIIIC-class transcription factor complex binding;GO:0003677//DNA binding	GO:0070898//RNA polymerase III preinitiation complex assembly
miR-1-y	55.7966	63.4973	80.6263	10.5597	11.1876	13.3172	ncbi_100517823	2.03	2.65	2.3	5.12	5.16	5.22	-0.6	5.32	4.43	3.97	1.71	1.08	1.18	2.03	2.65	2.3	5.12	5.16	5.22	273	128	194	140	87	100	220	296	221	776	567	631	FRS2	fibroblast growth factor receptor substrate 2	Organismal Systems;Human Diseases;Organismal Systems	Environmental adaptation;Cancers;Nervous system	ko04714//Thermogenesis;ko05205//Proteoglycans in cancer;ko04722//Neurotrophin signaling pathway	K12461;K12461;K12461	GO:0005737//cytoplasm;GO:0005886//plasma membrane;GO:0005911//cell-cell junction;GO:0005912//adherens junction	GO:0005068//transmembrane receptor protein tyrosine kinase adaptor activity;GO:0005104//fibroblast growth factor receptor binding;GO:0005168//neurotrophin TRKA receptor binding	GO:0000187//activation of MAPK activity;GO:0001702//gastrulation with mouth forming second;GO:0001759//organ induction;GO:0002088//lens development in camera-type eye;GO:0003281//ventricular septum development;GO:0007169//transmembrane receptor protein tyrosine kinase signaling pathway;GO:0007405//neuroblast proliferation;GO:0008543//fibroblast growth factor receptor signaling pathway;GO:0008595/…
miR-1-y	55.7966	63.4973	80.6263	10.5597	11.1876	13.3172	ncbi_100517839	1.47	1.87	1.79	8.41	8.04	8.01	-0.828571	4.72	4.02	2.72	1.24	0.87	1.31	1.47	1.87	1.79	8.41	8.04	8.01	373	183	205	137	104	163	263	314	268	1828	1325	1433	HSPA4L	heat shock protein family A (Hsp70) member 4 like	Genetic Information Processing	Folding, sorting and degradation	ko04141//Protein processing in endoplasmic reticulum	K09485	-	-	-
miR-1-y	55.7966	63.4973	80.6263	10.5597	11.1876	13.3172	ncbi_100517844	5.28	5.71	6.36	14.13	14.19	13.66	-0.714286	11.11	9.69	6.75	3.97	2.83	3.49	5.28	5.71	6.36	14.13	14.19	13.66	649	321	378	321	253	321	700	716	704	2266	1714	1800	ANKIB1	ankyrin repeat and IBR domain containing 1, transcript variant X1	-	-	-	-	GO:0000151//ubiquitin ligase complex;GO:0005737//cytoplasm	GO:0004842//ubiquitin-protein transferase activity;GO:0005515//protein binding;GO:0016740//transferase activity;GO:0031624//ubiquitin conjugating enzyme binding;GO:0046872//metal ion binding;GO:0061630//ubiquitin protein ligase activity	GO:0000209//protein polyubiquitination;GO:0006511//ubiquitin-dependent protein catabolic process;GO:0016567//protein ubiquitination;GO:0032436//positive regulation of proteasomal ubiquitin-dependent protein catabolic process
miR-1-y	55.7966	63.4973	80.6263	10.5597	11.1876	13.3172	ncbi_100517908	0.83	1	1.05	2.45	2.32	2.43	-0.714286	2.15	1.78	0.86	0.37	0.28	0.4	0.83	1	1.05	2.45	2.32	2.43	357	170	137	85	70	105	310	354	333	1124.59	805	917	ZBTB37	zinc finger and BTB domain containing 37, transcript variant X1	-	-	-	-	GO:0005634//nucleus	GO:0000977//RNA polymerase II regulatory region sequence-specific DNA binding;GO:0001227//DNA-binding transcription repressor activity, RNA polymerase II-specific;GO:0003676//nucleic acid binding;GO:0003677//DNA binding;GO:0005515//protein binding	GO:0000122//negative regulation of transcription by RNA polymerase II
miR-1-y	55.7966	63.4973	80.6263	10.5597	11.1876	13.3172	ncbi_100517978	0.35	0.17	0.3	0.73	0.94	0.85	-0.771429	0.13	0.03	0.08	0.03	0.03	0.05	0.35	0.17	0.3	0.73	0.94	0.85	7	1	4	2	2	4	43	19	30	105	102	101	CTNND2	catenin delta 2, transcript variant X1	-	-	-	-	GO:0005634//nucleus;GO:0005737//cytoplasm;GO:0005886//plasma membrane;GO:0005911//cell-cell junction;GO:0005912//adherens junction;GO:0014069//postsynaptic density;GO:0043204//perikaryon	GO:0005515//protein binding;GO:0008013//beta-catenin binding;GO:0045296//cadherin binding	GO:0007043//cell-cell junction assembly;GO:0050808//synapse organization;GO:0060828//regulation of canonical Wnt signaling pathway;GO:0060997//dendritic spine morphogenesis;GO:0098609//cell-cell adhesion
miR-1-y	55.7966	63.4973	80.6263	10.5597	11.1876	13.3172	ncbi_100518224	2.03	2.08	2.47	8.38	9.61	9.07	-0.6	2.75	3.66	2.31	4.76	4.16	4.81	2.03	2.08	2.47	8.38	9.61	9.07	116	89	93	280	264	320	193	186	198	973	846	866	MCCC2	methylcrotonoyl-CoA carboxylase 2	Metabolism;Metabolism	Global and overview maps;Amino acid metabolism	ko01100//Metabolic pathways;ko00280//Valine, leucine and isoleucine degradation	K01969;K01969	GO:0005739//mitochondrion;GO:0005759//mitochondrial matrix;GO:0016020//membrane;GO:0016021//integral component of membrane;GO:1905202//methylcrotonoyl-CoA carboxylase complex	GO:0004485//methylcrotonoyl-CoA carboxylase activity;GO:0016874//ligase activity	GO:0006552//leucine catabolic process
miR-1-y	55.7966	63.4973	80.6263	10.5597	11.1876	13.3172	ncbi_100518248	1.38	1.34	1.44	2.78	2.71	3.39	-0.657143	1.4	0.83	0.98	1.57	1.84	2.27	1.38	1.34	1.44	2.78	2.71	3.39	42	20	29	76	84	113	103	105	97	256	199	250	GPSM2	G protein signaling modulator 2, transcript variant X1	-	-	-	-	GO:0005623//cell;GO:0005737//cytoplasm;GO:0005813//centrosome;GO:0005829//cytosol;GO:0005938//cell cortex;GO:0032991//protein-containing complex;GO:0097431//mitotic spindle pole;GO:0097575//lateral cell cortex;GO:0099738//cell cortex region	GO:0001965//G-protein alpha-subunit binding;GO:0005092//GDP-dissociation inhibitor activity;GO:0005515//protein binding;GO:0008022//protein C-terminus binding;GO:0019904//protein domain specific binding;GO:0030695//GTPase regulator activity;GO:0042802//identical protein binding;GO:0043621//protein self-association;GO:0070840//dynein complex binding	GO:0000132//establishment of mitotic spindle orientation;GO:0007052//mitotic spindle organization;GO:0031291//Ran protein signal transduction;GO:0050790//regulation of catalytic activity;GO:0051661//maintenance of centrosome location;GO:0060236//regulation of mitotic spindle organization;GO:1904778//positive regulation of protein localization to cell cortex;GO:1905832//positive regulation of spin…
miR-1-y	55.7966	63.4973	80.6263	10.5597	11.1876	13.3172	ncbi_100518275	1.76	2.3	2.58	8.03	8.34	9.34	-0.542857	4.14	5.17	3.11	1.54	1.49	1.6	1.76	2.3	2.58	8.03	8.34	9.34	201.55	133.24	147.73	103.48	109.26	124.08	176.8	256.4	238.41	1040.09	811.21	955.51	MECOM	MDS1 and EVI1 complex locus, transcript variant X1	Human Diseases;Environmental Information Processing;Human Diseases	Cancers;Signal transduction;Cancers	ko05200//Pathways in cancer;ko04010//MAPK signaling pathway;ko05220//Chronic myeloid leukemia	K04462;K04462;K04462	GO:0000118//histone deacetylase complex;GO:0005634//nucleus;GO:0016607//nuclear speck	GO:0003676//nucleic acid binding;GO:0003700//DNA-binding transcription factor activity;GO:0005515//protein binding	GO:0010468//regulation of gene expression;GO:0030097//hemopoiesis;GO:0043069//negative regulation of programmed cell death;GO:0045892//negative regulation of transcription, DNA-templated;GO:0045893//positive regulation of transcription, DNA-templated;GO:0045944//positive regulation of transcription by RNA polymerase II;GO:0046329//negative regulation of JNK cascade;GO:0051726//regulation of cell …
miR-1-y	55.7966	63.4973	80.6263	10.5597	11.1876	13.3172	ncbi_100518294	7.04	6.45	8.21	15.49	14.89	16.48	-0.657143	18.49	15.22	11.56	5.87	4.37	7.28	7.04	6.45	8.21	15.49	14.89	16.48	725	344	433	321	258	451	624	536	612	1672	1218	1463	LIN7C	lin-7 homolog C, crumbs cell polarity complex component	-	-	-	-	GO:0005737//cytoplasm;GO:0005886//plasma membrane;GO:0005911//cell-cell junction;GO:0016020//membrane;GO:0016323//basolateral plasma membrane;GO:0030054//cell junction;GO:0045202//synapse;GO:0097025//MPP7-DLG1-LIN7 complex;GO:0098793//presynapse	GO:0005515//protein binding;GO:0008092//cytoskeletal protein binding;GO:0019904//protein domain specific binding;GO:0097016//L27 domain binding	GO:0002011//morphogenesis of an epithelial sheet;GO:0006887//exocytosis;GO:0007269//neurotransmitter secretion;GO:0015031//protein transport;GO:0045199//maintenance of epithelial cell apical/basal polarity;GO:1903361//protein localization to basolateral plasma membrane
miR-1-y	55.7966	63.4973	80.6263	10.5597	11.1876	13.3172	ncbi_100518400	1.18	1.41	1.74	4.67	4.38	4.71	-0.6	3.54	3.76	2.16	2.68	1.41	1.87	1.18	1.41	1.74	4.67	4.38	4.71	107	64	61	115	65	91	82	78	102	394	281	327	PLSCR4	phospholipid scramblase 4, transcript variant X1	-	-	-	-	GO:0005886//plasma membrane;GO:0016020//membrane	GO:0017128//phospholipid scramblase activity;GO:0019899//enzyme binding;GO:0042609//CD4 receptor binding	GO:0017121//phospholipid scrambling;GO:0071222//cellular response to lipopolysaccharide
miR-1-y	55.7966	63.4973	80.6263	10.5597	11.1876	13.3172	ncbi_100518489	2.09	2.36	2.55	4.85	4.87	4.79	-0.714286	4.36	3.47	3.01	2.34	1.71	2.16	2.09	2.36	2.55	4.85	4.87	4.79	612.26	280.48	403.78	458	362	478.84	662	701.35	680.16	1872.18	1425.21	1520.68	GAN	gigaxonin	-	-	-	-	-	GO:0005515//protein binding	GO:0007010//cytoskeleton organization
miR-1-y	55.7966	63.4973	80.6263	10.5597	11.1876	13.3172	ncbi_100518499	1.49	1.89	1.93	4.01	4	4.38	-0.6	4.66	4.48	2.57	1.55	0.99	1.74	1.49	1.89	1.93	4.01	4	4.38	221	118	109	88	67	119	157	178	159	494	407	448	NFXL1	nuclear transcription factor, X-box binding like 1, transcript variant X1	-	-	-	-	GO:0005634//nucleus;GO:0016020//membrane;GO:0016021//integral component of membrane	GO:0000977//RNA polymerase II regulatory region sequence-specific DNA binding;GO:0000981//DNA-binding transcription factor activity, RNA polymerase II-specific;GO:0003700//DNA-binding transcription factor activity;GO:0008270//zinc ion binding	GO:0006355//regulation of transcription, DNA-templated;GO:0006357//regulation of transcription by RNA polymerase II
miR-1-y	55.7966	63.4973	80.6263	10.5597	11.1876	13.3172	ncbi_100518772	0	0	0	1.14	2.04	0.42	-0.880406	0	0	0	0	0	0	0	0	0	1.14	2.04	0.42	0	0	0	0	0	0	0	0	0	112.11	151.54	33.8	AKAP8	A-kinase anchoring protein 8	-	-	-	-	GO:0000793//condensed chromosome;GO:0001939//female pronucleus;GO:0005634//nucleus;GO:0005654//nucleoplasm;GO:0005730//nucleolus;GO:0016363//nuclear matrix	GO:0003677//DNA binding;GO:0034237//protein kinase A regulatory subunit binding;GO:0042826//histone deacetylase binding;GO:0051059//NF-kappaB binding	GO:0007076//mitotic chromosome condensation;GO:0031065//positive regulation of histone deacetylation;GO:0032720//negative regulation of tumor necrosis factor production;GO:0033127//regulation of histone phosphorylation;GO:0044839//cell cycle G2/M phase transition;GO:0071222//cellular response to lipopolysaccharide;GO:0071380//cellular response to prostaglandin E stimulus
miR-1-y	55.7966	63.4973	80.6263	10.5597	11.1876	13.3172	ncbi_100518819	3.19	3.48	4.58	10.53	10.54	11.81	-0.542857	10.54	8.84	5.96	3.6	2.25	3.8	3.19	3.48	4.58	10.53	10.54	11.81	448	203	235	209	145	244	304	313	349	1142	872	1081	RANBP6	RAN binding protein 6, transcript variant X2	-	-	-	-	GO:0005634//nucleus;GO:0005737//cytoplasm	GO:0005515//protein binding;GO:0008139//nuclear localization sequence binding;GO:0061608//nuclear import signal receptor activity	GO:0006606//protein import into nucleus
miR-1-y	55.7966	63.4973	80.6263	10.5597	11.1876	13.3172	ncbi_100518994	2.98	3.87	4.15	7.25	8.12	7.51	-0.6	5.93	7.72	4.28	4.36	3.75	4.13	2.98	3.87	4.15	7.25	8.12	7.51	197	148	136	202	188	217	224	273	262	663	563	565	NANP	N-acetylneuraminic acid phosphatase	Metabolism;Metabolism	Global and overview maps;Carbohydrate metabolism	ko01100//Metabolic pathways;ko00520//Amino sugar and nucleotide sugar metabolism	K01097;K01097	-	-	-
miR-1-y	55.7966	63.4973	80.6263	10.5597	11.1876	13.3172	ncbi_100519056	2.83	3.45	4.42	7.74	8.72	8.46	-0.6	6.93	6.94	4.43	2.18	1.6	2.11	2.83	3.45	4.42	7.74	8.72	8.46	260	145	166	120	91	125	256	302	318	910	781	811	ORC4	origin recognition complex subunit 4, transcript variant X1	Cellular Processes	Cell growth and death	ko04110//Cell cycle	K02606	GO:0000784//nuclear chromosome, telomeric region;GO:0000808//origin recognition complex;GO:0005634//nucleus;GO:0005654//nucleoplasm;GO:0005664//nuclear origin of replication recognition complex;GO:0005730//nucleolus;GO:0005829//cytosol	GO:0000166//nucleotide binding;GO:0003677//DNA binding;GO:0003688//DNA replication origin binding;GO:0005524//ATP binding	GO:0006260//DNA replication;GO:0006270//DNA replication initiation
miR-1-y	55.7966	63.4973	80.6263	10.5597	11.1876	13.3172	ncbi_100519065	1.17	1.42	1.16	3.17	3.16	3.15	-0.942857	2.89	2.71	1.74	0.59	0.41	0.52	1.17	1.42	1.16	3.17	3.16	3.15	395	214	227	112	84	113	363	411	301	1192	900	974	UBN2	ubinuclein 2, transcript variant X1	-	-	-	-	GO:0005634//nucleus;GO:0005654//nucleoplasm	-	-
miR-1-y	55.7966	63.4973	80.6263	10.5597	11.1876	13.3172	ncbi_100519080	0.17	0.26	0.17	0.59	0.44	0.83	-0.724714	1.34	0.37	0.24	0.18	0.19	0.44	0.17	0.26	0.17	0.59	0.44	0.83	58	15	16	18	20	30	27	38	23	114	65	104	LYRM7	LYR motif containing 7, transcript variant X10	-	-	-	-	GO:0005759//mitochondrial matrix;GO:0005886//plasma membrane;GO:0031966//mitochondrial membrane	GO:0017048//Rho GTPase binding	GO:0009967//positive regulation of signal transduction;GO:0034551//mitochondrial respiratory chain complex III assembly;GO:0035023//regulation of Rho protein signal transduction;GO:0045333//cellular respiration
miR-1-y	55.7966	63.4973	80.6263	10.5597	11.1876	13.3172	ncbi_100519104	3.72	3.23	4.12	10.27	10.62	10.46	-0.657143	6.35	7.16	5.74	4.44	3.9	6.04	3.72	3.23	4.12	10.27	10.62	10.46	170	104	144	169	158	260	216	184	205	760	600	639	CAB39L	calcium binding protein 39 like, transcript variant X1	Environmental Information Processing;Environmental Information Processing	Signal transduction;Signal transduction	ko04150//mTOR signaling pathway;ko04152//AMPK signaling pathway	K08272;K08272	-	GO:0004674//protein serine/threonine kinase activity	GO:0023014//signal transduction by protein phosphorylation
miR-1-y	55.7966	63.4973	80.6263	10.5597	11.1876	13.3172	ncbi_100519280	0	0	0	0.08	0.07	0.1	-0.758971	0.02	0.07	0.02	0.16	0.01	0.04	0	0	0	0.08	0.07	0.1	1	2	1	12	1	3	0	0	0	12	8	12	SPTLC3	serine palmitoyltransferase long chain base subunit 3	Metabolism;Environmental Information Processing;Metabolism	Global and overview maps;Signal transduction;Lipid metabolism	ko01100//Metabolic pathways;ko04071//Sphingolipid signaling pathway;ko00600//Sphingolipid metabolism	K00654;K00654;K00654	GO:0016020//membrane;GO:0016021//integral component of membrane;GO:0017059//serine C-palmitoyltransferase complex	GO:0003824//catalytic activity;GO:0004758//serine C-palmitoyltransferase activity;GO:0016740//transferase activity;GO:0030170//pyridoxal phosphate binding	GO:0009058//biosynthetic process;GO:0046520//sphingoid biosynthetic process
miR-1-y	55.7966	63.4973	80.6263	10.5597	11.1876	13.3172	ncbi_100519356	0.56	0.35	0.27	1.82	1.88	2.34	-0.771429	0.97	1.3	0.51	0.2	0.25	0.54	0.56	0.35	0.27	1.82	1.88	2.34	36	24	16	14	11	26	43	32	20	166	131	176	POLR3G	RNA polymerase III subunit G, transcript variant X1	Metabolism;Human Diseases;Metabolism;Metabolism;Organismal Systems;Genetic Information Processing	Global and overview maps;Infectious diseases;Nucleotide metabolism;Nucleotide metabolism;Immune system;Transcription	ko01100//Metabolic pathways;ko05169//Epstein-Barr virus infection;ko00230//Purine metabolism;ko00240//Pyrimidine metabolism;ko04623//Cytosolic DNA-sensing pathway;ko03020//RNA polymerase	K03024;K03024;K03024;K03024;K03024;K03024	GO:0000790//nuclear chromatin;GO:0005634//nucleus;GO:0005666//RNA polymerase III complex	GO:0003899//DNA-directed 5'-3' RNA polymerase activity	GO:0006383//transcription by RNA polymerase III;GO:0008283//cell proliferation
miR-1-y	55.7966	63.4973	80.6263	10.5597	11.1876	13.3172	ncbi_100519388	0.71	0.85	0.74	2.1	2.98	2.27	-0.657143	1.76	1.79	1.68	0.33	0.11	0.48	0.71	0.85	0.74	2.1	2.98	2.27	164.61	67.67	71.89	38.19	16.67	41.34	156.61	173.68	136.3	524.5	408.58	457.71	ADPRM	ADP-ribose/CDP-alcohol diphosphatase, manganese dependent, transcript variant X5	Metabolism;Metabolism	Nucleotide metabolism;Lipid metabolism	ko00230//Purine metabolism;ko00564//Glycerophospholipid metabolism	K01517;K01517	-	GO:0016787//hydrolase activity	-
miR-1-y	55.7966	63.4973	80.6263	10.5597	11.1876	13.3172	ncbi_100519487	0.33	0.29	0.45	0.84	1.01	0.96	-0.657143	0.07	0.23	0.15	0.3	0.24	0.55	0.33	0.29	0.45	0.84	1.01	0.96	5	9	10	28	25	59	51	42	58	158	144	148	PLXNC1	plexin C1, transcript variant X1	Organismal Systems	Development	ko04360//Axon guidance	K06572	GO:0002116//semaphorin receptor complex;GO:0005887//integral component of plasma membrane;GO:0016020//membrane;GO:0016021//integral component of membrane	GO:0005515//protein binding;GO:0017154//semaphorin receptor activity	GO:0007162//negative regulation of cell adhesion;GO:0007165//signal transduction;GO:0008360//regulation of cell shape;GO:0030334//regulation of cell migration;GO:0043087//regulation of GTPase activity;GO:0050772//positive regulation of axonogenesis;GO:0071526//semaphorin-plexin signaling pathway;GO:1902287//semaphorin-plexin signaling pathway involved in axon guidance
miR-1-y	55.7966	63.4973	80.6263	10.5597	11.1876	13.3172	ncbi_100519523	0.3	0.55	0.37	0.84	1.1	1.23	-0.6	0.76	0.65	0.59	0.3	0.6	0.52	0.3	0.55	0.37	0.84	1.1	1.23	16	13	12	16	24	19	28	41	25	83	78	80	CCDC136	coiled-coil domain containing 136, transcript variant X4	-	-	-	-	GO:0016020//membrane;GO:0016021//integral component of membrane	-	-
miR-1-y	55.7966	63.4973	80.6263	10.5597	11.1876	13.3172	ncbi_100519616	0.26	0.34	0.12	0.76	0.84	0.6	-0.885714	1.09	1.44	0.96	1.09	1.16	1	0.26	0.34	0.12	0.76	0.84	0.6	42	32	36	60	68	62	23	28	9	82	69	53	KIAA0040	KIAA0040 ortholog, transcript variant X2	-	-	-	-	-	-	-
miR-1-y	55.7966	63.4973	80.6263	10.5597	11.1876	13.3172	ncbi_100519785	2.31	3.07	1.43	5.71	6.52	5.44	-0.885714	2.27	3.43	2.23	2.32	2.16	3.24	2.31	3.07	1.43	5.71	6.52	5.44	57.95	44	54.23	56.27	58.21	88.48	116.52	149.84	75.46	406.54	351.62	291.61	RAD51B	RAD51 paralog B, transcript variant X6	Genetic Information Processing	Replication and repair	ko03440//Homologous recombination	K10869	GO:0005657//replication fork;GO:0016020//membrane;GO:0016021//integral component of membrane;GO:0033063//Rad51B-Rad51C-Rad51D-XRCC2 complex	GO:0000400//four-way junction DNA binding;GO:0003677//DNA binding;GO:0003690//double-stranded DNA binding;GO:0003697//single-stranded DNA binding;GO:0005524//ATP binding;GO:0008094//DNA-dependent ATPase activity	GO:0000724//double-strand break repair via homologous recombination;GO:0001701//in utero embryonic development;GO:0001832//blastocyst growth;GO:0006281//DNA repair;GO:0008284//positive regulation of cell proliferation;GO:0061053//somite development
miR-1-y	55.7966	63.4973	80.6263	10.5597	11.1876	13.3172	ncbi_100519792	2.38	3.21	2.87	6.5	6.09	6.17	-0.771429	5.78	5.15	3.68	1.82	1.46	1.71	2.38	3.21	2.87	6.5	6.09	6.17	577	296	351	253	219	270	536	679	544	1785	1267	1393	RC3H1	ring finger and CCCH-type domains 1, transcript variant X1	-	-	-	-	GO:0000932//P-body;GO:0005737//cytoplasm;GO:0010494//cytoplasmic stress granule	GO:0003725//double-stranded RNA binding;GO:0003729//mRNA binding;GO:0003730//mRNA 3'-UTR binding;GO:0004842//ubiquitin-protein transferase activity;GO:0008270//zinc ion binding;GO:0035198//miRNA binding;GO:0035613//RNA stem-loop binding;GO:0046872//metal ion binding	GO:0000209//protein polyubiquitination;GO:0000288//nuclear-transcribed mRNA catabolic process, deadenylation-dependent decay;GO:0000956//nuclear-transcribed mRNA catabolic process;GO:0001782//B cell homeostasis;GO:0002634//regulation of germinal center formation;GO:0002635//negative regulation of germinal center formation;GO:0010468//regulation of gene expression;GO:0010608//posttranscriptional r…
miR-1-y	55.7966	63.4973	80.6263	10.5597	11.1876	13.3172	ncbi_100519809	0.14	0.19	0.19	0.5	0.53	0.41	-0.753702	0.16	0.09	0.17	0.61	0.92	0.55	0.14	0.19	0.19	0.5	0.53	0.41	12	3	7	33	54	33	13	16	26	63	52	48	HOXA3	homeobox A3, transcript variant X10	-	-	-	-	GO:0005634//nucleus;GO:0005654//nucleoplasm	GO:0000978//RNA polymerase II proximal promoter sequence-specific DNA binding;GO:0003677//DNA binding;GO:0003700//DNA-binding transcription factor activity;GO:0043565//sequence-specific DNA binding;GO:0071837//HMG box domain binding	GO:0001525//angiogenesis;GO:0001974//blood vessel remodeling;GO:0006355//regulation of transcription, DNA-templated;GO:0007275//multicellular organism development;GO:0008284//positive regulation of cell proliferation;GO:0009887//animal organ morphogenesis;GO:0009952//anterior/posterior pattern specification;GO:0010159//specification of animal organ position;GO:0010467//gene expression;GO:0021615/…
miR-1-y	55.7966	63.4973	80.6263	10.5597	11.1876	13.3172	ncbi_100519814	8.39	9.92	9.83	19.16	17.94	19.32	-0.657143	26.11	23.3	14.53	4.88	3.65	5.15	8.39	9.92	9.83	19.16	17.94	19.32	1256	630	667	329	268	398	908	1011	894	2556	1824	2116	RNF38	ring finger protein 38, transcript variant X5	-	-	-	-	GO:0005634//nucleus;GO:0005654//nucleoplasm	GO:0061630//ubiquitin protein ligase activity	GO:0016567//protein ubiquitination
miR-1-y	55.7966	63.4973	80.6263	10.5597	11.1876	13.3172	ncbi_100519857	16.71	17.53	19.61	35.2	36.51	36.32	-0.6	39.12	44.47	29.57	14.75	12.56	16.27	16.71	17.53	19.61	35.2	36.51	36.32	1464.88	962.49	1022.91	772.09	679.59	954.26	1426.7	1419.21	1391.99	3612.03	2831.31	3078.64	PICALM	phosphatidylinositol binding clathrin assembly protein	-	-	-	-	GO:0005634//nucleus;GO:0005769//early endosome;GO:0005886//plasma membrane;GO:0005905//clathrin-coated pit;GO:0008021//synaptic vesicle;GO:0009986//cell surface;GO:0030122//AP-2 adaptor complex;GO:0030132//clathrin coat of coated pit;GO:0030136//clathrin-coated vesicle;GO:0031982//vesicle;GO:0042734//presynaptic membrane;GO:0043025//neuronal cell body;GO:0043231//intracellular membrane-bounded or…	GO:0000149//SNARE binding;GO:0005543//phospholipid binding;GO:0005545//1-phosphatidylinositol binding;GO:0005546//phosphatidylinositol-4,5-bisphosphate binding;GO:0017137//Rab GTPase binding;GO:0030276//clathrin binding;GO:0032050//clathrin heavy chain binding;GO:0048156//tau protein binding;GO:0050750//low-density lipoprotein particle receptor binding	GO:0006897//endocytosis;GO:0006898//receptor-mediated endocytosis;GO:0006900//vesicle budding from membrane;GO:0007409//axonogenesis;GO:0007611//learning or memory;GO:0010629//negative regulation of gene expression;GO:0016185//synaptic vesicle budding from presynaptic endocytic zone membrane;GO:0016188//synaptic vesicle maturation;GO:0016197//endosomal transport;GO:0030097//hemopoiesis;GO:0030100…
miR-1-y	55.7966	63.4973	80.6263	10.5597	11.1876	13.3172	ncbi_100519954	1.5	1.76	1.6	5.06	5.26	5.76	-0.6	2.63	2.31	1.52	1.56	1.1	1.74	1.5	1.76	1.6	5.06	5.26	5.76	285	144.38	156.76	235.48	179	296.77	368.21	405	328.2	1509	1188	1411.93	WDR35	WD repeat domain 35, transcript variant X1	-	-	-	-	GO:0005737//cytoplasm;GO:0005813//centrosome;GO:0005815//microtubule organizing center;GO:0005856//cytoskeleton;GO:0005929//cilium;GO:0005930//axoneme;GO:0030991//intraciliary transport particle A;GO:0036064//ciliary basal body;GO:0042995//cell projection	GO:0005515//protein binding	GO:0030030//cell projection organization;GO:0035721//intraciliary retrograde transport;GO:0042073//intraciliary transport;GO:0060271//cilium assembly;GO:0061512//protein localization to cilium;GO:1990830//cellular response to leukemia inhibitory factor
miR-1-y	55.7966	63.4973	80.6263	10.5597	11.1876	13.3172	ncbi_100519968	3.11	2.52	2.95	6.9	7.05	6.73	-0.885714	7.17	6.63	3.62	1.96	1.45	2.12	3.11	2.52	2.95	6.9	7.05	6.73	293.42	148.37	139.23	96.77	72	110.52	236	198.34	204.91	751.95	578.41	597.35	RABGAP1L	RAB GTPase activating protein 1 like, transcript variant X8	-	-	-	-	GO:0005634//nucleus;GO:0005769//early endosome;GO:0005794//Golgi apparatus;GO:0005929//cilium	GO:0005096//GTPase activator activity;GO:0005515//protein binding;GO:0017137//Rab GTPase binding	GO:0032880//regulation of protein localization;GO:0043547//positive regulation of GTPase activity;GO:0090630//activation of GTPase activity
miR-1-y	55.7966	63.4973	80.6263	10.5597	11.1876	13.3172	ncbi_100520064	2.14	2.14	2.46	4.89	4.73	5.01	-0.637748	4.22	3.86	2.28	1.13	1.14	1.3	2.14	2.14	2.46	4.89	4.73	5.01	385.51	203.53	199.12	143.51	157.42	187.23	441.83	415.09	428.26	1231.15	901.9	1036.96	AGGF1	angiogenic factor with G-patch and FHA domains 1	-	-	-	-	-	GO:0003676//nucleic acid binding;GO:0005515//protein binding	GO:0045766//positive regulation of angiogenesis
miR-1-y	55.7966	63.4973	80.6263	10.5597	11.1876	13.3172	ncbi_100520187	1.54	1.79	1.77	5.38	5.74	5.67	-0.657143	4.55	4.86	2.83	1.21	0.69	1.2	1.54	1.79	1.77	5.38	5.74	5.67	366	225	217	135	83	152	280	305	270	1191	963	1032	SOS1	SOS Ras/Rac guanine nucleotide exchange factor 1, transcript variant X1	Human Diseases;Environmental Information Processing;Human Diseases;Environmental Information Processing;Organismal Systems;Environmental Information Processing;Human Diseases;Cellular Processes;Cellular Processes;Human Diseases;Organismal Systems;Human Diseases;Environmental Information Processing;Environmental Information Processing;Human Diseases;Human Diseases;Human Diseases;Environmental Info…	Cancers;Signal transduction;Infectious diseases;Signal transduction;Environmental adaptation;Signal transduction;Infectious diseases;Cell motility;Cellular community - eukaryotes;Cancers;Immune system;Cancers;Signal transduction;Signal transduction;Substance dependence;Cancers;Cancers;Signal transduction;Cancers;Endocrine system;Signal transduction;Endocrine system;Endocrine system;Infectious dis…	ko05200//Pathways in cancer;ko04151//PI3K-Akt signaling pathway;ko05165//Human papillomavirus infection;ko04010//MAPK signaling pathway;ko04714//Thermogenesis;ko04014//Ras signaling pathway;ko05163//Human cytomegalovirus infection;ko04810//Regulation of actin cytoskeleton;ko04510//Focal adhesion;ko05205//Proteoglycans in cancer;ko04062//Chemokine signaling pathway;ko05225//Hepatocellular carcinom…	K03099;K03099;K03099;K03099;K03099;K03099;K03099;K03099;K03099;K03099;K03099;K03099;K03099;K03099;K03099;K03099;K03099;K03099;K03099;K03099;K03099;K03099;K03099;K03099;K03099;K03099;K03099;K03099;K03099;K03099;K03099;K03099;K03099;K03099;K03099;K03099;K03099;K03099;K03099;K03099;K03099;K03099;K03099;K03099	GO:0000786//nucleosome;GO:0005737//cytoplasm	GO:0000166//nucleotide binding;GO:0003677//DNA binding;GO:0004672//protein kinase activity;GO:0004674//protein serine/threonine kinase activity;GO:0005085//guanyl-nucleotide exchange factor activity;GO:0005088//Ras guanyl-nucleotide exchange factor activity;GO:0005524//ATP binding;GO:0016301//kinase activity;GO:0046982//protein heterodimerization activity	GO:0001782//B cell homeostasis;GO:0001942//hair follicle development;GO:0002260//lymphocyte homeostasis;GO:0003007//heart morphogenesis;GO:0003209//cardiac atrium morphogenesis;GO:0003344//pericardium morphogenesis;GO:0006468//protein phosphorylation;GO:0007173//epidermal growth factor receptor signaling pathway;GO:0007264//small GTPase mediated signal transduction;GO:0007296//vitellogenesis;GO:0…
miR-1-y	55.7966	63.4973	80.6263	10.5597	11.1876	13.3172	ncbi_100520221	0.31	0.26	0.38	2.33	2.04	2.09	-0.771429	0.95	1.15	0.45	0.79	0.64	0.87	0.31	0.26	0.38	2.33	2.04	2.09	33	24	15	39	35	50	24	19	25	228	155	170	KLHL23	kelch like family member 23, transcript variant X1	-	-	-	-	-	GO:0005515//protein binding	-
miR-1-y	55.7966	63.4973	80.6263	10.5597	11.1876	13.3172	ncbi_100520248	0.87	0.73	1.4	2.32	1.93	2.41	-0.657143	1.35	2.28	0.97	1.66	1.26	1.27	0.87	0.73	1.4	2.32	1.93	2.41	35	34	24	60	49	52	51	40	69	165	104	141	LOC100520248	EP300-interacting inhibitor of differentiation 2	-	-	-	-	GO:0005654//nucleoplasm	GO:0003714//transcription corepressor activity;GO:0046332//SMAD binding	GO:0000122//negative regulation of transcription by RNA polymerase II;GO:0007181//transforming growth factor beta receptor complex assembly;GO:0007183//SMAD protein complex assembly;GO:0017015//regulation of transforming growth factor beta receptor signaling pathway;GO:0030512//negative regulation of transforming growth factor beta receptor signaling pathway;GO:0042127//regulation of cell prolife…
miR-1-y	55.7966	63.4973	80.6263	10.5597	11.1876	13.3172	ncbi_100520470	12.16	13.55	12.34	30.17	31.52	31.79	-0.6	24.8	22.01	20.15	22.18	24.08	24.87	12.16	13.55	12.34	30.17	31.52	31.79	2407	1231	1868	3003	3525	3813	2668	2789	2275	8061	6384	6985	MAP1A	microtubule associated protein 1A, transcript variant X1	-	-	-	-	GO:0005829//cytosol;GO:0005874//microtubule;GO:0005875//microtubule associated complex;GO:0030425//dendrite;GO:0042995//cell projection;GO:0043025//neuronal cell body;GO:0045202//synapse	GO:0003779//actin binding;GO:0008017//microtubule binding;GO:0015631//tubulin binding	GO:0000226//microtubule cytoskeleton organization;GO:0007409//axonogenesis;GO:0016358//dendrite development;GO:0031114//regulation of microtubule depolymerization
miR-1-y	55.7966	63.4973	80.6263	10.5597	11.1876	13.3172	ncbi_100520687	23.26	26.31	34.15	77.29	70.89	74.97	-0.714286	26.05	21.96	16.68	10.32	6.86	12.6	23.26	26.31	34.15	77.29	70.89	74.97	874	441.19	532	482	355	657	1668	1779	2091	6755	4792	5469	PLA2G4A	phospholipase A2 group IVA, transcript variant X8	Metabolism;Environmental Information Processing;Environmental Information Processing;Cellular Processes;Organismal Systems;Environmental Information Processing;Organismal Systems;Organismal Systems;Organismal Systems;Organismal Systems;Organismal Systems;Human Diseases;Metabolism;Organismal Systems;Organismal Systems;Metabolism;Organismal Systems;Environmental Information Processing;Organismal Sy…	Global and overview maps;Signal transduction;Signal transduction;Cell growth and death;Endocrine system;Signal transduction;Immune system;Circulatory system;Nervous system;Nervous system;Sensory system;Cancers;Lipid metabolism;Endocrine system;Immune system;Lipid metabolism;Nervous system;Signal transduction;Endocrine system;Lipid metabolism;Lipid metabolism;Lipid metabolism	ko01100//Metabolic pathways;ko04010//MAPK signaling pathway;ko04014//Ras signaling pathway;ko04217//Necroptosis;ko04921//Oxytocin signaling pathway;ko04072//Phospholipase D signaling pathway;ko04611//Platelet activation;ko04270//Vascular smooth muscle contraction;ko04726//Serotonergic synapse;ko04724//Glutamatergic synapse;ko04750//Inflammatory mediator regulation of TRP channels;ko05231//Choline…	K16342;K16342;K16342;K16342;K16342;K16342;K16342;K16342;K16342;K16342;K16342;K16342;K16342;K16342;K16342;K16342;K16342;K16342;K16342;K16342;K16342;K16342	GO:0000139//Golgi membrane;GO:0005635//nuclear envelope;GO:0005737//cytoplasm;GO:0005783//endoplasmic reticulum;GO:0005794//Golgi apparatus;GO:0005811//lipid droplet;GO:0005829//cytosol	GO:0004620//phospholipase activity;GO:0004622//lysophospholipase activity;GO:0004623//phospholipase A2 activity;GO:0005509//calcium ion binding;GO:0005544//calcium-dependent phospholipid binding;GO:0008374//O-acyltransferase activity;GO:0010314//phosphatidylinositol-5-phosphate binding;GO:0016787//hydrolase activity;GO:0032266//phosphatidylinositol-3-phosphate binding;GO:0046872//metal ion bindin…	GO:0001516//prostaglandin biosynthetic process;GO:0002827//positive regulation of T-helper 1 type immune response;GO:0006629//lipid metabolic process;GO:0006640//monoacylglycerol biosynthetic process;GO:0006663//platelet activating factor biosynthetic process;GO:0009395//phospholipid catabolic process;GO:0010572//positive regulation of platelet activation;GO:0016042//lipid catabolic process;GO:00…
miR-1-y	55.7966	63.4973	80.6263	10.5597	11.1876	13.3172	ncbi_100520738	3.2	3.96	3.79	7.01	7.65	7.81	-0.6	8.4	7.72	5.14	2.34	1.76	2.96	3.2	3.96	3.79	7.01	7.65	7.81	412	220	248	167	139	237	382	430	363	976	793	868	CTTNBP2NL	CTTNBP2 N-terminal like, transcript variant X1	-	-	-	-	GO:0015629//actin cytoskeleton	GO:0051721//protein phosphatase 2A binding	GO:0006470//protein dephosphorylation;GO:0032410//negative regulation of transporter activity;GO:0034763//negative regulation of transmembrane transport
miR-1-y	55.7966	63.4973	80.6263	10.5597	11.1876	13.3172	ncbi_100520835	1.73	2.81	2.66	6.75	6.79	6.92	-0.6	5.8	6.11	3.71	1.64	0.92	1.4	1.73	2.81	2.66	6.75	6.79	6.92	367	219.16	223.04	145	84.21	135	253.85	386.57	323.19	1174.17	883.75	983.45	ITSN2	intersectin 2, transcript variant X1	-	-	-	-	-	GO:0005085//guanyl-nucleotide exchange factor activity;GO:0005509//calcium ion binding;GO:0005515//protein binding	GO:0006897//endocytosis
miR-1-y	55.7966	63.4973	80.6263	10.5597	11.1876	13.3172	ncbi_100520849	7.21	10.07	10.18	25.61	26.07	26.34	-0.542857	15.58	15.97	7.95	2.33	1.45	2.78	7.21	10.07	10.18	25.61	26.07	26.34	1031	580.02	476.72	227.01	155.86	313	1106	1334.28	1227	4604.96	3538.57	3918.74	ARHGAP5	Rho GTPase activating protein 5, transcript variant X1	Cellular Processes;Organismal Systems	Cellular community - eukaryotes;Immune system	ko04510//Focal adhesion;ko04670//Leukocyte transendothelial migration	K13709;K13709	GO:0005783//endoplasmic reticulum;GO:0005829//cytosol	GO:0003924//GTPase activity;GO:0005525//GTP binding;GO:0042169//SH2 domain binding	GO:0007165//signal transduction
miR-1-y	55.7966	63.4973	80.6263	10.5597	11.1876	13.3172	ncbi_100520868	2.36	2.53	2.36	5.3	5.14	5.28	-0.840668	7.63	5.3	3.76	1.02	0.95	1.57	2.36	2.53	2.36	5.3	5.14	5.28	743.91	290	353.13	140.03	137.98	237.61	523.23	519.77	438.57	1409.37	1055.2	1171.88	NSD3	nuclear receptor binding SET domain protein 3, transcript variant X6	Metabolism	Amino acid metabolism	ko00310//Lysine degradation	K11425	GO:0000785//chromatin;GO:0005634//nucleus	GO:0003713//transcription coactivator activity;GO:0005515//protein binding;GO:0018024//histone-lysine N-methyltransferase activity;GO:0046872//metal ion binding;GO:0046975//histone methyltransferase activity (H3-K36 specific)	GO:0006355//regulation of transcription, DNA-templated;GO:0010452//histone H3-K36 methylation;GO:0016571//histone methylation;GO:0034968//histone lysine methylation;GO:0045893//positive regulation of transcription, DNA-templated;GO:2001255//positive regulation of histone H3-K36 trimethylation
miR-1-y	55.7966	63.4973	80.6263	10.5597	11.1876	13.3172	ncbi_100520874	2.53	2.97	2.54	5.58	5.95	5.83	-0.657143	5.33	4.58	4.36	1.57	1.22	2.32	2.53	2.97	2.54	5.58	5.95	5.83	224	111	167	91	74	154	222	242	199	645	499	533	RNGTT	RNA guanylyltransferase and 5'-phosphatase, transcript variant X1	Genetic Information Processing	Translation	ko03015//mRNA surveillance pathway	K13917	GO:0005634//nucleus	GO:0000166//nucleotide binding;GO:0004484//mRNA guanylyltransferase activity;GO:0004651//polynucleotide 5'-phosphatase activity;GO:0004725//protein tyrosine phosphatase activity;GO:0005525//GTP binding;GO:0008138//protein tyrosine/serine/threonine phosphatase activity;GO:0016740//transferase activity;GO:0016779//nucleotidyltransferase activity;GO:0016787//hydrolase activity;GO:0016791//phosphatas…	GO:0006370//7-methylguanosine mRNA capping;GO:0006397//mRNA processing;GO:0006470//protein dephosphorylation;GO:0016311//dephosphorylation;GO:0035335//peptidyl-tyrosine dephosphorylation;GO:0098507//polynucleotide 5' dephosphorylation
miR-1-y	55.7966	63.4973	80.6263	10.5597	11.1876	13.3172	ncbi_100520967	2.12	1.68	1.96	4.05	4.19	4.3	-0.714286	3.02	3.05	2.35	2.52	2.39	2.9	2.12	1.68	1.96	4.05	4.19	4.3	136	79	101	158	162	206	216	160	168	501	393	438	MCUR1	mitochondrial calcium uniporter regulator 1, transcript variant X1	-	-	-	-	GO:0005739//mitochondrion;GO:0031305//integral component of mitochondrial inner membrane	-	GO:0006851//mitochondrial calcium ion transmembrane transport;GO:0036444//calcium import into the mitochondrion;GO:0051561//positive regulation of mitochondrial calcium ion concentration;GO:0070509//calcium ion import
miR-1-y	55.7966	63.4973	80.6263	10.5597	11.1876	13.3172	ncbi_100520979	3.79	4.92	5.04	10.32	9.83	10.3	-0.714286	5.22	5.85	3.14	1.69	0.96	1.96	3.79	4.92	5.04	10.32	9.83	10.3	265	171	152	119	72	157	434	530	486	1440	1041	1182	HLTF	helicase like transcription factor, transcript variant X2	-	-	-	-	GO:0005654//nucleoplasm;GO:0005829//cytosol	GO:0000978//RNA polymerase II proximal promoter sequence-specific DNA binding;GO:0001228//DNA-binding transcription activator activity, RNA polymerase II-specific;GO:0003676//nucleic acid binding;GO:0004386//helicase activity;GO:0005524//ATP binding;GO:0008094//DNA-dependent ATPase activity;GO:0008270//zinc ion binding;GO:0016818//hydrolase activity, acting on acid anhydrides, in phosphorus-conta…	GO:0045944//positive regulation of transcription by RNA polymerase II
miR-1-y	55.7966	63.4973	80.6263	10.5597	11.1876	13.3172	ncbi_100521032	2.22	2.92	2.68	5.56	6.14	5.39	-0.771429	0.67	0.51	0.25	0.49	0.35	0.5	2.22	2.92	2.68	5.56	6.14	5.39	64	28	23	66	51	76	482	595	489	1470	1232	1172	CENPF	centromere protein F	-	-	-	-	GO:0000775//chromosome, centromeric region;GO:0000776//kinetochore;GO:0000922//spindle pole;GO:0000940//condensed chromosome outer kinetochore;GO:0005623//cell;GO:0005634//nucleus;GO:0005635//nuclear envelope;GO:0005654//nucleoplasm;GO:0005737//cytoplasm;GO:0005813//centrosome;GO:0005819//spindle;GO:0005930//axoneme;GO:0016363//nuclear matrix;GO:0030496//midbody;GO:0036064//ciliary basal body;GO:…	GO:0008022//protein C-terminus binding;GO:0008134//transcription factor binding;GO:0042803//protein homodimerization activity;GO:0070840//dynein complex binding	GO:0000278//mitotic cell cycle;GO:0001822//kidney development;GO:0007059//chromosome segregation;GO:0010389//regulation of G2/M transition of mitotic cell cycle;GO:0015031//protein transport;GO:0016202//regulation of striated muscle tissue development;GO:0021591//ventricular system development;GO:0045892//negative regulation of transcription, DNA-templated;GO:0051310//metaphase plate congression
miR-1-y	55.7966	63.4973	80.6263	10.5597	11.1876	13.3172	ncbi_100521052	2.19	1.56	2.81	4.34	4.97	4.96	-0.657143	4.21	3.79	4.87	2.97	2.82	3.46	2.19	1.56	2.81	4.34	4.97	4.96	43	29	48	34	36	47	45	46	47	108	121	111	IMMP2L	inner mitochondrial membrane peptidase subunit 2, transcript variant X1	Genetic Information Processing	Folding, sorting and degradation	ko03060//Protein export	K09648	GO:0005739//mitochondrion;GO:0005743//mitochondrial inner membrane;GO:0016020//membrane;GO:0016021//integral component of membrane;GO:0042720//mitochondrial inner membrane peptidase complex	GO:0008233//peptidase activity;GO:0008236//serine-type peptidase activity;GO:0016787//hydrolase activity	GO:0001541//ovarian follicle development;GO:0006465//signal peptide processing;GO:0006508//proteolysis;GO:0006627//protein processing involved in protein targeting to mitochondrion;GO:0006801//superoxide metabolic process;GO:0006974//cellular response to DNA damage stimulus;GO:0007283//spermatogenesis;GO:0007420//brain development;GO:0008015//blood circulation;GO:0022904//respiratory electron tra…
miR-1-y	55.7966	63.4973	80.6263	10.5597	11.1876	13.3172	ncbi_100521083	0.76	0.56	0.7	1.45	1.34	1.37	-0.885714	0.5	0.5	0.26	0.31	0.32	0.45	0.76	0.56	0.7	1.45	1.34	1.37	12	8	6	10	11	16	37	27	29	94	67	75	RMDN2	regulator of microtubule dynamics 2, transcript variant X3	-	-	-	-	-	-	-
miR-1-y	55.7966	63.4973	80.6263	10.5597	11.1876	13.3172	ncbi_100521255	1.68	2.11	2.46	4.6	4.5	4.83	-0.6	4.08	3.1	1.66	0.57	0.51	0.74	1.68	2.11	2.46	4.6	4.5	4.83	275	121	114	61	43	79	241	326	318	927	716	755	RAPGEF6	Rap guanine nucleotide exchange factor 6, transcript variant X2	Environmental Information Processing;Cellular Processes	Signal transduction;Cellular community - eukaryotes	ko04015//Rap1 signaling pathway;ko04530//Tight junction	K08020;K08020	-	GO:0005085//guanyl-nucleotide exchange factor activity;GO:0005515//protein binding	GO:0007165//signal transduction;GO:0007264//small GTPase mediated signal transduction
miR-1-y	55.7966	63.4973	80.6263	10.5597	11.1876	13.3172	ncbi_100521281	3.2	3.7	4.13	11.94	10.54	13.22	-0.6	4.28	3.55	2.67	2.37	1.6	2.6	3.2	3.7	4.13	11.94	10.54	13.22	163	78	97	126	92	156	275	299	299	1251	837	1139	PAICS	phosphoribosylaminoimidazole carboxylase and phosphoribosylaminoimidazolesuccinocarboxamide synthase	Metabolism;Metabolism	Global and overview maps;Nucleotide metabolism	ko01100//Metabolic pathways;ko00230//Purine metabolism	K01587;K01587	-	-	-
miR-1-y	55.7966	63.4973	80.6263	10.5597	11.1876	13.3172	ncbi_100521429	0.79	0.74	0.59	2.21	1.78	1.74	-1	1.1	1.56	0.71	0.77	0.69	1.06	0.79	0.74	0.59	2.21	1.78	1.74	71	58	44	69	67	108	115	102	72	393	240	254	PRMT3	protein arginine methyltransferase 3	-	-	-	-	GO:0005634//nucleus;GO:0005829//cytosol	GO:0003676//nucleic acid binding;GO:0008168//methyltransferase activity;GO:0016274//protein-arginine N-methyltransferase activity;GO:0016740//transferase activity;GO:0043022//ribosome binding	GO:0006479//protein methylation;GO:0031397//negative regulation of protein ubiquitination;GO:0032259//methylation;GO:0035246//peptidyl-arginine N-methylation
miR-1-y	55.7966	63.4973	80.6263	10.5597	11.1876	13.3172	ncbi_100521449	0	0	0	0.07	0.26	0.23	-0.758971	0	0	0	0	0	0	0	0	0	0.07	0.26	0.23	0	0	0	0	0	0	0	0	0	10.29	29.57	27.97	NPTXR	neuronal pentraxin receptor	-	-	-	-	GO:0005615//extracellular space;GO:0005886//plasma membrane	GO:0008029//pentraxin receptor activity;GO:0019903//protein phosphatase binding;GO:0044877//protein-containing complex binding	GO:0007165//signal transduction;GO:0031175//neuron projection development;GO:0042542//response to hydrogen peroxide
miR-1-y	55.7966	63.4973	80.6263	10.5597	11.1876	13.3172	ncbi_100521495	0.17	0.3	0.29	1.41	1.9	1.43	-0.657143	1.78	1.92	1.55	0.56	0.53	0.89	0.17	0.3	0.29	1.41	1.9	1.43	71	44	59	31	32	56	15	25	22	154	158	129	GTSF1	gametocyte specific factor 1, transcript variant X1	-	-	-	-	GO:0005737//cytoplasm	-	GO:0007283//spermatogenesis
miR-1-y	55.7966	63.4973	80.6263	10.5597	11.1876	13.3172	ncbi_100521513	0.78	0.99	0.95	3.9	4.34	4.08	-0.657143	3.07	3.07	1.79	0.7	0.59	0.87	0.78	0.99	0.95	3.9	4.34	4.08	311	179	174	99	90	139	177	213	183	1089	918	932	NBEA	neurobeachin, transcript variant X1	-	-	-	-	GO:0005634//nucleus;GO:0005802//trans-Golgi network;GO:0005829//cytosol;GO:0005886//plasma membrane;GO:0012505//endomembrane system;GO:0016020//membrane;GO:0016021//integral component of membrane	GO:0005515//protein binding;GO:0019901//protein kinase binding	GO:0008104//protein localization
miR-1-y	55.7966	63.4973	80.6263	10.5597	11.1876	13.3172	ncbi_100521597	0.06	0.02	0.13	0.42	0.47	0.47	-0.637748	0.62	0.76	0.45	0.97	0.68	0.84	0.06	0.02	0.13	0.42	0.47	0.47	30	21	24	68	52	73	7	3	13	62	52	52	PAQR5	progestin and adipoQ receptor family member 5, transcript variant X14	-	-	-	-	GO:0016020//membrane;GO:0016021//integral component of membrane	GO:0038023//signaling receptor activity	-
miR-1-y	55.7966	63.4973	80.6263	10.5597	11.1876	13.3172	ncbi_100521629	5.94	5.8	6.46	13.49	16.38	15.86	-0.657143	12.27	15.38	9.61	9.25	8.84	9.83	5.94	5.8	6.46	13.49	16.38	15.86	538.67	360.69	368.42	475.14	492.03	552.78	497.53	547.51	455.19	1514.9	1380.21	1421.3	SRRM1	serine and arginine repetitive matrix 1, transcript variant X1	Genetic Information Processing;Genetic Information Processing	Translation;Translation	ko03013//RNA transport;ko03015//mRNA surveillance pathway	K13171;K13171	GO:0016607//nuclear speck;GO:0071013//catalytic step 2 spliceosome	-	GO:0006397//mRNA processing
miR-1-y	55.7966	63.4973	80.6263	10.5597	11.1876	13.3172	ncbi_100521692	1.71	1.89	1.81	3.83	4.3	3.96	-0.657143	4.38	2.7	1.99	1.06	0.57	1.19	1.71	1.89	1.81	3.83	4.3	3.96	356	131	151	130	77	163.2	318	342	291	880	740	741	PIKFYVE	phosphoinositide kinase, FYVE-type zinc finger containing, transcript variant X1	Metabolism;Cellular Processes;Cellular Processes;Environmental Information Processing;Metabolism	Global and overview maps;Cell motility;Transport and catabolism;Signal transduction;Carbohydrate metabolism	ko01100//Metabolic pathways;ko04810//Regulation of actin cytoskeleton;ko04145//Phagosome;ko04070//Phosphatidylinositol signaling system;ko00562//Inositol phosphate metabolism	K00921;K00921;K00921;K00921;K00921	GO:0005829//cytosol;GO:0005911//cell-cell junction;GO:0010008//endosome membrane;GO:0012506//vesicle membrane;GO:0031410//cytoplasmic vesicle;GO:0031901//early endosome membrane;GO:0043231//intracellular membrane-bounded organelle;GO:0045121//membrane raft;GO:0048471//perinuclear region of cytoplasm	GO:0000166//nucleotide binding;GO:0000285//1-phosphatidylinositol-3-phosphate 5-kinase activity;GO:0005524//ATP binding;GO:0008270//zinc ion binding;GO:0016301//kinase activity;GO:0016307//phosphatidylinositol phosphate kinase activity;GO:0016308//1-phosphatidylinositol-4-phosphate 5-kinase activity;GO:0016740//transferase activity;GO:0046872//metal ion binding	GO:0016310//phosphorylation;GO:0032288//myelin assembly;GO:0034504//protein localization to nucleus;GO:0035556//intracellular signal transduction;GO:0042147//retrograde transport, endosome to Golgi;GO:0046488//phosphatidylinositol metabolic process;GO:0046854//phosphatidylinositol phosphorylation;GO:2000785//regulation of autophagosome assembly
miR-1-y	55.7966	63.4973	80.6263	10.5597	11.1876	13.3172	ncbi_100521716	13.19	15	17.74	36.43	34.04	37.29	-0.6	36.01	27.62	15.81	6.69	6.73	10.62	13.19	15	17.74	36.43	34.04	37.29	1350.49	596.3	564.67	349.33	383.26	616.9	1109.51	1162.92	1257.33	3729.45	2630.71	3090.18	MATR3	matrin 3, transcript variant X2	-	-	-	-	GO:0005634//nucleus	GO:0003676//nucleic acid binding;GO:0003723//RNA binding;GO:0003729//mRNA binding;GO:0008270//zinc ion binding	GO:0006417//regulation of translation
miR-1-y	55.7966	63.4973	80.6263	10.5597	11.1876	13.3172	ncbi_100521725	2.96	3.25	4.01	9.02	9.63	9.36	-0.6	5.26	5.18	3.96	1.86	1.61	2.25	2.96	3.25	4.01	9.02	9.63	9.36	222	128	161	110	103	150	281	291	324	1049	850	892	C2CD5	C2 calcium dependent domain containing 5, transcript variant X1	-	-	-	-	GO:0005829//cytosol;GO:0005886//plasma membrane;GO:0005938//cell cortex;GO:0030659//cytoplasmic vesicle membrane;GO:0032587//ruffle membrane;GO:0034451//centriolar satellite	GO:0005509//calcium ion binding;GO:0005544//calcium-dependent phospholipid binding	GO:0006906//vesicle fusion;GO:0010828//positive regulation of glucose transmembrane transport;GO:0031340//positive regulation of vesicle fusion;GO:0032869//cellular response to insulin stimulus;GO:0038028//insulin receptor signaling pathway via phosphatidylinositol 3-kinase;GO:0046326//positive regulation of glucose import;GO:0065002//intracellular protein transmembrane transport;GO:0072659//prot…
miR-1-y	55.7966	63.4973	80.6263	10.5597	11.1876	13.3172	ncbi_100521736	0.04	0	0.01	0.09	0.1	0.15	-0.714286	0	0	0	0.03	0.01	0	0.04	0	0.01	0.09	0.1	0.15	0	0	0	3	1	0	6	0	1	18	15	23	MAPK10	mitogen-activated protein kinase 10, transcript variant X4	Human Diseases;Environmental Information Processing;Environmental Information Processing;Environmental Information Processing;Cellular Processes;Human Diseases;Human Diseases;Human Diseases;Cellular Processes;Human Diseases;Genetic Information Processing;Human Diseases;Human Diseases;Cellular Processes;Organismal Systems;Organismal Systems;Environmental Information Processing;Human Diseases;Organ…	Cancers;Signal transduction;Signal transduction;Signal transduction;Cellular community - eukaryotes;Infectious diseases;Infectious diseases;Infectious diseases;Cellular community - eukaryotes;Infectious diseases;Folding, sorting and degradation;Infectious diseases;Endocrine and metabolic diseases;Cell growth and death;Immune system;Nervous system;Signal transduction;Infectious diseases;Endocrine …	ko05200//Pathways in cancer;ko04010//MAPK signaling pathway;ko04014//Ras signaling pathway;ko04024//cAMP signaling pathway;ko04510//Focal adhesion;ko05169//Epstein-Barr virus infection;ko05167//Kaposi sarcoma-associated herpesvirus infection;ko05168//Herpes simplex infection;ko04530//Tight junction;ko05152//Tuberculosis;ko04141//Protein processing in endoplasmic reticulum;ko05164//Influenza A;ko0…	K04440;K04440;K04440;K04440;K04440;K04440;K04440;K04440;K04440;K04440;K04440;K04440;K04440;K04440;K04440;K04440;K04440;K04440;K04440;K04440;K04440;K04440;K04440;K04440;K04440;K04440;K04440;K04440;K04440;K04440;K04440;K04440;K04440;K04440;K04440;K04440;K04440;K04440;K04440;K04440;K04440;K04440;K04440;K04440;K04440;K04440;K04440;K04440;K04440;K04440;K04440;K04440;K04440;K04440;K04440;K04440	GO:0005634//nucleus;GO:0005737//cytoplasm	GO:0000166//nucleotide binding;GO:0004672//protein kinase activity;GO:0004674//protein serine/threonine kinase activity;GO:0004705//JUN kinase activity;GO:0004707//MAP kinase activity;GO:0005524//ATP binding;GO:0016301//kinase activity;GO:0016740//transferase activity	GO:0000165//MAPK cascade;GO:0006468//protein phosphorylation;GO:0007254//JNK cascade;GO:0007258//JUN phosphorylation;GO:0010468//regulation of gene expression;GO:0016310//phosphorylation;GO:0035556//intracellular signal transduction
miR-1-y	55.7966	63.4973	80.6263	10.5597	11.1876	13.3172	ncbi_100521761	0.34	0.67	1.24	1.72	1.92	1.71	-0.714286	2.32	0	1.18	0.21	0.11	0.19	0.34	0.67	1.24	1.72	1.92	1.71	70	0	34	9	5	9	22.9	43	71	142.78	120.43	117	THAP5	THAP domain containing 5	-	-	-	-	GO:0005634//nucleus;GO:0005654//nucleoplasm	GO:0002020//protease binding;GO:0003676//nucleic acid binding;GO:0003677//DNA binding	GO:0045786//negative regulation of cell cycle
miR-1-y	55.7966	63.4973	80.6263	10.5597	11.1876	13.3172	ncbi_100522261	1.8	2.92	2.37	6.13	5.53	5.64	-0.771429	5.25	5.87	3.3	2.35	1.63	2.99	1.8	2.92	2.37	6.13	5.53	5.64	180	116	108	112	84	162	139	212	154	578	395	437	PGM2	phosphoglucomutase 2	Metabolism;Metabolism;Metabolism;Metabolism;Metabolism;Metabolism;Metabolism	Global and overview maps;Nucleotide metabolism;Carbohydrate metabolism;Carbohydrate metabolism;Carbohydrate metabolism;Carbohydrate metabolism;Carbohydrate metabolism	ko01100//Metabolic pathways;ko00230//Purine metabolism;ko00010//Glycolysis / Gluconeogenesis;ko00520//Amino sugar and nucleotide sugar metabolism;ko00500//Starch and sucrose metabolism;ko00052//Galactose metabolism;ko00030//Pentose phosphate pathway	K15779;K15779;K15779;K15779;K15779;K15779;K15779	-	GO:0000287//magnesium ion binding;GO:0004614//phosphoglucomutase activity;GO:0008973//phosphopentomutase activity;GO:0016868//intramolecular transferase activity, phosphotransferases;GO:0046872//metal ion binding	GO:0005975//carbohydrate metabolic process;GO:0006006//glucose metabolic process;GO:0071704//organic substance metabolic process
miR-1-y	55.7966	63.4973	80.6263	10.5597	11.1876	13.3172	ncbi_100522279	0.36	0.36	0.42	1.26	1.52	1.38	-0.637748	0.81	0.64	0.53	0.21	0.18	0.13	0.36	0.36	0.42	1.26	1.52	1.38	95	45	55	32	32	24	91	93	101	422	381	367	NAALADL2	N-acetylated alpha-linked acidic dipeptidase like 2, transcript variant X1	-	-	-	-	GO:0005654//nucleoplasm;GO:0016020//membrane;GO:0016021//integral component of membrane	-	GO:0009617//response to bacterium
miR-1-y	55.7966	63.4973	80.6263	10.5597	11.1876	13.3172	ncbi_100522336	0.19	0.13	0.09	0.52	0.5	0.67	-0.828571	0.54	0.56	0.34	0.29	0.16	0.23	0.19	0.13	0.09	0.52	0.5	0.67	34	20	21	26	15	23	27	17	11	93	64	97	SLC9B2	solute carrier family 9 member B2, transcript variant X2	-	-	-	-	GO:0005886//plasma membrane;GO:0010008//endosome membrane;GO:0016020//membrane;GO:0016021//integral component of membrane;GO:0016323//basolateral plasma membrane;GO:0030672//synaptic vesicle membrane;GO:0031966//mitochondrial membrane;GO:0097228//sperm principal piece	GO:0010348//lithium:proton antiporter activity;GO:0015299//solute:proton antiporter activity;GO:0015385//sodium:proton antiporter activity;GO:0042802//identical protein binding	GO:0006812//cation transport;GO:0006814//sodium ion transport;GO:0015672//monovalent inorganic cation transport;GO:0030317//flagellated sperm motility;GO:0035725//sodium ion transmembrane transport;GO:0055085//transmembrane transport;GO:0061178//regulation of insulin secretion involved in cellular response to glucose stimulus;GO:0072583//clathrin-dependent endocytosis;GO:1902600//proton transmemb…
miR-1-y	55.7966	63.4973	80.6263	10.5597	11.1876	13.3172	ncbi_100522358	0.08	0.07	0.08	0.42	0.45	0.44	-0.724714	0.2	0.12	0.07	0.18	0.14	0.14	0.08	0.07	0.08	0.42	0.45	0.44	48	17	16	60	51	52	42	36	35	289	228	241	SYT16	synaptotagmin 16, transcript variant X1	-	-	-	-	-	GO:0005543//phospholipid binding;GO:0042802//identical protein binding	GO:0006887//exocytosis
miR-1-y	55.7966	63.4973	80.6263	10.5597	11.1876	13.3172	ncbi_100522412	1.57	1.32	1.3	4.49	3.73	3.33	-1	4.47	2.46	2.47	1.81	1.17	1.29	1.57	1.32	1.3	4.49	3.73	3.33	333.59	103.79	177.04	188.82	132	152.22	263.41	210.33	183.84	917.75	576.63	566.24	SPG11	SPG11, spatacsin vesicle trafficking associated, transcript variant X1	-	-	-	-	GO:0005623//cell;GO:0005730//nucleolus;GO:0005737//cytoplasm;GO:0005829//cytosol;GO:0005886//plasma membrane;GO:0030424//axon;GO:0030425//dendrite;GO:0031410//cytoplasmic vesicle;GO:0045202//synapse	-	GO:0000290//deadenylation-dependent decapping of nuclear-transcribed mRNA;GO:0007040//lysosome organization;GO:0007268//chemical synaptic transmission;GO:0008088//axo-dendritic transport;GO:0048489//synaptic vesicle transport;GO:0048675//axon extension;GO:0090389//phagosome-lysosome fusion involved in apoptotic cell clearance;GO:0090659//walking behavior
miR-1-y	55.7966	63.4973	80.6263	10.5597	11.1876	13.3172	ncbi_100522477	0.84	0.5	0.9	1.49	1.67	1.33	-0.771429	1.04	1.51	0.69	1.38	0.72	1.35	0.84	0.5	0.9	1.49	1.67	1.33	34.21	30.25	24.73	65.18	43.64	73.61	66.41	35.55	65.38	156.67	138.49	124.08	GCDH	glutaryl-CoA dehydrogenase, transcript variant X1	Metabolism;Metabolism;Metabolism;Metabolism	Global and overview maps;Amino acid metabolism;Amino acid metabolism;Lipid metabolism	ko01100//Metabolic pathways;ko00310//Lysine degradation;ko00380//Tryptophan metabolism;ko00071//Fatty acid degradation	K00252;K00252;K00252;K00252	GO:0005739//mitochondrion	GO:0003995//acyl-CoA dehydrogenase activity;GO:0016491//oxidoreductase activity;GO:0016627//oxidoreductase activity, acting on the CH-CH group of donors;GO:0050660//flavin adenine dinucleotide binding	GO:0033539//fatty acid beta-oxidation using acyl-CoA dehydrogenase;GO:0055114//oxidation-reduction process
miR-1-y	55.7966	63.4973	80.6263	10.5597	11.1876	13.3172	ncbi_100522497	0.74	0.97	1.08	2.78	2.83	2.3	-0.714286	1.33	1.64	0.83	0.71	0.33	0.93	0.74	0.97	1.08	2.78	2.83	2.3	47.25	37.89	23	39.01	23	35	68.02	73.01	60.94	257.17	196	189.03	SSX2IP	SSX family member 2 interacting protein, transcript variant X1	Cellular Processes	Cellular community - eukaryotes	ko04520//Adherens junction	K06085	GO:0031252//cell leading edge;GO:0032991//protein-containing complex;GO:0034451//centriolar satellite;GO:0036064//ciliary basal body	-	GO:0007098//centrosome cycle;GO:0035020//regulation of Rac protein signal transduction;GO:0035735//intraciliary transport involved in cilium assembly;GO:0060271//cilium assembly;GO:2000145//regulation of cell motility
miR-1-y	55.7966	63.4973	80.6263	10.5597	11.1876	13.3172	ncbi_100522509	1.29	1.73	2.09	3.75	3.76	3.16	-0.714286	3.36	5.96	3.48	0.68	0.69	0.76	1.29	1.73	2.09	3.75	3.76	3.16	202.11	206.88	200.23	57.42	62.15	72.69	175.9	220.39	238.67	622.34	472.33	430.14	UFM1	ubiquitin fold modifier 1, transcript variant X1	-	-	-	-	-	-	-
miR-1-y	55.7966	63.4973	80.6263	10.5597	11.1876	13.3172	ncbi_100522568	2.49	9.26	8.47	19.16	26.01	24.77	-0.657143	11.44	10.39	5.63	5.83	3.76	2.44	2.49	9.26	8.47	19.16	26.01	24.77	1326	696	626.14	947	659.98	450.13	657.5	2285.99	1872	6151.33	6321.67	6526.83	PLXDC2	plexin domain containing 2, transcript variant X1	-	-	-	-	GO:0016020//membrane;GO:0016021//integral component of membrane	-	-
miR-1-y	55.7966	63.4973	80.6263	10.5597	11.1876	13.3172	ncbi_100522707	0.48	0.46	0.47	1.31	1.22	1.31	-0.840668	1.42	1.12	0.91	0.52	0.25	0.34	0.48	0.46	0.47	1.31	1.22	1.31	53	24	36	29	16	21	41	40	34	139	100	117	ZNF25	zinc finger protein 25, transcript variant X1	-	-	-	-	-	GO:0003676//nucleic acid binding;GO:0046872//metal ion binding	GO:0006355//regulation of transcription, DNA-templated
miR-1-y	55.7966	63.4973	80.6263	10.5597	11.1876	13.3172	ncbi_100522756	0.32	0.33	0.27	0.71	0.65	0.73	-0.771429	0.81	0.37	0.46	0.78	0.8	0.77	0.32	0.33	0.27	0.71	0.65	0.73	61	16	33	82	91	92	54	52	39	148	102	124	SPATA13	spermatogenesis associated 13	Cellular Processes	Cell motility	ko04810//Regulation of actin cytoskeleton	K05769	-	GO:0005085//guanyl-nucleotide exchange factor activity;GO:0005515//protein binding	-
miR-1-y	55.7966	63.4973	80.6263	10.5597	11.1876	13.3172	ncbi_100522766	6.84	7.54	7.66	16.95	16.77	18.4	-0.6	18.6	18.82	11.77	4.34	3.77	5.52	6.84	7.54	7.66	16.95	16.77	18.4	1104	644	667	359	337	517	917	949	864	2769	2077	2472	C16H5orf51	chromosome 16 C5orf51 homolog	-	-	-	-	GO:0005654//nucleoplasm;GO:0005829//cytosol	-	-
miR-1-y	55.7966	63.4973	80.6263	10.5597	11.1876	13.3172	ncbi_100522865	0.02	0.01	0.01	0.11	0.09	0.12	-0.811679	0.02	0.08	0.02	0.14	0.07	0.27	0.02	0.01	0.01	0.11	0.09	0.12	1	3	1	12	7	26	3	1	1	18	12	17	KIAA1644	KIAA1644 ortholog, transcript variant X1	-	-	-	-	GO:0016020//membrane;GO:0016021//integral component of membrane	-	-
miR-1-y	55.7966	63.4973	80.6263	10.5597	11.1876	13.3172	ncbi_100522902	0.67	0.72	0.71	1.69	1.52	1.63	-0.771429	1.41	1.52	0.53	0.59	0.41	0.47	0.67	0.72	0.71	1.69	1.52	1.63	145	90	52	85	64	76	155	157	138	479	325	379	PTPN4	protein tyrosine phosphatase, non-receptor type 4, transcript variant X3	-	-	-	-	GO:0005737//cytoplasm;GO:0005856//cytoskeleton;GO:0009898//cytoplasmic side of plasma membrane	GO:0004721//phosphoprotein phosphatase activity;GO:0004725//protein tyrosine phosphatase activity;GO:0004726//non-membrane spanning protein tyrosine phosphatase activity;GO:0005515//protein binding;GO:0008092//cytoskeletal protein binding;GO:0016787//hydrolase activity;GO:0016791//phosphatase activity	GO:0006470//protein dephosphorylation;GO:0016311//dephosphorylation;GO:0035335//peptidyl-tyrosine dephosphorylation
miR-1-y	55.7966	63.4973	80.6263	10.5597	11.1876	13.3172	ncbi_100523010	0.7	1.14	0.74	1.91	1.83	1.83	-0.811679	1.69	1.74	2.22	1.12	1.23	1.77	0.7	1.14	0.74	1.91	1.83	1.83	81.71	58.08	95.1	61.05	63.23	97.37	88.41	125.94	94.02	344.23	301.75	286.13	MSANTD2	Myb/SANT DNA binding domain containing 2, transcript variant X2	-	-	-	-	-	-	-
miR-1-y	55.7966	63.4973	80.6263	10.5597	11.1876	13.3172	ncbi_100523116	2.39	3.03	3.52	7.89	7.76	8.49	-0.6	5.4	4.26	2.51	1.13	0.77	1.31	2.39	3.03	3.52	7.89	7.76	8.49	576	270	240	169	125	224	566	682	672	2307	1739	2074	DMXL1	Dmx like 1, transcript variant X1	-	-	-	-	GO:0005623//cell;GO:0043291//RAVE complex	GO:0005515//protein binding	GO:0007035//vacuolar acidification
miR-1-y	55.7966	63.4973	80.6263	10.5597	11.1876	13.3172	ncbi_100523186	1.63	1.4	1.81	4.2	4.7	3.79	-0.771429	3.45	5.18	2.03	1.19	1.04	1.38	1.63	1.4	1.81	4.2	4.7	3.79	145	109	91	73	55	81	161	131	146	471	403	353	PLEKHA5	pleckstrin homology domain containing A5, transcript variant X1	-	-	-	-	-	GO:0005515//protein binding	-
miR-1-y	55.7966	63.4973	80.6263	10.5597	11.1876	13.3172	ncbi_100523292	2.16	3.13	2.34	8.16	7.83	8.59	-0.657143	4.57	5.09	2.52	0.79	0.68	1.01	2.16	3.13	2.34	8.16	7.83	8.59	532.44	343.62	284.57	131.22	124.07	186.67	582.36	775.31	527.48	2621.08	1899.76	2282.76	UTRN	utrophin, transcript variant X1	-	-	-	-	GO:0005737//cytoplasm;GO:0005856//cytoskeleton;GO:0005886//plasma membrane;GO:0016020//membrane;GO:0030054//cell junction;GO:0045202//synapse;GO:0045211//postsynaptic membrane	GO:0003779//actin binding;GO:0005515//protein binding;GO:0008270//zinc ion binding;GO:0046872//metal ion binding	-
miR-1-y	55.7966	63.4973	80.6263	10.5597	11.1876	13.3172	ncbi_100523341	0.51	0.83	0.79	1.36	1.79	1.15	-0.771429	0.76	0.72	1.15	0.95	0.99	1.04	0.51	0.83	0.79	1.36	1.79	1.15	24	13	32	40	44	51	34	53	45	121	113	90	ARMC2	armadillo repeat containing 2, transcript variant X1	-	-	-	-	-	GO:0005515//protein binding	GO:0007288//sperm axoneme assembly
miR-1-y	55.7966	63.4973	80.6263	10.5597	11.1876	13.3172	ncbi_100523377	7.91	8.03	12.9	33.18	28.63	32.41	-0.714286	20.43	20.4	10.87	6.38	4.05	8.28	7.91	8.03	12.9	33.18	28.63	32.41	606	349	308	264	181	388	530	505	727	2710	1772	2177	TWF1	twinfilin actin binding protein 1	-	-	-	-	GO:0005623//cell;GO:0005737//cytoplasm;GO:0005884//actin filament;GO:0030016//myofibril	GO:0003779//actin binding;GO:0003785//actin monomer binding;GO:0051015//actin filament binding	GO:0010591//regulation of lamellipodium assembly;GO:0010976//positive regulation of neuron projection development;GO:0030042//actin filament depolymerization;GO:0030837//negative regulation of actin filament polymerization;GO:0042989//sequestering of actin monomers;GO:0051016//barbed-end actin filament capping
miR-1-y	55.7966	63.4973	80.6263	10.5597	11.1876	13.3172	ncbi_100523540	0.25	0.19	0.3	0.74	0.82	0.74	-0.724714	0.36	0.76	0.35	0.22	0.14	0.21	0.25	0.19	0.3	0.74	0.82	0.74	20	13	12	12	10	16	23	15	22	81	67.06	53	PDZD9	PDZ domain containing 9, transcript variant X1	-	-	-	-	-	GO:0005515//protein binding	-
miR-1-y	55.7966	63.4973	80.6263	10.5597	11.1876	13.3172	ncbi_100523688	0.08	0.04	0.04	0.53	0.34	0.6	-0.811679	0.1	0.24	0.09	0.03	0.08	0.04	0.08	0.04	0.04	0.53	0.34	0.6	3	4	3	2	4	2	5	4	4	58	32	53	NR5A2	nuclear receptor subfamily 5 group A member 2	Human Diseases	Endocrine and metabolic diseases	ko04950//Maturity onset diabetes of the young	K08027	GO:0005634//nucleus;GO:0005737//cytoplasm;GO:0090575//RNA polymerase II transcription factor complex	GO:0000976//transcription regulatory region sequence-specific DNA binding;GO:0000978//RNA polymerase II proximal promoter sequence-specific DNA binding;GO:0001228//DNA-binding transcription activator activity, RNA polymerase II-specific;GO:0003677//DNA binding;GO:0003682//chromatin binding;GO:0003700//DNA-binding transcription factor activity;GO:0003707//steroid hormone receptor activity;GO:00048…	GO:0006355//regulation of transcription, DNA-templated;GO:0008206//bile acid metabolic process;GO:0009755//hormone-mediated signaling pathway;GO:0009888//tissue development;GO:0030522//intracellular receptor signaling pathway;GO:0030855//epithelial cell differentiation;GO:0042127//regulation of cell proliferation;GO:0042632//cholesterol homeostasis;GO:0043401//steroid hormone mediated signaling p…
miR-1-y	55.7966	63.4973	80.6263	10.5597	11.1876	13.3172	ncbi_100523904	6.1	6.87	7.07	16.67	17.54	17.67	-0.542857	14.4	14.44	10.55	18.81	16.39	19.61	6.1	6.87	7.07	16.67	17.54	17.67	1243	719	870	2264	2132	2674	1191	1259	1160	3964	3160	3455	PHLDA1	pleckstrin homology like domain family A member 1	-	-	-	-	GO:0005634//nucleus;GO:0005654//nucleoplasm;GO:0005730//nucleolus	GO:1901981//phosphatidylinositol phosphate binding	GO:0043065//positive regulation of apoptotic process;GO:0045210//FasL biosynthetic process
miR-1-y	55.7966	63.4973	80.6263	10.5597	11.1876	13.3172	ncbi_100524085	6.55	6.68	8.56	15.2	15.53	15.39	-0.6	12.36	8.48	6.41	2.42	1.6	3.31	6.55	6.68	8.56	15.2	15.53	15.39	436	197	219	120	89	168	423	415	559	1503	1105	1267	USP15	ubiquitin specific peptidase 15, transcript variant X2	Cellular Processes	Transport and catabolism	ko04137//Mitophagy - animal	K21343	GO:0005634//nucleus;GO:0005737//cytoplasm;GO:0005829//cytosol	GO:0003824//catalytic activity;GO:0004197//cysteine-type endopeptidase activity;GO:0004843//thiol-dependent ubiquitin-specific protease activity;GO:0005160//transforming growth factor beta receptor binding;GO:0008233//peptidase activity;GO:0008234//cysteine-type peptidase activity;GO:0016787//hydrolase activity;GO:0036459//thiol-dependent ubiquitinyl hydrolase activity;GO:0042802//identical prote…	GO:0006508//proteolysis;GO:0006511//ubiquitin-dependent protein catabolic process;GO:0007179//transforming growth factor beta receptor signaling pathway;GO:0016579//protein deubiquitination;GO:0030509//BMP signaling pathway;GO:0035520//monoubiquitinated protein deubiquitination;GO:0035616//histone H2B conserved C-terminal lysine deubiquitination;GO:0060389//pathway-restricted SMAD protein phospho…
miR-1-y	55.7966	63.4973	80.6263	10.5597	11.1876	13.3172	ncbi_100524281	0	0	0	0.18	0.17	0.06	-0.941124	0.06	0.05	0.09	0.3	0.31	0.14	0	0	0	0.18	0.17	0.06	2	1	3	15	17	8	0	0	0	18	13	5	SCARA5	scavenger receptor class A member 5	-	-	-	-	GO:0005887//integral component of plasma membrane;GO:0016020//membrane;GO:0016021//integral component of membrane	GO:0005044//scavenger receptor activity;GO:0070287//ferritin receptor activity	GO:0006897//endocytosis;GO:0006898//receptor-mediated endocytosis;GO:0034755//iron ion transmembrane transport
miR-1-y	55.7966	63.4973	80.6263	10.5597	11.1876	13.3172	ncbi_100524338	1.11	1.59	1.13	3.69	3.37	3.64	-0.771429	3.94	3.18	1.93	1.18	0.73	1.21	1.11	1.59	1.13	3.69	3.37	3.64	381	182	185	158	104	184	252	335	213	998	691	810	ZNF652	zinc finger protein 652, transcript variant X2	-	-	-	-	-	GO:0003676//nucleic acid binding	-
miR-1-y	55.7966	63.4973	80.6263	10.5597	11.1876	13.3172	ncbi_100524350	1.33	1.58	1.36	5.91	6.18	5.93	-0.657143	1.79	2.1	1.25	1.18	1.09	1.45	1.33	1.58	1.36	5.91	6.18	5.93	155	105	104	143	142	198	261	290	224	1408	1117	1161	PHACTR2	phosphatase and actin regulator 2, transcript variant X1	-	-	-	-	-	GO:0003779//actin binding;GO:0004864//protein phosphatase inhibitor activity	GO:0032515//negative regulation of phosphoprotein phosphatase activity
miR-1-y	55.7966	63.4973	80.6263	10.5597	11.1876	13.3172	ncbi_100524684	1.97	1.55	2.52	4	4.89	3.78	-0.771429	3.11	2.27	2.77	3.27	3.35	3.73	1.97	1.55	2.52	4	4.89	3.78	57	23	50	87	98	114	80	64	85	213	195	166	ABHD3	abhydrolase domain containing 3, transcript variant X2	-	-	-	-	GO:0016020//membrane;GO:0016021//integral component of membrane	GO:0004623//phospholipase A2 activity;GO:0008970//phospholipase A1 activity;GO:0016298//lipase activity;GO:0016788//hydrolase activity, acting on ester bonds;GO:0034338//short-chain carboxylesterase activity;GO:0047372//acylglycerol lipase activity	GO:0044255//cellular lipid metabolic process;GO:0046470//phosphatidylcholine metabolic process
miR-1-y	55.7966	63.4973	80.6263	10.5597	11.1876	13.3172	ncbi_100524698	0.19	0.3	0.31	0.77	0.91	0.91	-0.579771	0.69	0.62	0.32	0.24	0.14	0.24	0.19	0.3	0.31	0.77	0.91	0.91	65	32	30	28	17	30	38	59	49	178	164	166	KBTBD3	kelch repeat and BTB domain containing 3, transcript variant X1	-	-	-	-	-	GO:0005515//protein binding	-
miR-1-y	55.7966	63.4973	80.6263	10.5597	11.1876	13.3172	ncbi_100524699	3.41	4.36	4.19	11.43	11.47	11.35	-0.771429	6.16	5.33	5.2	4.86	3.77	6.14	3.41	4.36	4.19	11.43	11.47	11.35	153	75	123	168	140	243	194	230	203	778	596	637	TPK1	thiamin pyrophosphokinase 1, transcript variant X3	Metabolism;Metabolism	Global and overview maps;Metabolism of cofactors and vitamins	ko01100//Metabolic pathways;ko00730//Thiamine metabolism	K00949;K00949	GO:0016020//membrane;GO:0016021//integral component of membrane	GO:0000166//nucleotide binding;GO:0004788//thiamine diphosphokinase activity;GO:0005524//ATP binding;GO:0016301//kinase activity;GO:0016740//transferase activity;GO:0030975//thiamine binding;GO:0042802//identical protein binding	GO:0006772//thiamine metabolic process;GO:0009229//thiamine diphosphate biosynthetic process;GO:0016310//phosphorylation
miR-1-y	55.7966	63.4973	80.6263	10.5597	11.1876	13.3172	ncbi_100524713	0.02	0.01	0.01	0.1	0.09	0.07	-0.985611	0.03	0.02	0	0	0	0.01	0.02	0.01	0.01	0.1	0.09	0.07	2	1	0	0	0	1	4	2	1	19	13	11	LOC100524713	cell cycle control protein 50C-like	-	-	-	-	GO:0005783//endoplasmic reticulum;GO:0005794//Golgi apparatus;GO:0005886//plasma membrane;GO:0016020//membrane;GO:0016021//integral component of membrane	-	GO:0045332//phospholipid translocation
miR-1-y	55.7966	63.4973	80.6263	10.5597	11.1876	13.3172	ncbi_100524828	0	0	0	0.03	0.07	0.02	-0.880406	0	0.02	0	0.01	0	0.01	0	0	0	0.03	0.07	0.02	0	1	0	1	0	1	0	0	0	7	14	5	PEX5L	peroxisomal biogenesis factor 5 like, transcript variant X18	Cellular Processes	Transport and catabolism	ko04146//Peroxisome	K13342	GO:0005778//peroxisomal membrane;GO:0005829//cytosol;GO:0043235//receptor complex	GO:0000268//peroxisome targeting sequence binding;GO:0005052//peroxisome matrix targeting signal-1 binding;GO:0005515//protein binding;GO:0031267//small GTPase binding	GO:0016560//protein import into peroxisome matrix, docking
miR-1-y	55.7966	63.4973	80.6263	10.5597	11.1876	13.3172	ncbi_100524881	6.75	7.26	10.64	23.05	22.27	24.59	-0.6	20.77	17.06	10.96	5.96	3.74	6.79	6.75	7.26	10.64	23.05	22.27	24.59	718	339	363	288	195	369	528	533	698	2189	1603	1921	ABCE1	ATP binding cassette subfamily E member 1, transcript variant X2	-	-	-	-	-	GO:0000166//nucleotide binding;GO:0005506//iron ion binding;GO:0005524//ATP binding;GO:0016887//ATPase activity;GO:0043024//ribosomal small subunit binding	GO:0000054//ribosomal subunit export from nucleus;GO:0006413//translational initiation;GO:0006415//translational termination
miR-1-y	55.7966	63.4973	80.6263	10.5597	11.1876	13.3172	ncbi_100524964	0.26	0.31	0.21	1.27	1.97	1.48	-0.771429	0.56	0.44	0.32	0.51	0.34	0.3	0.26	0.31	0.21	1.27	1.97	1.48	44	20	24	56	40	38	47	52	32	277	325	265	AGBL3	ATP/GTP binding protein like 3	-	-	-	-	-	-	-
miR-1-y	55.7966	63.4973	80.6263	10.5597	11.1876	13.3172	ncbi_100524976	3.33	4	4.21	11.36	11.24	11.57	-0.6	4.19	5.64	4.61	2.76	2.13	3	3.33	4	4.21	11.36	11.24	11.57	491.03	333.35	461	407.35	347	502.67	814.06	907.18	855	3331	2447	2760	NSD1	nuclear receptor binding SET domain protein 1, transcript variant X1	Metabolism	Amino acid metabolism	ko00310//Lysine degradation	K15588	GO:0000785//chromatin;GO:0005634//nucleus	GO:0000978//RNA polymerase II proximal promoter sequence-specific DNA binding;GO:0003712//transcription coregulator activity;GO:0005515//protein binding;GO:0008168//methyltransferase activity;GO:0008270//zinc ion binding;GO:0016740//transferase activity;GO:0018024//histone-lysine N-methyltransferase activity;GO:0046872//metal ion binding;GO:0046975//histone methyltransferase activity (H3-K36 spec…	GO:0000414//regulation of histone H3-K36 methylation;GO:0006355//regulation of transcription, DNA-templated;GO:0010452//histone H3-K36 methylation;GO:0032259//methylation;GO:0033135//regulation of peptidyl-serine phosphorylation;GO:0034968//histone lysine methylation;GO:0045893//positive regulation of transcription, DNA-templated;GO:1903025//regulation of RNA polymerase II regulatory region seque…
miR-1-y	55.7966	63.4973	80.6263	10.5597	11.1876	13.3172	ncbi_100525081	4.38	4.88	5.31	11.61	11.48	13.29	-0.6	5.08	6.18	4.35	3.87	3.7	4.5	4.38	4.88	5.31	11.61	11.48	13.29	220.25	150.36	174.74	229.55	235.12	299.94	422.7	446.56	435.96	1387.61	1049.28	1294.88	R3HDM1	R3H domain containing 1, transcript variant X1	-	-	-	-	-	GO:0003676//nucleic acid binding	-
miR-1-y	55.7966	63.4973	80.6263	10.5597	11.1876	13.3172	ncbi_100525259	0.17	0.26	0.32	1.43	1.71	1.42	-0.714286	0.81	1.03	0.47	0.22	0.18	0.23	0.17	0.26	0.32	1.43	1.71	1.42	45	33	25	17	15	20	22	31	34	219	199	179	FAM171B	family with sequence similarity 171 member B	-	-	-	-	GO:0016020//membrane;GO:0016021//integral component of membrane	-	-
miR-1-y	55.7966	63.4973	80.6263	10.5597	11.1876	13.3172	ncbi_100525341	0.09	0.18	0.27	0.35	0.51	0.55	-0.542857	1.89	1.21	1.52	0.76	0.63	0.4	0.09	0.18	0.27	0.35	0.51	0.55	82	34	53	40	35	33	5	22	15	47	52	49	FAM46C	family with sequence similarity 46 member C	-	-	-	-	GO:0005634//nucleus;GO:0005737//cytoplasm	GO:1990817//RNA adenylyltransferase activity	GO:0001701//in utero embryonic development;GO:0048255//mRNA stabilization
miR-1-y	55.7966	63.4973	80.6263	10.5597	11.1876	13.3172	ncbi_100525369	6.99	8.81	7.11	14.28	16	15.82	-0.657143	16.79	13.38	10.14	4.42	3.89	4.93	6.99	8.81	7.11	14.28	16	15.82	1695.27	778.56	940.55	646.62	594.33	813.5	1769.44	2192.65	1467.26	4232.53	3310.4	3702.56	HIVEP2	human immunodeficiency virus type I enhancer binding protein 2, transcript variant X9	-	-	-	-	GO:0005654//nucleoplasm	GO:0003676//nucleic acid binding	-
miR-1-y	55.7966	63.4973	80.6263	10.5597	11.1876	13.3172	ncbi_100525414	0.27	0.31	0.25	2.36	2.83	2.53	-0.771429	2.51	2.51	1.16	0.8	0.84	0.91	0.27	0.31	0.25	2.36	2.83	2.53	168	97	74	75	84	96	41	43	32	434	394	381	SYNPO2	synaptopodin 2, transcript variant X1	-	-	-	-	GO:0001725//stress fiber;GO:0005634//nucleus;GO:0005654//nucleoplasm;GO:0005829//cytosol;GO:0005925//focal adhesion;GO:0015629//actin cytoskeleton;GO:0030018//Z disc;GO:0043231//intracellular membrane-bounded organelle	GO:0003779//actin binding;GO:0005515//protein binding;GO:0031005//filamin binding;GO:0051393//alpha-actinin binding	GO:0032233//positive regulation of actin filament bundle assembly
miR-1-y	55.7966	63.4973	80.6263	10.5597	11.1876	13.3172	ncbi_100525519	0.16	0.22	0.15	0.69	0.39	0.54	-0.885714	0.43	0.05	0.09	0.1	0.15	0.15	0.16	0.22	0.15	0.69	0.39	0.54	16	1	3	5	8	10	14	17	11	73	34	48	ANO4	anoctamin 4, transcript variant X4	-	-	-	-	GO:0005886//plasma membrane;GO:0016020//membrane;GO:0016021//integral component of membrane	GO:0005229//intracellular calcium activated chloride channel activity;GO:0017128//phospholipid scramblase activity;GO:0046983//protein dimerization activity	GO:0006821//chloride transport;GO:0061588//calcium activated phospholipid scrambling;GO:0061589//calcium activated phosphatidylserine scrambling;GO:0061590//calcium activated phosphatidylcholine scrambling;GO:0061591//calcium activated galactosylceramide scrambling;GO:1902476//chloride transmembrane transport
miR-1-y	55.7966	63.4973	80.6263	10.5597	11.1876	13.3172	ncbi_100525739	1.28	1.74	1.59	5.05	5.81	5.39	-0.657143	2.92	3.15	1.49	1.15	0.78	1.1	1.28	1.74	1.59	5.05	5.81	5.39	146	89	71	63	51	72	145	176	151	695	577	593	KIF3A	kinesin family member 3A, transcript variant X4	Environmental Information Processing	Signal transduction	ko04340//Hedgehog signaling pathway	K10394	GO:0005871//kinesin complex;GO:0005874//microtubule;GO:1904115//axon cytoplasm	GO:0000166//nucleotide binding;GO:0003774//motor activity;GO:0003777//microtubule motor activity;GO:0005524//ATP binding;GO:0008017//microtubule binding;GO:0016887//ATPase activity	GO:0007018//microtubule-based movement;GO:0007411//axon guidance;GO:0008089//anterograde axonal transport;GO:0060271//cilium assembly
miR-1-y	55.7966	63.4973	80.6263	10.5597	11.1876	13.3172	ncbi_100525758	0.3	0.32	0.22	0.57	0.66	0.64	-0.771429	0.46	0.22	0.15	0.19	0.13	0.13	0.3	0.32	0.22	0.57	0.66	0.64	52.75	14.21	16.69	29.91	22.04	22.71	77.42	78.02	47.15	176.58	157.2	163.21	TTLL5	tubulin tyrosine ligase like 5	-	-	-	-	GO:0005813//centrosome;GO:0005829//cytosol;GO:0005886//plasma membrane	GO:0005524//ATP binding	GO:0006464//cellular protein modification process;GO:0060041//retina development in camera-type eye
miR-1-y	55.7966	63.4973	80.6263	10.5597	11.1876	13.3172	ncbi_100525794	1.54	1.98	2.18	4.41	4.12	4.34	-0.714286	4.61	4.51	2.43	1.13	0.58	1.28	1.54	1.98	2.18	4.41	4.12	4.34	310	178	170	109	63	139	240	306	281	856	626	690	KLHL15	kelch like family member 15, transcript variant X1	-	-	-	-	GO:0005634//nucleus;GO:0031463//Cul3-RING ubiquitin ligase complex	GO:0005515//protein binding	GO:0006511//ubiquitin-dependent protein catabolic process;GO:0016567//protein ubiquitination;GO:0071630//nuclear protein quality control by the ubiquitin-proteasome system;GO:2000042//negative regulation of double-strand break repair via homologous recombination
miR-1-y	55.7966	63.4973	80.6263	10.5597	11.1876	13.3172	ncbi_100525928	0.9	1.03	1.05	2.41	2.57	2.65	-0.542857	1.16	1.16	0.7	0.45	0.51	0.7	0.9	1.03	1.05	2.41	2.57	2.65	59	34	34	32	40	56	103	111	102	338	274	307	CLSPN	claspin, transcript variant X1	-	-	-	-	GO:0005634//nucleus;GO:0005654//nucleoplasm;GO:0005794//Golgi apparatus	GO:0000217//DNA secondary structure binding;GO:0010997//anaphase-promoting complex binding	GO:0000076//DNA replication checkpoint;GO:0000077//DNA damage checkpoint;GO:0007095//mitotic G2 DNA damage checkpoint;GO:0018105//peptidyl-serine phosphorylation;GO:0032147//activation of protein kinase activity;GO:0033314//mitotic DNA replication checkpoint
miR-1-y	55.7966	63.4973	80.6263	10.5597	11.1876	13.3172	ncbi_100526094	0.02	0.03	0.02	0.18	0.17	0.14	-0.898645	0	0	0	0.07	0.03	0.02	0.02	0.03	0.02	0.18	0.17	0.14	0	0	0	5	2	2	2	3	2	28	18	16	EHF	ETS homologous factor, transcript variant X1	-	-	-	-	GO:0005634//nucleus;GO:0005654//nucleoplasm;GO:0005794//Golgi apparatus	GO:0000978//RNA polymerase II proximal promoter sequence-specific DNA binding;GO:0001228//DNA-binding transcription activator activity, RNA polymerase II-specific;GO:0003677//DNA binding;GO:0003700//DNA-binding transcription factor activity;GO:0043565//sequence-specific DNA binding	GO:0006355//regulation of transcription, DNA-templated;GO:0006366//transcription by RNA polymerase II;GO:0030855//epithelial cell differentiation;GO:0045893//positive regulation of transcription, DNA-templated;GO:0045944//positive regulation of transcription by RNA polymerase II;GO:0050673//epithelial cell proliferation
miR-1-y	55.7966	63.4973	80.6263	10.5597	11.1876	13.3172	ncbi_100616076	0.1	0	0.31	0.6	0.96	0.84	-0.657143	0	0	0	0.25	0.94	0.52	0.1	0	0.31	0.6	0.96	0.84	0	0	0	3	12	7	2	0	5	14	17	16	NAP1L5	nucleosome assembly protein 1 like 5	-	-	-	-	-	-	-
miR-1-y	55.7966	63.4973	80.6263	10.5597	11.1876	13.3172	ncbi_100620243	0.79	0.56	0.59	1.59	1.57	1.63	-0.771429	1.51	1.21	1.25	1.21	1.27	1.34	0.79	0.56	0.59	1.59	1.57	1.63	197.13	83.46	148.99	209.36	234.89	262.57	227.26	156.43	144.5	561.99	422.74	477.38	PLXNA4	plexin A4, transcript variant X1	Organismal Systems	Development	ko04360//Axon guidance	K06820	GO:0002116//semaphorin receptor complex;GO:0005887//integral component of plasma membrane;GO:0016020//membrane;GO:0016021//integral component of membrane	GO:0005515//protein binding;GO:0017154//semaphorin receptor activity	GO:0007162//negative regulation of cell adhesion;GO:0007165//signal transduction;GO:0007399//nervous system development;GO:0007411//axon guidance;GO:0008045//motor neuron axon guidance;GO:0008360//regulation of cell shape;GO:0021602//cranial nerve morphogenesis;GO:0021610//facial nerve morphogenesis;GO:0021612//facial nerve structural organization;GO:0021615//glossopharyngeal nerve morphogenesis;…
miR-1-y	55.7966	63.4973	80.6263	10.5597	11.1876	13.3172	ncbi_100620265	0.12	0.15	0.14	0.33	0.48	0.47	-0.657143	0	0.13	0.06	0.15	0.25	0.49	0.12	0.15	0.14	0.33	0.48	0.47	0	4	3	11	20	40	14	17	14	48	52	55	LOC100620265	cytochrome P450 4F22	-	-	-	-	GO:0005789//endoplasmic reticulum membrane;GO:0016020//membrane;GO:0016021//integral component of membrane	GO:0004497//monooxygenase activity;GO:0005506//iron ion binding;GO:0016491//oxidoreductase activity;GO:0016705//oxidoreductase activity, acting on paired donors, with incorporation or reduction of molecular oxygen;GO:0020037//heme binding;GO:0046872//metal ion binding	GO:0046513//ceramide biosynthetic process;GO:0055114//oxidation-reduction process
miR-1-y	55.7966	63.4973	80.6263	10.5597	11.1876	13.3172	ncbi_100620497	2.23	2.63	3.03	9.13	8.55	8.71	-0.714286	4.41	2.56	2.17	2.05	1.84	2.31	2.23	2.63	3.03	9.13	8.55	8.71	373.6	124.92	175.29	242.22	234.82	309.29	426.57	471.67	487.95	2127.29	1510.38	1668.76	SNTB2	syntrophin beta 2	-	-	-	-	GO:0005737//cytoplasm;GO:0016010//dystrophin-associated glycoprotein complex;GO:0032991//protein-containing complex;GO:0045202//synapse	GO:0005198//structural molecule activity;GO:0005515//protein binding	-
miR-1-y	55.7966	63.4973	80.6263	10.5597	11.1876	13.3172	ncbi_100620499	9.58	11.01	10.05	21.4	21.47	22.67	-0.6	20.74	18.89	15.05	11.7	11.19	12.9	9.58	11.01	10.05	21.4	21.47	22.67	1441	757	1001	1133	1171	1420	1509	1626	1334	4095	3125	3582	LUZP1	leucine zipper protein 1, transcript variant X4	-	-	-	-	-	-	GO:0021503//neural fold bending
miR-1-y	55.7966	63.4973	80.6263	10.5597	11.1876	13.3172	ncbi_100620574	1.26	0.92	1.5	3.05	3	2.79	-0.828571	2.03	2.61	1.48	0.75	0.36	0.92	1.26	0.92	1.5	3.05	3	2.79	69	38	40	34	15	49	71	64	79	255	207	207	ZBTB8A	zinc finger and BTB domain containing 8A, transcript variant X1	-	-	-	-	-	GO:0003676//nucleic acid binding;GO:0005515//protein binding	-
miR-1-y	55.7966	63.4973	80.6263	10.5597	11.1876	13.3172	ncbi_100621064	3.7	4.71	4.89	14.93	14.16	14.28	-0.714286	6.43	6.88	4.1	3.96	3.25	3.81	3.7	4.71	4.89	14.93	14.16	14.28	360	216	218	296	272	331	456	546	503	2232	1607	1753	DPY19L3	dpy-19 like 3 (C. elegans), transcript variant X1	-	-	-	-	GO:0005637//nuclear inner membrane;GO:0016020//membrane;GO:0016021//integral component of membrane	GO:0000030//mannosyltransferase activity;GO:0003676//nucleic acid binding	GO:0018406//protein C-linked glycosylation via 2'-alpha-mannosyl-L-tryptophan
miR-1-y	55.7966	63.4973	80.6263	10.5597	11.1876	13.3172	ncbi_100621194	0.65	0.73	0.84	2.45	2.64	2.38	-0.714286	2.42	1.44	0.71	1.02	1.09	0.83	0.65	0.73	0.84	2.45	2.64	2.38	130	46	52	47	47	46	74	109	122	400	363	366	PURG	purine rich element binding protein G, transcript variant X2	-	-	-	-	GO:0005634//nucleus	GO:0000977//RNA polymerase II regulatory region sequence-specific DNA binding;GO:0001227//DNA-binding transcription repressor activity, RNA polymerase II-specific;GO:0003690//double-stranded DNA binding;GO:0032422//purine-rich negative regulatory element binding;GO:0043565//sequence-specific DNA binding	GO:0000122//negative regulation of transcription by RNA polymerase II
miR-1-y	55.7966	63.4973	80.6263	10.5597	11.1876	13.3172	ncbi_100621398	2.19	2.46	2.83	7.68	7.28	8.51	-0.6	2.95	1.86	2.46	6.84	7.03	7.33	2.19	2.46	2.83	7.68	7.28	8.51	114	41	93	374	412	450	191	203	209	817	586	745	MRAS	muscle RAS oncogene homolog, transcript variant X1	Environmental Information Processing;Human Diseases;Environmental Information Processing;Cellular Processes;Environmental Information Processing;Human Diseases;Cellular Processes;Environmental Information Processing;Environmental Information Processing;Cellular Processes;Organismal Systems;Cellular Processes	Signal transduction;Infectious diseases;Signal transduction;Cell motility;Signal transduction;Cancers;Cell growth and death;Signal transduction;Signal transduction;Transport and catabolism;Immune system;Transport and catabolism	ko04010//MAPK signaling pathway;ko05166//HTLV-I infection;ko04014//Ras signaling pathway;ko04810//Regulation of actin cytoskeleton;ko04015//Rap1 signaling pathway;ko05205//Proteoglycans in cancer;ko04218//Cellular senescence;ko04072//Phospholipase D signaling pathway;ko04371//Apelin signaling pathway;ko04140//Autophagy - animal;ko04625//C-type lectin receptor signaling pathway;ko04137//Mitophagy …	K07831;K07831;K07831;K07831;K07831;K07831;K07831;K07831;K07831;K07831;K07831;K07831	GO:0005886//plasma membrane;GO:0016020//membrane	GO:0000166//nucleotide binding;GO:0003924//GTPase activity;GO:0005525//GTP binding;GO:0019003//GDP binding	GO:0007165//signal transduction;GO:0007265//Ras protein signal transduction
miR-1-y	55.7966	63.4973	80.6263	10.5597	11.1876	13.3172	ncbi_100621557	9.86	11.52	12.52	27.65	29.86	29.64	-0.6	24.31	24.86	17.81	7.96	5.98	9.07	9.86	11.52	12.52	27.65	29.86	29.64	1272	732	881	570	450	715	1143	1293	1226	4010	3310	3518	TCF12	transcription factor 12, transcript variant X1	-	-	-	-	GO:0000790//nuclear chromatin;GO:0005634//nucleus;GO:0005654//nucleoplasm;GO:0005667//transcription factor complex;GO:0005737//cytoplasm;GO:0016607//nuclear speck;GO:0043231//intracellular membrane-bounded organelle;GO:0090575//RNA polymerase II transcription factor complex	GO:0000978//RNA polymerase II proximal promoter sequence-specific DNA binding;GO:0001228//DNA-binding transcription activator activity, RNA polymerase II-specific;GO:0003677//DNA binding;GO:0003700//DNA-binding transcription factor activity;GO:0008134//transcription factor binding;GO:0042803//protein homodimerization activity;GO:0043425//bHLH transcription factor binding;GO:0044212//transcription…	GO:0010628//positive regulation of gene expression;GO:0045666//positive regulation of neuron differentiation;GO:0045893//positive regulation of transcription, DNA-templated;GO:0045944//positive regulation of transcription by RNA polymerase II
miR-1-y	55.7966	63.4973	80.6263	10.5597	11.1876	13.3172	ncbi_100621584	10.18	12.26	14.49	30.67	28.13	29.61	-0.714286	29.09	22.88	13.25	5.39	3.46	5.85	10.18	12.26	14.49	30.67	28.13	29.61	2405.89	1074.95	1045.26	617.79	434.99	757.46	1905.12	2131.81	2274.98	6945.95	4841.72	5529.83	ZMAT3	zinc finger matrin-type 3, transcript variant X7	Cellular Processes	Cell growth and death	ko04115//p53 signaling pathway	K10137	-	GO:0003676//nucleic acid binding;GO:0008270//zinc ion binding;GO:0046872//metal ion binding	-
miR-1-y	55.7966	63.4973	80.6263	10.5597	11.1876	13.3172	ncbi_100621622	15.27	16.08	16.47	91.42	88.59	94.44	-0.6	5.59	7.66	5.65	58.27	59.59	60.38	15.27	16.08	16.47	91.42	88.59	94.44	224	177	216	3254	3596	3820	1382	1366	1254	10082	7405	8564	SFRP1	secreted frizzled related protein 1	Environmental Information Processing	Signal transduction	ko04310//Wnt signaling pathway	K02166	GO:0005576//extracellular region;GO:0005615//extracellular space;GO:0005829//cytosol;GO:0009986//cell surface;GO:0062023//collagen-containing extracellular matrix	GO:0004197//cysteine-type endopeptidase activity;GO:0005109//frizzled binding;GO:0005515//protein binding;GO:0008144//drug binding;GO:0008201//heparin binding;GO:0017147//Wnt-protein binding;GO:0042802//identical protein binding	GO:0001649//osteoblast differentiation;GO:0001657//ureteric bud development;GO:0001756//somitogenesis;GO:0001843//neural tube closure;GO:0002244//hematopoietic progenitor cell differentiation;GO:0006508//proteolysis;GO:0007275//multicellular organism development;GO:0008284//positive regulation of cell proliferation;GO:0008285//negative regulation of cell proliferation;GO:0008584//male gonad devel…
miR-1-y	55.7966	63.4973	80.6263	10.5597	11.1876	13.3172	ncbi_100621655	0.44	0.24	0.55	1.67	1.61	1.36	-0.828571	0.86	0.51	0.18	0.31	0.25	0.15	0.44	0.24	0.55	1.67	1.61	1.36	22.53	6.97	4	10.39	10	5.99	25.73	13.3	25.65	116.09	86.87	77.69	CEP70	centrosomal protein 70, transcript variant X2	-	-	-	-	GO:0005813//centrosome	GO:0005515//protein binding;GO:0043015//gamma-tubulin binding	GO:0060271//cilium assembly;GO:0070507//regulation of microtubule cytoskeleton organization
miR-1-y	55.7966	63.4973	80.6263	10.5597	11.1876	13.3172	ncbi_100621902	4.95	5.89	8.52	15.6	16.02	16.37	-0.542857	14.35	13.29	6.77	2.64	1.94	2.89	4.95	5.89	8.52	15.6	16.02	16.37	630	333	289	165	129	202	507	560	726	1917	1478	1654	MIER1	MIER1 transcriptional regulator, transcript variant X1	-	-	-	-	GO:0005634//nucleus;GO:0005654//nucleoplasm;GO:0017053//transcriptional repressor complex;GO:0032991//protein-containing complex	GO:0001103//RNA polymerase II repressing transcription factor binding;GO:0003677//DNA binding;GO:0003714//transcription corepressor activity;GO:0004407//histone deacetylase activity;GO:0042826//histone deacetylase binding	GO:0000122//negative regulation of transcription by RNA polymerase II;GO:0006355//regulation of transcription, DNA-templated;GO:0016575//histone deacetylation;GO:0031937//positive regulation of chromatin silencing
miR-1-y	55.7966	63.4973	80.6263	10.5597	11.1876	13.3172	ncbi_100622020	0.08	0.06	0.07	0.38	0.44	0.37	-0.885714	0.07	0.06	0.05	0.05	0.06	0.05	0.08	0.06	0.07	0.38	0.44	0.37	12	6	9	13	15	15	33	21	22	185	160	148	SLC8A1	solute carrier family 8 member A1, transcript variant X1	Organismal Systems;Environmental Information Processing;Environmental Information Processing;Environmental Information Processing;Organismal Systems	Sensory system;Signal transduction;Signal transduction;Signal transduction;Digestive system	ko04740//Olfactory transduction;ko04020//Calcium signaling pathway;ko04022//cGMP - PKG signaling pathway;ko04371//Apelin signaling pathway;ko04974//Protein digestion and absorption	K05849;K05849;K05849;K05849;K05849	GO:0005623//cell;GO:0005654//nucleoplasm;GO:0005886//plasma membrane;GO:0005887//integral component of plasma membrane;GO:0016020//membrane;GO:0016021//integral component of membrane;GO:0045202//synapse;GO:0071944//cell periphery	GO:0005432//calcium:sodium antiporter activity;GO:0005516//calmodulin binding;GO:0008092//cytoskeletal protein binding;GO:0030506//ankyrin binding	GO:0006816//calcium ion transport;GO:0006883//cellular sodium ion homeostasis;GO:0007154//cell communication;GO:0030501//positive regulation of bone mineralization;GO:0035725//sodium ion transmembrane transport;GO:0035994//response to muscle stretch;GO:0055085//transmembrane transport;GO:0070509//calcium ion import;GO:0070588//calcium ion transmembrane transport;GO:0098719//sodium ion import acro…
miR-1-y	55.7966	63.4973	80.6263	10.5597	11.1876	13.3172	ncbi_100622259	2.89	3.83	3.77	12.47	14.22	13.84	-0.657143	7.01	5.34	3.95	2.75	1.93	2.64	2.89	3.83	3.77	12.47	14.22	13.84	284	124	152	155	117	168	263	329	286	1377	1193	1259	MAP4K3	mitogen-activated protein kinase kinase kinase kinase 3, transcript variant X1	Environmental Information Processing	Signal transduction	ko04010//MAPK signaling pathway	K04406	GO:0005737//cytoplasm;GO:0016020//membrane;GO:0016021//integral component of membrane	GO:0000166//nucleotide binding;GO:0004672//protein kinase activity;GO:0004674//protein serine/threonine kinase activity;GO:0005524//ATP binding;GO:0008349//MAP kinase kinase kinase kinase activity;GO:0016301//kinase activity;GO:0016740//transferase activity	GO:0000165//MAPK cascade;GO:0000185//activation of MAPKKK activity;GO:0006468//protein phosphorylation;GO:0007346//regulation of mitotic cell cycle;GO:0009411//response to UV;GO:0016310//phosphorylation;GO:0023014//signal transduction by protein phosphorylation;GO:0031098//stress-activated protein kinase signaling cascade;GO:0032147//activation of protein kinase activity;GO:0034612//response to t…
miR-1-y	55.7966	63.4973	80.6263	10.5597	11.1876	13.3172	ncbi_100622320	6.47	8.65	6.96	17.96	16.82	17.75	-0.771429	19.49	15.21	10.24	4.59	4.04	5.47	6.47	8.65	6.96	17.96	16.82	17.75	1586	714	796	521	495	703	1190	1494	1076	4024	2856	3271	RALGAPB	Ral GTPase activating protein non-catalytic beta subunit, transcript variant X1	-	-	-	-	-	GO:0005096//GTPase activator activity;GO:0046982//protein heterodimerization activity	GO:0043547//positive regulation of GTPase activity;GO:0051056//regulation of small GTPase mediated signal transduction;GO:0090630//activation of GTPase activity
miR-1-y	55.7966	63.4973	80.6263	10.5597	11.1876	13.3172	ncbi_100622618	2.23	2.75	2.55	11.88	12.81	12.38	-0.657143	20.84	16.05	11.67	4.33	3.25	4.49	2.23	2.75	2.55	11.88	12.81	12.38	4754	2111	2544	1377	1116	1617	1152	1330	1106	7464	6100	6393	FAT4	FAT atypical cadherin 4	Environmental Information Processing	Signal transduction	ko04392//Hippo signaling pathway - multiple species	K16669	-	-	-
miR-1-y	55.7966	63.4973	80.6263	10.5597	11.1876	13.3172	ncbi_100623009	0.71	0.32	0.46	2.75	2.54	2.42	-0.942857	0.47	0.44	0.28	1.37	1.43	1.51	0.71	0.32	0.46	2.75	2.54	2.42	31	15.93	15.46	124.02	141.5	154.84	82.24	44.21	56.5	492.5	347.27	357.66	SLC43A2	solute carrier family 43 member 2, transcript variant X2	-	-	-	-	GO:0005886//plasma membrane;GO:0016020//membrane;GO:0016021//integral component of membrane	GO:0015179//L-amino acid transmembrane transporter activity	GO:0015807//L-amino acid transport;GO:0055085//transmembrane transport;GO:1902475//L-alpha-amino acid transmembrane transport
miR-1-y	55.7966	63.4973	80.6263	10.5597	11.1876	13.3172	ncbi_100623148	4.48	5.83	6.62	20.21	20.68	19.49	-0.714286	16.14	13.99	7.9	8.88	6.99	9.23	4.48	5.83	6.62	20.21	20.68	19.49	1421	710	664	1090	927	1284	891	1089	1107	4899	3799	3885	SLC7A11	solute carrier family 7 member 11	Cellular Processes	Cell growth and death	ko04216//Ferroptosis	K13869	GO:0005886//plasma membrane;GO:0009986//cell surface;GO:0016020//membrane;GO:0016021//integral component of membrane;GO:0031526//brush border membrane;GO:0045177//apical part of cell;GO:0097449//astrocyte projection	GO:0015179//L-amino acid transmembrane transporter activity;GO:0022857//transmembrane transporter activity	GO:0006749//glutathione metabolic process;GO:0006865//amino acid transport;GO:0007420//brain development;GO:0008542//visual learning;GO:0009636//response to toxic substance;GO:0014070//response to organic cyclic compound;GO:0021591//ventricular system development;GO:0021756//striatum development;GO:0030534//adult behavior;GO:0033029//regulation of neutrophil apoptotic process;GO:0034599//cellular…
miR-1-y	55.7966	63.4973	80.6263	10.5597	11.1876	13.3172	ncbi_100623157	0.3	0.34	0.33	0.84	0.93	0.82	-0.771429	0.61	0.67	0.77	1.07	0.58	0.53	0.3	0.34	0.33	0.84	0.93	0.82	18	11	23	28	18	17	23	23	24	69	69	64	LOC100623157	uncharacterized LOC100623157, transcript variant X1	-	-	-	-	-	-	-
miR-1-y	55.7966	63.4973	80.6263	10.5597	11.1876	13.3172	ncbi_100623249	0.12	0.13	0.54	0.94	1.23	1.24	-0.542857	0.16	0.11	0.13	0.18	0.06	0.12	0.12	0.13	0.54	0.94	1.23	1.24	5	2	4	8	3	6	9	9	33	83	82	90	HMGN5	high mobility group nucleosome binding domain 5	-	-	-	-	-	-	-
miR-1-y	55.7966	63.4973	80.6263	10.5597	11.1876	13.3172	ncbi_100623278	0.67	0.7	0.75	2.04	1.71	2.33	-0.6	2.6	1.87	1.33	0.4	0.22	0.55	0.67	0.7	0.75	2.04	1.71	2.33	122	55	65	28	16	41	83	82	72	270	173	245	FGD4	FYVE, RhoGEF and PH domain containing 4, transcript variant X1	-	-	-	-	-	-	-
miR-1-y	55.7966	63.4973	80.6263	10.5597	11.1876	13.3172	ncbi_100623287	10.63	11.01	13.47	26.56	25.18	27.06	-0.6	27.85	19.53	14.19	9.87	7.36	11.63	10.63	11.01	13.47	26.56	25.18	27.06	2137	864	1057	1065	866	1429	1849	1795	1982	5656	4086	4745	STEAP2	STEAP2 metalloreductase, transcript variant X1	Organismal Systems	Digestive system	ko04978//Mineral absorption	K14738	-	-	-
miR-1-y	55.7966	63.4973	80.6263	10.5597	11.1876	13.3172	ncbi_100623323	2.02	1.99	1.93	4.23	4.32	4.25	-0.828571	2.53	3.59	1.72	1.18	1.05	1.46	2.02	1.99	1.93	4.23	4.32	4.25	159	130	103	103	99	145	287	265	230	731	566	604	IPMK	inositol polyphosphate multikinase, transcript variant X1	Metabolism;Environmental Information Processing;Metabolism	Global and overview maps;Signal transduction;Carbohydrate metabolism	ko01100//Metabolic pathways;ko04070//Phosphatidylinositol signaling system;ko00562//Inositol phosphate metabolism	K00915;K00915;K00915	GO:0005654//nucleoplasm	GO:0000825//inositol tetrakisphosphate 6-kinase activity;GO:0008440//inositol-1,4,5-trisphosphate 3-kinase activity;GO:0016301//kinase activity;GO:0016740//transferase activity;GO:0097243//flavonoid binding	GO:0016310//phosphorylation;GO:0032957//inositol trisphosphate metabolic process;GO:0032958//inositol phosphate biosynthetic process;GO:0070266//necroptotic process
miR-1-y	55.7966	63.4973	80.6263	10.5597	11.1876	13.3172	ncbi_100623440	0.23	0.16	0.06	0.51	0.55	0.62	-0.771429	0.14	0.05	0.4	0.89	1.15	0.97	0.23	0.16	0.06	0.51	0.55	0.62	5	1	14	45	63	56	19	12	4	51	42	51	ADGRA1	adhesion G protein-coupled receptor A1	-	-	-	-	GO:0014069//postsynaptic density;GO:0016020//membrane;GO:0016021//integral component of membrane;GO:0098978//glutamatergic synapse	GO:0004888//transmembrane signaling receptor activity;GO:0004930//G protein-coupled receptor activity	GO:0007166//cell surface receptor signaling pathway;GO:0007186//G protein-coupled receptor signaling pathway
miR-1-y	55.7966	63.4973	80.6263	10.5597	11.1876	13.3172	ncbi_100623654	1.39	1.93	1.89	3.83	3.93	4.29	-0.6	2.12	3.04	1.2	0.61	0.44	0.87	1.39	1.93	1.89	3.83	3.93	4.29	108	89	58	43	33	69	160	208	181	534	416	492	CCP110	centriolar coiled-coil protein 110, transcript variant X3	-	-	-	-	GO:0005813//centrosome;GO:0005814//centriole;GO:0005815//microtubule organizing center;GO:0032991//protein-containing complex	-	GO:0007099//centriole replication;GO:0032053//ciliary basal body organization;GO:0032465//regulation of cytokinesis;GO:0045724//positive regulation of cilium assembly;GO:0051298//centrosome duplication;GO:1902018//negative regulation of cilium assembly
miR-1-y	55.7966	63.4973	80.6263	10.5597	11.1876	13.3172	ncbi_100624130	0.37	0.68	0.68	1.79	1.86	1.88	-0.579771	1.53	1.57	0.87	0.58	0.18	0.47	0.37	0.68	0.68	1.79	1.86	1.88	60	37	37	35	12	32	36	59	58	207	173	186	PDIK1L	PDLIM1 interacting kinase 1 like, transcript variant X2	-	-	-	-	GO:0005654//nucleoplasm	GO:0000166//nucleotide binding;GO:0004672//protein kinase activity;GO:0004674//protein serine/threonine kinase activity;GO:0005524//ATP binding	GO:0006468//protein phosphorylation
miR-1-y	55.7966	63.4973	80.6263	10.5597	11.1876	13.3172	ncbi_100624138	0.42	0.44	0.64	1.54	1.45	1.51	-0.714286	0.22	0.13	0.08	0.04	0.07	0.11	0.42	0.44	0.64	1.54	1.45	1.51	17	6	6	4	8	14	74	72	95	329	235	266	BCHE	butyrylcholinesterase	-	-	-	-	-	-	-
miR-1-y	55.7966	63.4973	80.6263	10.5597	11.1876	13.3172	ncbi_100624184	0.39	0.37	0.49	1.17	1.36	1.21	-0.657143	0.98	0.91	0.93	0.89	0.81	0.83	0.39	0.37	0.49	1.17	1.36	1.21	102	54	90	127	125	138	89	81	95	336	293	288	TNRC6C	trinucleotide repeat containing 6C, transcript variant X1	-	-	-	-	GO:0000932//P-body;GO:0005654//nucleoplasm	GO:0003676//nucleic acid binding;GO:0005515//protein binding	GO:0035195//gene silencing by miRNA;GO:0035278//miRNA mediated inhibition of translation;GO:0060213//positive regulation of nuclear-transcribed mRNA poly(A) tail shortening;GO:1900153//positive regulation of nuclear-transcribed mRNA catabolic process, deadenylation-dependent decay
miR-1-y	55.7966	63.4973	80.6263	10.5597	11.1876	13.3172	ncbi_100624533	1.08	1.25	1.27	3.36	3.01	3.49	-0.6	1.41	1.36	1.56	1.05	0.54	0.89	1.08	1.25	1.27	3.36	3.01	3.49	80	35	56	61	36	68	132	120	115	462	319	435	PAK3	p21 (RAC1) activated kinase 3, transcript variant X1	Environmental Information Processing;Cellular Processes;Cellular Processes;Organismal Systems;Organismal Systems;Environmental Information Processing;Human Diseases	Signal transduction;Cell motility;Cellular community - eukaryotes;Development;Immune system;Signal transduction;Cancers	ko04014//Ras signaling pathway;ko04810//Regulation of actin cytoskeleton;ko04510//Focal adhesion;ko04360//Axon guidance;ko04660//T cell receptor signaling pathway;ko04012//ErbB signaling pathway;ko05211//Renal cell carcinoma	K05733;K05733;K05733;K05733;K05733;K05733;K05733	-	GO:0000166//nucleotide binding;GO:0004672//protein kinase activity;GO:0004674//protein serine/threonine kinase activity;GO:0005524//ATP binding;GO:0016301//kinase activity;GO:0016740//transferase activity	GO:0000165//MAPK cascade;GO:0000187//activation of MAPK activity;GO:0006468//protein phosphorylation;GO:0016310//phosphorylation
miR-1-y	55.7966	63.4973	80.6263	10.5597	11.1876	13.3172	ncbi_100624783	0.54	0.35	0.47	1.99	2.02	1.64	-0.885714	1.22	0.56	0.61	0.22	0.42	0.35	0.54	0.35	0.47	1.99	2.02	1.64	83.74	27.99	41.34	27.15	35.89	47.69	74.35	63.27	59.95	396.82	299.92	294.79	CEP83	centrosomal protein 83, transcript variant X1	-	-	-	-	GO:0005623//cell;GO:0005794//Golgi apparatus;GO:0005814//centriole;GO:0097539//ciliary transition fiber	-	GO:0048278//vesicle docking;GO:0051660//establishment of centrosome localization;GO:0060271//cilium assembly;GO:0071539//protein localization to centrosome
miR-1-y	55.7966	63.4973	80.6263	10.5597	11.1876	13.3172	ncbi_100624923	1.95	2.71	2.83	6.69	6.96	7.29	-0.542857	6.34	4.66	2.42	1.3	0.82	1.02	1.95	2.71	2.83	6.69	6.96	7.29	376	164	142	113	80	99	286	366	335	1129	872	1016	SNX13	sorting nexin 13, transcript variant X2	-	-	-	-	GO:0005769//early endosome;GO:0016020//membrane;GO:0016021//integral component of membrane	GO:0032266//phosphatidylinositol-3-phosphate binding;GO:0035091//phosphatidylinositol binding	GO:0006886//intracellular protein transport;GO:0043547//positive regulation of GTPase activity
miR-1-y	55.7966	63.4973	80.6263	10.5597	11.1876	13.3172	ncbi_100625081	3.86	5.7	5.55	11.27	13.95	11.78	-0.657143	8.89	12.07	6.36	1.98	1.17	2.23	3.86	5.7	5.55	11.27	13.95	11.78	285	208	198	82	45	88	245	353	300	937	869	806	LUC7L3	LUC7 like 3 pre-mRNA splicing factor, transcript variant X2	-	-	-	-	GO:0005685//U1 snRNP;GO:0071004//U2-type prespliceosome	GO:0003729//mRNA binding	GO:0006376//mRNA splice site selection
miR-1-y	55.7966	63.4973	80.6263	10.5597	11.1876	13.3172	ncbi_100625270	2.17	2.41	2.35	5.95	6.28	6.29	-0.6	6.23	5.71	3.61	3.99	3.09	4.3	2.17	2.41	2.35	5.95	6.28	6.29	474	251	259	386	320	472	352	359	325	1269	1005	1110	ST8SIA1	ST8 alpha-N-acetyl-neuraminide alpha-2,8-sialyltransferase 1, transcript variant X1	Metabolism;Metabolism;Metabolism;Metabolism	Global and overview maps;Glycan biosynthesis and metabolism;Glycan biosynthesis and metabolism;Glycan biosynthesis and metabolism	ko01100//Metabolic pathways;ko00601//Glycosphingolipid biosynthesis - lacto and neolacto series;ko00603//Glycosphingolipid biosynthesis - globo and isoglobo series;ko00604//Glycosphingolipid biosynthesis - ganglio series	K03371;K03371;K03371;K03371	GO:0005794//Golgi apparatus;GO:0016020//membrane;GO:0016021//integral component of membrane	GO:0008373//sialyltransferase activity;GO:0016740//transferase activity;GO:0016757//transferase activity, transferring glycosyl groups	GO:0006486//protein glycosylation;GO:0097503//sialylation
miR-1-y	55.7966	63.4973	80.6263	10.5597	11.1876	13.3172	ncbi_100625394	0.64	0.61	0.6	1.44	1.42	1.35	-1	0.96	1.22	0.71	0.43	0.32	0.31	0.64	0.61	0.6	1.44	1.42	1.35	89	65	63	55	45	45	133	120	106	365	274	282	INTS12	integrator complex subunit 12	-	-	-	-	GO:0005634//nucleus;GO:0032039//integrator complex	GO:0046872//metal ion binding	GO:0016180//snRNA processing;GO:0034472//snRNA 3'-end processing
miR-1-y	55.7966	63.4973	80.6263	10.5597	11.1876	13.3172	ncbi_100625674	0.86	0.42	0.38	2.44	2.46	2.12	-0.942857	0	0.16	0.11	0.15	0.12	0.17	0.86	0.42	0.38	2.44	2.46	2.12	0	3	3	6	6	8	56	27	22	204	160	155	CDH18	cadherin 18, transcript variant X1	-	-	-	-	GO:0005886//plasma membrane;GO:0005912//adherens junction;GO:0009986//cell surface;GO:0016020//membrane;GO:0016021//integral component of membrane;GO:0016342//catenin complex	GO:0005509//calcium ion binding;GO:0008092//cytoskeletal protein binding;GO:0045296//cadherin binding	GO:0000902//cell morphogenesis;GO:0007043//cell-cell junction assembly;GO:0007155//cell adhesion;GO:0007156//homophilic cell adhesion via plasma membrane adhesion molecules;GO:0007275//multicellular organism development;GO:0016339//calcium-dependent cell-cell adhesion via plasma membrane cell adhesion molecules;GO:0034332//adherens junction organization;GO:0044331//cell-cell adhesion mediated by …
miR-1-y	55.7966	63.4973	80.6263	10.5597	11.1876	13.3172	ncbi_100625757	1.33	1.85	1.75	4.14	4.39	4.09	-0.771429	3.27	3.46	1.97	0.62	0.3	0.59	1.33	1.85	1.75	4.14	4.39	4.09	282	172	162	74	39	80	260	338	287	983	790	798	ARID2	AT-rich interaction domain 2	Human Diseases	Cancers	ko05225//Hepatocellular carcinoma	K11765	GO:0005634//nucleus	GO:0003676//nucleic acid binding;GO:0003677//DNA binding	GO:0006355//regulation of transcription, DNA-templated
miR-1-y	55.7966	63.4973	80.6263	10.5597	11.1876	13.3172	ncbi_100626007	0.08	0.14	0.07	0.89	0.9	0.7	-0.885714	0.05	0.03	0.04	0.15	0.09	0.19	0.08	0.14	0.07	0.89	0.9	0.7	3	1	2	12	8	17	10	17	8	141	108	91	MFSD4A	major facilitator superfamily domain containing 4A	-	-	-	-	GO:0016020//membrane;GO:0016021//integral component of membrane	-	-
miR-1-y	55.7966	63.4973	80.6263	10.5597	11.1876	13.3172	ncbi_100626058	1.92	2.4	1.87	4.2	4.3	4.06	-0.885714	3.88	4.3	3.02	1.93	1.61	2.14	1.92	2.4	1.87	4.2	4.3	4.06	387	241	286	254	225	307	390	480	325	1168	911	941	TBC1D5	TBC1 domain family member 5, transcript variant X1	-	-	-	-	GO:0005776//autophagosome;GO:0005794//Golgi apparatus;GO:0005829//cytosol;GO:0010008//endosome membrane;GO:0030122//AP-2 adaptor complex;GO:0030904//retromer complex;GO:0043231//intracellular membrane-bounded organelle;GO:1990316//Atg1/ULK1 kinase complex	GO:0005096//GTPase activator activity;GO:0017137//Rab GTPase binding;GO:0035612//AP-2 adaptor complex binding;GO:0044877//protein-containing complex binding;GO:1905394//retromer complex binding	GO:0002092//positive regulation of receptor internalization;GO:0006886//intracellular protein transport;GO:0006914//autophagy;GO:0016236//macroautophagy;GO:0042147//retrograde transport, endosome to Golgi;GO:0042594//response to starvation;GO:0090630//activation of GTPase activity
miR-1-y	55.7966	63.4973	80.6263	10.5597	11.1876	13.3172	ncbi_100626193	4.01	4.52	4.53	9.2	9.96	10.01	-0.542857	7.49	5.83	5.95	9.31	8.53	10.15	4.01	4.52	4.53	9.2	9.96	10.01	344	152	261	596	590	733	416	439.97	393	1156	937	1037	CDR2	cerebellar degeneration related protein 2, transcript variant X1	-	-	-	-	GO:0005737//cytoplasm	-	-
miR-1-y	55.7966	63.4973	80.6263	10.5597	11.1876	13.3172	ncbi_100626293	3.93	5.11	4.84	9.25	10.78	10.14	-0.657143	8.72	8.38	8.68	2.38	1.45	2.7	3.93	5.11	4.84	9.25	10.78	10.14	184.15	103.74	152.74	70.52	40.45	89.34	188.36	210.71	193.9	545.27	482.26	489.33	CCNL1	cyclin L1, transcript variant X1	-	-	-	-	GO:0005634//nucleus	GO:0016538//cyclin-dependent protein serine/threonine kinase regulator activity	GO:0000079//regulation of cyclin-dependent protein serine/threonine kinase activity;GO:0006355//regulation of transcription, DNA-templated;GO:0006357//regulation of transcription by RNA polymerase II;GO:0006396//RNA processing
miR-1-y	55.7966	63.4973	80.6263	10.5597	11.1876	13.3172	ncbi_100626363	0.27	0.19	0.33	1.53	1.26	1.36	-0.771429	1.99	2.13	1.24	0.95	0.66	1.1	0.27	0.19	0.33	1.53	1.26	1.36	151	93	90	88	75	119	46	31	48	319	200	233	NPR3	natriuretic peptide receptor 3, transcript variant X1	-	-	-	-	GO:0016020//membrane;GO:0016021//integral component of membrane;GO:0032991//protein-containing complex	GO:0016941//natriuretic peptide receptor activity;GO:0017046//peptide hormone binding;GO:0031404//chloride ion binding;GO:0042277//peptide binding;GO:0042562//hormone binding;GO:0042803//protein homodimerization activity	GO:0001501//skeletal system development;GO:0002158//osteoclast proliferation;GO:0008217//regulation of blood pressure;GO:0033688//regulation of osteoblast proliferation;GO:0035810//positive regulation of urine volume;GO:0120163//negative regulation of cold-induced thermogenesis
miR-1-y	55.7966	63.4973	80.6263	10.5597	11.1876	13.3172	ncbi_100626409	4.68	6.07	6.59	13.02	12.46	12.55	-0.714286	14.08	10.07	7.31	3.48	2.83	4.58	4.68	6.07	6.59	13.02	12.46	12.55	763.06	327	379	263.03	230.01	394	565	702	672.01	1956.04	1424	1562.8	TRAPPC8	trafficking protein particle complex 8, transcript variant X1	-	-	-	-	GO:0000407//phagophore assembly site;GO:0030008//TRAPP complex;GO:0031410//cytoplasmic vesicle;GO:1990072//TRAPPIII protein complex	GO:0005515//protein binding	GO:0000045//autophagosome assembly;GO:0006888//ER to Golgi vesicle-mediated transport;GO:0007030//Golgi organization;GO:0030242//autophagy of peroxisome;GO:0034497//protein localization to phagophore assembly site
miR-1-y	55.7966	63.4973	80.6263	10.5597	11.1876	13.3172	ncbi_100626466	1.65	2.58	2.83	8.9	8.94	8.83	-0.714286	5.04	7.11	3.36	2.03	1.4	2.36	1.65	2.58	2.83	8.9	8.94	8.83	301	215	185	168	120	219	228	286	272	1446	1090	1194	LARP4	La ribonucleoprotein domain family member 4, transcript variant X3	-	-	-	-	-	GO:0003676//nucleic acid binding;GO:0003723//RNA binding	-
miR-1-y	55.7966	63.4973	80.6263	10.5597	11.1876	13.3172	ncbi_100626498	8.36	10.21	10.33	21.11	20.12	20.94	-0.714286	24.44	17.64	11.53	4.77	2.85	5.26	8.36	10.21	10.33	21.11	20.12	20.94	2236.16	989.22	1028.88	560.12	382.89	688.98	1637.66	1885.38	1767.58	5448.26	3880.02	4432.92	HOOK3	hook microtubule tethering protein 3, transcript variant X1	-	-	-	-	GO:0000242//pericentriolar material;GO:0005737//cytoplasm;GO:0005801//cis-Golgi network;GO:0005813//centrosome;GO:0005829//cytosol;GO:0030897//HOPS complex;GO:0034451//centriolar satellite;GO:0070695//FHF complex	GO:0005515//protein binding;GO:0008017//microtubule binding;GO:0034452//dynactin binding;GO:0042802//identical protein binding;GO:0045503//dynein light chain binding;GO:0045505//dynein intermediate chain binding;GO:0051959//dynein light intermediate chain binding	GO:0007032//endosome organization;GO:0007040//lysosome organization;GO:0008333//endosome to lysosome transport;GO:0022027//interkinetic nuclear migration;GO:0030705//cytoskeleton-dependent intracellular transport;GO:0031122//cytoplasmic microtubule organization;GO:0034454//microtubule anchoring at centrosome;GO:0045022//early endosome to late endosome transport;GO:0050768//negative regulation of …
miR-1-y	55.7966	63.4973	80.6263	10.5597	11.1876	13.3172	ncbi_100626629	0	0	0	0.18	0.4	1.17	-0.698253	0	0	0.18	1.05	0.3	1.56	0	0	0	0.18	0.4	1.17	0	0	7.24	63.02	19.73	106.4	0	0	0	21.3	35.57	113.73	SLC25A30	solute carrier family 25 member 30, transcript variant X1	-	-	-	-	GO:0005794//Golgi apparatus;GO:0005801//cis-Golgi network;GO:0005829//cytosol;GO:0005886//plasma membrane;GO:0016020//membrane;GO:0016021//integral component of membrane;GO:0017119//Golgi transport complex;GO:0031966//mitochondrial membrane	-	GO:0006486//protein glycosylation;GO:0006839//mitochondrial transport;GO:0006886//intracellular protein transport;GO:0006888//ER to Golgi vesicle-mediated transport;GO:0006890//retrograde vesicle-mediated transport, Golgi to ER;GO:0006891//intra-Golgi vesicle-mediated transport;GO:0007030//Golgi organization;GO:0033365//protein localization to organelle;GO:0050821//protein stabilization
miR-1-y	55.7966	63.4973	80.6263	10.5597	11.1876	13.3172	ncbi_100626969	7.59	10.15	9.91	50.36	50.69	51.14	-0.6	33.99	31.15	19.73	10.83	7.1	10.2	7.59	10.15	9.91	50.36	50.69	51.14	6006	3131	3341	2665	1881	2828	3119	3937	3400	24607	18960	20462	LPP	LIM domain containing preferred translocation partner in lipoma, transcript variant X1	-	-	-	-	GO:0001725//stress fiber;GO:0005925//focal adhesion	GO:0046872//metal ion binding	GO:0098609//cell-cell adhesion
miR-1-y	55.7966	63.4973	80.6263	10.5597	11.1876	13.3172	ncbi_100627008	4.13	4.15	4.47	8.44	9.12	8.89	-0.6	6.6	5.74	9.63	12.36	13.03	11.67	4.13	4.15	4.47	8.44	9.12	8.89	217	108	302	570	645	607	309	289	281	763	624	664	DMPK	dystrophia myotonica protein kinase, transcript variant X1	-	-	-	-	GO:0005623//cell;GO:0005886//plasma membrane;GO:0016020//membrane;GO:0016021//integral component of membrane;GO:0031307//integral component of mitochondrial outer membrane;GO:0031965//nuclear membrane;GO:0033017//sarcoplasmic reticulum membrane	GO:0000166//nucleotide binding;GO:0004672//protein kinase activity;GO:0004674//protein serine/threonine kinase activity;GO:0005524//ATP binding;GO:0016301//kinase activity;GO:0016740//transferase activity;GO:0017020//myosin phosphatase regulator activity	GO:0002028//regulation of sodium ion transport;GO:0006468//protein phosphorylation;GO:0006874//cellular calcium ion homeostasis;GO:0006998//nuclear envelope organization;GO:0008016//regulation of heart contraction;GO:0010657//muscle cell apoptotic process;GO:0010830//regulation of myotube differentiation;GO:0014722//regulation of skeletal muscle contraction by calcium ion signaling;GO:0014853//re…
miR-1-y	55.7966	63.4973	80.6263	10.5597	11.1876	13.3172	ncbi_100627056	3.98	4.3	4.21	16.11	15.84	16.08	-0.771429	14.78	14.64	12.37	28.74	26.17	29.54	3.98	4.3	4.21	16.11	15.84	16.08	863	475	674	2257	2228	2627	503	523	444	2513	1873	2050	WNT5A	Wnt family member 5A, transcript variant X1	Human Diseases;Human Diseases;Human Diseases;Human Diseases;Organismal Systems;Human Diseases;Environmental Information Processing;Human Diseases;Environmental Information Processing;Human Diseases;Human Diseases;Environmental Information Processing;Cellular Processes;Organismal Systems;Human Diseases	Cancers;Infectious diseases;Infectious diseases;Cancers;Development;Cancers;Signal transduction;Endocrine and metabolic diseases;Signal transduction;Cancers;Cancers;Signal transduction;Cellular community - eukaryotes;Endocrine system;Cancers	ko05200//Pathways in cancer;ko05165//Human papillomavirus infection;ko05166//HTLV-I infection;ko05205//Proteoglycans in cancer;ko04360//Axon guidance;ko05225//Hepatocellular carcinoma;ko04390//Hippo signaling pathway;ko04934//Cushing syndrome;ko04150//mTOR signaling pathway;ko05226//Gastric cancer;ko05224//Breast cancer;ko04310//Wnt signaling pathway;ko04550//Signaling pathways regulating pluripo…	K00444;K00444;K00444;K00444;K00444;K00444;K00444;K00444;K00444;K00444;K00444;K00444;K00444;K00444;K00444	GO:0005576//extracellular region;GO:0005615//extracellular space;GO:0009986//cell surface;GO:0016020//membrane;GO:0016021//integral component of membrane;GO:0031012//extracellular matrix;GO:0098794//postsynapse;GO:0098978//glutamatergic synapse	GO:0003700//DNA-binding transcription factor activity;GO:0005102//signaling receptor binding;GO:0005109//frizzled binding;GO:0005115//receptor tyrosine kinase-like orphan receptor binding;GO:0005125//cytokine activity;GO:0019904//protein domain specific binding;GO:0044212//transcription regulatory region DNA binding;GO:1902379//chemoattractant activity involved in axon guidance	GO:0000187//activation of MAPK activity;GO:0001667//ameboidal-type cell migration;GO:0001736//establishment of planar polarity;GO:0001756//somitogenesis;GO:0001819//positive regulation of cytokine production;GO:0001837//epithelial to mesenchymal transition;GO:0001843//neural tube closure;GO:0001934//positive regulation of protein phosphorylation;GO:0001938//positive regulation of endothelial cell…
miR-1-y	55.7966	63.4973	80.6263	10.5597	11.1876	13.3172	ncbi_100627416	0.83	1	0.97	2.13	2.11	2.19	-0.657143	1.38	1.13	0.9	0.63	0.43	0.6	0.83	1	0.97	2.13	2.11	2.19	99	56	62	63	48	68	142	157	131	441	315	367	TRIM2	tripartite motif containing 2, transcript variant X15	-	-	-	-	GO:0005737//cytoplasm	GO:0005515//protein binding;GO:0008270//zinc ion binding;GO:0046872//metal ion binding	-
miR-1-y	55.7966	63.4973	80.6263	10.5597	11.1876	13.3172	ncbi_100627484	8.97	10.31	12.06	21.76	21.95	23.27	-0.542857	22.26	22.31	12.23	5.1	2.29	5.74	8.97	10.31	12.06	21.76	21.95	23.27	1827.2	1060.86	956.39	581.98	281.3	744.96	1650.31	1787.62	1870.24	4921.66	3759.87	4318.46	TNPO1	transportin 1, transcript variant X2	-	-	-	-	GO:0005634//nucleus	GO:0008536//Ran GTPase binding	GO:0006606//protein import into nucleus;GO:0006886//intracellular protein transport
miR-1-y	55.7966	63.4973	80.6263	10.5597	11.1876	13.3172	ncbi_100627762	0.28	0.4	0.35	0.9	0.98	0.87	-0.771429	0.92	0.73	0.51	0.13	0.09	0.16	0.28	0.4	0.35	0.9	0.98	0.87	57	26	30	11	8	16	39	53	41	154	127	122	ZNF33B	zinc finger protein 33B	-	-	-	-	-	-	-
miR-1-y	55.7966	63.4973	80.6263	10.5597	11.1876	13.3172	ncbi_100628069	5.9	5.73	9.08	15.42	15.6	14.86	-0.771429	21.29	11.43	9.01	2.7	4.72	4.58	5.9	5.73	9.08	15.42	15.6	14.86	752.96	358.37	327.58	115.41	165.76	210.09	410.5	366.01	523.34	1535.81	1043.17	1243.46	ZNF24	zinc finger protein 24	-	-	-	-	GO:0005634//nucleus	GO:0003676//nucleic acid binding;GO:0003700//DNA-binding transcription factor activity;GO:0046872//metal ion binding	GO:0006355//regulation of transcription, DNA-templated;GO:0042552//myelination;GO:0045892//negative regulation of transcription, DNA-templated
miR-1-y	55.7966	63.4973	80.6263	10.5597	11.1876	13.3172	ncbi_100628113	0.6	0.54	0.36	1.41	1.39	1.24	-1	1.6	0.84	1.22	1	0.75	1.16	0.6	0.54	0.36	1.41	1.39	1.24	125	39	91	109	92	142	109	91	54	304	226	222	PHLPP2	PH domain and leucine rich repeat protein phosphatase 2, transcript variant X1	Environmental Information Processing	Signal transduction	ko04151//PI3K-Akt signaling pathway	K16340	GO:0005737//cytoplasm	GO:0003824//catalytic activity;GO:0005515//protein binding	-
miR-1-y	55.7966	63.4973	80.6263	10.5597	11.1876	13.3172	ncbi_100628131	5.24	6.78	5.8	12.9	14.16	14.45	-0.6	9.76	11.48	8.7	2.92	2.46	2.96	5.24	6.78	5.8	12.9	14.16	14.45	637.28	427.44	541.51	266.38	241.53	304.25	769.75	941.5	721.91	2323.21	1934.33	2140.78	KMT2E	lysine methyltransferase 2E, transcript variant X1	Metabolism	Amino acid metabolism	ko00310//Lysine degradation	K09189	GO:0000785//chromatin;GO:0005634//nucleus;GO:0005654//nucleoplasm;GO:0016604//nuclear body;GO:0032991//protein-containing complex;GO:0035327//transcriptionally active chromatin;GO:0043231//intracellular membrane-bounded organelle	GO:0005515//protein binding;GO:0008168//methyltransferase activity;GO:0016740//transferase activity;GO:0019899//enzyme binding;GO:0035064//methylated histone binding;GO:0046872//metal ion binding	GO:0002446//neutrophil mediated immunity;GO:0006306//DNA methylation;GO:0030218//erythrocyte differentiation;GO:0032259//methylation;GO:0042119//neutrophil activation;GO:0045893//positive regulation of transcription, DNA-templated;GO:1900087//positive regulation of G1/S transition of mitotic cell cycle;GO:1905437//positive regulation of histone H3-K4 trimethylation
miR-1-y	55.7966	63.4973	80.6263	10.5597	11.1876	13.3172	ncbi_100736875	0.41	0.45	0.36	0.91	1.1	0.98	-0.771429	0.29	0.15	0.18	0.33	0.44	0.77	0.41	0.45	0.36	0.91	1.1	0.98	10	3	6	17	23	43	33	36	24	89	81	78	BCL7A	BCL tumor suppressor 7A, transcript variant X2	-	-	-	-	-	-	-
miR-1-y	55.7966	63.4973	80.6263	10.5597	11.1876	13.3172	ncbi_100736987	0.02	0.02	0.02	0.11	0.21	0.2	-0.758971	0.05	0	0.02	0.07	0.03	0.07	0.02	0.02	0.02	0.11	0.21	0.2	3	0	1	6	3	7	3	3	2	18	28	27	GPR85	G protein-coupled receptor 85, transcript variant X1	-	-	-	-	GO:0005783//endoplasmic reticulum;GO:0005886//plasma membrane;GO:0016020//membrane;GO:0016021//integral component of membrane	GO:0004930//G protein-coupled receptor activity	GO:0007186//G protein-coupled receptor signaling pathway
miR-1-y	55.7966	63.4973	80.6263	10.5597	11.1876	13.3172	ncbi_100737512	0.97	0.83	0.93	2.19	2.62	2.59	-0.771429	1.82	1.21	0.93	0.96	0.74	0.85	0.97	0.83	0.93	2.19	2.62	2.59	152	61	72	113	90	110	183	149	155	526	466	503	ARHGAP32	Rho GTPase activating protein 32, transcript variant X1	-	-	-	-	GO:0001650//fibrillar center;GO:0005654//nucleoplasm;GO:0005794//Golgi apparatus;GO:0005938//cell cortex;GO:0014069//postsynaptic density;GO:0015629//actin cytoskeleton	GO:0005096//GTPase activator activity;GO:0005515//protein binding;GO:0035091//phosphatidylinositol binding;GO:1901981//phosphatidylinositol phosphate binding	GO:0007165//signal transduction;GO:0007264//small GTPase mediated signal transduction;GO:0043547//positive regulation of GTPase activity
miR-1-y	55.7966	63.4973	80.6263	10.5597	11.1876	13.3172	ncbi_100737722	1.26	1.28	1.32	2.8	2.65	3.16	-0.6	1.17	0.81	1.4	1.76	1.49	1.65	1.26	1.28	1.32	2.8	2.65	3.16	109.55	43.34	124.73	229.11	209.31	243.02	265.6	252.75	235.02	719.19	515.8	668.6	SPEG	SPEG complex locus	-	-	-	-	-	-	-
miR-1-y	55.7966	63.4973	80.6263	10.5597	11.1876	13.3172	ncbi_100737731	0.89	1.07	1.32	3.8	3.39	3.68	-0.714286	2.19	2.55	1.91	1.46	0.87	1.49	0.89	1.07	1.32	3.8	3.39	3.68	95	66	78	96	62	111	93	106	111	478	315	376	NAPEPLD	N-acyl phosphatidylethanolamine phospholipase D, transcript variant X2	Organismal Systems	Nervous system	ko04723//Retrograde endocannabinoid signaling	K13985	GO:0005794//Golgi apparatus;GO:0005829//cytosol	GO:0008270//zinc ion binding;GO:0042802//identical protein binding;GO:0070290//N-acylphosphatidylethanolamine-specific phospholipase D activity	GO:0001659//temperature homeostasis;GO:0048874//host-mediated regulation of intestinal microbiota composition;GO:0050729//positive regulation of inflammatory response;GO:0070291//N-acylethanolamine metabolic process;GO:0070292//N-acylphosphatidylethanolamine metabolic process;GO:0090336//positive regulation of brown fat cell differentiation
miR-1-y	55.7966	63.4973	80.6263	10.5597	11.1876	13.3172	ncbi_100738003	2.92	3.43	4.17	11.48	10.7	11.31	-0.714286	1.33	1.52	0.82	1.67	0.94	1.61	2.92	3.43	4.17	11.48	10.7	11.31	86	56	50	154	95	170	439	481	530	2063	1443	1678	LOC100738003	25-hydroxycholesterol 7-alpha-hydroxylase-like, transcript variant X2	Metabolism;Metabolism	Lipid metabolism;Lipid metabolism	ko00140//Steroid hormone biosynthesis;ko00120//Primary bile acid biosynthesis	K07430;K07430	GO:0005783//endoplasmic reticulum;GO:0005789//endoplasmic reticulum membrane;GO:0016020//membrane;GO:0016021//integral component of membrane	GO:0004497//monooxygenase activity;GO:0005506//iron ion binding;GO:0008395//steroid hydroxylase activity;GO:0008396//oxysterol 7-alpha-hydroxylase activity;GO:0016705//oxidoreductase activity, acting on paired donors, with incorporation or reduction of molecular oxygen;GO:0020037//heme binding;GO:0046872//metal ion binding	GO:0006699//bile acid biosynthetic process;GO:0033147//negative regulation of intracellular estrogen receptor signaling pathway;GO:0035754//B cell chemotaxis;GO:0042632//cholesterol homeostasis;GO:0050679//positive regulation of epithelial cell proliferation;GO:0055114//oxidation-reduction process;GO:0060740//prostate gland epithelium morphogenesis
miR-1-y	55.7966	63.4973	80.6263	10.5597	11.1876	13.3172	ncbi_100738050	0.17	0.35	0.15	0.62	1.06	0.71	-0.771429	0.88	0.87	0.51	0.19	0.2	0.16	0.17	0.35	0.15	0.62	1.06	0.71	23	14	14	7	6	6	12	23	8	51	62	43	LOC100738050	zinc finger protein 33B, transcript variant X1	-	-	-	-	-	GO:0003676//nucleic acid binding;GO:0046872//metal ion binding	GO:0006355//regulation of transcription, DNA-templated
miR-1-y	55.7966	63.4973	80.6263	10.5597	11.1876	13.3172	ncbi_100738229	1.21	1.71	1.66	3.22	3.48	3.36	-0.657143	1.96	2.29	1.48	1.05	1.02	1.35	1.21	1.71	1.66	3.22	3.48	3.36	144	97	104	107	113	156	201	266	232	650	532	558	DENND1B	DENN domain containing 1B	-	-	-	-	GO:0005829//cytosol;GO:0016607//nuclear speck;GO:0043231//intracellular membrane-bounded organelle	GO:0017112//Rab guanyl-nucleotide exchange factor activity;GO:0017137//Rab GTPase binding;GO:1901981//phosphatidylinositol phosphate binding	GO:0006897//endocytosis;GO:0032456//endocytic recycling;GO:0035745//T-helper 2 cell cytokine production;GO:0043547//positive regulation of GTPase activity;GO:0050776//regulation of immune response;GO:0050852//T cell receptor signaling pathway
miR-1-y	55.7966	63.4973	80.6263	10.5597	11.1876	13.3172	ncbi_100738341	17.47	19.15	22.12	40.34	38.26	38.99	-0.714286	50.31	43.05	26.14	13.91	10.59	17.02	17.47	19.15	22.12	40.34	38.26	38.99	2104	1038	1044	811	667	1124	1651	1699	1758	4645	3339	3691	MOB1A	MOB kinase activator 1A	Environmental Information Processing;Environmental Information Processing	Signal transduction;Signal transduction	ko04390//Hippo signaling pathway;ko04392//Hippo signaling pathway - multiple species	K06685;K06685	GO:0005654//nucleoplasm;GO:0005730//nucleolus;GO:0005829//cytosol	-	GO:0035329//hippo signaling
miR-1-y	55.7966	63.4973	80.6263	10.5597	11.1876	13.3172	ncbi_100738445	0.04	0.02	0.02	0.36	0.4	0.42	-0.753702	0.23	0.22	0.34	0.02	0.21	0.21	0.04	0.02	0.02	0.36	0.4	0.42	17	6	12	2	6	15	7	3	3	74	66	69	SAMD12	sterile alpha motif domain containing 12, transcript variant X5	-	-	-	-	-	GO:0005515//protein binding	-
miR-1-y	55.7966	63.4973	80.6263	10.5597	11.1876	13.3172	ncbi_100738485	1.62	2.68	2.36	4.73	4.7	4.76	-0.657143	4.69	5.94	2.61	2.08	1.66	2.6	1.62	2.68	2.36	4.73	4.7	4.76	375.4	274.11	199.68	232.23	200.37	329	292.52	455.3	359.12	1042.94	785.27	863.05	BAG4	BCL2 associated athanogene 4	Environmental Information Processing	Signal transduction	ko04668//TNF signaling pathway	K09558	GO:0005634//nucleus;GO:0005829//cytosol;GO:0005886//plasma membrane	GO:0031625//ubiquitin protein ligase binding;GO:0051087//chaperone binding	GO:0010763//positive regulation of fibroblast migration;GO:0030838//positive regulation of actin filament polymerization;GO:0033138//positive regulation of peptidyl-serine phosphorylation;GO:0045785//positive regulation of cell adhesion;GO:0051496//positive regulation of stress fiber assembly;GO:0051897//positive regulation of protein kinase B signaling;GO:0071356//cellular response to tumor necr…
miR-1-y	55.7966	63.4973	80.6263	10.5597	11.1876	13.3172	ncbi_100738532	1.01	1.14	1.28	3.27	3.49	3.47	-0.6	2.51	2.73	1.45	0.65	0.59	0.98	1.01	1.14	1.28	3.27	3.49	3.47	186	118	103	66	65	114	167	178	179	667	533	581	TBCK	TBC1 domain containing kinase, transcript variant X1	-	-	-	-	-	GO:0004672//protein kinase activity;GO:0005096//GTPase activator activity;GO:0005524//ATP binding;GO:0017137//Rab GTPase binding	GO:0006468//protein phosphorylation;GO:0006886//intracellular protein transport;GO:0090630//activation of GTPase activity
miR-1-y	55.7966	63.4973	80.6263	10.5597	11.1876	13.3172	ncbi_100738603	0.54	0.67	0.88	1.64	1.49	1.68	-0.6	0.84	0.78	0.44	0.74	0.79	0.75	0.54	0.67	0.88	1.64	1.49	1.68	52	28	26	64	74	73	76	88	104	279	192	236	PANX1	pannexin 1	Organismal Systems	Immune system	ko04621//NOD-like receptor signaling pathway	K03443	GO:0005783//endoplasmic reticulum;GO:0005886//plasma membrane;GO:0005921//gap junction;GO:0016020//membrane;GO:0016021//integral component of membrane;GO:0030054//cell junction;GO:0032059//bleb	GO:0003779//actin binding;GO:0005102//signaling receptor binding;GO:0005262//calcium channel activity;GO:0015267//channel activity;GO:0022829//wide pore channel activity;GO:0022840//leak channel activity;GO:0051015//actin filament binding	GO:0002931//response to ischemia;GO:0006811//ion transport;GO:0006812//cation transport;GO:0006816//calcium ion transport;GO:0007267//cell-cell signaling;GO:0033198//response to ATP;GO:0050715//positive regulation of cytokine secretion;GO:0050716//positive regulation of interleukin-1 secretion;GO:0050717//positive regulation of interleukin-1 alpha secretion;GO:0050718//positive regulation of inte…
miR-1-y	55.7966	63.4973	80.6263	10.5597	11.1876	13.3172	ncbi_100738738	5.74	5.1	5.6	15.53	15.11	17.17	-0.771429	5.23	8.15	5.93	8.32	9.65	9.23	5.74	5.1	5.6	15.53	15.11	17.17	208	181	219	436	559	572	491	415	390	1638	1223	1482	UST	uronyl 2-sulfotransferase, transcript variant X1	Metabolism	Glycan biosynthesis and metabolism	ko00532//Glycosaminoglycan biosynthesis - chondroitin sulfate / dermatan sulfate	K03193	GO:0016020//membrane;GO:0016021//integral component of membrane	GO:0008146//sulfotransferase activity	GO:0030010//establishment of cell polarity;GO:0050770//regulation of axonogenesis
miR-1-y	55.7966	63.4973	80.6263	10.5597	11.1876	13.3172	ncbi_100738793	1.75	2.16	2.61	5.41	5.83	6.09	-0.542857	3.09	2.94	2.03	0.85	0.9	0.99	1.75	2.16	2.61	5.41	5.83	6.09	198	118	141	94	84	98	249	291	296	1025	827	932	PARD3B	par-3 family cell polarity regulator beta, transcript variant X1	-	-	-	-	GO:0030054//cell junction;GO:0032991//protein-containing complex	GO:0005515//protein binding	-
miR-1-y	55.7966	63.4973	80.6263	10.5597	11.1876	13.3172	ncbi_100739314	1.28	1.29	1.25	3.01	3.33	3.42	-0.714286	2.53	2.8	2.7	1.83	1.62	2.32	1.28	1.29	1.25	3.01	3.33	3.42	175	112	179	177	169	254	201	189	164	575	481	537	PAIP2B	poly(A) binding protein interacting protein 2B, transcript variant X1	-	-	-	-	-	-	-
miR-1-y	55.7966	63.4973	80.6263	10.5597	11.1876	13.3172	ncbi_100739667	0.8	1.18	1.18	2.13	2.91	2.5	-0.637748	1.65	1.24	1.17	0.32	0.51	0.56	0.8	1.18	1.18	2.13	2.91	2.5	53	24	39	15	26	30	61	80	70	196	206	185	CEP112	centrosomal protein 112, transcript variant X1	-	-	-	-	GO:0005813//centrosome	-	-
miR-1-y	55.7966	63.4973	80.6263	10.5597	11.1876	13.3172	ncbi_100739669	2.39	3.64	1.22	7.98	8.35	8.52	-0.714286	8.08	5.55	3.44	1.01	0.88	1.56	2.39	3.64	1.22	7.98	8.35	8.52	663.75	263.93	274.94	116.24	110.45	201.08	449.6	632.49	193.98	1809.64	1443.93	1582.39	ZEB2	zinc finger E-box binding homeobox 2, transcript variant X1	Human Diseases	Cancers	ko05206//MicroRNAs in cancer	K09299	-	GO:0003676//nucleic acid binding;GO:0003677//DNA binding	-
miR-1-y	55.7966	63.4973	80.6263	10.5597	11.1876	13.3172	ncbi_100739714	5.26	3.95	8.13	12.69	13.9	12.41	-0.771429	8.46	10.31	5.8	2.79	3.18	4.68	5.26	3.95	8.13	12.69	13.9	12.41	154.94	98.12	88.66	53.36	61.34	98	176.94	135.33	219	538.57	451.89	432.48	EMC2	ER membrane protein complex subunit 2, transcript variant X1	-	-	-	-	GO:0072546//ER membrane protein complex	GO:0005515//protein binding	-
miR-1-y	55.7966	63.4973	80.6263	10.5597	11.1876	13.3172	ncbi_100739766	0.15	0.24	0.25	0.57	0.62	0.43	-0.714286	0.48	0.44	0.26	0.02	0.01	0.04	0.15	0.24	0.25	0.57	0.62	0.43	98	51	50	6	3	12	68	101	95	317	263	195	POU5F2	POU domain class 5, transcription factor 2	-	-	-	-	-	-	-
miR-1-y	55.7966	63.4973	80.6263	10.5597	11.1876	13.3172	ncbi_102157923	0.6	0.55	0.95	1.6	1.49	1.66	-0.657143	1.6	1.73	1.26	0.66	0.21	0.66	0.6	0.55	0.95	1.6	1.49	1.66	40	25	30	23	8	26	34	29	45	110	78	94	C17H8orf48	chromosome 17 C8orf48 homolog	-	-	-	-	-	-	-
miR-1-y	55.7966	63.4973	80.6263	10.5597	11.1876	13.3172	ncbi_102159167	0.14	0.34	0.28	0.55	0.6	0.73	-0.6	0.64	0.7	0.36	0.1	0.11	0.09	0.14	0.34	0.28	0.55	0.6	0.73	52	33	28	11	13	12	25	59	44	124	101	135	LOC102159167	uncharacterized LOC102159167	-	-	-	-	-	-	-
miR-1-y	55.7966	63.4973	80.6263	10.5597	11.1876	13.3172	ncbi_102160784	0.22	0.35	0.32	1.65	2.12	2.22	-0.6	3.57	2.32	2.8	1.42	1.03	1.27	0.22	0.35	0.32	1.65	2.12	2.22	215.57	64.16	173.36	129	109.85	133	36.43	54.44	45	300.56	291.73	349.13	SATB2	SATB homeobox 2, transcript variant X1	-	-	-	-	GO:0000118//histone deacetylase complex;GO:0005634//nucleus;GO:0005654//nucleoplasm;GO:0005667//transcription factor complex	GO:0000977//RNA polymerase II regulatory region sequence-specific DNA binding;GO:0000978//RNA polymerase II proximal promoter sequence-specific DNA binding;GO:0001228//DNA-binding transcription activator activity, RNA polymerase II-specific;GO:0003677//DNA binding;GO:0003682//chromatin binding;GO:0043565//sequence-specific DNA binding	GO:0000122//negative regulation of transcription by RNA polymerase II;GO:0001764//neuron migration;GO:0002076//osteoblast development;GO:0006338//chromatin remodeling;GO:0006357//regulation of transcription by RNA polymerase II;GO:0009880//embryonic pattern specification;GO:0010468//regulation of gene expression;GO:0021902//commitment of neuronal cell to specific neuron type in forebrain;GO:00459…
miR-1-y	55.7966	63.4973	80.6263	10.5597	11.1876	13.3172	ncbi_102162332	1.1	0.79	1.42	4.1	5.1	4.77	-0.657143	3.84	6.09	5.37	3.88	4.45	4.69	1.1	0.79	1.42	4.1	5.1	4.77	71	65	95	100	124	137	46	31	50	209	197	200	SNAI2	snail family transcriptional repressor 2	Environmental Information Processing;Cellular Processes	Signal transduction;Cellular community - eukaryotes	ko04390//Hippo signaling pathway;ko04520//Adherens junction	K05706;K05706	GO:0000790//nuclear chromatin;GO:0005634//nucleus;GO:0005737//cytoplasm	GO:0000977//RNA polymerase II regulatory region sequence-specific DNA binding;GO:0000981//DNA-binding transcription factor activity, RNA polymerase II-specific;GO:0001227//DNA-binding transcription repressor activity, RNA polymerase II-specific;GO:0003676//nucleic acid binding;GO:0003677//DNA binding;GO:0003682//chromatin binding;GO:0003700//DNA-binding transcription factor activity;GO:0043565//s…	GO:0000122//negative regulation of transcription by RNA polymerase II;GO:0001649//osteoblast differentiation;GO:0001837//epithelial to mesenchymal transition;GO:0003198//epithelial to mesenchymal transition involved in endocardial cushion formation;GO:0003273//cell migration involved in endocardial cushion formation;GO:0006355//regulation of transcription, DNA-templated;GO:0006929//substrate-depe…
miR-1-y	55.7966	63.4973	80.6263	10.5597	11.1876	13.3172	ncbi_102162353	0.09	0.02	0.09	0.3	0.4	0.34	-0.724714	0	0.09	0	0.05	0.13	0.03	0.09	0.02	0.09	0.3	0.4	0.34	0	2	0	3	8	2	8	2	7	33	33	31	FAM167A	family with sequence similarity 167 member A	-	-	-	-	-	-	-
miR-1-y	55.7966	63.4973	80.6263	10.5597	11.1876	13.3172	ncbi_102166485	1.2	1.51	1.22	2.86	2.49	2.66	-0.771429	1.43	1.43	0.64	0.9	0.63	0.95	1.2	1.51	1.22	2.86	2.49	2.66	104	64	51	90	70	107	195	212	149	556	344	415	POLA1	DNA polymerase alpha 1, catalytic subunit, transcript variant X1	Metabolism;Metabolism;Metabolism;Genetic Information Processing	Global and overview maps;Nucleotide metabolism;Nucleotide metabolism;Replication and repair	ko01100//Metabolic pathways;ko00230//Purine metabolism;ko00240//Pyrimidine metabolism;ko03030//DNA replication	K02320;K02320;K02320;K02320	GO:0005634//nucleus;GO:0005658//alpha DNA polymerase:primase complex	GO:0000166//nucleotide binding;GO:0001882//nucleoside binding;GO:0003676//nucleic acid binding;GO:0003677//DNA binding;GO:0003682//chromatin binding;GO:0003688//DNA replication origin binding;GO:0003697//single-stranded DNA binding;GO:0003887//DNA-directed DNA polymerase activity;GO:0016740//transferase activity;GO:0016779//nucleotidyltransferase activity;GO:0017076//purine nucleotide binding;GO:…	GO:0006260//DNA replication;GO:0006272//leading strand elongation;GO:0006273//lagging strand elongation;GO:0071897//DNA biosynthetic process;GO:1902975//mitotic DNA replication initiation
miR-1-y	55.7966	63.4973	80.6263	10.5597	11.1876	13.3172	ncbi_106504094	3.91	4.51	4.45	8.97	9.32	9.21	-0.657143	8.13	8.42	5.58	3.25	2.09	3.57	3.91	4.51	4.45	8.97	9.32	9.21	341.39	203.95	224.02	190	132.09	236.92	371	401.7	355	1037.64	817.31	875.76	GTF3C3	general transcription factor IIIC subunit 3, transcript variant X2	-	-	-	-	GO:0000127//transcription factor TFIIIC complex;GO:0005654//nucleoplasm;GO:0005730//nucleolus;GO:0031965//nuclear membrane	GO:0001004//RNA polymerase III transcription regulator recruiting activity;GO:0005515//protein binding	GO:0006383//transcription by RNA polymerase III
miR-1-y	55.7966	63.4973	80.6263	10.5597	11.1876	13.3172	ncbi_106504106	43.67	52.64	47.19	98.3	97.16	102.52	-0.657143	78.66	66.11	46.32	26.6	20.28	28.04	43.67	52.64	47.19	98.3	97.16	102.52	5097	2461	2862	2403	1980	2869	6393	7230	5810	17529	13135	15032	DCBLD2	discoidin, CUB and LCCL domain containing 2, transcript variant X1	-	-	-	-	GO:0005887//integral component of plasma membrane;GO:0009986//cell surface;GO:0016020//membrane;GO:0016021//integral component of membrane	-	GO:0030308//negative regulation of cell growth;GO:0042060//wound healing
miR-1-y	55.7966	63.4973	80.6263	10.5597	11.1876	13.3172	ncbi_106505742	1.47	1.57	2.37	4.08	2.63	4.2	-0.6	3.8	0.4	2.18	0.68	0.64	1.06	1.47	1.57	2.37	4.08	2.63	4.2	187.36	10.95	103	47	47.25	82.85	164.49	164.27	222.79	553.66	270.82	469	EIF5A2	eukaryotic translation initiation factor 5A2, transcript variant X1	-	-	-	-	GO:0043231//intracellular membrane-bounded organelle	GO:0003723//RNA binding;GO:0003746//translation elongation factor activity;GO:0043022//ribosome binding	GO:0006412//translation;GO:0006452//translational frameshifting;GO:0008284//positive regulation of cell proliferation;GO:0045901//positive regulation of translational elongation;GO:0045905//positive regulation of translational termination
miR-1-y	55.7966	63.4973	80.6263	10.5597	11.1876	13.3172	ncbi_106505834	2.93	4.17	4.47	8.03	8.45	8.32	-0.6	4	2.84	1.93	0.71	0.58	0.68	2.93	4.17	4.47	8.03	8.45	8.32	472	198	233	97	82	101	896	1276	1044	2779.78	2215.77	2301.8	NRIP1	nuclear receptor interacting protein 1, transcript variant X1	-	-	-	-	GO:0000118//histone deacetylase complex;GO:0000790//nuclear chromatin;GO:0001650//fibrillar center;GO:0005634//nucleus;GO:0005654//nucleoplasm;GO:0005730//nucleolus;GO:0005829//cytosol;GO:0016607//nuclear speck	GO:0000978//RNA polymerase II proximal promoter sequence-specific DNA binding;GO:0003712//transcription coregulator activity;GO:0003713//transcription coactivator activity;GO:0003714//transcription corepressor activity;GO:0005102//signaling receptor binding;GO:0030331//estrogen receptor binding;GO:0035257//nuclear hormone receptor binding;GO:0035259//glucocorticoid receptor binding;GO:0042826//hi…	GO:0000122//negative regulation of transcription by RNA polymerase II;GO:0001543//ovarian follicle rupture;GO:0006357//regulation of transcription by RNA polymerase II;GO:0007623//circadian rhythm;GO:0019915//lipid storage;GO:0030728//ovulation;GO:0032922//circadian regulation of gene expression;GO:0045944//positive regulation of transcription by RNA polymerase II;GO:0071392//cellular response to…
miR-1-y	55.7966	63.4973	80.6263	10.5597	11.1876	13.3172	ncbi_106505861	2.61	2.71	2.9	6.33	9.1	8.92	-0.6	3.32	5.06	1.11	1.49	0.81	1.08	2.61	2.71	2.9	6.33	9.1	8.92	237.89	208.8	76.2	149.16	87.1	122.02	422.21	411.74	395.36	1248.51	1359.77	1445.69	TTC3	tetratricopeptide repeat domain 3	-	-	-	-	GO:0005634//nucleus;GO:0005654//nucleoplasm;GO:0005730//nucleolus;GO:0005829//cytosol	GO:0004842//ubiquitin-protein transferase activity;GO:0005515//protein binding	GO:0006511//ubiquitin-dependent protein catabolic process;GO:0070936//protein K48-linked ubiquitination
miR-1-y	55.7966	63.4973	80.6263	10.5597	11.1876	13.3172	ncbi_106508546	0.03	0	0.02	0.12	0.16	0.12	-0.840668	0.01	0.06	0	0	0	0	0.03	0	0.02	0.12	0.16	0.12	1	3	0	0	0	0	5	0	3	30	29	23	LOC106508546	uncharacterized LOC106508546, transcript variant X1	-	-	-	-	-	-	-
miR-1-y	55.7966	63.4973	80.6263	10.5597	11.1876	13.3172	ncbi_106510533	0.64	0.71	0.83	2.42	2.66	2.9	-0.542857	1.85	0.91	0.93	0.37	0.19	0.31	0.64	0.71	0.83	2.42	2.66	2.9	127	38	62	34	19	35	100	104	110	463	388	454	ZNF260	zinc finger protein 260, transcript variant X1	-	-	-	-	-	-	-
miR-1-y	55.7966	63.4973	80.6263	10.5597	11.1876	13.3172	ncbi_110255188	0.26	0.46	0.23	1.1	1.14	1.2	-0.714286	0.15	0.19	0.07	0.05	0.03	0.07	0.26	0.46	0.23	1.1	1.14	1.2	22.65	19.71	11.22	9.86	8.76	18.09	86.01	153.02	70.57	459.62	355.66	410.5	KIAA0408	KIAA0408 ortholog, transcript variant X1	-	-	-	-	GO:0005615//extracellular space	-	GO:0010506//regulation of autophagy
miR-1-y	55.7966	63.4973	80.6263	10.5597	11.1876	13.3172	ncbi_110255278	0.86	1.01	0.89	2.05	1.98	1.96	-0.828571	1.51	1.26	0.9	0.94	0.65	1.04	0.86	1.01	0.89	2.05	1.98	1.96	145.07	70.26	83.29	126.17	95.09	157.32	187.25	205.98	163.64	542.01	398.21	426.62	ZNF35	zinc finger protein 35, transcript variant X1	-	-	-	-	GO:0005634//nucleus;GO:0048471//perinuclear region of cytoplasm	GO:0003676//nucleic acid binding;GO:0003700//DNA-binding transcription factor activity;GO:0043565//sequence-specific DNA binding	GO:0006355//regulation of transcription, DNA-templated
miR-1-y	55.7966	63.4973	80.6263	10.5597	11.1876	13.3172	ncbi_110256385	1.56	1.72	1.75	6.14	6.85	7.01	-0.542857	4.63	5.19	3.22	3.26	1.94	2.95	1.56	1.72	1.75	6.14	6.85	7.01	260	168	173	255	164	262	198.09	205	187	948.27	803	890.62	RTP4	receptor transporter protein 4, transcript variant X1	-	-	-	-	GO:0005737//cytoplasm	GO:0031849//olfactory receptor binding	GO:0001580//detection of chemical stimulus involved in sensory perception of bitter taste;GO:0006612//protein targeting to membrane;GO:0051205//protein insertion into membrane
miR-1-y	55.7966	63.4973	80.6263	10.5597	11.1876	13.3172	ncbi_110256406	1.13	1.46	1.51	3.11	3.19	2.94	-0.714286	2.74	2.76	1.69	0.64	0.37	0.66	1.13	1.46	1.51	3.11	3.19	2.94	184.97	124.87	125.87	60.28	36.05	77.61	208.07	233.05	244.45	681.86	533.15	498.75	RNF168	ring finger protein 168, transcript variant X1	-	-	-	-	GO:0000151//ubiquitin ligase complex;GO:0005634//nucleus	GO:0003682//chromatin binding;GO:0004842//ubiquitin-protein transferase activity;GO:0016740//transferase activity;GO:0042393//histone binding;GO:0043130//ubiquitin binding;GO:0046872//metal ion binding	GO:0006281//DNA repair;GO:0006302//double-strand break repair;GO:0006325//chromatin organization;GO:0006974//cellular response to DNA damage stimulus;GO:0010212//response to ionizing radiation;GO:0016567//protein ubiquitination;GO:0033522//histone H2A ubiquitination;GO:0045739//positive regulation of DNA repair
miR-1-y	55.7966	63.4973	80.6263	10.5597	11.1876	13.3172	ncbi_110256737	1.78	2.5	3.21	11.62	10.64	9.91	-0.771429	4.88	3.97	2.57	4.94	4.48	5.9	1.78	2.5	3.21	11.62	10.64	9.91	173.67	81.51	87.23	244.96	240.32	331.34	143.34	188.75	216.94	1138.04	790.1	798.12	CISD1	CDGSH iron sulfur domain 1	-	-	-	-	GO:0016020//membrane;GO:0016021//integral component of membrane;GO:0043231//intracellular membrane-bounded organelle	GO:0051537//2 iron, 2 sulfur cluster binding	-
miR-1-y	55.7966	63.4973	80.6263	10.5597	11.1876	13.3172	ncbi_110257828	0.39	0.25	0.29	0.85	1.17	1.2	-0.714286	1.07	1.18	0.94	0.62	0.25	0.38	0.39	0.25	0.29	0.85	1.17	1.2	38	17	10	14	9	12	22	31	22	98	93	90	LOC110257828	negative regulator of P-body association, transcript variant X1	-	-	-	-	-	-	-
miR-1-y	55.7966	63.4973	80.6263	10.5597	11.1876	13.3172	ncbi_110259979	0	0	0	0.07	0.23	0.21	-0.758971	0	0	0	0	0	0.13	0	0	0	0.07	0.23	0.21	0	0	0	0	0	22.07	0	0	0	20.57	51.61	50.32	KANSL3	KAT8 regulatory NSL complex subunit 3	-	-	-	-	GO:0005634//nucleus;GO:0044545//NSL complex	GO:0043995//histone acetyltransferase activity (H4-K5 specific);GO:0043996//histone acetyltransferase activity (H4-K8 specific);GO:0046972//histone acetyltransferase activity (H4-K16 specific)	GO:0043981//histone H4-K5 acetylation;GO:0043982//histone H4-K8 acetylation;GO:0043984//histone H4-K16 acetylation
miR-1-y	55.7966	63.4973	80.6263	10.5597	11.1876	13.3172	ncbi_110260095	3.95	3.54	3.61	8.58	8.13	8.83	-0.771429	5.88	5.16	6.77	12.2	16.6	14.66	3.95	3.54	3.61	8.58	8.13	8.83	73	35	78	184	267	250	96	85	76	264	194	223	NINJ1	ninjurin 1, transcript variant X1	-	-	-	-	GO:0016020//membrane;GO:0016021//integral component of membrane	-	GO:0007155//cell adhesion;GO:0042246//tissue regeneration
miR-1-y	55.7966	63.4973	80.6263	10.5597	11.1876	13.3172	ncbi_110260645	0	0	0.24	3.1	4.17	3.42	-0.637748	6.28	6.13	7.58	15.99	16.29	17.46	0	0	0.24	3.1	4.17	3.42	357	201	412	1266.63	1393.99	1568.49	0	0	25.87	483.4	494.38	439.98	CBX6	chromobox 6, transcript variant X1	-	-	-	-	GO:0000792//heterochromatin;GO:0005634//nucleus;GO:0031519//PcG protein complex	GO:0003727//single-stranded RNA binding	GO:0000122//negative regulation of transcription by RNA polymerase II
miR-1-y	55.7966	63.4973	80.6263	10.5597	11.1876	13.3172	ncbi_110260724	3	3.6	3.14	8.91	7.8	8.13	-0.771429	5.74	4.17	3.4	2.39	2.29	2.93	3	3.6	3.14	8.91	7.8	8.13	375.24	157.38	212.57	217.57	225.69	303.06	443.85	499.76	390.63	1604.55	1064.24	1204.46	ETNK1	ethanolamine kinase 1	Metabolism;Metabolism	Global and overview maps;Lipid metabolism	ko01100//Metabolic pathways;ko00564//Glycerophospholipid metabolism	K00894;K00894	GO:0016020//membrane;GO:0016021//integral component of membrane	-	-
miR-1-y	55.7966	63.4973	80.6263	10.5597	11.1876	13.3172	ncbi_110260947	3.08	3.71	3.08	6.66	6.43	7.34	-0.724714	2.78	2.37	2.74	4.96	4.84	5.27	3.08	3.71	3.08	6.66	6.43	7.34	155	76	139	386	397	458	379	445	321	1033	740	932	SLC7A6	solute carrier family 7 member 6, transcript variant X1	-	-	-	-	-	-	-
miR-1-y	55.7966	63.4973	80.6263	10.5597	11.1876	13.3172	ncbi_110261139	0.97	1.6	1.98	3.68	4.79	3.8	-0.6	3.51	2.77	1.85	1.04	1.04	0.7	0.97	1.6	1.98	3.68	4.79	3.8	145	66	71	62	60	45	86	141	157	412	403	342	ZMYM6	zinc finger MYM-type containing 6, transcript variant X1	-	-	-	-	-	GO:0008270//zinc ion binding	GO:0007010//cytoskeleton organization;GO:0022604//regulation of cell morphogenesis
miR-1-y	55.7966	63.4973	80.6263	10.5597	11.1876	13.3172	ncbi_110261143	19.69	20.07	19.27	41.03	43	40.97	-0.885714	17.28	18.27	17.82	39.64	40.23	42.3	19.69	20.07	19.27	41.03	43	40.97	529.03	320.23	508.91	1616.49	1771.39	1954.91	1316.69	1260.38	1083.03	3344.7	2653.79	2736.04	SFPQ	splicing factor proline and glutamine rich, transcript variant X2	-	-	-	-	GO:0000785//chromatin;GO:0005634//nucleus;GO:0005654//nucleoplasm;GO:0016363//nuclear matrix;GO:0032839//dendrite cytoplasm;GO:0042382//paraspeckles;GO:0090575//RNA polymerase II transcription factor complex	GO:0000976//transcription regulatory region sequence-specific DNA binding;GO:0000978//RNA polymerase II proximal promoter sequence-specific DNA binding;GO:0003676//nucleic acid binding;GO:0003677//DNA binding;GO:0003682//chromatin binding;GO:0003723//RNA binding;GO:0042803//protein homodimerization activity;GO:0042826//histone deacetylase binding;GO:0044212//transcription regulatory region DNA bi…	GO:0000122//negative regulation of transcription by RNA polymerase II;GO:0000380//alternative mRNA splicing, via spliceosome;GO:0000398//mRNA splicing, via spliceosome;GO:0000724//double-strand break repair via homologous recombination;GO:0002218//activation of innate immune response;GO:0006355//regulation of transcription, DNA-templated;GO:0006974//cellular response to DNA damage stimulus;GO:004…
miR-1-y	55.7966	63.4973	80.6263	10.5597	11.1876	13.3172	ncbi_110261618	2.48	2.85	2.65	11.07	10.15	10.71	-0.771429	6.69	7.96	5.43	3.72	2.73	3.87	2.48	2.85	2.65	11.07	10.15	10.71	842.43	560	609	579	472	696.99	553.75	661.04	519.36	3561.37	2466.01	2696.67	DSEL	dermatan sulfate epimerase-like, transcript variant X1	-	-	-	-	GO:0016020//membrane;GO:0016021//integral component of membrane	GO:0008146//sulfotransferase activity;GO:0047757//chondroitin-glucuronate 5-epimerase activity	GO:0030204//chondroitin sulfate metabolic process;GO:0030205//dermatan sulfate metabolic process
miR-1-y	55.7966	63.4973	80.6263	10.5597	11.1876	13.3172	ncbi_110262245	1.83	2.01	2.17	3.89	3.9	4.83	-0.542857	3.06	3.64	1.83	0.91	0.64	0.89	1.83	2.01	2.17	3.89	3.9	4.83	89	61	51	37	28	41	120	124	120	312	237	318	RSBN1L	round spermatid basic protein 1 like	-	-	-	-	GO:0005634//nucleus	-	-
miR-1-y	55.7966	63.4973	80.6263	10.5597	11.1876	13.3172	ncbi_110262251	1.92	1.6	1.86	10.53	11.12	10.69	-0.771429	11.59	13.64	8.67	8.59	7.73	10.41	1.92	1.6	1.86	10.53	11.12	10.69	361	245	258	373	363	512	135	106	110	903	723	754	PRKAR2B	protein kinase cAMP-dependent type II regulatory subunit beta	Organismal Systems	Endocrine system	ko04910//Insulin signaling pathway	K04739	GO:0005737//cytoplasm;GO:0005813//centrosome;GO:0005829//cytosol;GO:0005886//plasma membrane;GO:0005952//cAMP-dependent protein kinase complex;GO:0043197//dendritic spine;GO:0043198//dendritic shaft;GO:0097546//ciliary base;GO:0098794//postsynapse;GO:0098978//glutamatergic synapse	GO:0000166//nucleotide binding;GO:0004862//cAMP-dependent protein kinase inhibitor activity;GO:0008603//cAMP-dependent protein kinase regulator activity;GO:0019901//protein kinase binding;GO:0030552//cAMP binding;GO:0031625//ubiquitin protein ligase binding;GO:0034236//protein kinase A catalytic subunit binding;GO:0047555//3',5'-cyclic-GMP phosphodiesterase activity	GO:0001932//regulation of protein phosphorylation;GO:0006631//fatty acid metabolic process;GO:0007612//learning;GO:0019934//cGMP-mediated signaling;GO:0050804//modulation of chemical synaptic transmission;GO:2000480//negative regulation of cAMP-dependent protein kinase activity
miR-1-y	55.7966	63.4973	80.6263	10.5597	11.1876	13.3172	ncbi_396691	1.36	1.41	1.06	4.21	3.8	4.39	-0.771429	1.37	1.68	1.08	1.35	1.23	1.64	1.36	1.41	1.06	4.21	3.8	4.39	71	56	53	93	85	128	146	163	111	661	496	543	BMPR1B	bone morphogenetic protein receptor type 1B	Environmental Information Processing;Organismal Systems;Environmental Information Processing;Cellular Processes;Human Diseases;Environmental Information Processing	Signaling molecules and interaction;Development;Signal transduction;Cellular community - eukaryotes;Cardiovascular diseases;Signal transduction	ko04060//Cytokine-cytokine receptor interaction;ko04360//Axon guidance;ko04390//Hippo signaling pathway;ko04550//Signaling pathways regulating pluripotency of stem cells;ko05418//Fluid shear stress and atherosclerosis;ko04350//TGF-beta signaling pathway	K13578;K13578;K13578;K13578;K13578;K13578	GO:0005886//plasma membrane;GO:0016020//membrane;GO:0016021//integral component of membrane	GO:0000166//nucleotide binding;GO:0004672//protein kinase activity;GO:0004674//protein serine/threonine kinase activity;GO:0004675//transmembrane receptor protein serine/threonine kinase activity;GO:0005025//transforming growth factor beta receptor activity, type I;GO:0005524//ATP binding;GO:0016301//kinase activity;GO:0016740//transferase activity;GO:0046332//SMAD binding	GO:0001501//skeletal system development;GO:0001502//cartilage condensation;GO:0001550//ovarian cumulus expansion;GO:0001654//eye development;GO:0002062//chondrocyte differentiation;GO:0002063//chondrocyte development;GO:0006468//protein phosphorylation;GO:0006954//inflammatory response;GO:0007178//transmembrane receptor protein serine/threonine kinase signaling pathway;GO:0008284//positive regula…
miR-1-y	55.7966	63.4973	80.6263	10.5597	11.1876	13.3172	ncbi_396703	10.73	13.26	13.95	33.18	35.84	38.55	-0.542857	28.06	20.75	14.49	6.71	4.02	8.94	10.73	13.26	13.95	33.18	35.84	38.55	2284.2	982.41	1119.37	752.5	488.47	1112.62	1953.69	2290.22	2125.77	7453.45	6087.12	7043.55	SON	SON DNA binding protein, transcript variant X2	-	-	-	-	GO:0016607//nuclear speck	GO:0003676//nucleic acid binding;GO:0003723//RNA binding;GO:0005515//protein binding;GO:0050733//RS domain binding	GO:0000226//microtubule cytoskeleton organization;GO:0000281//mitotic cytokinesis;GO:0006397//mRNA processing;GO:0043066//negative regulation of apoptotic process;GO:0043484//regulation of RNA splicing;GO:0048024//regulation of mRNA splicing, via spliceosome;GO:0051726//regulation of cell cycle
miR-1-y	55.7966	63.4973	80.6263	10.5597	11.1876	13.3172	ncbi_396723	1.08	1.64	1.56	8.28	7.54	8.59	-0.657143	2.22	2.63	1.58	1.41	0.7	1.54	1.08	1.64	1.56	8.28	7.54	8.59	78	50	47	75	37	85	90.29	134	108	825	575	714	DDX58	DExD/H-box helicase 58	Human Diseases;Human Diseases;Human Diseases;Human Diseases;Human Diseases;Human Diseases;Environmental Information Processing;Organismal Systems;Organismal Systems	Infectious diseases;Infectious diseases;Infectious diseases;Infectious diseases;Infectious diseases;Infectious diseases;Signal transduction;Immune system;Immune system	ko05169//Epstein-Barr virus infection;ko05168//Herpes simplex infection;ko05164//Influenza A;ko05161//Hepatitis B;ko05162//Measles;ko05160//Hepatitis C;ko04064//NF-kappa B signaling pathway;ko04622//RIG-I-like receptor signaling pathway;ko04623//Cytosolic DNA-sensing pathway	K12646;K12646;K12646;K12646;K12646;K12646;K12646;K12646;K12646	GO:0005737//cytoplasm;GO:0005829//cytosol;GO:0005886//plasma membrane;GO:0005923//bicellular tight junction;GO:0015629//actin cytoskeleton;GO:0032587//ruffle membrane;GO:1990904//ribonucleoprotein complex	GO:0003676//nucleic acid binding;GO:0003690//double-stranded DNA binding;GO:0003725//double-stranded RNA binding;GO:0003727//single-stranded RNA binding;GO:0005524//ATP binding;GO:0008270//zinc ion binding;GO:0031625//ubiquitin protein ligase binding;GO:0042802//identical protein binding;GO:0046872//metal ion binding	GO:0002230//positive regulation of defense response to virus by host;GO:0002735//positive regulation of myeloid dendritic cell cytokine production;GO:0009597//detection of virus;GO:0009615//response to virus;GO:0010628//positive regulation of gene expression;GO:0030334//regulation of cell migration;GO:0032725//positive regulation of granulocyte macrophage colony-stimulating factor production;GO:0…
miR-1-y	55.7966	63.4973	80.6263	10.5597	11.1876	13.3172	ncbi_396848	10.56	12.06	13.41	111.87	100.29	115.01	-0.6	46.71	50.24	20.78	60.97	58.11	74.14	10.56	12.06	13.41	111.87	100.29	115.01	2471.88	1423	1145.97	3545.9	4002.52	5152.6	897.3	1118.56	1216	10823.2	7492.42	9000.29	MYLK	myosin light chain kinase, transcript variant X12	Cellular Processes;Cellular Processes;Environmental Information Processing;Environmental Information Processing;Organismal Systems;Environmental Information Processing;Organismal Systems;Organismal Systems;Organismal Systems	Cell motility;Cellular community - eukaryotes;Signal transduction;Signal transduction;Endocrine system;Signal transduction;Immune system;Circulatory system;Digestive system	ko04810//Regulation of actin cytoskeleton;ko04510//Focal adhesion;ko04020//Calcium signaling pathway;ko04022//cGMP - PKG signaling pathway;ko04921//Oxytocin signaling pathway;ko04371//Apelin signaling pathway;ko04611//Platelet activation;ko04270//Vascular smooth muscle contraction;ko04971//Gastric acid secretion	K00907;K00907;K00907;K00907;K00907;K00907;K00907;K00907;K00907	GO:0001725//stress fiber;GO:0005737//cytoplasm;GO:0005886//plasma membrane;GO:0015629//actin cytoskeleton;GO:0030027//lamellipodium;GO:0032154//cleavage furrow	GO:0000166//nucleotide binding;GO:0004672//protein kinase activity;GO:0004687//myosin light chain kinase activity;GO:0005515//protein binding;GO:0005524//ATP binding;GO:0016301//kinase activity;GO:0016740//transferase activity	GO:0006468//protein phosphorylation;GO:0006939//smooth muscle contraction;GO:0014820//tonic smooth muscle contraction;GO:0016310//phosphorylation;GO:0030335//positive regulation of cell migration;GO:0032060//bleb assembly;GO:0051928//positive regulation of calcium ion transport;GO:0060414//aorta smooth muscle tissue morphogenesis;GO:0071476//cellular hypotonic response;GO:0072358//cardiovascular …
miR-1-y	55.7966	63.4973	80.6263	10.5597	11.1876	13.3172	ncbi_397191	44.62	52.52	57.75	189.74	196.5	203	-0.542857	117.56	115.35	71.76	39.59	27.74	47.18	44.62	52.52	57.75	189.74	196.5	203	3147	1765	1841	1450	1110	1985	2683	2940	2907	13830	10901	12162	HSP90B1	heat shock protein 90 beta family member 1	Human Diseases;Environmental Information Processing;Genetic Information Processing;Human Diseases;Organismal Systems;Human Diseases;Organismal Systems;Organismal Systems	Cancers;Signal transduction;Folding, sorting and degradation;Cardiovascular diseases;Endocrine system;Cancers;Immune system;Endocrine system	ko05200//Pathways in cancer;ko04151//PI3K-Akt signaling pathway;ko04141//Protein processing in endoplasmic reticulum;ko05418//Fluid shear stress and atherosclerosis;ko04915//Estrogen signaling pathway;ko05215//Prostate cancer;ko04657//IL-17 signaling pathway;ko04918//Thyroid hormone synthesis	K09487;K09487;K09487;K09487;K09487;K09487;K09487;K09487	GO:0005783//endoplasmic reticulum;GO:0005788//endoplasmic reticulum lumen;GO:0005789//endoplasmic reticulum membrane;GO:0005829//cytosol;GO:0005886//plasma membrane;GO:0030496//midbody;GO:0032991//protein-containing complex;GO:0034663//endoplasmic reticulum chaperone complex;GO:0048471//perinuclear region of cytoplasm	GO:0003723//RNA binding;GO:0005524//ATP binding;GO:0019903//protein phosphatase binding;GO:0050750//low-density lipoprotein particle receptor binding;GO:0051082//unfolded protein binding	GO:0001666//response to hypoxia;GO:0006457//protein folding;GO:0030433//ubiquitin-dependent ERAD pathway;GO:0030970//retrograde protein transport, ER to cytosol;GO:0031247//actin rod assembly;GO:0043066//negative regulation of apoptotic process;GO:0043666//regulation of phosphoprotein phosphatase activity;GO:0071318//cellular response to ATP
miR-1-y	55.7966	63.4973	80.6263	10.5597	11.1876	13.3172	ncbi_397293	1.56	2.2	1.23	4.97	3.56	5.2	-0.771429	10.2	4.55	4.31	2.38	2.26	3.04	1.56	2.2	1.23	4.97	3.56	5.2	279	131	137	132	98	154	145	223	114	527	342	421	KCNJ2	potassium voltage-gated channel subfamily J member 2	Organismal Systems;Organismal Systems;Organismal Systems;Organismal Systems	Endocrine system;Nervous system;Digestive system;Endocrine system	ko04921//Oxytocin signaling pathway;ko04725//Cholinergic synapse;ko04971//Gastric acid secretion;ko04924//Renin secretion	K04996;K04996;K04996;K04996	GO:0008076//voltage-gated potassium channel complex;GO:0016020//membrane;GO:0016021//integral component of membrane;GO:0031224//intrinsic component of membrane	GO:0005242//inward rectifier potassium channel activity;GO:0005244//voltage-gated ion channel activity;GO:0005546//phosphatidylinositol-4,5-bisphosphate binding;GO:0042802//identical protein binding;GO:0086008//voltage-gated potassium channel activity involved in cardiac muscle cell action potential repolarization	GO:0006811//ion transport;GO:0006813//potassium ion transport;GO:0014861//regulation of skeletal muscle contraction via regulation of action potential;GO:0015693//magnesium ion transport;GO:0034220//ion transmembrane transport;GO:0034765//regulation of ion transmembrane transport;GO:0051289//protein homotetramerization;GO:0055119//relaxation of cardiac muscle;GO:0060306//regulation of membrane re…
miR-1-y	55.7966	63.4973	80.6263	10.5597	11.1876	13.3172	ncbi_397348	3.96	5.08	4.77	11.76	11.75	12.16	-0.657143	6.53	5.5	4.93	3.68	2.91	4.1	3.96	5.08	4.77	11.76	11.75	12.16	346	168	250	272	222	332	476	568	482	1709	1303	1461	GPD2	glycerol-3-phosphate dehydrogenase 2, transcript variant X1	Metabolism	Lipid metabolism	ko00564//Glycerophospholipid metabolism	K00111	GO:0005739//mitochondrion;GO:0009331//glycerol-3-phosphate dehydrogenase complex	GO:0004368//glycerol-3-phosphate dehydrogenase (quinone) activity;GO:0005509//calcium ion binding;GO:0016491//oxidoreductase activity;GO:0052590//sn-glycerol-3-phosphate:ubiquinone oxidoreductase activity;GO:0052591//sn-glycerol-3-phosphate:ubiquinone-8 oxidoreductase activity	GO:0006072//glycerol-3-phosphate metabolic process;GO:0006094//gluconeogenesis;GO:0035264//multicellular organism growth;GO:0043010//camera-type eye development;GO:0055114//oxidation-reduction process
miR-1-y	55.7966	63.4973	80.6263	10.5597	11.1876	13.3172	ncbi_397432	1.05	1.16	1.36	2.29	2.68	2.31	-0.6	0.84	0.57	0.31	0.18	0.11	0.16	1.05	1.16	1.36	2.29	2.68	2.31	23	14	15	6	8	12	88	76	86	239	203	193	HTR2A	5-hydroxytryptamine receptor 2A	Environmental Information Processing;Environmental Information Processing;Organismal Systems;Organismal Systems;Cellular Processes	Signaling molecules and interaction;Signal transduction;Nervous system;Sensory system;Cellular community - eukaryotes	ko04080//Neuroactive ligand-receptor interaction;ko04020//Calcium signaling pathway;ko04726//Serotonergic synapse;ko04750//Inflammatory mediator regulation of TRP channels;ko04540//Gap junction	K04157;K04157;K04157;K04157;K04157	GO:0005623//cell;GO:0005886//plasma membrane;GO:0005887//integral component of plasma membrane;GO:0016020//membrane;GO:0016021//integral component of membrane;GO:0030425//dendrite;GO:0045202//synapse	GO:0004930//G protein-coupled receptor activity;GO:0004993//G protein-coupled serotonin receptor activity;GO:0008144//drug binding;GO:0030594//neurotransmitter receptor activity;GO:0042802//identical protein binding;GO:0051378//serotonin binding;GO:0071886//1-(4-iodo-2,5-dimethoxyphenyl)propan-2-amine binding	GO:0006874//cellular calcium ion homeostasis;GO:0007165//signal transduction;GO:0007186//G protein-coupled receptor signaling pathway;GO:0007187//G protein-coupled receptor signaling pathway, coupled to cyclic nucleotide second messenger;GO:0007200//phospholipase C-activating G protein-coupled receptor signaling pathway;GO:0007202//activation of phospholipase C activity;GO:0007210//serotonin rece…
miR-1-y	55.7966	63.4973	80.6263	10.5597	11.1876	13.3172	ncbi_397479	0.32	0.11	0.25	1.3	1.24	1.44	-0.771429	0.29	0.19	0.47	0.49	0.26	0.32	0.32	0.11	0.25	1.3	1.24	1.44	14	6	24	37	19	26	35	11	23	186	131	161	NR4A3	nuclear receptor subfamily 4 group A member 3	Human Diseases	Cancers	ko05202//Transcriptional misregulation in cancers	K08559	GO:0005634//nucleus;GO:0005667//transcription factor complex;GO:0042629//mast cell granule	GO:0000977//RNA polymerase II regulatory region sequence-specific DNA binding;GO:0000978//RNA polymerase II proximal promoter sequence-specific DNA binding;GO:0001223//transcription coactivator binding;GO:0001228//DNA-binding transcription activator activity, RNA polymerase II-specific;GO:0003677//DNA binding;GO:0003700//DNA-binding transcription factor activity;GO:0003707//steroid hormone recept…	GO:0000122//negative regulation of transcription by RNA polymerase II;GO:0001707//mesoderm formation;GO:0006355//regulation of transcription, DNA-templated;GO:0007369//gastrulation;GO:0007411//axon guidance;GO:0009444//pyruvate oxidation;GO:0010828//positive regulation of glucose transmembrane transport;GO:0021766//hippocampus development;GO:0030522//intracellular receptor signaling pathway;GO:00…
miR-1-y	55.7966	63.4973	80.6263	10.5597	11.1876	13.3172	ncbi_397491	0.02	0.02	0.3	4.59	4.62	5.56	-0.579771	0	0.21	0.02	1.29	0.5	0.57	0.02	0.02	0.3	4.59	4.62	5.56	0	3	1	40	20	28	3	3	6	627	445	523	IGF1	insulin like growth factor 1	Human Diseases;Environmental Information Processing;Environmental Information Processing;Environmental Information Processing;Environmental Information Processing;Cellular Processes;Human Diseases;Human Diseases;Environmental Information Processing;Human Diseases;Cellular Processes;Environmental Information Processing;Environmental Information Processing;Cellular Processes;Organismal Systems;Envi…	Cancers;Signal transduction;Signal transduction;Signal transduction;Signal transduction;Cellular community - eukaryotes;Cancers;Cancers;Signal transduction;Cancers;Cellular community - eukaryotes;Signal transduction;Signal transduction;Cell growth and death;Sensory system;Signal transduction;Cancers;Drug resistance;Aging;Endocrine system;Cardiovascular diseases;Drug resistance;Cardiovascular dise…	ko05200//Pathways in cancer;ko04151//PI3K-Akt signaling pathway;ko04010//MAPK signaling pathway;ko04014//Ras signaling pathway;ko04015//Rap1 signaling pathway;ko04510//Focal adhesion;ko05205//Proteoglycans in cancer;ko05202//Transcriptional misregulation in cancers;ko04150//mTOR signaling pathway;ko05224//Breast cancer;ko04550//Signaling pathways regulating pluripotency of stem cells;ko04068//Fox…	K05459;K05459;K05459;K05459;K05459;K05459;K05459;K05459;K05459;K05459;K05459;K05459;K05459;K05459;K05459;K05459;K05459;K05459;K05459;K05459;K05459;K05459;K05459;K05459;K05459;K05459;K05459;K05459;K05459;K05459	GO:0005576//extracellular region;GO:0005615//extracellular space;GO:0035867//alphav-beta3 integrin-IGF-1-IGF1R complex;GO:0042567//insulin-like growth factor ternary complex	GO:0005158//insulin receptor binding;GO:0005159//insulin-like growth factor receptor binding;GO:0005178//integrin binding;GO:0005179//hormone activity;GO:0008083//growth factor activity	GO:0000187//activation of MAPK activity;GO:0001775//cell activation;GO:0007165//signal transduction;GO:0008283//cell proliferation;GO:0008284//positive regulation of cell proliferation;GO:0009408//response to heat;GO:0010468//regulation of gene expression;GO:0010560//positive regulation of glycoprotein biosynthetic process;GO:0010613//positive regulation of cardiac muscle hypertrophy;GO:0010628//…
miR-1-y	55.7966	63.4973	80.6263	10.5597	11.1876	13.3172	ncbi_397495	2.06	2.34	1.97	4	4.75	4.31	-0.771429	9.79	11.33	7.74	2.48	2.59	3.11	2.06	2.34	1.97	4	4.75	4.31	131.37	87.69	103.84	53.13	58.96	68.7	71.53	67.34	53.7	155.08	145.25	144.96	BDNF	brain derived neurotrophic factor	Environmental Information Processing;Environmental Information Processing;Environmental Information Processing;Environmental Information Processing;Human Diseases;Human Diseases;Organismal Systems;Human Diseases	Signal transduction;Signal transduction;Signal transduction;Signal transduction;Neurodegenerative diseases;Substance dependence;Nervous system;Substance dependence	ko04151//PI3K-Akt signaling pathway;ko04010//MAPK signaling pathway;ko04014//Ras signaling pathway;ko04024//cAMP signaling pathway;ko05016//Huntington disease;ko05034//Alcoholism;ko04722//Neurotrophin signaling pathway;ko05030//Cocaine addiction	K04355;K04355;K04355;K04355;K04355;K04355;K04355;K04355	GO:0005576//extracellular region;GO:0005615//extracellular space;GO:0005737//cytoplasm;GO:0005739//mitochondrion;GO:0008021//synaptic vesicle;GO:0016607//nuclear speck;GO:0030141//secretory granule;GO:0030424//axon;GO:0030425//dendrite;GO:0031410//cytoplasmic vesicle;GO:0045202//synapse;GO:0048471//perinuclear region of cytoplasm;GO:0098794//postsynapse	GO:0005102//signaling receptor binding;GO:0008083//growth factor activity	GO:0001657//ureteric bud development;GO:0001662//behavioral fear response;GO:0007169//transmembrane receptor protein tyrosine kinase signaling pathway;GO:0007214//gamma-aminobutyric acid signaling pathway;GO:0007406//negative regulation of neuroblast proliferation;GO:0007411//axon guidance;GO:0007412//axon target recognition;GO:0007416//synapse assembly;GO:0007422//peripheral nervous system devel…
miR-1-y	55.7966	63.4973	80.6263	10.5597	11.1876	13.3172	ncbi_397538	7.7	8.93	7.77	19.54	18.22	20.18	-0.657143	11.16	11.7	7.26	16.38	15.74	16.71	7.7	8.93	7.77	19.54	18.22	20.18	367	222	228	751	780	868	572	623	486	1770	1251	1503	ME1	malic enzyme 1	Metabolism;Metabolism;Metabolism	Global and overview maps;Global and overview maps;Carbohydrate metabolism	ko01100//Metabolic pathways;ko01200//Carbon metabolism;ko00620//Pyruvate metabolism	K00029;K00029;K00029	GO:0005739//mitochondrion	GO:0004470//malic enzyme activity;GO:0004471//malate dehydrogenase (decarboxylating) (NAD+) activity;GO:0004473//malate dehydrogenase (decarboxylating) (NADP+) activity;GO:0016491//oxidoreductase activity;GO:0030145//manganese ion binding;GO:0046872//metal ion binding;GO:0051287//NAD binding	GO:0006090//pyruvate metabolic process;GO:0006108//malate metabolic process;GO:0055114//oxidation-reduction process;GO:1902031//regulation of NADP metabolic process
miR-1-y	55.7966	63.4973	80.6263	10.5597	11.1876	13.3172	ncbi_397588	3.39	4.23	5.12	15.16	14.17	16.14	-0.6	7.35	8.76	4.84	2.21	1.3	2.34	3.39	4.23	5.12	15.16	14.17	16.14	594.98	322	294	226	151	277	537.42	609.74	591.27	2907.58	2065.48	2382.23	EIF2AK2	eukaryotic translation initiation factor 2 alpha kinase 2	Human Diseases;Human Diseases;Human Diseases;Human Diseases;Human Diseases;Genetic Information Processing;Human Diseases;Cellular Processes;Human Diseases;Human Diseases	Infectious diseases;Infectious diseases;Cancers;Infectious diseases;Infectious diseases;Folding, sorting and degradation;Infectious diseases;Cell growth and death;Infectious diseases;Infectious diseases	ko05165//Human papillomavirus infection;ko05169//Epstein-Barr virus infection;ko05203//Viral carcinogenesis;ko05167//Kaposi sarcoma-associated herpesvirus infection;ko05168//Herpes simplex infection;ko04141//Protein processing in endoplasmic reticulum;ko05164//Influenza A;ko04217//Necroptosis;ko05162//Measles;ko05160//Hepatitis C	K16195;K16195;K16195;K16195;K16195;K16195;K16195;K16195;K16195;K16195	GO:0005737//cytoplasm;GO:0005829//cytosol;GO:0048471//perinuclear region of cytoplasm	GO:0003723//RNA binding;GO:0003725//double-stranded RNA binding;GO:0004672//protein kinase activity;GO:0004694//eukaryotic translation initiation factor 2alpha kinase activity;GO:0005524//ATP binding;GO:0042802//identical protein binding	GO:0000186//activation of MAPKK activity;GO:0001819//positive regulation of cytokine production;GO:0006412//translation;GO:0006468//protein phosphorylation;GO:0009615//response to virus;GO:0010998//regulation of translational initiation by eIF2 alpha phosphorylation;GO:0017148//negative regulation of translation;GO:0030968//endoplasmic reticulum unfolded protein response;GO:0032722//positive regu…
miR-1-y	55.7966	63.4973	80.6263	10.5597	11.1876	13.3172	ncbi_397620	389.66	441.85	398.09	775.02	878.4	871.34	-0.657143	1618.3	1520.27	1306.79	827.46	827.52	877.13	389.66	441.85	398.09	775.02	878.4	871.34	130500	70683.7	100647	93021.5	100528	111712	70997.9	75576.1	61008.1	172068	147811	159077	FN1	fibronectin 1	Human Diseases;Environmental Information Processing;Human Diseases;Cellular Processes;Cellular Processes;Human Diseases;Human Diseases;Human Diseases;Human Diseases;Environmental Information Processing;Human Diseases	Cancers;Signal transduction;Infectious diseases;Cell motility;Cellular community - eukaryotes;Cancers;Endocrine and metabolic diseases;Infectious diseases;Cancers;Signaling molecules and interaction;Infectious diseases	ko05200//Pathways in cancer;ko04151//PI3K-Akt signaling pathway;ko05165//Human papillomavirus infection;ko04810//Regulation of actin cytoskeleton;ko04510//Focal adhesion;ko05205//Proteoglycans in cancer;ko04933//AGE-RAGE signaling pathway in diabetic complications;ko05146//Amoebiasis;ko05222//Small cell lung cancer;ko04512//ECM-receptor interaction;ko05100//Bacterial invasion of epithelial cells	K05717;K05717;K05717;K05717;K05717;K05717;K05717;K05717;K05717;K05717;K05717	GO:0005576//extracellular region;GO:0005577//fibrinogen complex;GO:0005604//basement membrane;GO:0005615//extracellular space;GO:0005793//endoplasmic reticulum-Golgi intermediate compartment;GO:0016324//apical plasma membrane;GO:0031012//extracellular matrix;GO:0062023//collagen-containing extracellular matrix;GO:0070062//extracellular exosome	GO:0002020//protease binding;GO:0005102//signaling receptor binding;GO:0005178//integrin binding;GO:0005201//extracellular matrix structural constituent;GO:0005515//protein binding;GO:0008022//protein C-terminus binding;GO:0016504//peptidase activator activity;GO:0019899//enzyme binding;GO:0042802//identical protein binding;GO:0043394//proteoglycan binding;GO:0051087//chaperone binding;GO:0097718…	GO:0001932//regulation of protein phosphorylation;GO:0007044//cell-substrate junction assembly;GO:0007155//cell adhesion;GO:0007160//cell-matrix adhesion;GO:0007161//calcium-independent cell-matrix adhesion;GO:0008284//positive regulation of cell proliferation;GO:0010628//positive regulation of gene expression;GO:0010952//positive regulation of peptidase activity;GO:0018149//peptide cross-linking…
miR-1-y	55.7966	63.4973	80.6263	10.5597	11.1876	13.3172	ncbi_406190	0.85	1.22	0.68	2.16	2.57	2.49	-0.771429	4.26	3.31	2.85	1.75	1.16	2.26	0.85	1.22	0.68	2.16	2.57	2.49	201	77	130	118	93	153	92	114	79	284	259	265	DNAJC6	DnaJ heat shock protein family (Hsp40) member C6	Cellular Processes	Transport and catabolism	ko04144//Endocytosis	K09526	GO:0014069//postsynaptic density;GO:0045202//synapse;GO:0098793//presynapse	-	GO:0016191//synaptic vesicle uncoating;GO:0072318//clathrin coat disassembly;GO:2000369//regulation of clathrin-dependent endocytosis
miR-1-y	55.7966	63.4973	80.6263	10.5597	11.1876	13.3172	ncbi_406191	0.11	0.16	0.14	0.37	0.49	0.57	-0.6	1.21	1.6	0.5	0.49	0.14	0.41	0.11	0.16	0.14	0.37	0.49	0.57	28	21	16	17	7	21	9	9	8	34	28	37	TNFSF10	TNF superfamily member 10	Environmental Information Processing;Human Diseases;Cellular Processes;Cellular Processes;Environmental Information Processing;Human Diseases;Organismal Systems	Signaling molecules and interaction;Infectious diseases;Cell growth and death;Cell growth and death;Signal transduction;Infectious diseases;Immune system	ko04060//Cytokine-cytokine receptor interaction;ko05164//Influenza A;ko04217//Necroptosis;ko04210//Apoptosis;ko04068//FoxO signaling pathway;ko05162//Measles;ko04650//Natural killer cell mediated cytotoxicity	K04721;K04721;K04721;K04721;K04721;K04721;K04721	-	-	-
miR-1-y	55.7966	63.4973	80.6263	10.5597	11.1876	13.3172	ncbi_497623	0.22	0.37	0.27	0.62	0.73	0.61	-0.771429	2.4	2.79	2.01	0.96	0.69	0.75	0.22	0.37	0.27	0.62	0.73	0.61	122	82	98	68	53	60	25	40	26	87	77	71	P2RX7	purinergic receptor P2X 7, transcript variant X1	Environmental Information Processing;Environmental Information Processing;Organismal Systems	Signaling molecules and interaction;Signal transduction;Immune system	ko04080//Neuroactive ligand-receptor interaction;ko04020//Calcium signaling pathway;ko04621//NOD-like receptor signaling pathway	K05220;K05220;K05220	GO:0005623//cell;GO:0005639//integral component of nuclear inner membrane;GO:0005886//plasma membrane;GO:0005887//integral component of plasma membrane;GO:0005911//cell-cell junction;GO:0009897//external side of plasma membrane;GO:0016020//membrane;GO:0016021//integral component of membrane;GO:0031594//neuromuscular junction;GO:0043025//neuronal cell body;GO:0045202//synapse;GO:0098793//presynaps…	GO:0001530//lipopolysaccharide binding;GO:0001614//purinergic nucleotide receptor activity;GO:0004931//extracellularly ATP-gated cation channel activity;GO:0005216//ion channel activity;GO:0005524//ATP binding;GO:0015267//channel activity;GO:0038023//signaling receptor activity;GO:0042802//identical protein binding	GO:0000187//activation of MAPK activity;GO:0000902//cell morphogenesis;GO:0001845//phagolysosome assembly;GO:0001916//positive regulation of T cell mediated cytotoxicity;GO:0001934//positive regulation of protein phosphorylation;GO:0006468//protein phosphorylation;GO:0006509//membrane protein ectodomain proteolysis;GO:0006649//phospholipid transfer to membrane;GO:0006811//ion transport;GO:0006812…
miR-1-y	55.7966	63.4973	80.6263	10.5597	11.1876	13.3172	ncbi_553100	4.49	4.39	4.22	10.31	10.77	10.36	-0.828571	11.35	10.02	7.68	5.16	4.44	5.68	4.49	4.39	4.22	10.31	10.77	10.36	376	191	236	220	192	255	313	298	243	976	760	814	GUCY1A3	guanylate cyclase 1 soluble subunit alpha	Metabolism;Environmental Information Processing;Organismal Systems;Organismal Systems;Organismal Systems;Organismal Systems;Cellular Processes;Organismal Systems;Organismal Systems;Organismal Systems	Nucleotide metabolism;Signal transduction;Endocrine system;Immune system;Circulatory system;Environmental adaptation;Cellular community - eukaryotes;Digestive system;Endocrine system;Nervous system	ko00230//Purine metabolism;ko04022//cGMP - PKG signaling pathway;ko04921//Oxytocin signaling pathway;ko04611//Platelet activation;ko04270//Vascular smooth muscle contraction;ko04713//Circadian entrainment;ko04540//Gap junction;ko04970//Salivary secretion;ko04924//Renin secretion;ko04730//Long-term depression	K12318;K12318;K12318;K12318;K12318;K12318;K12318;K12318;K12318;K12318	GO:0008074//guanylate cyclase complex, soluble;GO:0016020//membrane;GO:0016021//integral component of membrane;GO:0098978//glutamatergic synapse;GO:0098982//GABA-ergic synapse	GO:0000166//nucleotide binding;GO:0004383//guanylate cyclase activity;GO:0016829//lyase activity;GO:0016849//phosphorus-oxygen lyase activity;GO:0020037//heme binding	GO:0006182//cGMP biosynthetic process;GO:0008217//regulation of blood pressure;GO:0009190//cyclic nucleotide biosynthetic process;GO:0010750//positive regulation of nitric oxide mediated signal transduction;GO:0035556//intracellular signal transduction;GO:0060087//relaxation of vascular smooth muscle;GO:0098925//retrograde trans-synaptic signaling by nitric oxide, modulating synaptic transmission
miR-1-y	55.7966	63.4973	80.6263	10.5597	11.1876	13.3172	ncbi_594849	5.33	7.07	6.87	16.7	16.89	17.37	-0.6	10.29	10.7	6.43	3.49	2.34	3.55	5.33	7.07	6.87	16.7	16.89	17.37	825	485	488	376	276	437	925	1169	1002	3691	2826	3134	MYO5A	myosin VA, transcript variant X8	-	-	-	-	GO:0001726//ruffle;GO:0001750//photoreceptor outer segment;GO:0005623//cell;GO:0005737//cytoplasm;GO:0005764//lysosome;GO:0005769//early endosome;GO:0005770//late endosome;GO:0005777//peroxisome;GO:0005783//endoplasmic reticulum;GO:0005790//smooth endoplasmic reticulum;GO:0005794//Golgi apparatus;GO:0005829//cytosol;GO:0005882//intermediate filament;GO:0005884//actin filament;GO:0016020//membrane…	GO:0000146//microfilament motor activity;GO:0000166//nucleotide binding;GO:0003774//motor activity;GO:0003779//actin binding;GO:0004864//protein phosphatase inhibitor activity;GO:0005509//calcium ion binding;GO:0005515//protein binding;GO:0005516//calmodulin binding;GO:0005524//ATP binding;GO:0017137//Rab GTPase binding;GO:0019212//phosphatase inhibitor activity;GO:0019888//protein phosphatase re…	GO:0000086//G2/M transition of mitotic cell cycle;GO:0000278//mitotic cell cycle;GO:0006582//melanin metabolic process;GO:0006887//exocytosis;GO:0006892//post-Golgi vesicle-mediated transport;GO:0007049//cell cycle;GO:0007268//chemical synaptic transmission;GO:0007601//visual perception;GO:0016192//vesicle-mediated transport;GO:0030048//actin filament-based movement;GO:0030050//vesicle transport …
miR-1-y	55.7966	63.4973	80.6263	10.5597	11.1876	13.3172	ncbi_641344	0.92	1.18	0.84	2.27	2.21	2.6	-0.771429	2.17	2.58	2.2	1.64	1.55	2.02	0.92	1.18	0.84	2.27	2.21	2.6	95	65	87	99	101	140	91	93	64	233	190	207	GNE	glucosamine (UDP-N-acetyl)-2-epimerase/N-acetylmannosamine kinase	Metabolism;Metabolism	Global and overview maps;Carbohydrate metabolism	ko01100//Metabolic pathways;ko00520//Amino sugar and nucleotide sugar metabolism	K12409;K12409	-	GO:0004553//hydrolase activity, hydrolyzing O-glycosyl compounds;GO:0008761//UDP-N-acetylglucosamine 2-epimerase activity;GO:0009384//N-acylmannosamine kinase activity;GO:0016301//kinase activity;GO:0016740//transferase activity;GO:0016853//isomerase activity	GO:0006047//UDP-N-acetylglucosamine metabolic process;GO:0016310//phosphorylation;GO:0046835//carbohydrate phosphorylation
miR-1-y	55.7966	63.4973	80.6263	10.5597	11.1876	13.3172	ncbi_733617	0.54	0.52	0.56	1.12	1.18	1.09	-0.771429	0.75	0.74	0.7	1.92	1.96	1.61	0.54	0.52	0.56	1.12	1.18	1.09	69	39	61	245	271	233	112	102	98	283	228	227	MCAM	melanoma cell adhesion molecule, transcript variant X3	-	-	-	-	GO:0016020//membrane;GO:0016021//integral component of membrane	-	-
miR-1-y	55.7966	63.4973	80.6263	10.5597	11.1876	13.3172	ncbi_733665	5.65	5.68	6.07	21.21	20.64	21.14	-0.714286	7.69	6.14	5.44	17.09	16.42	19.35	5.65	5.68	6.07	21.21	20.64	21.14	183	84	125	568	591	731	305	288	276	1392	1028	1143	MMD	monocyte to macrophage differentiation associated	-	-	-	-	GO:0005794//Golgi apparatus;GO:0016020//membrane;GO:0016021//integral component of membrane	GO:0004672//protein kinase activity	GO:0006468//protein phosphorylation;GO:0019835//cytolysis;GO:0032880//regulation of protein localization;GO:0045666//positive regulation of neuron differentiation;GO:0045860//positive regulation of protein kinase activity
miR-1-y	55.7966	63.4973	80.6263	10.5597	11.1876	13.3172	ncbi_780403	1.13	1.6	1.53	6.57	6.4	6.01	-0.828571	4.8	3.76	2.08	1.65	1.14	1.59	1.13	1.6	1.53	6.57	6.4	6.01	421	190	174	201	150	220	223	298	254	1586	1170	1192	LRRK2	leucine rich repeat kinase 2	Human Diseases	Neurodegenerative diseases	ko05012//Parkinson disease	K08844	GO:0005623//cell;GO:0005654//nucleoplasm;GO:0005737//cytoplasm;GO:0005739//mitochondrion;GO:0005741//mitochondrial outer membrane;GO:0005743//mitochondrial inner membrane;GO:0005759//mitochondrial matrix;GO:0005764//lysosome;GO:0005768//endosome;GO:0005783//endoplasmic reticulum;GO:0005794//Golgi apparatus;GO:0005798//Golgi-associated vesicle;GO:0005802//trans-Golgi network;GO:0005829//cytosol;GO…	GO:0000149//SNARE binding;GO:0000287//magnesium ion binding;GO:0003779//actin binding;GO:0003924//GTPase activity;GO:0004672//protein kinase activity;GO:0004674//protein serine/threonine kinase activity;GO:0004708//MAP kinase kinase activity;GO:0005096//GTPase activator activity;GO:0005515//protein binding;GO:0005524//ATP binding;GO:0005525//GTP binding;GO:0015631//tubulin binding;GO:0016301//kin…	GO:0000165//MAPK cascade;GO:0000186//activation of MAPKK activity;GO:0000187//activation of MAPK activity;GO:0001933//negative regulation of protein phosphorylation;GO:0001934//positive regulation of protein phosphorylation;GO:0006468//protein phosphorylation;GO:0006606//protein import into nucleus;GO:0006897//endocytosis;GO:0006979//response to oxidative stress;GO:0007005//mitochondrion organiza…
miR-100-z	285.916	426.231	261.97	317.56	401.044	724.024	ncbi_100512201	1.57	1.73	1.54	0.8	0.67	0.74	-0.257143	0.27	0.22	0.29	0.09	0.17	0.24	1.57	1.73	1.54	0.8	0.67	0.74	15	7	15	7	14	21	194	201	160	121	76	92	PODXL	podocalyxin like	-	-	-	-	GO:0005886//plasma membrane;GO:0016020//membrane;GO:0016021//integral component of membrane;GO:0016324//apical plasma membrane;GO:0031528//microvillus membrane;GO:0042995//cell projection	-	GO:0007155//cell adhesion;GO:0007162//negative regulation of cell adhesion;GO:0016477//cell migration;GO:0022407//regulation of cell-cell adhesion;GO:0022408//negative regulation of cell-cell adhesion;GO:0032534//regulation of microvillus assembly;GO:0033634//positive regulation of cell-cell adhesion mediated by integrin
miR-100-z	285.916	426.231	261.97	317.56	401.044	724.024	ncbi_100514413	18.93	18.72	17.9	8.99	8.82	9.27	-0.257143	17.75	17.11	18.36	12.58	11.97	12.47	18.93	18.72	17.9	8.99	8.82	9.27	1285	714	1269	1269	1305	1425.77	3096	2874	2462	1792	1332	1519	GTPBP2	GTP binding protein 2, transcript variant X1	-	-	-	-	GO:0043231//intracellular membrane-bounded organelle	GO:0003924//GTPase activity;GO:0005525//GTP binding	GO:0070966//nuclear-transcribed mRNA catabolic process, no-go decay;GO:0072344//rescue of stalled ribosome
miR-100-z	285.916	426.231	261.97	317.56	401.044	724.024	ncbi_100517088	0.27	0.24	0.25	0	0.02	0	-0.637748	0.05	0.17	0.09	0	0	0	0.27	0.24	0.25	0	0.02	0	3	6	5	0	0	0	36	31	28	0	3	0	CREG2	cellular repressor of E1A stimulated genes 2	-	-	-	-	GO:0005576//extracellular region;GO:0005615//extracellular space;GO:0005783//endoplasmic reticulum;GO:0005794//Golgi apparatus	GO:0048037//cofactor binding	-
miR-100-z	285.916	426.231	261.97	317.56	401.044	724.024	ncbi_100517354	6.7	6.33	6.93	3.45	3.14	3.21	-0.714286	4.35	3.68	3.07	2.98	2.64	2.99	6.7	6.33	6.93	3.45	3.14	3.21	298	145	200	286	273	323	1036	920	903	652	448	498	DCK	deoxycytidine kinase, transcript variant X2	Metabolism;Metabolism;Metabolism	Global and overview maps;Nucleotide metabolism;Nucleotide metabolism	ko01100//Metabolic pathways;ko00230//Purine metabolism;ko00240//Pyrimidine metabolism	K00893;K00893;K00893	-	-	-
miR-100-z	285.916	426.231	261.97	317.56	401.044	724.024	ncbi_100524832	1.03	0.88	1.32	0.15	0.06	0.07	-0.714286	0.85	0.46	0.63	0.05	0.03	0	1.03	0.88	1.32	0.15	0.06	0.07	39	13	28	3	2	0	108	90	116	21	6	7	SGPP2	sphingosine-1-phosphate phosphatase 2, transcript variant X1	Environmental Information Processing;Metabolism	Signal transduction;Lipid metabolism	ko04071//Sphingolipid signaling pathway;ko00600//Sphingolipid metabolism	K04717;K04717	GO:0016020//membrane;GO:0016021//integral component of membrane	-	-
miR-100-z	285.916	426.231	261.97	317.56	401.044	724.024	ncbi_100525765	3.14	3.65	3.93	1.44	1.49	1.15	-0.6	2.09	2.67	2.63	1.23	0.95	0.99	3.14	3.65	3.93	1.44	1.49	1.15	113.95	74.3	147.18	92.18	87.81	86.61	464.23	445.43	479.45	171.98	169.26	124.72	IL18BP	interleukin 18 binding protein, transcript variant X2	-	-	-	-	-	GO:0042007//interleukin-18 binding	-
miR-100-z	285.916	426.231	261.97	317.56	401.044	724.024	ncbi_100621776	0.62	0.45	0.36	0.08	0.16	0.17	-0.2	0.59	0.25	0.59	0.16	0.23	0.15	0.62	0.45	0.36	0.08	0.16	0.17	24	6	23	9	14	10	57	39	28	9	14	16	IL2RB	interleukin 2 receptor subunit beta, transcript variant X1	Human Diseases;Environmental Information Processing;Environmental Information Processing;Human Diseases;Cellular Processes;Human Diseases;Environmental Information Processing;Human Diseases;Organismal Systems;Organismal Systems	Cancers;Signal transduction;Signaling molecules and interaction;Infectious diseases;Transport and catabolism;Cancers;Signal transduction;Infectious diseases;Immune system;Immune system	ko05200//Pathways in cancer;ko04151//PI3K-Akt signaling pathway;ko04060//Cytokine-cytokine receptor interaction;ko05166//HTLV-I infection;ko04144//Endocytosis;ko05202//Transcriptional misregulation in cancers;ko04630//Jak-STAT signaling pathway;ko05162//Measles;ko04659//Th17 cell differentiation;ko04658//Th1 and Th2 cell differentiation	K05069;K05069;K05069;K05069;K05069;K05069;K05069;K05069;K05069;K05069	GO:0016020//membrane;GO:0016021//integral component of membrane	GO:0004896//cytokine receptor activity;GO:0005515//protein binding	GO:0019221//cytokine-mediated signaling pathway
miR-100-z	285.916	426.231	261.97	317.56	401.044	724.024	ncbi_100624186	25.25	22.78	24.91	11.15	10.96	12.55	-0.485714	6.44	5.5	7.34	9.5	8.62	9.7	25.25	22.78	24.91	11.15	10.96	12.55	124	61	135	255	250	295	1098	930	911	591	440	547	GPRC5A	G protein-coupled receptor class C group 5 member A, transcript variant X1	-	-	-	-	GO:0005730//nucleolus;GO:0005886//plasma membrane;GO:0016020//membrane;GO:0016021//integral component of membrane;GO:0031982//vesicle;GO:0043231//intracellular membrane-bounded organelle;GO:0043235//receptor complex;GO:0070062//extracellular exosome	GO:0004930//G protein-coupled receptor activity;GO:0030295//protein kinase activator activity	GO:0007186//G protein-coupled receptor signaling pathway;GO:0032147//activation of protein kinase activity
miR-100-z	285.916	426.231	261.97	317.56	401.044	724.024	ncbi_100624934	0.08	0.08	0.03	0.01	0	0	-0.411943	0.04	0.07	0.01	0.01	0.03	0.04	0.08	0.08	0.03	0.01	0	0	4	4	1	1	4	7	18	17	7	3	1	0	ADCY1	adenylate cyclase 1, transcript variant X1	Human Diseases;Human Diseases;Organismal Systems;Human Diseases;Environmental Information Processing;Environmental Information Processing;Environmental Information Processing;Organismal Systems;Metabolism;Environmental Information Processing;Human Diseases;Organismal Systems;Organismal Systems;Environmental Information Processing;Organismal Systems;Environmental Information Processing;Organismal …	Cancers;Infectious diseases;Environmental adaptation;Infectious diseases;Signal transduction;Signal transduction;Signal transduction;Immune system;Nucleotide metabolism;Signal transduction;Endocrine and metabolic diseases;Endocrine system;Nervous system;Signal transduction;Circulatory system;Signal transduction;Endocrine system;Endocrine system;Immune system;Circulatory system;Cell growth and dea…	ko05200//Pathways in cancer;ko05166//HTLV-I infection;ko04714//Thermogenesis;ko05163//Human cytomegalovirus infection;ko04015//Rap1 signaling pathway;ko04024//cAMP signaling pathway;ko04020//Calcium signaling pathway;ko04062//Chemokine signaling pathway;ko00230//Purine metabolism;ko04022//cGMP - PKG signaling pathway;ko04934//Cushing syndrome;ko04921//Oxytocin signaling pathway;ko04723//Retrograd…	K08041;K08041;K08041;K08041;K08041;K08041;K08041;K08041;K08041;K08041;K08041;K08041;K08041;K08041;K08041;K08041;K08041;K08041;K08041;K08041;K08041;K08041;K08041;K08041;K08041;K08041;K08041;K08041;K08041;K08041;K08041;K08041;K08041;K08041;K08041;K08041;K08041;K08041;K08041;K08041;K08041;K08041;K08041;K08041;K08041;K08041;K08041;K08041;K08041	GO:0005737//cytoplasm;GO:0005886//plasma membrane;GO:0005887//integral component of plasma membrane;GO:0014069//postsynaptic density;GO:0016020//membrane;GO:0016021//integral component of membrane;GO:0098685//Schaffer collateral - CA1 synapse;GO:0098686//hippocampal mossy fiber to CA3 synapse;GO:0098978//glutamatergic synapse;GO:0099061//integral component of postsynaptic density membrane	GO:0000166//nucleotide binding;GO:0004016//adenylate cyclase activity;GO:0005524//ATP binding;GO:0016829//lyase activity;GO:0016849//phosphorus-oxygen lyase activity;GO:0046872//metal ion binding	GO:0006171//cAMP biosynthetic process;GO:0007189//adenylate cyclase-activating G protein-coupled receptor signaling pathway;GO:0007193//adenylate cyclase-inhibiting G protein-coupled receptor signaling pathway;GO:0007409//axonogenesis;GO:0007616//long-term memory;GO:0009190//cyclic nucleotide biosynthetic process;GO:0032793//positive regulation of CREB transcription factor activity;GO:0035556//in…
miR-100-z	285.916	426.231	261.97	317.56	401.044	724.024	ncbi_102165146	0.85	0.61	1.1	0	0	0	-0.698253	12.38	2.77	5.19	0.09	0	0	0.85	0.61	1.1	0	0	0	226.89	29.27	90.75	2.23	0	0	35.22	23.78	38.14	0	0	0	LOC102165146	uncharacterized LOC102165146	-	-	-	-	-	-	-
miR-100-z	285.916	426.231	261.97	317.56	401.044	724.024	ncbi_448845	1.92	2.15	2.51	1.07	1.2	1.01	-0.6	3.69	2.97	3.32	1.07	0.64	0.79	1.92	2.15	2.51	1.07	1.2	1.01	258	126	195	66	51	70	215	268	194	232	183	206	ACVR2B	activin A receptor type 2B	Environmental Information Processing;Cellular Processes;Human Diseases;Environmental Information Processing	Signaling molecules and interaction;Cellular community - eukaryotes;Cardiovascular diseases;Signal transduction	ko04060//Cytokine-cytokine receptor interaction;ko04550//Signaling pathways regulating pluripotency of stem cells;ko05418//Fluid shear stress and atherosclerosis;ko04350//TGF-beta signaling pathway	K13596;K13596;K13596;K13596	GO:0005886//plasma membrane;GO:0016020//membrane;GO:0016021//integral component of membrane;GO:0043235//receptor complex;GO:0048179//activin receptor complex	GO:0000166//nucleotide binding;GO:0004672//protein kinase activity;GO:0004674//protein serine/threonine kinase activity;GO:0004675//transmembrane receptor protein serine/threonine kinase activity;GO:0005524//ATP binding;GO:0016301//kinase activity;GO:0016740//transferase activity;GO:0017002//activin-activated receptor activity;GO:0046872//metal ion binding;GO:0048185//activin binding	GO:0006468//protein phosphorylation;GO:0007178//transmembrane receptor protein serine/threonine kinase signaling pathway;GO:0016310//phosphorylation;GO:0032924//activin receptor signaling pathway;GO:0071363//cellular response to growth factor stimulus;GO:1901389//negative regulation of transforming growth factor beta activation
miR-10048-y	55.7966	0.1508	0.5219	1.92	0.7769	0.9792	ncbi_100037970	3.69	4.24	4.85	0.35	0.11	0.27	-0.371429	7.4	3.3	5.54	0.59	0.82	0.62	3.69	4.24	4.85	0.35	0.11	0.27	247.01	73.49	188.44	30.68	50.96	37.96	319.5	342.98	344.28	35	11.8	21	PDE4C	phosphodiesterase 4C, transcript variant X1	Environmental Information Processing;Metabolism;Organismal Systems;Human Diseases	Signal transduction;Nucleotide metabolism;Endocrine system;Substance dependence	ko04024//cAMP signaling pathway;ko00230//Purine metabolism;ko04928//Parathyroid hormone synthesis, secretion and action;ko05032//Morphine addiction	K13293;K13293;K13293;K13293	GO:0005929//cilium	GO:0004114//3',5'-cyclic-nucleotide phosphodiesterase activity;GO:0004115//3',5'-cyclic-AMP phosphodiesterase activity;GO:0008081//phosphoric diester hydrolase activity;GO:0016787//hydrolase activity;GO:0046872//metal ion binding	GO:0007165//signal transduction
miR-10048-y	55.7966	0.1508	0.5219	1.92	0.7769	0.9792	ncbi_100134950	2.04	3.05	2.21	4.84	5.87	5.31	-0.142857	3.24	7.42	1.57	1.62	1.76	2.11	2.04	3.05	2.21	4.84	5.87	5.31	75.93	111.44	34.69	61.96	62.27	89.79	120.51	149.95	97.95	335.58	315.72	313.6	PNISR	PNN interacting serine and arginine rich protein	-	-	-	-	GO:0005654//nucleoplasm;GO:0005829//cytosol;GO:0005886//plasma membrane;GO:0016607//nuclear speck;GO:0048786//presynaptic active zone	-	-
miR-10048-y	55.7966	0.1508	0.5219	1.92	0.7769	0.9792	ncbi_100144471	0.07	0.03	0.18	0	0	0	-0.212512	0.18	0.05	0	0	0	0	0.07	0.03	0.18	0	0	0	5	4	0	0	0	0	2	8	9	0	0	0	ADRA1A	adrenoceptor alpha 1A	Environmental Information Processing;Environmental Information Processing;Environmental Information Processing;Organismal Systems;Environmental Information Processing;Organismal Systems;Organismal Systems	Signaling molecules and interaction;Signal transduction;Signal transduction;Circulatory system;Signal transduction;Circulatory system;Digestive system	ko04080//Neuroactive ligand-receptor interaction;ko04020//Calcium signaling pathway;ko04022//cGMP - PKG signaling pathway;ko04261//Adrenergic signaling in cardiomyocytes;ko04152//AMPK signaling pathway;ko04270//Vascular smooth muscle contraction;ko04970//Salivary secretion	K04135;K04135;K04135;K04135;K04135;K04135;K04135	GO:0005623//cell;GO:0005634//nucleus;GO:0005737//cytoplasm;GO:0005886//plasma membrane;GO:0005887//integral component of plasma membrane;GO:0016020//membrane;GO:0016021//integral component of membrane;GO:0031965//nuclear membrane	GO:0004930//G protein-coupled receptor activity;GO:0004935//adrenergic receptor activity;GO:0004937//alpha1-adrenergic receptor activity;GO:0046982//protein heterodimerization activity	GO:0001985//negative regulation of heart rate involved in baroreceptor response to increased systemic arterial blood pressure;GO:0001994//norepinephrine-epinephrine vasoconstriction involved in regulation of systemic arterial blood pressure;GO:0001996//positive regulation of heart rate by epinephrine-norepinephrine;GO:0001997//positive regulation of the force of heart contraction by epinephrine-n…
miR-10048-y	55.7966	0.1508	0.5219	1.92	0.7769	0.9792	ncbi_100152248	0.02	0.04	0.03	0.28	0.31	0.3	-0.142857	0.08	0.05	0.03	0.06	0.04	0.09	0.02	0.04	0.03	0.28	0.31	0.3	3	1	1	3	2	5	2	3	2	28	23	24	TTPA	alpha tocopherol transfer protein, transcript variant X1	-	-	-	-	-	-	-
miR-10048-y	55.7966	0.1508	0.5219	1.92	0.7769	0.9792	ncbi_100152749	6.22	6.61	6.17	1.14	1.35	1.5	-0.371429	5.26	5.98	4.64	1.48	1.99	1.64	6.22	6.61	6.17	1.14	1.35	1.5	209	137	176	82	119	103	558	557	465.11	125	112	135	CA12	carbonic anhydrase 12, transcript variant X1	Metabolism	Energy metabolism	ko00910//Nitrogen metabolism	K01672	GO:0016020//membrane;GO:0016021//integral component of membrane	GO:0004089//carbonate dehydratase activity;GO:0008270//zinc ion binding;GO:0046872//metal ion binding	GO:0055064//chloride ion homeostasis
miR-10048-y	55.7966	0.1508	0.5219	1.92	0.7769	0.9792	ncbi_100153004	0.2	0.25	0.25	0.7	0.89	0.75	-0.115954	0.49	0.24	0.15	0.17	0.13	0.09	0.2	0.25	0.25	0.7	0.89	0.75	33.25	9.14	10.06	16.49	14.25	10.24	30.93	36.86	31.18	139.06	130.49	122.03	CNTRL	centriolin, transcript variant X8	-	-	-	-	GO:0005815//microtubule organizing center	GO:0005515//protein binding;GO:0008092//cytoskeletal protein binding	GO:0051493//regulation of cytoskeleton organization
miR-10048-y	55.7966	0.1508	0.5219	1.92	0.7769	0.9792	ncbi_100153069	1.32	1.61	1.36	3.77	4.51	4.14	-0.142857	3.18	3.3	2.1	1.22	0.92	1.2	1.32	1.61	1.36	3.77	4.51	4.14	321	192	202	171	140	191	302	344	261	1045	908	932	ZNF318	zinc finger protein 318, transcript variant X1	-	-	-	-	GO:0005634//nucleus;GO:0005654//nucleoplasm;GO:0005829//cytosol	GO:0003676//nucleic acid binding;GO:0008270//zinc ion binding;GO:0042803//protein homodimerization activity	GO:0045892//negative regulation of transcription, DNA-templated;GO:0045893//positive regulation of transcription, DNA-templated
miR-10048-y	55.7966	0.1508	0.5219	1.92	0.7769	0.9792	ncbi_100153233	0.83	1.52	1.51	3.6	4.1	3.86	-0.142857	1.81	2.38	1.06	0.71	0.51	0.46	0.83	1.52	1.51	3.6	4.1	3.86	74	55	41	40	32	30	76	130	116	401	345	354	NBN	nibrin, transcript variant X1	Cellular Processes;Genetic Information Processing	Cell growth and death;Replication and repair	ko04218//Cellular senescence;ko03440//Homologous recombination	K10867;K10867	GO:0000781//chromosome, telomeric region;GO:0000784//nuclear chromosome, telomeric region;GO:0005634//nucleus;GO:0005657//replication fork;GO:0005730//nucleolus;GO:0016605//PML body;GO:0030870//Mre11 complex;GO:0035861//site of double-strand break;GO:0042405//nuclear inclusion body	GO:0003678//DNA helicase activity;GO:0003684//damaged DNA binding;GO:0005515//protein binding;GO:0008134//transcription factor binding;GO:0047485//protein N-terminus binding	GO:0000077//DNA damage checkpoint;GO:0000723//telomere maintenance;GO:0000724//double-strand break repair via homologous recombination;GO:0001701//in utero embryonic development;GO:0001832//blastocyst growth;GO:0006281//DNA repair;GO:0006302//double-strand break repair;GO:0006974//cellular response to DNA damage stimulus;GO:0007049//cell cycle;GO:0007093//mitotic cell cycle checkpoint;GO:0007095/…
miR-10048-y	55.7966	0.1508	0.5219	1.92	0.7769	0.9792	ncbi_100154178	12.8	13.77	14.49	6.25	6.21	6.7	-0.428571	32.61	31.57	33.53	7.11	7.65	7.99	12.8	13.77	14.49	6.25	6.21	6.7	1629	907	1550	476	558	612	1452	1491	1376	873	679	801	NEDD9	neural precursor cell expressed, developmentally down-regulated 9, transcript variant X1	-	-	-	-	GO:0000922//spindle pole;GO:0005634//nucleus;GO:0005654//nucleoplasm;GO:0005737//cytoplasm;GO:0005829//cytosol;GO:0005886//plasma membrane	GO:0005515//protein binding;GO:1990782//protein tyrosine kinase binding	GO:0007169//transmembrane receptor protein tyrosine kinase signaling pathway;GO:0016477//cell migration;GO:0030335//positive regulation of cell migration;GO:0061098//positive regulation of protein tyrosine kinase activity;GO:0090527//actin filament reorganization;GO:0090630//activation of GTPase activity;GO:1900026//positive regulation of substrate adhesion-dependent cell spreading
miR-10048-y	55.7966	0.1508	0.5219	1.92	0.7769	0.9792	ncbi_100154895	0.06	0.09	0.05	0	0	0	-0.333947	0.03	0	0	0.05	0	0	0.06	0.09	0.05	0	0	0	1	0	0	2	0	0	4	6	3	0	0	0	TAL2	TAL bHLH transcription factor 2, transcript variant X2	-	-	-	-	GO:0005634//nucleus	GO:0000977//RNA polymerase II regulatory region sequence-specific DNA binding;GO:0000981//DNA-binding transcription factor activity, RNA polymerase II-specific;GO:0046983//protein dimerization activity	GO:0006357//regulation of transcription by RNA polymerase II;GO:0009791//post-embryonic development;GO:0021794//thalamus development;GO:0030901//midbrain development;GO:0035264//multicellular organism growth
miR-10048-y	55.7966	0.1508	0.5219	1.92	0.7769	0.9792	ncbi_100155644	1.58	2.34	2.03	6.71	7.11	6.82	-0.142857	2.47	1.99	1.34	1.25	0.75	1.02	1.58	2.34	2.03	6.71	7.11	6.82	205	101	127	107	68	109	264	416	301	1600	1257	1280	PHIP	pleckstrin homology domain interacting protein, transcript variant X1	-	-	-	-	GO:0005634//nucleus	GO:0005158//insulin receptor binding;GO:0005515//protein binding;GO:0070577//lysine-acetylated histone binding	GO:0006357//regulation of transcription by RNA polymerase II;GO:0007010//cytoskeleton organization;GO:0008286//insulin receptor signaling pathway;GO:0008360//regulation of cell shape;GO:0022604//regulation of cell morphogenesis;GO:0045944//positive regulation of transcription by RNA polymerase II;GO:2001237//negative regulation of extrinsic apoptotic signaling pathway
miR-10048-y	55.7966	0.1508	0.5219	1.92	0.7769	0.9792	ncbi_100155665	1.2	0.76	1.85	0.2	0.92	0.6	-0.2	3.07	2.76	2.16	0.59	0.28	0.68	1.2	0.76	1.85	0.2	0.92	0.6	127.09	71.56	76.09	25.09	17.04	41.61	107.42	56.62	117.93	26.29	78.18	57.1	RNF144B	ring finger protein 144B, transcript variant X7	-	-	-	-	GO:0016020//membrane;GO:0016021//integral component of membrane	GO:0004842//ubiquitin-protein transferase activity;GO:0016740//transferase activity;GO:0046872//metal ion binding	GO:0016567//protein ubiquitination
miR-10048-y	55.7966	0.1508	0.5219	1.92	0.7769	0.9792	ncbi_100155879	2.16	2.58	2.45	0.96	0.98	1.32	-0.6	0.89	1.67	0.92	0.35	0.16	0.17	2.16	2.58	2.45	0.96	0.98	1.32	69	59	54	31	14	18	306	360	338	199	143	194	HECW2	HECT, C2 and WW domain containing E3 ubiquitin protein ligase 2	-	-	-	-	-	-	-
miR-10048-y	55.7966	0.1508	0.5219	1.92	0.7769	0.9792	ncbi_100156492	0.52	0.54	0.39	0.07	0.13	0.14	-0.371429	0.16	0.23	0.14	0.09	0.07	0.07	0.52	0.54	0.39	0.07	0.13	0.14	6	5	5	5	4	4	45	44	28	7	10	12	NEFH	neurofilament heavy	Human Diseases	Neurodegenerative diseases	ko05014//Amyotrophic lateral sclerosis (ALS)	K04574	GO:0000786//nucleosome;GO:0005737//cytoplasm;GO:0005856//cytoskeleton;GO:0005882//intermediate filament;GO:0005883//neurofilament;GO:0014069//postsynaptic density;GO:0030424//axon;GO:0097418//neurofibrillary tangle;GO:0098685//Schaffer collateral - CA1 synapse;GO:0099160//postsynaptic intermediate filament cytoskeleton	GO:0003677//DNA binding;GO:0005200//structural constituent of cytoskeleton;GO:0019901//protein kinase binding;GO:0099184//structural constituent of postsynaptic intermediate filament cytoskeleton	GO:0000226//microtubule cytoskeleton organization;GO:0006334//nucleosome assembly;GO:0033693//neurofilament bundle assembly;GO:0045104//intermediate filament cytoskeleton organization;GO:0045110//intermediate filament bundle assembly;GO:0048936//peripheral nervous system neuron axonogenesis;GO:0060052//neurofilament cytoskeleton organization;GO:0061564//axon development;GO:0099185//postsynaptic i…
miR-10048-y	55.7966	0.1508	0.5219	1.92	0.7769	0.9792	ncbi_100157330	0.01	0.03	0.06	0.01	0.01	0	-0.637536	0	0	0	0	0	0	0.01	0.03	0.06	0.01	0.01	0	0	0	0	0	0	0	3	8	17	4	2	0	CLSTN2	calsyntenin 2	-	-	-	-	GO:0009986//cell surface;GO:0014069//postsynaptic density;GO:0016020//membrane;GO:0016021//integral component of membrane;GO:0045211//postsynaptic membrane;GO:0098978//glutamatergic synapse;GO:0099061//integral component of postsynaptic density membrane	GO:0005509//calcium ion binding	GO:0007156//homophilic cell adhesion via plasma membrane adhesion molecules;GO:0050806//positive regulation of synaptic transmission;GO:0051965//positive regulation of synapse assembly
miR-10048-y	55.7966	0.1508	0.5219	1.92	0.7769	0.9792	ncbi_100157572	1.08	0.99	0.93	0.34	0.42	0.41	-0.142857	2.28	1.71	1.82	0.91	0.84	0.61	1.08	0.99	0.93	0.34	0.42	0.41	93	43	71	52	46	46	75	62	52	33	28	32	GALNT15	polypeptide N-acetylgalactosaminyltransferase 15	Metabolism;Metabolism	Global and overview maps;Glycan biosynthesis and metabolism	ko01100//Metabolic pathways;ko00512//Mucin type O-glycan biosynthesis	K00710;K00710	GO:0000139//Golgi membrane;GO:0005794//Golgi apparatus;GO:0016020//membrane;GO:0016021//integral component of membrane;GO:0030133//transport vesicle	GO:0016740//transferase activity;GO:0016757//transferase activity, transferring glycosyl groups;GO:0030246//carbohydrate binding	GO:0006486//protein glycosylation
miR-10048-y	55.7966	0.1508	0.5219	1.92	0.7769	0.9792	ncbi_100157742	0.47	0.93	0.49	1.2	1.65	1.3	-0.142857	1.14	1.47	0.54	0.39	0.31	0.2	0.47	0.93	0.49	1.2	1.65	1.3	185.4	138.54	84.43	89.46	76.47	52.8	174.15	320.97	151.79	538.5	560.93	479.67	DGKH	diacylglycerol kinase eta	Metabolism;Environmental Information Processing;Environmental Information Processing;Human Diseases;Metabolism;Metabolism	Global and overview maps;Signal transduction;Signal transduction;Cancers;Lipid metabolism;Lipid metabolism	ko01100//Metabolic pathways;ko04072//Phospholipase D signaling pathway;ko04070//Phosphatidylinositol signaling system;ko05231//Choline metabolism in cancer;ko00564//Glycerophospholipid metabolism;ko00561//Glycerolipid metabolism	K00901;K00901;K00901;K00901;K00901;K00901	GO:0005737//cytoplasm;GO:0005768//endosome	GO:0000166//nucleotide binding;GO:0003951//NAD+ kinase activity;GO:0004143//diacylglycerol kinase activity;GO:0005524//ATP binding;GO:0016301//kinase activity;GO:0016740//transferase activity	GO:0007165//signal transduction;GO:0007205//protein kinase C-activating G protein-coupled receptor signaling pathway;GO:0016310//phosphorylation;GO:0035556//intracellular signal transduction;GO:0046339//diacylglycerol metabolic process;GO:0046473//phosphatidic acid metabolic process;GO:0046486//glycerolipid metabolic process;GO:0046834//lipid phosphorylation
miR-10048-y	55.7966	0.1508	0.5219	1.92	0.7769	0.9792	ncbi_100462726	3.58	5.37	4.76	20.36	21.95	21.74	-0.142857	7.85	11.09	4.44	2.88	1.61	3.12	3.58	5.37	4.76	20.36	21.95	21.74	413.83	337.38	222.04	209.68	127.47	259.37	422.77	595.67	478.02	2943.28	2395.71	2575.35	BCLAF1	BCL2 associated transcription factor 1	-	-	-	-	GO:0005634//nucleus;GO:0005654//nucleoplasm;GO:0016607//nuclear speck	GO:0003677//DNA binding	GO:0006915//apoptotic process;GO:0043065//positive regulation of apoptotic process;GO:0043620//regulation of DNA-templated transcription in response to stress;GO:0045892//negative regulation of transcription, DNA-templated;GO:1990830//cellular response to leukemia inhibitory factor;GO:2000144//positive regulation of DNA-templated transcription, initiation;GO:2001022//positive regulation of respon…
miR-10048-y	55.7966	0.1508	0.5219	1.92	0.7769	0.9792	ncbi_100505387	5.72	6.63	6.13	16.39	17.65	16.5	-0.142857	11.5	9.57	6.34	4.77	3.5	4.89	5.72	6.63	6.13	16.39	17.65	16.5	955	426	506	488	394	565	1001	1074	913	3582	2832	2987	DICER1	dicer 1, ribonuclease III	Human Diseases	Cancers	ko05206//MicroRNAs in cancer	K11592	GO:0005634//nucleus;GO:0005737//cytoplasm;GO:0016442//RISC complex;GO:0048471//perinuclear region of cytoplasm;GO:0070062//extracellular exosome;GO:0070578//RISC-loading complex	GO:0003676//nucleic acid binding;GO:0003723//RNA binding;GO:0003725//double-stranded RNA binding;GO:0004521//endoribonuclease activity;GO:0004525//ribonuclease III activity;GO:0004530//deoxyribonuclease I activity;GO:0005515//protein binding;GO:0005524//ATP binding;GO:0016891//endoribonuclease activity, producing 5'-phosphomonoesters;GO:0019904//protein domain specific binding;GO:0035197//siRNA b…	GO:0006309//apoptotic DNA fragmentation;GO:0006396//RNA processing;GO:0010629//negative regulation of gene expression;GO:0030422//production of siRNA involved in RNA interference;GO:0030423//targeting of mRNA for destruction involved in RNA interference;GO:0031047//gene silencing by RNA;GO:0031054//pre-miRNA processing;GO:0032720//negative regulation of tumor necrosis factor production;GO:0033168…
miR-10048-y	55.7966	0.1508	0.5219	1.92	0.7769	0.9792	ncbi_100511685	0.14	0.33	0.21	0.08	0.1	0.1	-0.637748	0.06	0.19	0.03	0.1	0	0.06	0.14	0.33	0.21	0.08	0.1	0.1	2.13	4	1.09	5	0	3.61	11.33	24.89	14.27	7.59	7.12	7.77	UPK3B	uroplakin 3B	-	-	-	-	-	-	-
miR-10048-y	55.7966	0.1508	0.5219	1.92	0.7769	0.9792	ncbi_100511917	45.26	43.81	45.71	15.69	16.57	16.63	-0.257143	27.31	28.09	36.56	24.9	24.88	24.65	45.26	43.81	45.71	15.69	16.57	16.63	789	468	1009	1003	1083	1125	2955	2685	2510	1248	999	1088	LONP1	lon peptidase 1, mitochondrial	-	-	-	-	GO:0005654//nucleoplasm;GO:0005739//mitochondrion;GO:0005759//mitochondrial matrix;GO:0005829//cytosol;GO:0042645//mitochondrial nucleoid	GO:0000166//nucleotide binding;GO:0001018//mitochondrial promoter sequence-specific DNA binding;GO:0003677//DNA binding;GO:0003697//single-stranded DNA binding;GO:0003727//single-stranded RNA binding;GO:0004176//ATP-dependent peptidase activity;GO:0004252//serine-type endopeptidase activity;GO:0005524//ATP binding;GO:0008233//peptidase activity;GO:0008236//serine-type peptidase activity;GO:001678…	GO:0001666//response to hypoxia;GO:0006508//proteolysis;GO:0006515//protein quality control for misfolded or incompletely synthesized proteins;GO:0007005//mitochondrion organization;GO:0030163//protein catabolic process;GO:0034599//cellular response to oxidative stress;GO:0051131//chaperone-mediated protein complex assembly;GO:0051603//proteolysis involved in cellular protein catabolic process;GO…
miR-10048-y	55.7966	0.1508	0.5219	1.92	0.7769	0.9792	ncbi_100512149	0.74	1.33	1.04	2.72	3.12	2.77	-0.142857	1.53	1.61	1.07	0.83	0.64	1.43	0.74	1.33	1.04	2.72	3.12	2.77	128	66	64	78	50	117	112	173	122	533	446	482	MBNL3	muscleblind like splicing regulator 3	-	-	-	-	GO:0005634//nucleus;GO:0005654//nucleoplasm;GO:0005737//cytoplasm	GO:0003723//RNA binding;GO:0046872//metal ion binding	GO:0000381//regulation of alternative mRNA splicing, via spliceosome;GO:0043484//regulation of RNA splicing;GO:0045662//negative regulation of myoblast differentiation
miR-10048-y	55.7966	0.1508	0.5219	1.92	0.7769	0.9792	ncbi_100512201	1.57	1.73	1.54	0.8	0.67	0.74	-0.2	0.27	0.22	0.29	0.09	0.17	0.24	1.57	1.73	1.54	0.8	0.67	0.74	15	7	15	7	14	21	194	201	160	121	76	92	PODXL	podocalyxin like	-	-	-	-	GO:0005886//plasma membrane;GO:0016020//membrane;GO:0016021//integral component of membrane;GO:0016324//apical plasma membrane;GO:0031528//microvillus membrane;GO:0042995//cell projection	-	GO:0007155//cell adhesion;GO:0007162//negative regulation of cell adhesion;GO:0016477//cell migration;GO:0022407//regulation of cell-cell adhesion;GO:0022408//negative regulation of cell-cell adhesion;GO:0032534//regulation of microvillus assembly;GO:0033634//positive regulation of cell-cell adhesion mediated by integrin
miR-10048-y	55.7966	0.1508	0.5219	1.92	0.7769	0.9792	ncbi_100512242	0.02	0.01	0.09	0	0	0	-0.212512	0.03	0.02	0.03	0	0	0	0.02	0.01	0.09	0	0	0	1	1	1	0	0	0	2	2	6	0	0	0	MGAT4D	MGAT4 family member D, transcript variant X2	Metabolism;Metabolism	Global and overview maps;Glycan biosynthesis and metabolism	ko01100//Metabolic pathways;ko00510//N-Glycan biosynthesis	K00738;K00738	GO:0005783//endoplasmic reticulum;GO:0005793//endoplasmic reticulum-Golgi intermediate compartment;GO:0005795//Golgi stack;GO:0016020//membrane	GO:0008375//acetylglucosaminyltransferase activity	GO:0006487//protein N-linked glycosylation;GO:0060051//negative regulation of protein glycosylation
miR-10048-y	55.7966	0.1508	0.5219	1.92	0.7769	0.9792	ncbi_100512509	3.09	4.18	3.39	9.32	9.81	9.58	-0.142857	5.87	5.07	3.79	2.9	2.76	2.99	3.09	4.18	3.39	9.32	9.81	9.58	163	81	96	104	108	123	183	241	173	694	559	586	ECHDC1	ethylmalonyl-CoA decarboxylase 1, transcript variant X1	Metabolism	Carbohydrate metabolism	ko00640//Propanoate metabolism	K18426	GO:0005829//cytosol	GO:0003824//catalytic activity;GO:0004300//enoyl-CoA hydratase activity;GO:0016831//carboxy-lyase activity	GO:0006635//fatty acid beta-oxidation
miR-10048-y	55.7966	0.1508	0.5219	1.92	0.7769	0.9792	ncbi_100512953	0.26	0.18	0.26	0.05	0.08	0.05	-0.176547	0	0	0	0.01	0.01	0	0.26	0.18	0.26	0.05	0.08	0.05	0	0	0	1	1	0	53	35	45	12	15	11	SDK1	sidekick cell adhesion molecule 1, transcript variant X1	-	-	-	-	GO:0016020//membrane;GO:0016021//integral component of membrane;GO:0045202//synapse	GO:0005515//protein binding	GO:0007156//homophilic cell adhesion via plasma membrane adhesion molecules;GO:0007416//synapse assembly;GO:0010842//retina layer formation
miR-10048-y	55.7966	0.1508	0.5219	1.92	0.7769	0.9792	ncbi_100514827	0.87	0.89	0.09	0	0.01	0	-0.40584	0.21	0.2	0	0	0	0	0.87	0.89	0.09	0	0.01	0	9.31	6.5	0	0	0	0	87.42	83.54	8.99	0	1.69	0	ARHGEF37	Rho guanine nucleotide exchange factor 37, transcript variant X2	-	-	-	-	GO:0005737//cytoplasm	GO:0005085//guanyl-nucleotide exchange factor activity;GO:0005089//Rho guanyl-nucleotide exchange factor activity;GO:0005515//protein binding	-
miR-10048-y	55.7966	0.1508	0.5219	1.92	0.7769	0.9792	ncbi_100514852	0.21	0.53	0.1	0.47	1.31	0.68	-0.142857	3.1	4.9	4.39	1.53	0.69	1	0.21	0.53	0.1	0.47	1.31	0.68	103.27	62.82	81	30	13.02	17	13.4	10.37	7.2	47.4	54.66	50.09	STXBP6	syntaxin binding protein 6	-	-	-	-	GO:0000145//exocyst;GO:0005840//ribosome;GO:0005886//plasma membrane;GO:0016020//membrane;GO:0016021//integral component of membrane	GO:0005546//phosphatidylinositol-4,5-bisphosphate binding;GO:0017049//GTP-Rho binding	GO:0006887//exocytosis;GO:0006893//Golgi to plasma membrane transport;GO:0016192//vesicle-mediated transport;GO:0035542//regulation of SNARE complex assembly;GO:0051601//exocyst localization
miR-10048-y	55.7966	0.1508	0.5219	1.92	0.7769	0.9792	ncbi_100514927	3.41	4.36	4.06	12.97	13.52	13.42	-0.142857	6.24	7.31	3.93	1.93	1.07	1.66	3.41	4.36	4.06	12.97	13.52	13.42	451	287	263	192	111	186	536	662	540	2531	1984	2137	PCM1	pericentriolar material 1, transcript variant X1	-	-	-	-	GO:0000242//pericentriolar material;GO:0005737//cytoplasm;GO:0005813//centrosome;GO:0005814//centriole;GO:0005829//cytosol;GO:0031965//nuclear membrane;GO:0032991//protein-containing complex;GO:0034451//centriolar satellite;GO:0035869//ciliary transition zone;GO:0036064//ciliary basal body;GO:0045177//apical part of cell	-	GO:0001764//neuron migration;GO:0007098//centrosome cycle;GO:0022027//interkinetic nuclear migration;GO:0031122//cytoplasmic microtubule organization;GO:0033365//protein localization to organelle;GO:0034453//microtubule anchoring;GO:0034454//microtubule anchoring at centrosome;GO:0035176//social behavior;GO:0035735//intraciliary transport involved in cilium assembly;GO:0050768//negative regulatio…
miR-10048-y	55.7966	0.1508	0.5219	1.92	0.7769	0.9792	ncbi_100515136	1.8	2.34	1.87	5.38	5.66	5.64	-0.142857	4.61	4.15	2.76	1.44	0.83	1.21	1.8	2.34	1.87	5.38	5.66	5.64	579	300	327	251	155	237	515	625	450	1850	1483	1594	ASXL2	additional sex combs like 2, transcriptional regulator, transcript variant X2	-	-	-	-	GO:0000790//nuclear chromatin;GO:0035517//PR-DUB complex	GO:0003677//DNA binding;GO:0003682//chromatin binding;GO:0042975//peroxisome proliferator activated receptor binding	GO:0006351//transcription, DNA-templated;GO:0006355//regulation of transcription, DNA-templated;GO:0009887//animal organ morphogenesis;GO:0045944//positive regulation of transcription by RNA polymerase II
miR-10048-y	55.7966	0.1508	0.5219	1.92	0.7769	0.9792	ncbi_100517071	0.06	0.14	0.06	0.04	0.01	0.02	-0.318874	0.03	0.03	0.03	0.07	0.02	0.05	0.06	0.14	0.06	0.04	0.01	0.02	2	1	2	6	2	5	9	20	8	8	1	3	DRP2	dystrophin related protein 2, transcript variant X1	-	-	-	-	GO:0005886//plasma membrane	GO:0005515//protein binding;GO:0008270//zinc ion binding;GO:0046872//metal ion binding	-
miR-10048-y	55.7966	0.1508	0.5219	1.92	0.7769	0.9792	ncbi_100517614	0.49	0.6	0.59	1.6	1.85	1.73	-0.142857	0.72	0.88	0.74	0.46	0.37	0.53	0.49	0.6	0.59	1.6	1.85	1.73	68	48	67	61	53	79	105	121	106	417	365	370	STK39	serine/threonine kinase 39	-	-	-	-	GO:0005737//cytoplasm	GO:0004672//protein kinase activity;GO:0004674//protein serine/threonine kinase activity;GO:0005524//ATP binding	GO:0006468//protein phosphorylation;GO:0007346//regulation of mitotic cell cycle;GO:0023014//signal transduction by protein phosphorylation;GO:0031098//stress-activated protein kinase signaling cascade;GO:0032147//activation of protein kinase activity
miR-10048-y	55.7966	0.1508	0.5219	1.92	0.7769	0.9792	ncbi_100519005	1.45	2.03	1.96	4.36	5.08	5.06	-0.142857	4.1	4.67	2.66	0.92	0.69	0.85	1.45	2.03	1.96	4.36	5.08	5.06	221	145	137	69	56	72	177	232	201	646	571	617	PIAS1	protein inhibitor of activated STAT 1	Environmental Information Processing;Genetic Information Processing;Human Diseases	Signal transduction;Folding, sorting and degradation;Infectious diseases	ko04630//Jak-STAT signaling pathway;ko04120//Ubiquitin mediated proteolysis;ko05160//Hepatitis C	K04706;K04706;K04706	GO:0005634//nucleus	GO:0001085//RNA polymerase II transcription factor binding;GO:0003712//transcription coregulator activity;GO:0008270//zinc ion binding;GO:0016874//ligase activity;GO:0061665//SUMO ligase activity	GO:0006357//regulation of transcription by RNA polymerase II;GO:0016925//protein sumoylation
miR-10048-y	55.7966	0.1508	0.5219	1.92	0.7769	0.9792	ncbi_100519782	0.8	1.83	0.97	0.57	0.34	0.24	-0.485714	0.55	1.25	0.44	0.32	0.31	0.11	0.8	1.83	0.97	0.57	0.34	0.24	16.97	15	12.87	13.95	14.26	5.56	39.16	87.4	42.25	38.21	21.79	16.85	ZNF584	zinc finger protein 584, transcript variant X2	-	-	-	-	-	-	-
miR-10048-y	55.7966	0.1508	0.5219	1.92	0.7769	0.9792	ncbi_100519853	0.51	0.66	0.58	1.38	1.52	1.51	-0.142857	1.33	0.63	0.9	0.19	0.02	0.25	0.51	0.66	0.58	1.38	1.52	1.51	56.94	16.17	35.16	11.45	1.06	14.37	49.55	64.37	52.21	164.28	138.48	154.57	LOC100519853	zinc finger protein 525-like, transcript variant X4	-	-	-	-	GO:0005634//nucleus	GO:0003676//nucleic acid binding;GO:0003700//DNA-binding transcription factor activity;GO:0043565//sequence-specific DNA binding	GO:0006355//regulation of transcription, DNA-templated
miR-10048-y	55.7966	0.1508	0.5219	1.92	0.7769	0.9792	ncbi_100519890	1.48	1.58	1.77	0.33	0.42	0.22	-0.542857	2.19	1.68	1.04	0.04	0.28	0.21	1.48	1.58	1.77	0.33	0.42	0.22	92	39	40	2	17	13	133	138	135	36	36	20	TRIM36	tripartite motif containing 36, transcript variant X6	-	-	-	-	GO:0001669//acrosomal vesicle;GO:0005737//cytoplasm	GO:0004842//ubiquitin-protein transferase activity;GO:0005515//protein binding;GO:0008270//zinc ion binding;GO:0043014//alpha-tubulin binding;GO:0046872//metal ion binding	GO:0000281//mitotic cytokinesis;GO:0007051//spindle organization;GO:0007340//acrosome reaction;GO:0016567//protein ubiquitination;GO:0051726//regulation of cell cycle;GO:0070507//regulation of microtubule cytoskeleton organization
miR-10048-y	55.7966	0.1508	0.5219	1.92	0.7769	0.9792	ncbi_100520136	3.88	5.4	5.09	11.03	11.35	11.08	-0.142857	11.92	12.53	6.04	1.62	1.15	1.98	3.88	5.4	5.09	11.03	11.35	11.08	670	406	324	127	97	176	492	644	543	1706	1331	1409	WASHC4	WASH complex subunit 4	Cellular Processes	Transport and catabolism	ko04144//Endocytosis	K18465	GO:0005654//nucleoplasm;GO:0005768//endosome;GO:0071203//WASH complex	-	GO:0016197//endosomal transport
miR-10048-y	55.7966	0.1508	0.5219	1.92	0.7769	0.9792	ncbi_100521039	3.54	3.07	3.86	0.98	0.93	1.12	-0.142857	2.45	1.37	1.74	0.8	0.73	0.78	3.54	3.07	3.86	0.98	0.93	1.12	155	50	105	71	70	78	506	412	464	171	123	161	CNTNAP1	contactin associated protein 1	Environmental Information Processing	Signaling molecules and interaction	ko04514//Cell adhesion molecules (CAMs)	K07379	GO:0016020//membrane;GO:0016021//integral component of membrane;GO:0033270//paranode region of axon	-	GO:0002175//protein localization to paranode region of axon;GO:0007010//cytoskeleton organization;GO:0019227//neuronal action potential propagation;GO:0022010//central nervous system myelination;GO:0022011//myelination in peripheral nervous system;GO:0030913//paranodal junction assembly;GO:0031175//neuron projection development;GO:0048812//neuron projection morphogenesis;GO:0050884//neuromuscular…
miR-10048-y	55.7966	0.1508	0.5219	1.92	0.7769	0.9792	ncbi_100521141	7.16	7.53	8.1	1.86	1.92	1.74	-0.542857	8.18	6.11	7.7	3.02	3.87	3.38	7.16	7.53	8.1	1.86	1.92	1.74	606	262	545	312	432	398	1202	1186	1144	380	299	291	ARRB1	arrestin beta 1, transcript variant X3	Organismal Systems;Environmental Information Processing;Cellular Processes;Organismal Systems;Organismal Systems;Organismal Systems;Human Diseases;Environmental Information Processing	Sensory system;Signal transduction;Transport and catabolism;Immune system;Endocrine system;Endocrine system;Substance dependence;Signal transduction	ko04740//Olfactory transduction;ko04010//MAPK signaling pathway;ko04144//Endocytosis;ko04062//Chemokine signaling pathway;ko04926//Relaxin signaling pathway;ko04928//Parathyroid hormone synthesis, secretion and action;ko05032//Morphine addiction;ko04340//Hedgehog signaling pathway	K04439;K04439;K04439;K04439;K04439;K04439;K04439;K04439	GO:0000785//chromatin;GO:0005634//nucleus;GO:0005654//nucleoplasm;GO:0005737//cytoplasm;GO:0005829//cytosol;GO:0005886//plasma membrane;GO:0016604//nuclear body;GO:0031143//pseudopodium;GO:0031410//cytoplasmic vesicle	GO:0001664//G protein-coupled receptor binding;GO:0005096//GTPase activator activity;GO:0005159//insulin-like growth factor receptor binding;GO:0008134//transcription factor binding;GO:0031434//mitogen-activated protein kinase kinase binding;GO:0031625//ubiquitin protein ligase binding;GO:0031701//angiotensin receptor binding;GO:0043027//cysteine-type endopeptidase inhibitor activity involved in …	GO:0001934//positive regulation of protein phosphorylation;GO:0002031//G protein-coupled receptor internalization;GO:0002092//positive regulation of receptor internalization;GO:0006366//transcription by RNA polymerase II;GO:0006511//ubiquitin-dependent protein catabolic process;GO:0006915//apoptotic process;GO:0007165//signal transduction;GO:0007602//phototransduction;GO:0008277//regulation of G …
miR-10048-y	55.7966	0.1508	0.5219	1.92	0.7769	0.9792	ncbi_100521167	0.01	0.05	0.02	0.01	0	0	-0.500216	0	0.01	0	0	0.01	0.01	0.01	0.05	0.02	0.01	0	0	0	1	0	0	2	3	3	13	4	2	1	1	DGKI	diacylglycerol kinase iota, transcript variant X1	Metabolism;Environmental Information Processing;Environmental Information Processing;Human Diseases;Metabolism;Metabolism	Global and overview maps;Signal transduction;Signal transduction;Cancers;Lipid metabolism;Lipid metabolism	ko01100//Metabolic pathways;ko04072//Phospholipase D signaling pathway;ko04070//Phosphatidylinositol signaling system;ko05231//Choline metabolism in cancer;ko00564//Glycerophospholipid metabolism;ko00561//Glycerolipid metabolism	K00901;K00901;K00901;K00901;K00901;K00901	GO:0005634//nucleus;GO:0005737//cytoplasm;GO:0032045//guanyl-nucleotide exchange factor complex;GO:0032991//protein-containing complex;GO:0043197//dendritic spine;GO:0045202//synapse;GO:0048471//perinuclear region of cytoplasm;GO:0098685//Schaffer collateral - CA1 synapse;GO:0098793//presynapse;GO:0098978//glutamatergic synapse	GO:0000166//nucleotide binding;GO:0003951//NAD+ kinase activity;GO:0004143//diacylglycerol kinase activity;GO:0005095//GTPase inhibitor activity;GO:0005515//protein binding;GO:0005524//ATP binding;GO:0016301//kinase activity;GO:0016740//transferase activity;GO:0017016//Ras GTPase binding	GO:0007165//signal transduction;GO:0007205//protein kinase C-activating G protein-coupled receptor signaling pathway;GO:0007269//neurotransmitter secretion;GO:0016310//phosphorylation;GO:0034260//negative regulation of GTPase activity;GO:0035556//intracellular signal transduction;GO:0043087//regulation of GTPase activity;GO:0046339//diacylglycerol metabolic process;GO:0046486//glycerolipid metabo…
miR-10048-y	55.7966	0.1508	0.5219	1.92	0.7769	0.9792	ncbi_100521513	0.78	0.99	0.95	3.9	4.34	4.08	-0.142857	3.07	3.07	1.79	0.7	0.59	0.87	0.78	0.99	0.95	3.9	4.34	4.08	311	179	174	99	90	139	177	213	183	1089	918	932	NBEA	neurobeachin, transcript variant X1	-	-	-	-	GO:0005634//nucleus;GO:0005802//trans-Golgi network;GO:0005829//cytosol;GO:0005886//plasma membrane;GO:0012505//endomembrane system;GO:0016020//membrane;GO:0016021//integral component of membrane	GO:0005515//protein binding;GO:0019901//protein kinase binding	GO:0008104//protein localization
miR-10048-y	55.7966	0.1508	0.5219	1.92	0.7769	0.9792	ncbi_100521871	0.05	0.07	0.06	0.51	0.6	0.54	-0.142857	0.68	0.46	0.31	0.98	1.05	1.41	0.05	0.07	0.06	0.51	0.6	0.54	23	9	10	46	53	75	4	5	4	47	42	41	LYPD6	LY6/PLAUR domain containing 6, transcript variant X5	-	-	-	-	-	-	-
miR-10048-y	55.7966	0.1508	0.5219	1.92	0.7769	0.9792	ncbi_100522395	2.96	2.94	4.33	0.86	0.84	0.26	-0.142857	2.07	0.76	0.97	0.06	0.09	0.01	2.96	2.94	4.33	0.86	0.84	0.26	124.31	25.03	54.94	6.19	9	1.88	436.39	396.04	504.18	147.69	113.54	41.47	NEBL	nebulette, transcript variant X1	-	-	-	-	GO:0001725//stress fiber;GO:0030018//Z disc	GO:0003779//actin binding;GO:0005515//protein binding;GO:0005523//tropomyosin binding;GO:0008092//cytoskeletal protein binding;GO:0031005//filamin binding;GO:0051015//actin filament binding	GO:0048747//muscle fiber development;GO:0071691//cardiac muscle thin filament assembly
miR-10048-y	55.7966	0.1508	0.5219	1.92	0.7769	0.9792	ncbi_100522568	2.49	9.26	8.47	19.16	26.01	24.77	-0.142857	11.44	10.39	5.63	5.83	3.76	2.44	2.49	9.26	8.47	19.16	26.01	24.77	1326	696	626.14	947	659.98	450.13	657.5	2285.99	1872	6151.33	6321.67	6526.83	PLXDC2	plexin domain containing 2, transcript variant X1	-	-	-	-	GO:0016020//membrane;GO:0016021//integral component of membrane	-	-
miR-10048-y	55.7966	0.1508	0.5219	1.92	0.7769	0.9792	ncbi_100523451	6.02	6.02	7.12	0.08	0.02	0.05	-0.231908	5.11	3.38	5.16	0.06	0.03	0.01	6.02	6.02	7.12	0.08	0.02	0.05	228	87	220	4	2	1	607	570	604	10	2	5	PAPLN	papilin, proteoglycan like sulfated glycoprotein	-	-	-	-	-	GO:0004867//serine-type endopeptidase inhibitor activity;GO:0008233//peptidase activity	GO:0006508//proteolysis;GO:0010951//negative regulation of endopeptidase activity
miR-10048-y	55.7966	0.1508	0.5219	1.92	0.7769	0.9792	ncbi_100524104	1.8	2.37	2.2	5.39	5.76	5.6	-0.142857	1.18	4.08	2.48	1.45	1.21	1.88	1.8	2.37	2.2	5.39	5.76	5.6	153.26	304	306	261	236	385	527.25	649	539	1921	1555	1641	HELZ	helicase with zinc finger, transcript variant X1	-	-	-	-	-	GO:0004386//helicase activity;GO:0005515//protein binding;GO:0046872//metal ion binding	-
miR-10048-y	55.7966	0.1508	0.5219	1.92	0.7769	0.9792	ncbi_100524350	1.33	1.58	1.36	5.91	6.18	5.93	-0.142857	1.79	2.1	1.25	1.18	1.09	1.45	1.33	1.58	1.36	5.91	6.18	5.93	155	105	104	143	142	198	261	290	224	1408	1117	1161	PHACTR2	phosphatase and actin regulator 2, transcript variant X1	-	-	-	-	-	GO:0003779//actin binding;GO:0004864//protein phosphatase inhibitor activity	GO:0032515//negative regulation of phosphoprotein phosphatase activity
miR-10048-y	55.7966	0.1508	0.5219	1.92	0.7769	0.9792	ncbi_100524396	0.37	0.62	0.41	0.97	1.16	1.11	-0.142857	1.06	0.98	0.83	0.34	0.16	0.34	0.37	0.62	0.41	0.97	1.16	1.11	96	51	72	42	22	49	76	118	70	241	217	227	ZNF287	zinc finger protein 287, transcript variant X1	-	-	-	-	GO:0005634//nucleus	GO:0003676//nucleic acid binding;GO:0003700//DNA-binding transcription factor activity;GO:0046872//metal ion binding	GO:0006355//regulation of transcription, DNA-templated;GO:0042035//regulation of cytokine biosynthetic process;GO:0045893//positive regulation of transcription, DNA-templated
miR-10048-y	55.7966	0.1508	0.5219	1.92	0.7769	0.9792	ncbi_100524487	10.93	13.33	12.64	27.26	27.96	27.47	-0.142857	30.14	25.42	16.78	6.74	4.39	7.03	10.93	13.33	12.64	27.26	27.96	27.47	2716	1304	1443	847	598	1000	2226	2544	2162	6767	5258	5604	AFF4	AF4/FMR2 family member 4, transcript variant X6	-	-	-	-	GO:0001650//fibrillar center;GO:0005634//nucleus;GO:0005654//nucleoplasm;GO:0008023//transcription elongation factor complex;GO:0035327//transcriptionally active chromatin	-	GO:0007286//spermatid development
miR-10048-y	55.7966	0.1508	0.5219	1.92	0.7769	0.9792	ncbi_100525186	0.25	0.33	0.39	0.07	0.16	0.13	-0.6	0.46	0	0.01	0	0	0.07	0.25	0.33	0.39	0.07	0.16	0.13	9	0	1	0	0	3	11	25	14	8	6	8	PHYHIPL	phytanoyl-CoA 2-hydroxylase interacting protein like	-	-	-	-	-	GO:0005515//protein binding	-
miR-10048-y	55.7966	0.1508	0.5219	1.92	0.7769	0.9792	ncbi_100525676	0.15	0.27	0.07	0.06	0.03	0	-0.257143	0.03	0	0	0.02	0.06	0.07	0.15	0.27	0.07	0.06	0.03	0	1	0	0	1	3	4	12	20	5	6	2	0	PDZD4	PDZ domain containing 4	-	-	-	-	-	GO:0005515//protein binding	-
miR-10048-y	55.7966	0.1508	0.5219	1.92	0.7769	0.9792	ncbi_100525765	3.14	3.65	3.93	1.44	1.49	1.15	-0.542857	2.09	2.67	2.63	1.23	0.95	0.99	3.14	3.65	3.93	1.44	1.49	1.15	113.95	74.3	147.18	92.18	87.81	86.61	464.23	445.43	479.45	171.98	169.26	124.72	IL18BP	interleukin 18 binding protein, transcript variant X2	-	-	-	-	-	GO:0042007//interleukin-18 binding	-
miR-10048-y	55.7966	0.1508	0.5219	1.92	0.7769	0.9792	ncbi_100621470	16.13	17.99	15.74	4.37	4.25	4.17	-0.257143	16.74	16.4	14.31	4.63	4.89	4.93	16.13	17.99	15.74	4.37	4.25	4.17	1087	614	886	418	479	506	2369	2480	1943	782	576	612	CGNL1	cingulin like 1, transcript variant X1	Cellular Processes	Cellular community - eukaryotes	ko04530//Tight junction	K21110	GO:0016459//myosin complex;GO:0032991//protein-containing complex	GO:0003774//motor activity	GO:0007015//actin filament organization;GO:0051058//negative regulation of small GTPase mediated signal transduction;GO:0051497//negative regulation of stress fiber assembly
miR-10048-y	55.7966	0.1508	0.5219	1.92	0.7769	0.9792	ncbi_100621544	7.69	8.51	9.48	4.11	3.72	4.76	-0.428571	10.22	10.95	12.99	4.85	3.8	4.68	7.69	8.51	9.48	4.11	3.72	4.76	358	224	395	189	165	200	519	551	521	355	254	331	RNF19B	ring finger protein 19B, transcript variant X2	-	-	-	-	GO:0000151//ubiquitin ligase complex;GO:0005737//cytoplasm;GO:0005783//endoplasmic reticulum;GO:0005829//cytosol;GO:0016020//membrane;GO:0016021//integral component of membrane;GO:0044194//cytolytic granule	GO:0004842//ubiquitin-protein transferase activity;GO:0016740//transferase activity;GO:0031624//ubiquitin conjugating enzyme binding;GO:0043130//ubiquitin binding;GO:0046872//metal ion binding;GO:0061630//ubiquitin protein ligase activity	GO:0000209//protein polyubiquitination;GO:0006511//ubiquitin-dependent protein catabolic process;GO:0016567//protein ubiquitination;GO:0032436//positive regulation of proteasomal ubiquitin-dependent protein catabolic process;GO:0051865//protein autoubiquitination
miR-10048-y	55.7966	0.1508	0.5219	1.92	0.7769	0.9792	ncbi_100621980	0.26	0.57	0.42	0.02	0	0.02	-0.463817	0	0.31	0.42	0.13	0.09	0.03	0.26	0.57	0.42	0.02	0	0.02	0	4	9	4	3	1	13	27	18	1	0	1	TMEM95	transmembrane protein 95	-	-	-	-	GO:0016020//membrane;GO:0016021//integral component of membrane	-	-
miR-10048-y	55.7966	0.1508	0.5219	1.92	0.7769	0.9792	ncbi_100622259	2.89	3.83	3.77	12.47	14.22	13.84	-0.142857	7.01	5.34	3.95	2.75	1.93	2.64	2.89	3.83	3.77	12.47	14.22	13.84	284	124	152	155	117	168	263	329	286	1377	1193	1259	MAP4K3	mitogen-activated protein kinase kinase kinase kinase 3, transcript variant X1	Environmental Information Processing	Signal transduction	ko04010//MAPK signaling pathway	K04406	GO:0005737//cytoplasm;GO:0016020//membrane;GO:0016021//integral component of membrane	GO:0000166//nucleotide binding;GO:0004672//protein kinase activity;GO:0004674//protein serine/threonine kinase activity;GO:0005524//ATP binding;GO:0008349//MAP kinase kinase kinase kinase activity;GO:0016301//kinase activity;GO:0016740//transferase activity	GO:0000165//MAPK cascade;GO:0000185//activation of MAPKKK activity;GO:0006468//protein phosphorylation;GO:0007346//regulation of mitotic cell cycle;GO:0009411//response to UV;GO:0016310//phosphorylation;GO:0023014//signal transduction by protein phosphorylation;GO:0031098//stress-activated protein kinase signaling cascade;GO:0032147//activation of protein kinase activity;GO:0034612//response to t…
miR-10048-y	55.7966	0.1508	0.5219	1.92	0.7769	0.9792	ncbi_100622618	2.23	2.75	2.55	11.88	12.81	12.38	-0.142857	20.84	16.05	11.67	4.33	3.25	4.49	2.23	2.75	2.55	11.88	12.81	12.38	4754	2111	2544	1377	1116	1617	1152	1330	1106	7464	6100	6393	FAT4	FAT atypical cadherin 4	Environmental Information Processing	Signal transduction	ko04392//Hippo signaling pathway - multiple species	K16669	-	-	-
miR-10048-y	55.7966	0.1508	0.5219	1.92	0.7769	0.9792	ncbi_100623151	4.56	4.99	5.5	1.62	2.09	1.41	-0.542857	2.33	1.78	3.46	1.79	2.55	2.52	4.56	4.99	5.5	1.62	2.09	1.41	106.15	46.85	150.77	113.68	175.05	181.75	469.56	482.48	476.42	203.33	198.88	145.33	INF2	inverted formin, FH2 and WH2 domain containing	-	-	-	-	-	-	-
miR-10048-y	55.7966	0.1508	0.5219	1.92	0.7769	0.9792	ncbi_100623777	23.21	22.06	24.2	11.15	12.13	10.87	-0.257143	15.21	10.76	12.11	11.92	14.42	13.18	23.21	22.06	24.2	11.15	12.13	10.87	910	371.84	693	684.42	862.99	868.33	2114.63	1905.55	1704.19	1840.99	1516.13	1474.86	FOSL2	FOS like 2, AP-1 transcription factor subunit	Organismal Systems	Development	ko04380//Osteoclast differentiation	K09030	GO:0005634//nucleus;GO:0005654//nucleoplasm	GO:0000977//RNA polymerase II regulatory region sequence-specific DNA binding;GO:0000978//RNA polymerase II proximal promoter sequence-specific DNA binding;GO:0000981//DNA-binding transcription factor activity, RNA polymerase II-specific;GO:0001228//DNA-binding transcription activator activity, RNA polymerase II-specific;GO:0003677//DNA binding;GO:0003682//chromatin binding;GO:0003700//DNA-bindin…	GO:0003334//keratinocyte development;GO:0006355//regulation of transcription, DNA-templated;GO:0006357//regulation of transcription by RNA polymerase II;GO:0045893//positive regulation of transcription, DNA-templated;GO:0045944//positive regulation of transcription by RNA polymerase II;GO:0048146//positive regulation of fibroblast proliferation
miR-10048-y	55.7966	0.1508	0.5219	1.92	0.7769	0.9792	ncbi_100624264	5.73	6.39	5.18	2.88	2.51	2.77	-0.2	0.18	0.14	0.07	0.04	0.06	0.06	5.73	6.39	5.18	2.88	2.51	2.77	17	7	7	5	10	11	1165	1216	882	716	470	573	LAMC2	laminin subunit gamma 2, transcript variant X1	Human Diseases;Environmental Information Processing;Human Diseases;Cellular Processes;Human Diseases;Human Diseases;Human Diseases;Environmental Information Processing	Cancers;Signal transduction;Infectious diseases;Cellular community - eukaryotes;Infectious diseases;Infectious diseases;Cancers;Signaling molecules and interaction	ko05200//Pathways in cancer;ko04151//PI3K-Akt signaling pathway;ko05165//Human papillomavirus infection;ko04510//Focal adhesion;ko05145//Toxoplasmosis;ko05146//Amoebiasis;ko05222//Small cell lung cancer;ko04512//ECM-receptor interaction	K06246;K06246;K06246;K06246;K06246;K06246;K06246;K06246	GO:0005604//basement membrane	-	GO:0008045//motor neuron axon guidance;GO:0008284//positive regulation of cell proliferation;GO:0009887//animal organ morphogenesis;GO:0009888//tissue development;GO:0016358//dendrite development;GO:0030335//positive regulation of cell migration
miR-10048-y	55.7966	0.1508	0.5219	1.92	0.7769	0.9792	ncbi_100624576	0.02	0.02	0.06	0	0.01	0	-0.441367	0	0.02	0.02	0	0	0	0.02	0.02	0.06	0	0.01	0	0	1	2	0	0	0	4	4	10	0	1	1	AMER2	APC membrane recruitment protein 2, transcript variant X1	-	-	-	-	GO:0005886//plasma membrane	GO:0005546//phosphatidylinositol-4,5-bisphosphate binding;GO:0008013//beta-catenin binding	GO:0060828//regulation of canonical Wnt signaling pathway;GO:0090090//negative regulation of canonical Wnt signaling pathway
miR-10048-y	55.7966	0.1508	0.5219	1.92	0.7769	0.9792	ncbi_100624908	2.67	3.96	3.32	11.02	11.74	11.36	-0.142857	9.56	8.18	4.85	1.87	1.37	2.14	2.67	3.96	3.32	11.02	11.74	11.36	2711	1349	1356.6	725.45	564	923	1774.46	2628.87	1926.17	9083.86	7433.78	7597.93	ZBTB20	zinc finger and BTB domain containing 20, transcript variant X1	-	-	-	-	-	GO:0003676//nucleic acid binding;GO:0005515//protein binding	-
miR-10048-y	55.7966	0.1508	0.5219	1.92	0.7769	0.9792	ncbi_100624964	0.15	0.2	0.07	0.01	0.07	0.04	-0.40584	0.28	0.21	0.18	0.02	0.01	0.06	0.15	0.2	0.07	0.01	0.07	0.04	16	9	10	2	1	7	20	25	10	2	8	5	JAKMIP3	Janus kinase and microtubule interacting protein 3, transcript variant X1	-	-	-	-	-	GO:0008017//microtubule binding;GO:0019900//kinase binding	-
miR-10048-y	55.7966	0.1508	0.5219	1.92	0.7769	0.9792	ncbi_100625755	0.58	0.75	0.51	0.15	0.09	0.1	-0.2	0.6	0.78	1.28	0.05	0.2	0.19	0.58	0.75	0.51	0.15	0.09	0.1	8	11	20	1	4	4	22	25	16	11	5	6	SLC39A2	solute carrier family 39 member 2	-	-	-	-	GO:0005886//plasma membrane;GO:0016020//membrane;GO:0016021//integral component of membrane;GO:0031410//cytoplasmic vesicle;GO:0036464//cytoplasmic ribonucleoprotein granule	GO:0005385//zinc ion transmembrane transporter activity;GO:0046873//metal ion transmembrane transporter activity	GO:0006829//zinc ion transport;GO:0030001//metal ion transport;GO:0055085//transmembrane transport;GO:0071577//zinc ion transmembrane transport
miR-10048-y	55.7966	0.1508	0.5219	1.92	0.7769	0.9792	ncbi_100625784	0.08	0.1	0.13	0.02	0.03	0.01	-0.542857	0.06	0.14	0.1	0.06	0.11	0.03	0.08	0.1	0.13	0.02	0.03	0.01	4	5	6	5	10	3	12	13	15	3	4	2	FZD9	frizzled class receptor 9, transcript variant X4	Human Diseases;Human Diseases;Human Diseases;Human Diseases;Human Diseases;Environmental Information Processing;Human Diseases;Environmental Information Processing;Human Diseases;Human Diseases;Environmental Information Processing;Cellular Processes;Organismal Systems;Human Diseases	Cancers;Infectious diseases;Infectious diseases;Cancers;Cancers;Signal transduction;Endocrine and metabolic diseases;Signal transduction;Cancers;Cancers;Signal transduction;Cellular community - eukaryotes;Endocrine system;Cancers	ko05200//Pathways in cancer;ko05165//Human papillomavirus infection;ko05166//HTLV-I infection;ko05205//Proteoglycans in cancer;ko05225//Hepatocellular carcinoma;ko04390//Hippo signaling pathway;ko04934//Cushing syndrome;ko04150//mTOR signaling pathway;ko05226//Gastric cancer;ko05224//Breast cancer;ko04310//Wnt signaling pathway;ko04550//Signaling pathways regulating pluripotency of stem cells;ko0…	K02842;K02842;K02842;K02842;K02842;K02842;K02842;K02842;K02842;K02842;K02842;K02842;K02842;K02842	GO:0005737//cytoplasm;GO:0005886//plasma membrane;GO:0009986//cell surface;GO:0016020//membrane;GO:0016021//integral component of membrane;GO:0031527//filopodium membrane;GO:0048471//perinuclear region of cytoplasm	GO:0004888//transmembrane signaling receptor activity;GO:0005515//protein binding;GO:0017147//Wnt-protein binding;GO:0042803//protein homodimerization activity;GO:0042813//Wnt-activated receptor activity;GO:0046982//protein heterodimerization activity	GO:0001503//ossification;GO:0007166//cell surface receptor signaling pathway;GO:0007275//multicellular organism development;GO:0007405//neuroblast proliferation;GO:0007611//learning or memory;GO:0016055//Wnt signaling pathway;GO:0030183//B cell differentiation;GO:0030501//positive regulation of bone mineralization;GO:0043524//negative regulation of neuron apoptotic process;GO:0060070//canonical W…
miR-10048-y	55.7966	0.1508	0.5219	1.92	0.7769	0.9792	ncbi_100625790	13.02	12.77	13.72	5.26	5.33	5.71	-0.257143	7.47	7.31	9.43	6.37	6.38	6.25	13.02	12.77	13.72	5.26	5.33	5.71	234	132	282	278	301	309	921	848	816	453	348	405	TBC1D22A	TBC1 domain family member 22A	-	-	-	-	-	GO:0005096//GTPase activator activity;GO:0017137//Rab GTPase binding;GO:0042803//protein homodimerization activity;GO:0071889//14-3-3 protein binding	GO:0006886//intracellular protein transport;GO:0090630//activation of GTPase activity
miR-10048-y	55.7966	0.1508	0.5219	1.92	0.7769	0.9792	ncbi_100626293	3.93	5.11	4.84	9.25	10.78	10.14	-0.142857	8.72	8.38	8.68	2.38	1.45	2.7	3.93	5.11	4.84	9.25	10.78	10.14	184.15	103.74	152.74	70.52	40.45	89.34	188.36	210.71	193.9	545.27	482.26	489.33	CCNL1	cyclin L1, transcript variant X1	-	-	-	-	GO:0005634//nucleus	GO:0016538//cyclin-dependent protein serine/threonine kinase regulator activity	GO:0000079//regulation of cyclin-dependent protein serine/threonine kinase activity;GO:0006355//regulation of transcription, DNA-templated;GO:0006357//regulation of transcription by RNA polymerase II;GO:0006396//RNA processing
miR-10048-y	55.7966	0.1508	0.5219	1.92	0.7769	0.9792	ncbi_100626442	0.12	0.15	0.32	0.08	0.09	0.1	-0.542857	0.15	0	0	0	0	0.01	0.12	0.15	0.32	0.08	0.09	0.1	18.66	0	0	0	0	2.78	32.42	37.78	73.77	27.57	21.99	27.62	DCHS2	dachsous cadherin-related 2	Environmental Information Processing	Signal transduction	ko04392//Hippo signaling pathway - multiple species	K16507	GO:0005886//plasma membrane;GO:0005887//integral component of plasma membrane;GO:0016020//membrane;GO:0016021//integral component of membrane	GO:0005509//calcium ion binding	GO:0007155//cell adhesion;GO:0007156//homophilic cell adhesion via plasma membrane adhesion molecules;GO:0072006//nephron development;GO:0072137//condensed mesenchymal cell proliferation
miR-10048-y	55.7966	0.1508	0.5219	1.92	0.7769	0.9792	ncbi_100626730	5.45	6.91	6.14	12.39	14.41	13.99	-0.142857	11.1	11.84	8.53	5.58	4.34	6.26	5.45	6.91	6.14	12.39	14.41	13.99	559	340	407	389	333	497	610	737	598	1724	1519	1601	RABEP1	rabaptin, RAB GTPase binding effector protein 1, transcript variant X12	-	-	-	-	GO:0005768//endosome;GO:0030139//endocytic vesicle;GO:0032991//protein-containing complex;GO:0043231//intracellular membrane-bounded organelle	GO:0003676//nucleic acid binding;GO:0005096//GTPase activator activity;GO:0008083//growth factor activity;GO:0019904//protein domain specific binding;GO:0042803//protein homodimerization activity	GO:0006893//Golgi to plasma membrane transport;GO:0006897//endocytosis;GO:0007165//signal transduction;GO:0016192//vesicle-mediated transport;GO:0043547//positive regulation of GTPase activity;GO:1903441//protein localization to ciliary membrane
miR-10048-y	55.7966	0.1508	0.5219	1.92	0.7769	0.9792	ncbi_100627068	0.15	0.16	0.16	0.01	0.02	0.03	-0.579771	0.31	0.12	0.14	0	0.01	0.04	0.15	0.16	0.16	0.01	0.02	0.03	26	7	14	0	1	5	23	25	23	1	4	6	SLC1A2	solute carrier family 1 member 2, transcript variant X2	Organismal Systems;Human Diseases	Nervous system;Neurodegenerative diseases	ko04724//Glutamatergic synapse;ko05014//Amyotrophic lateral sclerosis (ALS)	K05613;K05613	GO:0005886//plasma membrane;GO:0005887//integral component of plasma membrane;GO:0009986//cell surface;GO:0016020//membrane;GO:0016021//integral component of membrane;GO:0030424//axon;GO:0030673//axolemma;GO:0044297//cell body;GO:0097449//astrocyte projection;GO:0098978//glutamatergic synapse;GO:0099056//integral component of presynaptic membrane	GO:0005313//L-glutamate transmembrane transporter activity;GO:0005314//high-affinity glutamate transmembrane transporter activity;GO:0008509//anion transmembrane transporter activity;GO:0015293//symporter activity;GO:0015501//glutamate:sodium symporter activity	GO:0007399//nervous system development;GO:0007632//visual behavior;GO:0009416//response to light stimulus;GO:0009611//response to wounding;GO:0010259//multicellular organism aging;GO:0015813//L-glutamate transmembrane transport;GO:0021537//telencephalon development;GO:0030534//adult behavior;GO:0031668//cellular response to extracellular stimulus;GO:0035264//multicellular organism growth;GO:00424…
miR-10048-y	55.7966	0.1508	0.5219	1.92	0.7769	0.9792	ncbi_100737053	1.52	1.85	2.6	1.12	0.99	0.78	-0.428571	6.67	7	6.63	1.66	1.8	1.96	1.52	1.85	2.6	1.12	0.99	0.78	237	146	227	86	101	113	122	142	177	111	74	66	PPP2R2C	protein phosphatase 2 regulatory subunit Bgamma, transcript variant X1	Environmental Information Processing;Human Diseases;Cellular Processes;Environmental Information Processing;Organismal Systems;Organismal Systems;Human Diseases;Environmental Information Processing;Environmental Information Processing;Human Diseases;Genetic Information Processing	Signal transduction;Infectious diseases;Cellular community - eukaryotes;Signal transduction;Circulatory system;Nervous system;Infectious diseases;Signal transduction;Signal transduction;Infectious diseases;Translation	ko04151//PI3K-Akt signaling pathway;ko05165//Human papillomavirus infection;ko04530//Tight junction;ko04390//Hippo signaling pathway;ko04261//Adrenergic signaling in cardiomyocytes;ko04728//Dopaminergic synapse;ko05160//Hepatitis C;ko04152//AMPK signaling pathway;ko04071//Sphingolipid signaling pathway;ko05142//Chagas disease (American trypanosomiasis);ko03015//mRNA surveillance pathway	K04354;K04354;K04354;K04354;K04354;K04354;K04354;K04354;K04354;K04354;K04354	GO:0000159//protein phosphatase type 2A complex;GO:0005829//cytosol	GO:0005515//protein binding;GO:0019888//protein phosphatase regulator activity	GO:0043666//regulation of phosphoprotein phosphatase activity;GO:0070262//peptidyl-serine dephosphorylation
miR-10048-y	55.7966	0.1508	0.5219	1.92	0.7769	0.9792	ncbi_100737439	0.51	0.72	0.65	1.38	1.52	1.44	-0.142857	1.32	1.13	0.79	0.7	0.64	0.87	0.51	0.72	0.65	1.38	1.52	1.44	256.29	126.68	140.47	174.27	173.29	246.95	217.14	292.78	236.25	719.23	601.63	615.96	LRRC8D	leucine rich repeat containing 8 family member D, transcript variant X2	-	-	-	-	GO:0005737//cytoplasm;GO:0005886//plasma membrane;GO:0005887//integral component of plasma membrane;GO:0034702//ion channel complex	GO:0005225//volume-sensitive anion channel activity;GO:0005515//protein binding	GO:0015698//inorganic anion transport;GO:0015734//taurine transport;GO:0015810//aspartate transmembrane transport;GO:0071470//cellular response to osmotic stress;GO:0098656//anion transmembrane transport
[truncated: 24,947 more rows]

## Sheet: miRNA-circRNA-LN-LL
5.3 circRNA–miRNA pairs between the LN and LL groups
miRNA	TL-1	TL-2	TL-3	TN-1	TN-2	TN-3	circRNA	LL-1	LL-2	LL-3	LN-1	LN-2	LN-3	rho	source_gene	chr	strand	genomic_start	genomic_end	spliced_length	annot_type	circRNA
ssc-miR-1	694.755	713.702	774.467	309.608	318.259	311.083	novel_circ_003656	0	388.954	0	595.12	1675.35	1033.77	-0.666737	ncbi_110255260	NC_010448.4	-	58280940	58287583	6644	antisense	novel
ssc-miR-10386	220.439	235.684	222.638	46.5681	54.9933	63.9211	novel_circ_003656	0	388.954	0	595.12	1675.35	1033.77	-0.637748	ncbi_110255260	NC_010448.4	-	58280940	58287583	6644	antisense	novel
ssc-miR-1285	12.5694	11.9222	12.4379	1.3958	2.4864	1.4822	novel_circ_000256	0	0	0	1190.24	744.602	172.295	-0.880406	ncbi_100515777	NC_010447.5	+	60241617	60249461	898	annot_exons	novel
ssc-miR-133a-3p	345.184	366.954	305.558	158.864	161.031	152.855	novel_circ_000256	0	0	0	1190.24	744.602	172.295	-0.758971	ncbi_100515777	NC_010447.5	+	60241617	60249461	898	annot_exons	novel
[truncated: 21 more rows]

## Sheet: miRNA-mRNA-LN-LL
5.4 miRNA–mRNA pairs between the LN and LL groups
[truncated: 18,507 more rows]
