# Supplementary material for: Characterization of circRNA–miRNA–mRNA networks regulating oxygen utilization in type II alveolar epithelial cells of Tibetan pigs
Source: Front Mol Biosci. 2022 Sep 21;9:854250. doi: 10.3389/fmolb.2022.854250 (PMC9532862; doi:10.3389/fmolb.2022.854250)
Supplement: Supplementary file 5 [file DataSheet3.xls]

## Sheet: Sheet1
3.1 Total miRNA were identified among four groups
id	length	seq	total	TL-1_count	TL-2_count	TL-3_count	TN-1_count	TN-2_count	TN-3_count	LL-1_count	LL-2_count	LL-3_count	LN-1_count	LN-2_count	LN-3_count	TL-1_TPM	TL-2_TPM	TL-3_TPM	TN-1_TPM	TN-2_TPM	TN-3_TPM	LL-1_TPM	LL-2_TPM	LL-3_TPM	LN-1_TPM	LN-2_TPM	LN-3_TPM
ssc-miR-21-5p	22	TAGCTTATCAGACTGATGTTGA	9149549	877224	774943	939031	1126111	850419	965082	264511	755676	791363	479046	700093	626050	104020	97253.1	129773	142890	124381	178809	87330.2	113975	103244	91974.6	108783	122606
ssc-miR-27b-3p	21	TTCACAGTGGCTAAGTTCTGC	5461109	468642	477491	390311	410435	418543	247233	301026	550038	759165	476255	559833	402137	55571.2	59923.7	53940.6	52079.5	61215.6	45807	99385.9	82959.5	99043.2	91438.8	86988.6	78754.9
ssc-miR-125b	22	TCCCTGAGACCCTAACTTGTGA	4377883	510440	398396	519589	491576	205892	160332	207371	609578	187685	178653	513704	394667	60527.5	49997.6	71806.6	62375.3	30113.5	29706.1	68465	91939.6	24486	34300.5	79820.9	77291.9
ssc-miR-100	22	AACCCGTAGATCCGAACTTGTG	4069769	563446	499041	386426	455905	407852	281504	146211	290917	312987	236035	248872	240573	66812.9	62628.2	53403.7	57849.1	59651.9	52156.7	48272.6	43877.6	40833.3	45317.6	38670.5	47114
ssc-miR-143-3p	21	TGAGATGAAGCACTGTAGCTC	3682212	424713	453107	285853	383969	321779	172923	186930	291073	408722	308818	261724	182601	50362.1	56863.6	39504.6	48721.2	47063	32038.9	61716.3	43901.1	53323.2	59291.6	40667.5	35760.7
ssc-miR-199a-5p	23	CCCAGTGTTCAGACTACCTGTTC	3472748	344616	318002	296848	411075	341570	261722	97204	238310	254082	272029	332320	304970	40864.3	39908.3	41024.1	52160.7	49957.6	48491.5	32092.6	35943.1	33148.4	52228.3	51636.9	59725.6
ssc-miR-26a	22	TTCAAGTAATCCAGGATAGGCT	3258212	364158	336462	292166	287051	258318	186281	147758	323625	362832	220846	277175	201540	43181.5	42225	40377	36423.5	37781.3	34513.9	48783.4	48810.7	47336.3	42401.4	43068.3	39469.8
ssc-miR-27a	21	TTCACAGTGGCTAAGTTCCGC	2624862	304957	360217	273640	242114	235788	121836	109746	174363	257168	176341	210978	157714	36161.5	45206.2	37816.8	30721.5	34486	22573.6	36233.4	26298.3	33551	33856.7	32782.4	30886.8
ssc-miR-191	23	CAACGGAATCCCAAAAGCAGCTG	2463800	273976	254885	234418	237361	203684	171660	69631	189690	277155	171113	208320	171907	32487.8	31987.3	32396.3	30118.4	29790.6	31804.9	22989.2	28610	36158.6	32852.9	32369.4	33666.4
ssc-miR-24-3p	22	TGGCTCAGTTCAGCAGGAACAG	1796379	250777	248740	189353	163007	161859	77747	87144	121373	196590	100561	118989	80239	29736.9	31216.2	26168.4	20683.7	23673.3	14404.9	28771.2	18306.1	25647.8	19307.2	18488.9	15714.1
ssc-miR-22-3p	22	AAGCTGCCAGTTGAAGAACTGT	1606460	184393	162376	127567	172263	159839	109155	65147	130838	128116	124011	145042	97713	21865.2	20377.7	17629.6	21858.2	23377.8	20224.1	21508.7	19733.6	16714.4	23809.5	22537.1	19136.2
ssc-miR-99b	22	CACCCGTAGAACCGACCTTGCG	1548440	210968	203509	173654	163536	143905	111135	48961	119421	75734	97739	107316	92562	25016.4	25539.8	23998.8	20750.8	21047.4	20590.9	16164.8	18011.7	9880.51	18765.4	16675.1	18127.4
ssc-let-7a	22	TGAGGTAGTAGGTTGTATAGTT	1527219	115892	107715	102061	176384	154238	149210	56467	129858	250668	101805	112524	70397	13742.4	13517.9	14104.7	22381.1	22558.6	27645.4	18643	19585.8	32703	19546.1	17484.3	13786.6
ssc-miR-125a	23	TCCCTGAGACCCTTTAACCTGTG	1509632	203130	134105	198648	144962	118653	91805	56276	159814	62776	51682	156421	131360	24087	16829.8	27452.9	18394	17354	17009.5	18579.9	24103.9	8189.96	9922.7	24305.2	25725.7
ssc-miR-181a	24	AACATTCAACGCTGTCGGTGAGTT	1208865	134127	122067	128369	110361	92961	50541	76737	77087	152519	68014	106669	89413	15904.7	15319.1	17740.5	14003.5	13596.4	9364.17	25335.3	11626.6	19898.1	13058.4	16574.6	17510.7
ssc-let-7f-5p	22	TGAGGTAGTAGATTGTATAGTT	1178301	130895	114438	105212	114916	101145	88766	42673	90977	154030	79704	94863	60682	15521.4	14361.6	14540.2	14581.5	14793.3	16446.4	14088.8	13721.6	20095.3	15302.8	14740.1	11884
ssc-miR-23a	21	ATCACATTGCCAGGGATTTCC	1175445	123633	104035	95018	122795	110261	91454	46180	111192	117209	76273	100784	76611	14660.3	13056.1	13131.4	15581.3	16126.6	16944.5	15246.7	16770.5	15291.5	14644.1	15660.1	15003.6
ssc-miR-10a-5p	22	TACCCTGTAGATCCGAATTTGT	1069347	114602	95432	106908	116394	92719	92073	30369	93436	92970	65503	89572	79369	13589.4	11976.4	14774.6	14769.1	13561	17059.2	10026.5	14092.5	12129.2	12576.3	13918	15543.7
ssc-miR-151-5p	21	TCGAGGAGCTCACAGTCTAGT	684799	89717	85258	64064	56229	56361	32811	32801	57690	79948	47443	48938	33539	10638.6	10699.6	8853.58	7134.81	8243.29	6079.18	10829.5	8701.09	10430.3	9108.84	7604.14	6568.31
ssc-miR-199a-3p	22	ACAGTAGTCTGCACATTGGTTA	678516	83966	69217	51677	64204	58865	45404	34202	62765	86221	42502	47872	31621	9956.62	8686.53	7141.71	8146.75	8609.52	8412.39	11292	9466.53	11248.7	8160.19	7438.5	6192.68
ssc-miR-199b-3p	22	TACAGTAGTCTGCACATTGGTT	678307	83947	69205	51665	64171	58854	45389	34196	62740	86199	42486	47844	31611	9954.36	8685.03	7140.05	8142.56	8607.91	8409.61	11290.1	9462.76	11245.8	8157.12	7434.15	6190.73
ssc-miR-222	24	AGCTACATCTGGCTACTGGGTCTC	655164	98571	77028	89420	52334	40756	40075	20739	64343	61482	32543	43534	34339	11688.5	9666.79	12357.7	6640.58	5960.92	7425.04	6847.13	9704.53	8021.14	6248.11	6764.45	6724.98
ssc-miR-152	21	TCAGTGCATGACAGAACTTGG	639275	76634	87044	72578	69208	64170	35351	22263	34574	50645	40179	50656	35973	9087.19	10923.8	10030.2	8781.7	9385.42	6549.78	7350.29	5214.62	6607.31	7714.18	7871.09	7044.98
ssc-miR-29a-3p	23	CTAGCACCATCTGAAATCGGTTA	540142	72706	73487	56484	46500	42575	27065	24571	44678	50614	34897	40313	26252	8621.41	9222.41	7806.03	5900.31	6226.96	5014.57	8112.29	6738.56	6603.27	6700.06	6263.96	5141.21
ssc-miR-365-3p	22	TAATGCCCCTAAAAATCCTTAT	463566	49097	44612	38323	44811	37409	36126	19040	44448	59576	28517	33478	28129	5821.88	5598.68	5296.2	5686	5471.39	6693.38	6286.19	6703.87	7772.48	5475.13	5201.92	5508.81
ssc-miR-146a-5p	22	TGAGAACTGAATTCCATGGGTT	458184	62346	62778	52199	56942	49334	39732	12465	25592	26119	24753	25991	19933	7392.93	7878.46	7213.85	7225.28	7215.53	7361.49	4115.41	3859.91	3407.57	4752.46	4038.56	3903.7
ssc-miR-148a-3p	22	TCAGTGCACTACAGAACTTTGT	429331	46701	50209	43429	47564	41213	27361	13817	27821	34186	29698	37574	29758	5537.76	6301.09	6001.84	6035.32	6027.76	5069.41	4561.78	4196.1	4460.02	5701.88	5838.37	5827.83
ssc-miR-30e-5p	24	TGTAAACATCCTTGACTGGAAGCT	416639	41850	49228	54163	38442	26549	21713	13210	38978	27400	26549	38689	39868	4962.54	6177.97	7485.27	4877.85	3883.02	4022.95	4361.38	5878.86	3574.69	5097.28	6011.62	7807.78
ssc-miR-145-5p	24	GTCCAGTTTTCCCAGGAATCCCTT	376061	17994	7971	14401	60607	44430	62271	8605	40517	24068	22566	36659	35972	2133.71	1000.34	1990.2	7690.33	6498.27	11537.5	2841	6110.98	3139.99	4332.57	5696.19	7044.79
ssc-miR-23b	22	ATCACATTGCCAGGGATTACCA	349094	32432	26882	24368	30631	28527	22438	15701	37697	37854	29452	37066	26046	3845.76	3373.61	3367.63	3886.72	4172.32	4157.28	5183.8	5685.65	4938.56	5654.65	5759.43	5100.87
ssc-miR-30d	24	TGTAAACATCCCCGACTGGAAGCT	319160	38875	34750	39364	31203	24969	21010	10485	28343	19459	18918	28882	22902	4609.76	4361.03	5440.06	3959.3	3651.93	3892.7	3461.7	4274.83	2538.69	3632.17	4487.78	4485.15
ssc-miR-99a-5p	22	AACCCGTAGATCCGATCTTGTG	289297	47415	45941	33731	37347	34301	21012	6905	13382	17506	10633	11211	9913	5622.43	5765.46	4661.59	4738.9	5016.82	3893.07	2279.73	2018.34	2283.89	2041.49	1742	1941.37
ssc-miR-92a	22	TATTGCACTTGTCCCGGCCTGT	275290	32633	32507	29803	26847	24618	19989	10338	21438	19897	21679	22425	13116	3869.59	4079.54	4118.74	3406.57	3600.6	3703.53	3413.16	3233.39	2595.83	4162.27	3484.47	2568.65
ssc-miR-1271-5p	21	CTTGGCACCTAGTAAGCACTC	271953	31734	31554	25768	25327	24929	16553	11021	23786	17546	22025	23283	18427	3762.99	3959.94	3561.11	3213.7	3646.08	3066.92	3638.66	3587.52	2289.11	4228.7	3617.79	3608.76
ssc-miR-181b	24	AACATTCATTGCTGTCGGTGGGTT	260478	25093	21240	24013	18902	15151	15969	13621	38599	41374	13016	18960	14540	2975.51	2665.56	3318.57	2398.45	2215.97	2958.71	4497.07	5821.69	5397.79	2499.01	2946.06	2847.53
ssc-let-7e	22	TGAGGTAGGAGGTTGTATAGTT	256771	29673	28869	24547	23138	21409	16088	9438	19657	38122	16865	18233	10732	3518.6	3622.98	3392.37	2935.94	3131.25	2980.76	3116.02	2964.77	4973.52	3238	2833.1	2101.76
ssc-let-7g	22	TGAGGTAGTAGTTTGTACAGTT	256600	17859	15906	15109	42245	33367	39934	6935	17958	32942	11597	13498	9250	2117.7	1996.16	2088.05	5360.4	4880.21	7398.92	2289.64	2708.52	4297.72	2226.57	2097.36	1811.53
ssc-miR-423-3p	23	AGCTCGGTCTGAGGCCCCTCAGT	255110	33184	29111	30276	25415	21703	17715	8507	20073	15764	17165	21064	15133	3934.93	3653.35	4184.11	3224.87	3174.25	3282.21	2808.65	3027.51	2056.62	3295.6	3272.99	2963.66
ssc-miR-16	22	TAGCAGCACGTAAATATTGGCG	244927	25819	23056	20000	27286	24450	20187	8356	18798	25127	15753	20840	15255	3061.59	2893.46	2763.98	3462.28	3576.03	3740.22	2758.79	2835.21	3278.15	3024.5	3238.18	2987.55
ssc-miR-28-3p	22	CACTAGATTGTGAGCTCCTGGA	210764	18525	17083	14664	23478	20787	14667	8290	18484	25851	12547	19272	17116	2196.68	2143.87	2026.55	2979.09	3040.28	2717.48	2737	2787.85	3372.61	2408.97	2994.54	3352.01
ssc-miR-361-5p	22	TTATCAGAATCTCCAGGGGTAC	206423	19748	19239	17931	18128	16793	9924	8814	17895	17531	17467	24593	18360	2341.7	2414.44	2478.05	2300.23	2456.12	1838.7	2910	2699.01	2287.15	3353.58	3821.34	3595.64
ssc-miR-145-3p	22	GGATTCCTGGAAATACTGTTCT	188596	11678	11843	9909	20201	18770	11717	6808	12451	18361	22020	26231	18607	1384.77	1486.26	1369.41	2563.27	2745.28	2170.91	2247.71	1877.92	2395.44	4227.74	4075.86	3644.01
ssc-miR-221-3p	22	AGCTACATTGTCTGCTGGGTTT	184962	12755	8976	10848	23252	19826	24571	6013	17584	25978	10636	14672	9851	1512.48	1126.46	1499.18	2950.41	2899.72	4552.48	1985.23	2652.11	3389.18	2042.06	2279.78	1929.23
ssc-let-7d-5p	22	AGAGGTAGTAGGTTGCATAGTT	176985	18283	17862	16412	22382	19512	18055	5578	12944	17279	10864	11530	6284	2167.98	2241.63	2268.12	2840.02	2853.8	3345.21	1841.62	1952.28	2254.28	2085.84	1791.57	1230.66
ssc-miR-423-5p	23	TGAGGGGCAGAGAGCGAGACTTT	175951	22994	24950	25095	15294	11957	9207	6087	14831	15303	10215	11075	8943	2726.61	3131.15	3468.1	1940.63	1748.82	1705.86	2009.67	2236.89	1996.48	1961.23	1720.87	1751.4
ssc-miR-30a-5p	22	TGTAAACATCCTCGACTGGAAG	152441	15897	16260	18902	17430	12847	10876	4179	11315	7914	9440	14682	12699	1885.05	2040.58	2612.24	2211.67	1878.99	2015.09	1379.73	1706.59	1032.49	1812.44	2281.34	2486.98
ssc-miR-127	22	TCGGATCCGTCTGAGCTTGGCT	137940	17095	17790	13052	19502	18322	9497	2632	6266	6474	7662	10362	9286	2027.11	2232.59	1803.77	2474.58	2679.75	1759.59	868.973	945.069	844.619	1471.07	1610.08	1818.58
ssc-miR-186-5p	23	CAAAGAATTCTCCTTTTGGGCTT	136627	16318	16005	16451	16320	13641	10488	3626	8772	9440	6717	10251	8598	1934.97	2008.58	2273.51	2070.82	1995.12	1943.2	1197.15	1323.04	1231.57	1289.63	1592.83	1683.84
ssc-miR-103	23	AGCAGCATTGTACAGGGCTATGA	131995	13615	12142	12946	17276	14151	14036	3592	8609	10512	7247	10245	7624	1614.45	1523.79	1789.12	2192.12	2069.71	2600.57	1185.92	1298.45	1371.43	1391.39	1591.9	1493.09
ssc-miR-374a-5p	22	TTATAATACAACCTGATAAGTG	125543	14597	20923	14522	11329	9105	4998	4701	8237	15169	7120	8316	6526	1730.9	2625.78	2006.92	1437.52	1331.69	926.023	1552.07	1242.35	1979	1367.01	1292.17	1278.06
ssc-miR-92b-3p	22	TATTGCACTCGTCCCGGCCTCC	108191	17178	19224	15554	8619	8178	4267	3031	6104	5293	7325	7501	5917	2036.95	2412.56	2149.55	1093.65	1196.1	790.584	1000.71	920.636	690.542	1406.37	1165.53	1158.79
ssc-miR-148b-3p	22	TCAGTGCATCACAGAACTTTGT	104496	9440	9186	9552	14724	11440	11569	2720	6313	8338	6701	8137	6376	1119.39	1152.82	1320.08	1868.31	1673.2	2143.49	898.027	952.158	1087.8	1286.56	1264.35	1248.68
ssc-miR-185	22	TGGAGAGAAAGGCAGTTCCTGA	103315	10876	11341	10939	11284	9896	8288	3305	7119	9779	5991	8041	6456	1289.67	1423.26	1511.76	1431.81	1447.38	1535.59	1091.17	1073.72	1275.8	1150.24	1249.44	1264.35
ssc-miR-15b	22	TAGCAGCACATCATGGTTTACA	91502	10983	8899	8416	8412	7781	5535	3490	7884	7506	6949	9396	6251	1302.35	1116.8	1163.08	1067.39	1138.04	1025.52	1152.25	1189.1	979.258	1334.18	1459.98	1224.2
ssc-miR-6529	21	GAGAGATCAGAGGCGCAGAGT	89020	18058	17619	11990	7321	7087	3553	2416	2846	8262	3855	3538	2475	2141.3	2211.13	1657.01	928.95	1036.54	658.295	797.66	429.248	1077.89	740.142	549.746	484.706
ssc-miR-21-3p	21	CAACAGCAGTCGATGGGCTGT	83891	11700	21552	14250	6311	5528	2373	2908	3797	4033	4238	4025	3176	1387.38	2704.71	1969.33	800.793	808.518	439.666	960.097	572.683	526.159	813.676	625.417	621.99
ssc-miR-744	22	TGCGGGGCTAGGGCTAACAGCA	82624	11930	12583	11017	8975	7778	5614	2445	4617	5496	4011	4819	3339	1414.65	1579.13	1522.54	1138.82	1137.6	1040.15	807.234	696.359	717.026	770.093	748.791	653.913
ssc-miR-151-3p	22	CTAGACTGAAGCTCCTTGAGGA	71735	9086	8276	6868	8626	7832	3680	2812	2617	5827	5226	6210	4675	1077.41	1038.61	949.15	1094.54	1145.5	681.825	928.402	394.709	760.21	1003.37	964.929	915.556
ssc-miR-30c-5p	23	TGTAAACATCCTACACTCTCAGC	71192	6528	4570	5761	9033	6725	7463	1892	6242	5225	4959	7362	5432	774.085	573.522	796.164	1146.18	983.59	1382.73	624.657	941.45	681.671	952.105	1143.93	1063.81
ssc-miR-221-5p	26	ACCTGGCATACAATGTAGATTTCTGT	69925	6702	5042	7526	6351	4391	4171	1931	7086	7565	3888	7928	7344	794.717	632.756	1040.09	805.869	642.222	772.797	637.533	1068.75	986.955	746.478	1231.88	1438.26
ssc-miR-28-5p	22	AAGGAGCTCACAGTCTATTGAG	65496	5763	5549	4422	5962	6116	5504	2319	4931	11964	4581	5162	3223	683.371	696.384	611.116	756.509	894.518	1019.77	765.634	743.718	1560.86	879.531	802.088	631.195
ssc-miR-363	23	AATTGCACGGTATCCATCTGTAA	64730	7108	7065	5877	7376	6534	4518	2166	4440	4147	5015	5883	4601	842.861	886.637	812.195	935.929	955.654	837.089	715.12	669.663	541.031	962.857	914.119	901.064
ssc-miR-296-3p	21	AGGGTTGGGCGGAGGCTTTCC	63441	7957	8498	6677	7677	7050	5120	1829	3454	4338	3891	4045	2905	943.534	1066.47	922.754	974.123	1031.12	948.626	603.857	520.95	565.95	747.054	628.525	568.918
ssc-miR-143-5p	21	GGTGCAGTGCTGCATCTCTGG	62735	6283	7991	5672	6640	5825	3403	2551	4110	5126	5221	5680	4233	745.033	1002.85	783.864	842.539	851.957	630.503	842.231	619.891	668.755	1002.41	882.576	828.994
ssc-miR-128	21	TCACAGTGAACCGGTCTCTTT	57979	9666	8554	6025	5616	5361	3308	1941	3037	4879	3880	3539	2173	1146.19	1073.5	832.649	712.606	784.093	612.902	640.835	458.056	636.53	744.942	549.901	425.562
ssc-miR-1343	22	CTCCTGGGGCCCGCACTCTCGC	50807	6472	7215	6045	4549	4155	2703	1888	3872	2822	4178	4016	2892	767.444	905.462	835.413	577.216	607.705	500.808	623.337	583.994	368.167	802.157	624.019	566.372
ssc-miR-1	21	TGGAATGTAAAGAAGTATGTA	47529	5859	5687	5604	2440	2176	1679	2462	5438	8749	2157	3022	2256	694.755	713.702	774.467	309.608	318.259	311.083	812.847	820.186	1141.42	414.134	469.568	441.817
ssc-miR-98	22	TGAGGTAGTAAGTTGTATTGTT	44031	4574	3924	3394	5423	4710	5295	1188	2847	5576	2605	2812	1683	542.381	492.451	469.047	688.116	688.879	981.05	392.227	429.399	727.463	500.148	436.937	329.6
ssc-miR-183	23	TATGGCACTGGTAGAATTCACTG	40445	6306	6161	5929	4079	3355	2998	1111	2857	2096	1792	2058	1703	747.76	773.188	819.381	517.578	490.698	555.465	366.805	430.907	273.451	344.056	319.779	333.517
ssc-miR-30b-5p	22	TGTAAACATCCTACACTCAGCT	37502	4450	4645	3685	3432	2809	2197	1704	3518	3896	2255	2950	1961	527.677	582.934	509.263	435.481	410.841	407.057	562.588	530.602	508.285	432.95	458.38	384.044
ssc-miR-381-3p	22	TATACAAGGACAAGCTCTCTGT	37433	4894	5896	4830	3318	3159	1883	1115	2001	3063	2470	2632	2172	580.326	739.931	667.501	421.016	462.031	348.88	368.125	301.801	399.609	474.229	408.969	425.366
ssc-miR-320	23	AAAAGCTGGGTTGAGAGGGCGAA	37188	3861	3415	2638	4602	4016	4456	1251	3211	4064	1948	2136	1590	457.834	428.573	364.569	583.941	587.375	825.601	413.026	484.299	530.203	374.007	331.898	311.387
ssc-miR-450b-5p	22	TTTTGCAATATGTTCCTGAATA	36176	4002	3563	3003	3016	2591	1759	1640	3080	4804	2762	3465	2491	474.554	447.146	415.011	382.696	378.956	325.905	541.458	464.541	626.746	530.291	538.403	487.84
ssc-miR-1307	22	ACTCGGCGTGGCGTCGGTCGTG	34793	4531	4621	4549	3931	3580	2782	1003	1937	2031	1696	2345	1787	537.282	579.922	628.667	498.798	523.606	515.445	331.148	292.148	264.971	325.624	364.373	349.968
ssc-miR-199b-5p	22	CCCAGTGTTTAGACTATCTGTT	34267	3526	3179	3479	2685	2262	1889	1295	3216	4302	2505	3105	2824	418.11	398.955	480.794	340.695	330.837	349.991	427.553	485.053	561.253	480.948	482.465	553.055
ssc-miR-378	22	ACTGGACTTGGAGTCAGAAGGC	34247	5116	5542	5035	4692	3944	2909	587	923	1353	1127	1694	1325	606.651	695.505	695.832	595.361	576.844	538.976	193.802	139.212	176.517	216.379	263.219	259.489
ssc-miR-182	24	TTTGGCAATGGTAGAACTCACACT	34153	5193	3941	4520	3689	2660	2750	914	3038	2454	1308	1899	1787	615.781	494.584	624.659	468.091	389.048	509.516	301.764	458.206	320.157	251.13	295.073	349.968
ssc-miR-130b-5p	22	ACTCTTTCCCTGTTGCACTACT	33432	5115	5163	3892	3609	3550	2118	744	1546	1551	2127	2331	1686	606.532	647.942	537.87	457.94	519.218	392.42	245.637	233.175	202.349	408.374	362.198	330.188
ssc-miR-26b-5p	22	TTCAAGTAATTCAGGATAGGTT	33027	3218	2475	2170	3829	3293	3403	1160	2918	4694	1876	2300	1691	381.588	310.605	299.892	485.856	481.63	630.503	382.982	440.107	612.395	360.183	357.381	331.167
ssc-miR-214-3p	21	ACAGCAGGCACAGACAGGCAG	32746	2873	2713	2201	4026	3937	2726	1192	2331	2923	2622	3105	2097	340.678	340.474	304.176	510.853	575.821	505.07	393.547	351.573	381.344	503.412	482.465	410.678
ssc-miR-500-3p	21	ATGCACCTGGGCAAGGATTCT	32742	3851	3605	3320	3504	3079	2315	1078	2608	2122	2213	2871	2176	456.648	452.417	458.82	444.617	450.33	428.92	355.909	393.352	276.843	424.886	446.105	426.15
ssc-let-7c	22	TGAGGTAGTAGGTTGTATGGTT	32656	4043	3892	3169	4527	4071	3525	834	1714	3430	1277	1368	806	479.415	488.435	437.952	574.424	595.419	653.107	275.351	258.514	447.489	245.178	212.564	157.848
ssc-miR-155-5p	22	TTAATGCTAATTGTGATAGGGG	32160	3132	2324	2669	3123	2460	3624	1015	3300	5438	1528	2061	1486	371.39	291.655	368.853	396.273	359.796	671.45	335.11	497.723	709.459	293.369	320.245	291.019
ssc-miR-425-5p	23	AATGACACGATCACTCCCGTTGA	31772	3633	2665	3678	4036	2954	1719	769	1249	2525	2194	3472	2878	430.798	334.45	508.296	512.122	432.048	318.494	253.891	188.38	329.42	421.238	539.49	563.63
ssc-miR-370	22	GCCTGCTGGGGTGGAACCTGGT	31224	4022	3922	3240	4028	3575	2319	666	1548	1900	1933	2219	1852	476.925	492.2	447.764	511.107	522.875	429.661	219.885	233.477	247.88	371.127	344.795	362.697
ssc-miR-2320-5p	22	TGGCACAGGGTCCAGCTGTCGG	30239	3336	3565	4427	3263	3179	2317	832	1766	1490	1760	2411	1893	395.58	447.397	611.807	414.037	464.956	429.291	274.691	266.357	194.39	337.912	374.629	370.727
ssc-miR-101	21	TACAGTACTGTGATAACTGAA	29843	3781	4956	3508	2702	2170	1315	1262	2174	2950	1636	1877	1512	448.348	621.964	484.802	342.853	317.381	243.641	416.658	327.894	384.867	314.104	291.654	296.111
ssc-miR-574-3p	22	CACGCTCATGCACACACCCACA	28519	3882	3324	2670	2815	2642	2154	1182	2317	1537	2199	2309	1488	460.324	417.152	368.991	357.191	386.416	399.09	390.246	349.462	200.522	422.198	358.78	291.411
ssc-miR-7134-5p	21	ATGTCCGCGGGTTCCCTATCC	28489	3932	4029	2989	2617	2511	1487	1252	1884	2215	2091	2028	1454	466.253	505.628	413.077	332.067	367.256	275.509	413.357	284.154	288.976	401.462	315.117	284.753
ssc-miR-140-3p	23	TACCACAGGGTAGAACCACGGAC	27991	2258	2320	1963	2703	2417	2046	1281	2862	3434	2372	2456	1879	267.752	291.153	271.284	342.979	353.507	379.08	422.931	431.661	448.011	455.413	381.621	367.985
ssc-miR-339-5p	22	TCCCTGTCCTCCAGGAGCTCAC	25561	2084	2214	1585	3721	3179	2525	738	1724	1561	2057	2564	1609	247.119	277.851	219.045	472.152	464.956	467.829	243.656	260.022	203.653	394.935	398.402	315.108
ssc-miR-342	25	TCTCACACAGAAATCGCACCCGTCA	25388	3711	2804	3124	3106	2404	2823	498	1667	1033	1179	1658	1381	440.047	351.894	431.733	394.115	351.606	523.042	164.418	251.425	134.769	226.363	257.625	270.456
ssc-miR-505	22	TCAACACTTGCTGGTTTCCTCT	25128	2756	2235	2418	2651	1925	2263	732	2237	2191	1855	2354	1511	326.804	280.486	334.165	336.381	281.548	419.286	241.675	337.396	285.845	356.151	365.772	295.916
ssc-miR-769-5p	21	TGAGACCTCTGGGTTCTGAGC	24621	3243	4457	3760	2815	2533	1442	628	466	1300	1204	1531	1242	384.552	559.341	519.628	357.191	370.473	267.172	207.339	70.2845	169.602	231.162	237.892	243.234
ssc-miR-7857-3p	22	ATTGTTCTCCAACCTGGCTCTT	24207	4244	3934	3195	3002	2819	2296	485	790	1108	904	952	478	503.25	493.706	441.546	380.919	412.303	425.4	160.126	119.152	144.553	173.564	147.925	93.6119
ssc-miR-24-1-5p	24	GTGCCTACTGAGCTGAAACACAGT	22432	2673	2130	1825	3026	2317	316	594	2186	1406	1624	2128	2207	316.962	267.309	252.213	383.964	338.881	58.548	196.113	329.704	183.431	311.8	330.655	432.221
ssc-miR-133a-3p	21	TTGGTCCCCTTCAACCAGCTG	22143	2911	2924	2211	1252	1101	825	1325	3090	3372	1051	1203	878	345.184	366.954	305.558	158.864	161.031	152.855	437.458	466.049	439.922	201.787	186.926	171.948
ssc-let-7d-3p	22	CTATACGACCTGCTGCCTTTCT	22062	2789	2921	2637	2475	2165	1833	651	1296	1395	1299	1604	997	330.717	366.577	364.431	314.049	316.65	339.616	214.932	195.469	181.996	249.402	249.235	195.253
ssc-miR-7134-3p	21	ATGCGGAACCTGCGGATACGG	20395	2542	2469	1956	2228	1935	1475	853	1730	1225	1400	1537	1045	301.428	309.852	270.317	282.707	283.011	273.286	281.624	260.927	159.817	268.793	238.824	204.654
ssc-miR-450c-5p	22	TTTTGCGATGTGTTCCTAATAC	19862	2159	2167	1723	1760	1498	1084	799	1493	2415	1440	1903	1421	256.012	271.952	238.117	223.324	219.095	200.842	263.796	225.182	315.069	276.473	295.694	278.29
ssc-miR-20a-5p	22	TAAAGTGCTTATAGTGCAGGTA	18841	1635	1571	1693	2563	1885	2329	473	1435	2164	890	1204	999	193.877	197.156	233.971	325.215	275.698	431.514	156.164	216.434	282.323	170.876	187.081	195.645
ssc-miR-210	22	CTGTGCGTGTGACAGCGGCTGA	18554	2938	3283	2666	748	669	603	977	2067	2815	626	714	448	348.385	412.007	368.438	94.9126	97.8471	111.723	322.563	311.755	367.254	120.189	110.944	87.7367
ssc-miR-7-5p	24	TGGAAGACTAGTGATTTTGTTGTT	17295	1415	1151	1361	2408	1752	2536	238	822	1203	1124	1810	1475	167.79	144.447	188.089	305.547	256.245	469.867	78.5774	123.978	156.947	215.803	281.243	288.865
ssc-miR-193a-5p	22	TGGGTCTTTGCGGGCGAGATGA	17109	1837	1689	1569	1599	1432	1349	845	1627	2567	939	1001	655	217.83	211.965	216.834	202.895	209.442	249.941	278.983	245.392	334.899	180.284	155.538	128.276
ssc-miR-129a-5p	21	CTTTTTGCGGTCTGGGCTTGC	17096	1408	1182	1059	2189	2102	2059	538	1269	1752	1262	1416	860	166.959	148.338	146.353	277.759	307.436	381.489	177.625	191.397	228.572	242.298	220.023	168.423
ssc-miR-129b	21	CTTTTTGCGGTCTGGGCTTGC	17096	1408	1182	1059	2189	2102	2059	538	1269	1752	1262	1416	860	166.959	148.338	146.353	277.759	307.436	381.489	177.625	191.397	228.572	242.298	220.023	168.423
ssc-miR-34a	22	TGGCAGTGTCTTAGCTGGTTGT	16277	1400	1817	1483	2911	2282	2510	318	685	1274	507	599	491	166.011	228.028	204.949	369.372	333.762	465.049	104.99	103.315	166.21	97.3417	93.0745	96.1579
ssc-miR-96-5p	23	TTTGGCACTAGCACATTTTTGCT	15377	2164	1995	2370	1804	1339	1065	313	1072	1090	518	846	801	256.605	250.367	327.531	228.907	195.84	197.322	103.339	161.684	142.205	99.4536	131.454	156.869
ssc-miR-486	22	TCCTGTACTGAGCTGCCCCGAG	15241	3792	4656	960	487	514	404	657	1468	1000	445	489	369	449.652	584.315	132.671	61.7947	75.177	74.8526	216.913	221.411	130.463	85.4379	75.9824	72.2653
ssc-miR-374b-5p	22	ATATAATACAACCTGCTAAGTG	14716	1887	1432	1244	1668	1373	1054	569	1311	1482	882	1082	732	223.759	179.712	171.919	211.65	200.813	195.284	187.859	197.732	193.347	169.34	168.125	143.356
ssc-miR-331-3p	21	GCCCCTGGGCCTATCCTAGAA	14615	1863	1920	1440	2112	1750	1286	359	663	735	843	964	680	220.913	240.954	199.006	267.988	255.953	238.268	118.526	99.997	95.8905	161.852	149.789	133.172
ssc-miR-340	22	TTATAAAGCAATGAGACTGATT	14332	1872	2422	1830	1629	1366	849	444	749	890	403	1055	823	221.98	303.954	252.904	206.701	199.789	157.302	146.59	112.968	116.112	77.3741	163.929	161.177
ssc-miR-17-5p	23	CAAAGTGCTTACAGTGCAGGTAG	14319	1406	1286	1185	1831	1409	1427	424	1076	1200	841	1227	1007	166.722	161.389	163.766	232.333	206.078	264.393	139.987	162.288	156.556	161.468	190.655	197.212
ssc-miR-30e-3p	22	CTTTCAGTCGGATGTTTACAGC	13523	1377	1418	1085	1387	1159	1029	495	1245	1182	999	1285	862	163.284	177.955	149.946	175.994	169.514	190.652	163.428	187.777	154.208	191.803	199.667	168.815
ssc-let-7i-5p	19	TGAGGTAGTAGTTTGTGCT	13508	1535	1213	1031	1610	1387	1322	552	972	2071	771	669	375	182.019	152.228	142.483	204.29	202.861	244.938	182.247	146.602	270.19	148.028	103.951	73.4403
ssc-miR-455-3p	21	GCAGTCCATGGGCATATACAC	13488	1351	1193	1082	1132	1160	745	628	1413	1505	1184	1250	845	160.2	149.718	149.531	143.638	169.66	138.033	207.339	213.116	196.347	227.322	194.229	165.486
ssc-miR-15a	21	TAGCAGCACATAATGGTTTGT	13416	1286	1657	1479	1442	1208	784	414	850	1497	869	1045	885	152.493	207.949	204.396	182.973	176.68	145.258	136.685	128.201	195.304	166.844	162.375	173.319
ssc-miR-532-5p	22	CATGCCTTGAGTGTAGGACCGT	13405	1508	1412	1170	1744	1243	1095	465	1041	1425	783	857	662	178.817	177.202	161.693	221.293	181.8	202.88	153.523	157.009	185.91	150.332	133.163	129.647
ssc-miR-212	23	ACCTTGGCTCTAGACTGCTTACT	13299	1134	1054	1063	765	672	616	671	1911	1382	1248	1490	1293	134.469	132.274	146.905	97.0697	98.2858	114.132	221.535	288.227	180.3	239.61	231.521	253.222
ssc-miR-107	23	AGCAGCATTGTACAGGGCTATCA	13233	1749	1621	1345	1634	1383	1019	511	780	1050	683	897	561	207.395	203.431	185.878	207.336	202.276	188.799	168.71	117.644	136.987	131.133	139.379	109.867
ssc-miR-149	23	TCTGGCTCCGTGTCTTCACTCCC	12893	1670	1676	1214	1396	1342	1183	398	943	651	873	932	615	198.027	210.333	167.774	177.136	196.279	219.185	131.403	142.228	84.9316	167.612	144.817	120.442
ssc-miR-374a-3p	22	CTTATCAGGTTGTATTGTAATT	12661	1246	1589	1197	1185	975	632	395	982	1713	772	1085	890	147.75	199.415	165.424	150.363	142.602	117.096	130.412	148.11	223.484	148.22	168.591	174.298
ssc-miR-615	21	TCCGAGCCTGGGTCTCCCTCT	12567	2685	2372	1742	1513	1382	664	278	344	395	499	371	322	318.385	297.679	240.743	191.982	202.13	123.025	91.7837	51.8838	51.533	95.8057	57.6472	63.0608
ssc-miR-450a	22	TTTTGCGATGTGTTCCTAATAT	12215	1162	1274	927	1103	865	729	588	967	1978	845	1062	715	137.789	159.883	128.11	139.958	126.514	135.068	194.132	145.848	258.056	162.236	165.017	140.026
ssc-miR-874	23	CTGCCCTGGCCCGAGGGACCGAC	12078	1536	1634	1448	1223	1045	718	389	794	463	842	1090	896	182.137	205.062	200.112	155.185	152.84	133.03	128.431	119.755	60.4045	161.66	169.368	175.473
ssc-miR-362	25	AATCCTTGGAACCTAGGTGTGAGTG	12043	1175	1019	1410	1426	855	769	316	671	1308	664	1238	1192	139.331	127.882	194.861	180.943	125.051	142.479	104.33	101.204	170.646	127.485	192.364	233.442
ssc-miR-421-3p	23	ATCAACAGACATTAATTGGGCGC	10415	1544	1386	1241	996	946	819	267	634	805	566	715	496	183.086	173.939	171.505	126.381	138.361	151.743	88.1519	95.6231	105.023	108.669	111.099	97.1371
ssc-miR-130a	22	CAGTGCAATGTTAAAAGGGCAT	10082	1134	1435	1122	1093	967	565	329	703	838	568	750	578	134.469	180.088	155.059	138.689	141.432	104.682	108.622	106.03	109.328	109.053	116.537	113.196
ssc-miR-29b	23	TAGCACCATTTGAAATCAGTGTT	10031	1390	1637	1251	751	626	517	410	921	1138	410	569	411	164.825	205.439	172.887	95.2932	91.5579	95.789	135.364	138.91	148.467	78.7181	88.413	80.4906
ssc-miR-129a-3p	22	AAGCCCTTACCCCAAAAAGCAT	9735	785	497	494	1466	1298	1549	265	751	634	632	747	617	93.0846	62.3721	68.2703	186.018	189.844	286.997	87.4916	113.27	82.7137	121.341	116.071	120.834
ssc-miR-10386	21	GTCGTCCTCTCCCTCCCTCCT	9727	1859	1878	1611	367	376	345	277	381	328	785	859	661	220.439	235.684	222.638	46.5681	54.9933	63.9211	91.4535	57.4643	42.792	150.716	133.474	129.451
ssc-miR-181d-5p	24	AACATTCATTGTTGTCGGTGGGTT	9066	957	930	910	1120	1000	1002	164	568	842	424	653	496	113.48	116.712	125.761	142.115	146.259	185.649	54.1458	85.6686	109.85	81.406	101.465	97.1371
ssc-miR-34c	23	AGGCAGTGTAGTTAGCTGATTGC	8973	985	972	904	732	636	571	278	871	1125	523	690	686	116.8	121.983	124.932	92.8823	93.0205	105.794	91.7837	131.369	146.771	100.414	107.214	134.347
ssc-miR-126-5p	21	CATTATTACTTTTGGTACGCG	7869	1253	1440	1137	811	760	341	188	282	504	405	465	283	148.58	180.716	157.132	102.906	111.157	63.18	62.0695	42.5327	65.7535	77.7581	72.2532	55.423
ssc-miR-126-3p	22	TCGTACCGTGAGTAATAATGCG	7861	1265	1195	912	799	807	448	220	477	516	353	529	340	150.003	149.969	126.037	101.384	118.031	83.0048	72.6346	71.9435	67.3191	67.7744	82.1977	66.5859
ssc-miR-758	21	TTTGTGACCTGGTCCACTAAC	7811	1087	1264	791	939	845	454	211	303	500	441	599	377	128.895	158.628	109.315	119.148	123.589	84.1165	69.6632	45.7	65.2316	84.67	93.0745	73.832
ssc-miR-148a-5p	22	AAAGTTCTGAGACACTCCGACT	7764	744	741	615	1167	874	686	207	395	321	681	694	639	88.2229	92.9934	84.9923	148.079	127.83	127.101	68.3425	59.5759	41.8787	130.749	107.836	125.142
ssc-miR-574-5p	23	TGAGTGTGTGTGTGTGAGTGTGT	7686	1163	944	956	799	598	656	209	563	811	384	329	274	137.907	118.469	132.118	101.384	87.4627	121.543	69.0028	84.9145	105.806	73.7262	51.1211	53.6604
ssc-miR-1296-5p	22	TTAGGGCCCTGGCTCCATCTCC	7477	1064	1269	1005	908	769	488	141	254	392	396	424	367	126.168	159.256	138.89	115.215	112.473	90.416	46.5522	38.3096	51.1416	76.0302	65.8825	71.8736
ssc-miR-7142-3p	22	TTTGTTGGCTCCTCTGAAGTGA	7159	600	581	521	626	636	485	296	628	809	678	703	596	71.1475	72.9138	72.0016	79.4322	93.0205	89.8601	97.7265	94.7181	105.545	130.173	109.234	116.721
ssc-miR-424-5p	22	CAGCAGCAATTCATGTTTTGAA	7081	1057	1052	1049	518	460	396	195	475	694	374	448	363	125.338	132.023	144.971	65.7282	67.279	73.3703	64.3806	71.6419	90.5415	71.8063	69.6117	71.0902
ssc-miR-19b	23	TGTGCAAATCCATGCAAAACTGA	6861	911	834	1057	719	470	442	204	638	485	276	439	386	108.026	104.665	146.076	91.2328	68.7416	81.8931	67.3521	96.2264	63.2747	52.9907	68.2132	75.5946
ssc-miR-411	20	ATGTAACACGGTCCACTAAC	6602	768	859	646	661	612	379	249	432	417	591	567	421	91.0688	107.802	89.2765	83.8733	89.5103	70.2206	82.2091	65.1564	54.4032	113.469	88.1022	82.449
ssc-miR-27b-5p	23	AGAGCTTAGCTGATTGGTGAACA	6571	740	663	608	457	442	373	290	699	885	492	516	406	87.7486	83.2046	84.0249	57.988	64.6463	69.1089	95.7456	105.427	115.46	94.4617	80.1777	79.5114
ssc-miR-628-3p	23	TCTAGTAAGAGTGGCAGTCGAAG	6447	1121	1048	806	712	565	358	202	310	288	371	386	280	132.927	131.521	111.388	90.3446	82.6362	66.3297	66.6917	46.7558	37.5734	71.2303	59.9779	54.8354
ssc-miR-181c	22	AACATTCAACCTGTCGGTGAGT	6044	932	1256	1017	661	520	258	193	138	364	221	288	196	110.516	157.624	140.548	83.8733	76.0545	47.8019	63.7203	20.8139	47.4886	42.431	44.7503	38.3848
ssc-miR-425-3p	22	ATCGGGAATGTCGTGTCCGCCC	6039	754	662	586	640	636	453	200	422	363	403	518	402	89.4087	83.0791	80.9846	81.2086	93.0205	83.9312	66.0314	63.6482	47.3582	77.3741	80.4885	78.728
ssc-miR-1306-5p	22	CCACCTCCCCTGCAAACGTCCA	6021	917	917	853	571	592	363	231	342	236	340	388	271	108.737	115.081	117.884	72.4533	86.5852	67.2561	76.2663	51.5822	30.7893	65.2784	60.2887	53.0729
ssc-miR-141	21	TAACACTGTCTGGTAAAGATG	5957	1144	1817	1287	718	642	342	0	1	2	3	1	0	135.655	228.028	177.862	91.1059	93.8981	63.3653	0.01	0.1508	0.2609	0.576	0.1554	0.01
ssc-miR-660	22	TACCCATTGCATATCGGAGTTG	5956	617	766	605	650	575	543	202	349	576	342	420	311	73.1633	96.1308	83.6104	82.4775	84.0988	100.606	66.6917	52.6379	75.1469	65.6624	65.2609	60.9065
ssc-miR-132	22	TAACAGTCTACAGCCATGGTCG	5954	342	254	278	283	270	221	382	1108	1059	636	724	397	40.5541	31.8763	38.4193	35.9094	39.4898	40.9466	126.12	167.114	138.161	122.109	112.497	77.7488
ssc-miR-1842	20	TTGGCTCTGCGAGGTCGGCT	5851	1193	941	840	578	541	322	201	266	279	245	256	189	141.465	118.093	116.087	73.3415	79.126	59.6597	66.3616	40.1195	36.3993	47.0389	39.7781	37.0139
ssc-miR-9	22	TCTTTGGTTATCTAGCTGTATG	5817	464	476	381	716	598	623	171	419	602	434	552	381	55.0207	59.7366	52.6538	90.8521	87.4627	115.429	56.4569	63.1957	78.5389	83.326	85.7715	74.6154
ssc-miR-9-1	23	TCTTTGGTTATCTAGCTGTATGA	5817	464	476	381	716	598	623	171	419	602	434	552	381	55.0207	59.7366	52.6538	90.8521	87.4627	115.429	56.4569	63.1957	78.5389	83.326	85.7715	74.6154
ssc-miR-9-2	23	TCTTTGGTTATCTAGCTGTATGA	5817	464	476	381	716	598	623	171	419	602	434	552	381	55.0207	59.7366	52.6538	90.8521	87.4627	115.429	56.4569	63.1957	78.5389	83.326	85.7715	74.6154
ssc-miR-671-3p	21	TCCGGTTCTCAGGGCTCCACC	5305	543	520	389	549	549	316	160	300	593	507	532	347	64.3885	65.2585	53.7594	69.6618	80.296	58.548	52.8251	45.2475	77.3647	97.3417	82.6638	67.9568
ssc-miR-10b	22	TACCCTGTAGAACCGAATTTGT	5045	600	448	536	711	615	539	89	320	272	244	375	296	71.1475	56.2227	74.0746	90.2177	89.9491	99.8652	29.384	48.264	35.486	46.8469	58.2687	57.9689
ssc-miR-192	21	CTGACCTATGAATTGACAGCC	5032	542	947	524	298	242	143	261	514	652	346	318	245	64.2699	118.846	72.4162	37.8128	35.3946	26.4948	86.171	77.5241	85.0621	66.4304	49.4118	47.981
ssc-miR-331-5p	21	TCTAGGTATGGTCCCAGGGAT	5020	506	538	585	576	482	301	169	261	506	341	448	307	60.001	67.5175	80.8464	73.0877	70.4967	55.7689	55.7966	39.3653	66.0144	65.4704	69.6117	60.1231
ssc-miR-24-2-5p	23	GTGCCTACTGAGCTGATATCAGT	4532	399	542	441	380	264	151	186	421	632	368	411	337	47.3131	68.0194	60.9457	48.2176	38.6123	27.9771	61.4092	63.4973	82.4528	70.6543	63.8625	65.9984
ssc-miR-323	22	GCACATTACACGGTCGACCTCT	4520	567	524	456	509	519	385	132	285	353	277	280	233	67.2344	65.7605	63.0187	64.5862	75.9083	71.3323	43.5807	42.9851	46.0535	53.1827	43.5073	45.6309
ssc-miR-1249	22	ACGCCCTTCCCCCCCTTCTTCA	4499	696	566	529	582	511	552	119	219	185	172	213	155	82.5311	71.0314	73.1072	73.8491	74.7382	102.274	39.2887	33.0307	24.1357	33.0232	33.0966	30.3553
ssc-miR-122-5p	23	TGGAGTGTGACAATGGTGTTTGT	4437	270	1710	295	105	257	118	148	598	567	201	91	77	32.0164	214.6	40.7687	13.3233	37.5885	21.8629	48.8633	90.1934	73.9727	38.5911	14.1399	15.0797
ssc-miR-335	22	TCAAGAGCAATAACGAAAAATG	4342	733	742	719	317	246	174	101	321	560	118	183	128	86.9185	93.1189	99.365	40.2236	35.9796	32.2385	33.3459	48.4148	73.0594	22.6555	28.4351	25.0676
ssc-miR-136-3p	22	CATCATCGTCTCAAATGAGTCT	4095	547	631	475	433	355	229	130	225	259	304	277	230	64.8628	79.1887	65.6445	54.9427	51.9218	42.4288	42.9204	33.9356	33.79	58.3666	43.0411	45.0434
ssc-miR-664-5p	23	CAGGCTAGGAGAAGTGATTGGAT	4076	651	539	420	391	235	230	177	432	432	195	184	190	77.195	67.643	58.0436	49.6134	34.3708	42.6141	58.4378	65.1564	56.3601	37.4391	28.5905	37.2098
ssc-miR-30a-3p	22	CTTTCAGTCGGATGTTTGCAGC	3957	440	440	358	443	368	324	112	339	339	265	330	199	52.1748	55.2187	49.4752	56.2116	53.8232	60.0303	36.9776	51.1297	44.2271	50.8788	51.2764	38.9723
ssc-miR-542-3p	22	TGTGACAGATTGATAACTGAAA	3799	392	470	441	384	342	185	162	186	286	278	384	289	46.483	58.9836	60.9457	48.7252	50.0205	34.2765	53.4855	28.0535	37.3125	53.3747	59.6671	56.598
ssc-miR-224	23	CAAGTCACTAGTGGTTCCGTTTA	3653	447	306	272	383	371	312	70	235	323	307	354	273	53.0049	38.4021	37.5901	48.5983	54.262	57.8069	23.111	35.4439	42.1396	58.9426	55.0056	53.4646
ssc-miR-455-5p	22	TATGTGCCTTTGGACTACATCG	3569	405	567	475	270	253	205	159	306	409	189	165	166	48.0245	71.1569	65.6445	34.2599	37.0035	37.9821	52.495	46.1525	53.3595	36.2871	25.6382	32.5096
ssc-miR-9843-3p	22	TCTGTGAACTAGAAACCTCTGG	3528	515	438	406	359	305	186	125	257	277	254	233	173	61.0683	54.9677	56.1088	45.553	44.6089	34.4618	41.2696	38.762	36.1383	48.7668	36.2043	33.8805
ssc-miR-2320-3p	21	CGATGATGGTCCCTGTGTTTG	3489	751	659	468	263	244	176	111	185	253	157	140	82	89.0529	82.7026	64.6771	33.3717	35.6871	32.609	36.6474	27.9026	33.0072	30.1433	21.7536	16.0589
ssc-miR-140-5p	21	AGTGGTTTTACCCTATGGTAG	3448	292	306	255	280	245	246	136	279	407	289	440	273	34.6251	38.4021	35.2407	35.5288	35.8334	45.5785	44.9014	42.0802	53.0986	55.4867	68.3686	53.4646
ssc-miR-365-5p	23	GAGGGACTTTCAGGGGCAGCTGT	3243	468	512	548	258	259	224	82	183	187	198	184	140	55.495	64.2545	75.733	32.7372	37.881	41.5024	27.0729	27.601	24.3966	38.0151	28.5905	27.4177
ssc-miR-935	23	CCAGTTACCGCTTCCGCTACCGC	3209	382	306	319	341	309	275	115	273	175	238	286	190	45.2972	38.4021	44.0855	43.269	45.1939	50.9516	37.9681	41.1752	22.8311	45.6949	44.4396	37.2098
ssc-miR-532-3p	22	CCTCCCACACCCAAGGCTTGCA	3123	337	314	230	392	362	396	112	255	239	173	188	125	39.9612	39.4061	31.7858	49.7403	52.9457	73.3703	36.9776	38.4604	31.1807	33.2152	29.212	24.4801
ssc-miR-200b	23	TAATACTGCCTGGTAATGATGAC	3103	595	542	517	630	451	365	0	1	2	0	0	0	70.5546	68.0194	71.4488	79.9397	65.9627	67.6267	0.01	0.1508	0.2609	0.01	0.01	0.01
ssc-miR-339	21	TCCCTGTCCTCCAGGAGCTCA	3023	289	352	206	442	401	294	131	240	303	158	131	76	34.2694	44.175	28.469	56.0847	58.6497	54.4719	43.2506	36.198	39.5304	30.3353	20.3552	14.8839
ssc-miR-6782-3p	22	TGACCTCTGGTCTCCCGCCCTG	3020	405	405	369	490	373	363	56	84	80	126	178	91	48.0245	50.8263	50.9954	62.1753	54.5545	67.2561	18.4888	12.6693	10.4371	24.1914	27.6582	17.8215
ssc-miR-503	23	TAGCAGCGGGAACAGTACTGCAG	2975	580	493	398	205	229	85	177	190	215	148	147	108	68.7759	61.8701	55.0032	26.0121	33.4932	15.7487	58.4378	28.6568	28.0496	28.4153	22.8413	21.1508
ssc-miR-22-5p	22	AGTTCTTCAGTGGCAAGCTTTA	2958	357	332	286	291	341	217	127	171	311	167	244	114	42.3328	41.665	39.5249	36.9245	49.8742	40.2055	41.93	25.7911	40.5741	32.0632	37.9135	22.3259
ssc-miR-432-5p	21	TCTTGGAGTAGGTCATTGGGT	2766	343	341	312	345	300	237	52	157	209	175	162	133	40.6726	42.7945	43.1181	43.7765	43.8776	43.911	17.1682	23.6795	27.2668	33.5992	25.1721	26.0468
ssc-miR-148b-5p	23	GAAGTTCTGTTATACACTCAGGC	2598	272	349	354	273	213	135	68	213	278	120	151	172	32.2535	43.7985	48.9224	34.6405	31.1531	25.0126	22.4507	32.1257	36.2688	23.0394	23.4629	33.6846
ssc-miR-10a-3p	21	CAAATTCGTATCTAGGGGAAT	2306	259	263	228	254	242	176	83	110	247	162	171	111	30.712	33.0057	31.5094	32.2297	35.3946	32.609	27.403	16.5908	32.2244	31.1032	26.5705	21.7383
ssc-miR-31	22	AGGCAAGATGCTGGCATAGCTG	2266	293	317	240	230	259	153	80	152	140	123	161	118	34.7437	39.7826	33.1677	29.1843	37.881	28.3476	26.4126	22.9254	18.2649	23.6154	25.0167	23.1092
ssc-miR-382	21	AAGTTGTTCGTGGTGGATTCG	2246	207	200	158	302	303	332	65	134	228	114	111	92	24.5459	25.0994	21.8354	38.3203	44.3164	61.5125	21.4602	20.2106	29.7456	21.8875	17.2475	18.0174
ssc-miR-769-3p	23	CTGGGATCTCTGGGGTCTTGGTT	2227	262	321	297	252	241	222	45	62	152	125	142	106	31.0677	40.2846	41.0451	31.9759	35.2483	41.1319	14.8571	9.3512	19.8304	23.9994	22.0644	20.7591
ssc-miR-195	21	TAGCAGCACAGAAATATTGGC	2185	241	288	207	201	254	112	88	168	232	119	159	116	28.5776	36.1432	28.6072	25.5046	37.1497	20.7512	29.0538	25.3386	30.2675	22.8474	24.7059	22.7175
ssc-miR-345-5p	20	GCTGACTCCTAGTCCAGTGC	2010	352	389	226	213	215	127	81	110	124	82	58	33	41.7399	48.8184	31.233	27.0272	31.4456	23.5304	26.7427	16.5908	16.1774	15.7436	9.0122	6.4627
ssc-miR-671-5p	24	AGGAAGCCCTGGAGGGGCTGGAGG	1728	159	144	248	274	147	179	21	41	86	101	209	119	18.8541	18.0716	34.2733	34.7674	21.5	33.1649	6.9333	6.1838	11.2198	19.3915	32.4751	23.3051
ssc-miR-328	22	CTGGCCCTCTCTGCCCTTCCGT	1677	153	218	189	208	156	145	84	167	108	82	105	62	18.1426	27.3584	26.1196	26.3928	22.8164	26.8654	27.7332	25.1878	14.09	15.7436	16.3152	12.1421
ssc-miR-296-5p	21	GAGGGCCCCCCCCAATCCTGT	1619	201	210	198	213	190	123	63	71	94	97	101	58	23.8344	26.3544	27.3634	27.0272	27.7892	22.7893	20.7999	10.7086	12.2635	18.6236	15.6937	11.3588
ssc-miR-2483	22	AAACATCTGGTTGGTTGAGAGA	1608	340	285	306	143	94	50	27	83	118	51	63	48	40.3169	35.7667	42.2889	18.145	13.7483	9.2639	8.9142	12.5185	15.3947	9.7918	9.7891	9.4004
ssc-miR-10384	22	CCCTGCGTGGCTTCTCTGTGCA	1582	149	163	170	128	82	75	117	179	172	126	158	63	17.6683	20.456	23.4938	16.2417	11.9932	13.8959	38.6284	26.9977	22.4397	24.1914	24.5505	12.338
ssc-miR-500-5p	23	TAATCCTTGCTACCTGGGTGAGA	1581	164	115	134	194	158	151	48	81	162	84	177	113	19.447	14.4322	18.5187	24.6164	23.1089	27.9771	15.8475	12.2168	21.1351	16.1276	27.5028	22.13
ssc-miR-155-3p	21	TCCTACATGTTAGCATTAACA	1532	197	165	190	194	116	70	43	76	77	109	178	117	23.3601	20.707	26.2578	24.6164	16.966	12.9695	14.1968	11.4627	10.0457	20.9275	27.6582	22.9134
ssc-miR-504	23	AGACCCTGGTCTGCACTCTATCT	1525	125	126	101	150	153	104	54	109	174	142	179	108	14.8224	15.8126	13.9581	19.0333	22.3776	19.269	17.8285	16.4399	22.7006	27.2633	27.8136	21.1508
ssc-miR-6516	22	ATCATGTATGATACTGCAAACA	1495	202	213	201	128	82	85	52	127	126	62	131	86	23.953	26.7309	27.778	16.2417	11.9932	15.7487	17.1682	19.1548	16.4384	11.9037	20.3552	16.8423
ssc-miR-628-5p	22	ATGCTGACATATTTACTAGAGG	1461	210	185	136	185	147	115	42	47	115	96	123	60	24.9016	23.217	18.7951	23.4744	21.5	21.307	13.8666	7.0888	15.0033	18.4316	19.1121	11.7505
ssc-miR-330	23	TCTCTGGGCCTGTGTCTTAGGCT	1457	194	206	233	168	144	91	35	62	109	47	89	79	23.0044	25.8524	32.2004	21.3173	21.0613	16.8604	11.5555	9.3512	14.2205	9.0238	13.8291	15.4714
ssc-let-7i-3p	22	CTGCGCAAGCTACTGCCTTGCT	1442	199	227	162	126	85	65	88	142	128	74	89	57	23.5972	28.4878	22.3882	15.9879	12.432	12.0431	29.0538	21.4172	16.6993	14.2077	13.8291	11.1629
ssc-miR-2366	22	TGGGTCACAGAAGAGGGTCTGG	1427	169	169	144	168	195	167	28	103	92	80	63	49	20.0399	21.209	19.9006	21.3173	28.5204	30.9415	9.2444	15.535	12.0026	15.3596	9.7891	9.5962
ssc-miR-4334-3p	20	TCCCTGTCCTCCAGGAGCTC	1413	195	204	125	138	131	80	97	126	148	81	62	26	23.1229	25.6014	17.2749	17.5106	19.1599	14.8223	32.0252	19.004	19.3086	15.5516	9.6338	5.0919
ssc-miR-26b-3p	21	CCTGTTCTCCATTACTTGGCT	1395	148	163	120	104	123	80	46	147	120	123	138	83	17.5497	20.456	16.5839	13.1964	17.9898	14.8223	15.1872	22.1713	15.6556	23.6154	21.4429	16.2548
ssc-miR-361-3p	24	CCCCCAGGTGTGATTCTGATTTGC	1347	75	72	99	152	81	122	53	139	170	115	150	119	8.8934	9.0358	13.6817	19.287	11.847	22.604	17.4983	20.9647	22.1788	22.0795	23.3075	23.3051
ssc-miR-130b-3p	22	CAGTGCAATGATGAAAGGGCAT	1340	197	221	144	181	169	98	26	38	74	78	68	46	23.3601	27.7349	19.9006	22.9668	24.7177	18.1573	8.5841	5.7314	9.6543	14.9756	10.5661	9.0087
ssc-miR-7137-3p	22	AGCTGGTCTGGGAGTTCCCGGG	1323	124	168	145	175	129	87	16	53	43	145	178	60	14.7038	21.0835	20.0388	22.2055	18.8674	16.1192	5.2825	7.9937	5.6099	27.8393	27.6582	11.7505
ssc-miR-194a-5p	21	TGTAACAGCAACTCCATGTGG	1297	156	201	141	79	93	35	66	104	103	103	133	83	18.4983	25.2249	19.486	10.0242	13.6021	6.4848	21.7904	15.6858	13.4377	19.7755	20.666	16.2548
ssc-miR-92b-5p	24	AGGGACGGGACGCGGTGCAGTGTT	1294	265	249	265	69	61	40	29	64	35	63	91	63	31.4235	31.2488	36.6227	8.7553	8.9218	7.4111	9.5746	9.6528	4.5662	12.0957	14.1399	12.338
ssc-miR-7139-5p	23	CCATTCCTTCGTCTGTGCACTAG	1224	200	127	126	104	93	73	21	79	77	82	123	119	23.7158	15.9381	17.4131	13.1964	13.6021	13.5253	6.9333	11.9152	10.0457	15.7436	19.1121	23.3051
ssc-miR-214-5p	22	TGCCTGTCTACACTTGCTGTGC	1161	95	106	115	128	125	100	36	58	124	82	94	98	11.265	13.3027	15.8929	16.2417	18.2823	18.5279	11.8857	8.7479	16.1774	15.7436	14.606	19.1924
ssc-miR-19a	23	TGTGCAAATCTATGCAAAACTGA	1156	144	145	174	133	62	58	39	130	75	59	70	67	17.0754	18.1971	24.0466	16.8762	9.068	10.7462	12.8761	19.6073	9.7847	11.3277	10.8768	13.1213
ssc-miR-32	21	TATTGCACATTACTAAGTTGC	1138	180	160	111	67	78	36	75	91	145	42	83	70	21.3442	20.0795	15.3401	8.5015	11.4082	6.67	24.7618	13.7251	18.9172	8.0638	12.8968	13.7089
ssc-miR-676-3p	21	CCGTCCTAAGGTTGTTGAGTT	1070	229	174	132	195	147	125	8	10	16	7	21	6	27.1546	21.8365	18.2423	24.7432	21.5	23.1598	2.6413	1.5083	2.0874	1.344	3.263	1.175
ssc-miR-133b	23	TTTGGTCCCCTTCAACCAGCTAT	1054	149	162	134	96	87	46	67	89	95	25	61	43	17.6683	20.3305	18.5187	12.1813	12.7245	8.5228	22.1205	13.4234	12.394	4.7999	9.4784	8.4212
ssc-miR-133a-5p	22	AGCTGGTAAAATGGAACCAAAT	1027	146	145	171	53	41	18	46	124	118	29	85	51	17.3126	18.1971	23.632	6.7251	5.9966	3.335	15.1872	18.7023	15.3947	5.5679	13.2076	9.9879
ssc-miR-17-3p	22	ACTGCAGTGAAGGCACTTGTAG	1015	152	153	123	74	86	72	31	75	97	41	66	45	18.024	19.2011	16.9985	9.3897	12.5782	13.3401	10.2349	11.3119	12.6549	7.8718	10.2553	8.8128
ssc-miR-1306-3p	21	ACGTTGGCTCTGGTGGTGATG	1002	202	186	112	110	73	53	37	41	86	45	23	34	23.953	23.3425	15.4783	13.9577	10.6769	9.8198	12.2158	6.1838	11.2198	8.6398	3.5738	6.6586
ssc-miR-106a	24	AAAAGTGCTTACAGTGCAGGTAGC	983	94	92	81	123	119	115	36	36	54	61	91	81	11.1464	11.5457	11.1941	15.6073	17.4048	21.307	11.8857	5.4297	7.045	11.7117	14.1399	15.8631
ssc-miR-2411	22	TGGAGTGACTGTCAGATGCAGC	928	136	134	157	93	82	73	31	39	19	55	53	56	16.1268	16.8166	21.6972	11.8006	11.9932	13.5253	10.2349	5.8822	2.4788	10.5597	8.2353	10.9671
ssc-miR-18a	22	TAAGGTGCATCTAGTGCAGATA	926	120	139	88	91	84	93	23	70	101	20	59	38	14.2295	17.4441	12.1615	11.5468	12.2857	17.2309	7.5936	10.5578	13.1768	3.8399	9.1676	7.442
ssc-miR-497	21	CAGCAGCACACTGTGGTTTGT	917	107	164	126	57	78	43	33	55	89	64	67	34	12.688	20.5815	17.4131	7.2326	11.4082	7.967	10.8952	8.2954	11.6112	12.2877	10.4107	6.6586
ssc-miR-136-5p	23	ACTCCATTTGTTTTGATGATGGA	886	129	165	143	72	62	38	30	38	84	37	64	24	15.2967	20.707	19.7624	9.136	9.068	7.0406	9.9047	5.7314	10.9589	7.1038	9.9445	4.7002
ssc-miR-499-5p	21	TTAAGACTTGCAGTGATGTTT	880	125	106	78	71	86	63	44	54	96	47	62	48	14.8224	13.3027	10.7795	9.0091	12.5782	11.6726	14.5269	8.1446	12.5245	9.0238	9.6338	9.4004
ssc-miR-190a	21	TGATATGTTTGATATATTAGG	871	100	159	122	75	55	76	17	42	83	45	57	40	11.8579	19.954	16.8603	9.5166	8.0442	14.0812	5.6127	6.3347	10.8285	8.6398	8.8568	7.8336
ssc-miR-452	22	AACTGTTTGCAGAGGAAACTGA	853	84	73	85	163	105	66	18	28	50	42	83	56	9.9606	9.1613	11.7469	20.6828	15.3572	12.2284	5.9428	4.2231	6.5232	8.0638	12.8968	10.9671
ssc-miR-324	23	CGCATCCCCTAGGGCATTGGTGT	848	131	66	52	114	110	93	21	23	89	39	77	33	15.5339	8.2828	7.1863	14.4653	16.0885	17.2309	6.9333	3.469	11.6112	7.4878	11.9645	6.4627
ssc-miR-196a	22	TAGGTAGTTTCATGTTGTTGGG	842	136	127	142	123	106	113	7	10	38	12	10	18	16.1268	15.9381	19.6242	15.6073	15.5034	20.9365	2.3111	1.5083	4.9576	2.3039	1.5538	3.5251
ssc-miR-545-3p	22	ATCAACAAACATTTATTGTGTG	838	107	154	91	63	58	44	24	66	125	31	34	41	12.688	19.3266	12.5761	7.994	8.483	8.1523	7.9238	9.9545	16.3079	5.9519	5.283	8.0295
ssc-miR-20b	23	CAAAGTGCTCACAGTGCAGGTAG	803	53	45	48	128	106	144	10	34	40	50	85	60	6.2847	5.6474	6.6335	16.2417	15.5034	26.6801	3.3016	5.1281	5.2185	9.5998	13.2076	11.7505
ssc-miR-204	22	TTCCCTTTGTCATCCTATGCCT	798	57	72	46	59	110	48	34	43	89	70	112	58	6.759	9.0358	6.3572	7.4864	16.0885	8.8934	11.2253	6.4855	11.6112	13.4397	17.4029	11.3588
ssc-miR-369	21	AATAATACATGGTTGATCTTT	774	111	88	103	70	66	51	28	34	52	66	52	53	13.1623	11.0437	14.2345	8.8822	9.6531	9.4492	9.2444	5.1281	6.7841	12.6717	8.0799	10.3796
ssc-miR-139-5p	22	TCTACAGTGCACGTGTCTCCAG	754	112	72	75	52	46	46	34	126	95	36	41	19	13.2809	9.0358	10.3649	6.5982	6.7279	8.5228	11.2253	19.004	12.394	6.9118	6.3707	3.721
ssc-miR-29c	22	TAGCACCATTTGAAATCGGTTA	747	93	125	76	81	56	22	39	62	94	33	38	28	11.0279	15.6871	10.5031	10.278	8.1905	4.0761	12.8761	9.3512	12.2635	6.3358	5.9046	5.4835
ssc-miR-3613	20	TGTTGTACTTTTTTTTTTGT	737	55	103	54	79	91	51	33	55	56	55	71	34	6.5219	12.9262	7.4627	10.0242	13.3095	9.4492	10.8952	8.2954	7.3059	10.5597	11.0322	6.6586
ssc-miR-9860-5p	21	TTGCCCGAGAGCTTGGACCGC	715	106	140	80	62	47	23	17	84	41	38	43	34	12.5694	17.5696	11.0559	7.8671	6.8742	4.2614	5.6127	12.6693	5.349	7.2958	6.6815	6.6586
ssc-miR-424-3p	21	CAAAACGTGAGGCGCTGCTAT	698	97	91	111	69	56	59	21	31	35	41	64	23	11.5022	11.4202	15.3401	8.7553	8.1905	10.9314	6.9333	4.6756	4.5662	7.8718	9.9445	4.5043
ssc-miR-345-3p	21	CCCTGAACTAGGGGTCTGGAG	689	92	65	68	122	66	122	12	23	40	32	17	30	10.9093	8.1573	9.3975	15.4804	9.6531	22.604	3.9619	3.469	5.2185	6.1439	2.6415	5.8752
ssc-miR-218b	22	TTGTGCTTGATCTAACCATGTG	626	66	69	34	112	105	131	4	26	19	28	21	11	7.8262	8.6593	4.6988	14.2115	15.3572	24.2715	1.3206	3.9215	2.4788	5.3759	3.263	2.1542
ssc-miR-664-3p	24	TATTCATTTATCTCCCAGCCTACA	626	74	43	45	82	68	64	25	60	54	33	39	39	8.7749	5.3964	6.219	10.4049	9.9456	11.8578	8.2539	9.0495	7.045	6.3358	6.0599	7.6378
ssc-miR-339-3p	21	AGCTCCTCGAGGCCAGAGCCC	608	75	103	55	46	67	24	28	45	37	47	52	29	8.8934	12.9262	7.6009	5.8369	9.7993	4.4467	9.2444	6.7871	4.8271	9.0238	8.0799	5.6794
ssc-miR-491	22	AGTGGGGAACCCTTCCATGAGG	593	82	66	67	66	51	27	16	26	85	34	47	26	9.7235	8.2828	9.2593	8.3746	7.4592	5.0025	5.2825	3.9215	11.0894	6.5278	7.303	5.0919
ssc-miR-218	21	TTGTGCTTGATCTAACCATGT	592	62	69	26	101	99	128	4	26	19	28	20	10	7.3519	8.6593	3.5932	12.8157	14.4796	23.7157	1.3206	3.9215	2.4788	5.3759	3.1077	1.9584
ssc-miR-218-5p	21	TTGTGCTTGATCTAACCATGT	592	62	69	26	101	99	128	4	26	19	28	20	10	7.3519	8.6593	3.5932	12.8157	14.4796	23.7157	1.3206	3.9215	2.4788	5.3759	3.1077	1.9584
ssc-miR-1285	24	CTGGGCAACATAGCGAGACCCCGT	591	106	95	90	11	17	8	119	10	55	15	42	23	12.5694	11.9222	12.4379	1.3958	2.4864	1.4822	39.2887	1.5083	7.1755	2.8799	6.5261	4.5043
ssc-miR-374b-3p	22	CTTATCAGGTTGTATTATCATT	574	63	63	71	46	40	46	13	40	61	31	70	30	7.4705	7.9063	9.8121	5.8369	5.8503	8.5228	4.292	6.033	7.9583	5.9519	10.8768	5.8752
ssc-miR-7-3p	22	CAACAAATCACAGTCTGCCATA	569	36	16	50	77	74	77	15	57	49	31	61	26	4.2688	2.008	6.9099	9.7704	10.8231	14.2665	4.9524	8.597	6.3927	5.9519	9.4784	5.0919
ssc-miR-30c-1-3p	20	CTGGGAGAGGGTTGTTTACT	551	63	51	69	61	44	21	18	39	68	42	49	26	7.4705	6.4004	9.5357	7.7402	6.4354	3.8909	5.9428	5.8822	8.8715	8.0638	7.6138	5.0919
ssc-miR-10388	23	CACAACTCTGGGAAGTACCATTT	545	69	36	49	79	68	34	17	48	39	42	32	32	8.182	4.5179	6.7717	10.0242	9.9456	6.2995	5.6127	7.2396	5.0881	8.0638	4.9723	6.2669
ssc-miR-7144-5p	22	ACTTTCCCGGGATTTGGAGCGC	535	84	90	53	55	58	33	11	23	29	46	36	17	9.9606	11.2947	7.3245	6.9789	8.483	6.1142	3.6317	3.469	3.7834	8.8318	5.5938	3.3293
ssc-miR-9851-3p	22	TGGCACCAGCACTGGCGGTGGC	492	84	65	55	72	56	31	27	16	16	26	30	14	9.9606	8.1573	7.6009	9.136	8.1905	5.7436	8.9142	2.4132	2.0874	4.9919	4.6615	2.7418
ssc-miR-582-5p	22	TACAGTTGTTCAACCAGTTACT	480	39	75	58	45	59	43	16	19	34	32	31	29	4.6246	9.4123	8.0155	5.71	8.6293	7.967	5.2825	2.8657	4.4358	6.1439	4.8169	5.6794
ssc-miR-551a	20	GCGACCCACTCTTGGTTTCC	439	23	49	19	36	33	34	27	36	80	50	27	25	2.7273	6.1494	2.6258	4.568	4.8265	6.2995	8.9142	5.4297	10.4371	9.5998	4.1953	4.896
ssc-miR-429	22	TAATACTGTCTGGTAATGCCGT	432	59	106	60	49	103	55	0	0	0	0	0	0	6.9962	13.3027	8.2919	6.2175	15.0646	10.1903	0.01	0.01	0.01	0.01	0.01	0.01
ssc-miR-30b-3p	21	CTGGGAGGTGGATGTTTACTT	427	48	80	25	37	28	20	16	29	75	24	30	15	5.6918	10.0398	3.455	4.6949	4.0952	3.7056	5.2825	4.3739	9.7847	4.6079	4.6615	2.9376
ssc-miR-299	21	ATGGTTTACCGTCCCACATAC	425	49	40	35	61	57	53	15	23	23	21	27	21	5.8104	5.0199	4.837	7.7402	8.3367	9.8198	4.9524	3.469	3.0007	4.0319	4.1953	4.1127
ssc-miR-7137-5p	21	CGGGGGAACTCCCAGACCAGC	407	71	65	31	56	52	20	8	15	30	25	24	10	8.4191	8.1573	4.2842	7.1058	7.6055	3.7056	2.6413	2.2624	3.9139	4.7999	3.7292	1.9584
ssc-miR-219a	22	AGAGTTGAGTCTGGACGTCCCG	403	52	43	47	35	53	31	15	9	13	40	40	25	6.1661	5.3964	6.4953	4.4411	7.7517	5.7436	4.9524	1.3574	1.696	7.6798	6.2153	4.896
ssc-miR-4331-5p	22	TGGCGTAGATCACAGACACAGC	397	0	0	0	30	17	20	34	63	61	48	71	53	0.01	0.01	0.01	3.8067	2.4864	3.7056	11.2253	9.502	7.9583	9.2158	11.0322	10.3796
ssc-miR-378b-3p	21	ACTGGACTTGGAGTCAGAAGT	386	88	97	54	36	23	14	8	13	26	2	13	12	10.435	12.1732	7.4627	4.568	3.364	2.5939	2.6413	1.9607	3.392	0.384	2.02	2.3501
ssc-miR-493-3p	22	TGAAGGTCTACTGTGTGCCAGG	373	44	61	61	28	54	19	4	15	20	10	40	17	5.2175	7.6553	8.4301	3.5529	7.898	3.5203	1.3206	2.2624	2.6093	1.92	6.2153	3.3293
ssc-miR-142-5p	21	CATAAAGTAGAAAGCACTACT	367	42	45	57	32	35	6	14	34	32	12	27	31	4.9803	5.6474	7.8773	4.0604	5.1191	1.1117	4.6222	5.1281	4.1748	2.3039	4.1953	6.0711
ssc-miR-196b-5p	22	TAGGTAGTTTCCTGTTGTTGGG	353	37	40	25	55	26	37	17	40	24	17	25	10	4.3874	5.0199	3.455	6.9789	3.8027	6.8553	5.6127	6.033	3.1311	3.2639	3.8846	1.9584
ssc-miR-493-5p	22	TTGTACATGGTAGGCTTTCATT	352	38	46	32	53	38	21	13	18	38	14	29	12	4.506	5.7729	4.4224	6.7251	5.5578	3.8909	4.292	2.7149	4.9576	2.6879	4.5061	2.3501
ssc-miR-139-3p	23	TGGAGACGCGGCCCTGTTGGAGT	305	53	52	49	14	20	16	13	11	26	16	16	19	6.2847	6.5259	6.7717	1.7764	2.9252	2.9645	4.292	1.6591	3.392	3.0719	2.4861	3.721
ssc-miR-708-5p	23	AAGGAGCTTACAATCTAGCTGGG	287	21	41	32	32	26	35	3	25	11	15	10	36	2.4902	5.1454	4.4224	4.0604	3.8027	6.4848	0.9905	3.7706	1.4351	2.8799	1.5538	7.0503
ssc-miR-450c-3p	22	ATTGGGAACATTTTGCATTCGT	271	31	27	17	37	16	22	15	12	46	20	19	9	3.676	3.3884	2.3494	4.6949	2.3401	4.0761	4.9524	1.8099	6.0013	3.8399	2.9523	1.7626
ssc-miR-4332	20	CACGGCCGCCGCCGGGCGCC	266	61	32	32	15	15	11	33	14	15	11	12	15	7.2333	4.0159	4.4224	1.9033	2.1939	2.0381	10.8952	2.1116	1.9569	2.1119	1.8646	2.9376
ssc-miR-30c-3p	22	CTGGGAGAAGGCTGTTTACTCT	259	45	27	16	29	32	38	9	19	24	6	5	9	5.3361	3.3884	2.2112	3.6798	4.6803	7.0406	2.9714	2.8657	3.1311	1.152	0.7769	1.7626
ssc-miR-9810-3p	21	CGAGCACGCGGCCACTCTCCC	246	50	38	27	36	24	21	12	6	4	5	8	15	5.929	4.7689	3.7314	4.568	3.5102	3.8909	3.9619	0.905	0.5219	0.96	1.2431	2.9376
ssc-miR-1839-5p	22	AAGGTAGATAGAACAGGTCTTG	236	25	32	22	31	19	43	4	9	19	10	16	6	2.9645	4.0159	3.0404	3.9335	2.7789	7.967	1.3206	1.3574	2.4788	1.92	2.4861	1.175
ssc-miR-454	23	TAGTGCAATATTGCTTATAGGGT	234	23	5	16	46	22	27	4	16	36	10	17	12	2.7273	0.6275	2.2112	5.8369	3.2177	5.0025	1.3206	2.4132	4.6967	1.92	2.6415	2.3501
ssc-miR-95	22	TTCAACGGGTATTTATTGAGCA	230	16	31	14	27	26	17	12	17	25	14	16	15	1.8973	3.8904	1.9348	3.426	3.8027	3.1497	3.9619	2.564	3.2616	2.6879	2.4861	2.9376
ssc-miR-146b	21	TGAGAACTGAATTCCATAGGC	228	29	31	38	8	11	5	7	27	33	15	11	13	3.4388	3.8904	5.2516	1.0151	1.6088	0.9264	2.3111	4.0723	4.3053	2.8799	1.7092	2.5459
ssc-miR-326	20	CCTCTGGGCCCTTCCTCCAG	227	66	43	38	13	7	9	13	9	22	3	1	3	7.8262	5.3964	5.2516	1.6495	1.0238	1.6675	4.292	1.3574	2.8702	0.576	0.1554	0.5875
ssc-miR-542-5p	21	TCGGGGATCATCATGTCACGA	227	22	38	34	16	21	14	13	2	19	14	24	10	2.6087	4.7689	4.6988	2.0302	3.0714	2.5939	4.292	0.3017	2.4788	2.6879	3.7292	1.9584
ssc-miR-193a-3p	22	AACTGGCCTACAAAGTCCCAGT	193	16	47	24	11	21	11	4	10	19	13	9	8	1.8973	5.8984	3.3168	1.3958	3.0714	2.0381	1.3206	1.5083	2.4788	2.4959	1.3984	1.5667
ssc-miR-885-5p	22	TCCATTACACTACCCTGCCTCT	185	18	47	15	17	20	19	4	9	7	16	12	1	2.1344	5.8984	2.073	2.1571	2.9252	3.5203	1.3206	1.3574	0.9132	3.0719	1.8646	0.1958
ssc-miR-1468	22	CTCCGTTTGCCTGTTTTGCTGA	179	40	35	31	35	13	11	3	10	0	0	0	1	4.7432	4.3924	4.2842	4.4411	1.9014	2.0381	0.9905	1.5083	0.01	0.01	0.01	0.1958
ssc-let-7f-3p	21	CTATACAATCTATTGCCTTCC	173	24	13	16	14	9	12	7	22	15	15	15	11	2.8459	1.6315	2.2112	1.7764	1.3163	2.2233	2.3111	3.3182	1.9569	2.8799	2.3307	2.1542
ssc-miR-99a-3p	21	CAAGCTCGCTTCTATGGGTCT	171	25	33	18	13	20	9	5	9	19	3	11	6	2.9645	4.1414	2.4876	1.6495	2.9252	1.6675	1.6508	1.3574	2.4788	0.576	1.7092	1.175
ssc-miR-29a-5p	22	ACTGATTTCTTTTGGTGTTCAG	151	19	10	9	16	11	11	9	22	24	5	5	10	2.253	1.255	1.2438	2.0302	1.6088	2.0381	2.9714	3.3182	3.1311	0.96	0.7769	1.9584
ssc-miR-10382	22	TCTGACCCTGGCCCCTGACCCT	142	23	32	27	12	7	6	2	7	3	7	9	7	2.7273	4.0159	3.7314	1.5227	1.0238	1.1117	0.6603	1.0558	0.3914	1.344	1.3984	1.3709
ssc-miR-215	21	ATGACCTATGAATTGACAGAC	131	7	6	5	4	8	13	10	14	28	6	19	11	0.8301	0.753	0.691	0.5076	1.1701	2.4086	3.3016	2.1116	3.653	1.152	2.9523	2.1542
ssc-miR-582-3p	22	TAACCGGTTGAACAACTGAACC	124	14	21	14	21	10	8	6	8	8	6	3	5	1.6601	2.6354	1.9348	2.6647	1.4626	1.4822	1.9809	1.2066	1.0437	1.152	0.4661	0.9792
ssc-miR-20a-3p	23	ACTGCATTATGAGCACTTAAAGT	121	16	9	9	9	7	2	2	9	15	12	15	16	1.8973	1.1295	1.2438	1.142	1.0238	0.3706	0.6603	1.3574	1.9569	2.3039	2.3307	3.1335
ssc-miR-33b-3p	22	CAGTGCCTCGGCAGTGCAGCCC	118	21	24	8	9	12	5	2	3	3	12	12	7	2.4902	3.0119	1.1056	1.142	1.7551	0.9264	0.6603	0.4525	0.3914	2.3039	1.8646	1.3709
ssc-miR-7139-3p	22	TAGGGCACAGGATGGGATGAGG	116	12	23	14	12	4	3	3	3	17	11	7	7	1.4229	2.8864	1.9348	1.5227	0.585	0.5558	0.9905	0.4525	2.2179	2.1119	1.0877	1.3709
ssc-miR-10391	22	AAGGAAGGAGACTAACTCCGCC	104	22	12	10	21	10	8	0	5	6	3	5	2	2.6087	1.506	1.382	2.6647	1.4626	1.4822	0.01	0.7541	0.7828	0.576	0.7769	0.3917
ssc-miR-150	22	TCTCCCAACCCTTGTACCAGTG	90	12	14	9	7	7	8	2	8	10	7	5	1	1.4229	1.757	1.2438	0.8882	1.0238	1.4822	0.6603	1.2066	1.3046	1.344	0.7769	0.1958
ssc-miR-1271-3p	20	TGCCTGCTATGTGCCAGGCA	81	20	12	13	9	2	1	2	10	2	3	3	4	2.3716	1.506	1.7966	1.142	0.2925	0.1853	0.6603	1.5083	0.2609	0.576	0.4661	0.7834
ssc-miR-1277	22	TACGTAGATATATATGTATTTT	77	9	9	8	6	5	3	4	3	14	6	6	4	1.0672	1.1295	1.1056	0.7613	0.7313	0.5558	1.3206	0.4525	1.8265	1.152	0.9323	0.7834
ssc-miR-144	19	TACAGTATAGATGATGTAC	77	17	19	5	4	7	1	7	5	9	1	2	0	2.0158	2.3844	0.691	0.5076	1.0238	0.1853	2.3111	0.7541	1.1742	0.192	0.3108	0.01
ssc-miR-184	22	TGGACGGAGAACTGATAAGGGT	76	14	6	4	0	5	4	0	9	7	25	0	2	1.6601	0.753	0.5528	0.01	0.7313	0.7411	0.01	1.3574	0.9132	4.7999	0.01	0.3917
ssc-miR-194b-5p	22	TGTAACAGCGACTCCATGTGGA	71	6	9	2	6	5	5	3	8	12	6	7	2	0.7115	1.1295	0.2764	0.7613	0.7313	0.9264	0.9905	1.2066	1.5656	1.152	1.0877	0.3917
ssc-miR-205	22	TCCTTCATTCCACCGGAGTCTG	71	3	2	0	8	13	3	2	3	9	16	4	8	0.3557	0.251	0.01	1.0151	1.9014	0.5558	0.6603	0.4525	1.1742	3.0719	0.6215	1.5667
ssc-miR-375	22	TTTGTTCGTTCGGCTCGCGTGA	71	5	11	5	5	9	3	4	5	9	6	7	2	0.5929	1.3805	0.691	0.6344	1.3163	0.5558	1.3206	0.7541	1.1742	1.152	1.0877	0.3917
ssc-miR-124a	21	TAAGGCACGCGGTGAATGCCA	65	0	28	5	0	7	1	2	8	7	3	3	1	0.01	3.5139	0.691	0.01	1.0238	0.1853	0.6603	1.2066	0.9132	0.576	0.4661	0.1958
ssc-miR-10390	23	ATACTACTGACAGACCGCAACCT	57	23	6	9	1	0	3	2	7	2	1	0	3	2.7273	0.753	1.2438	0.1269	0.01	0.5558	0.6603	1.0558	0.2609	0.192	0.01	0.5875
ssc-miR-9820-5p	21	GAGGAGGAGGGAAGAAAGGCT	57	8	7	11	4	5	8	0	4	0	3	0	7	0.9486	0.8785	1.5202	0.5076	0.7313	1.4822	0.01	0.6033	0.01	0.576	0.01	1.3709
ssc-miR-708-3p	23	CAACTAGACTGTGAGCTTCTAGA	56	6	11	2	5	1	1	1	1	3	9	8	8	0.7115	1.3805	0.2764	0.6344	0.1463	0.1853	0.3302	0.1508	0.3914	1.728	1.2431	1.5667
ssc-miR-450b-3p	21	TTGGGAACATTTTGCATCCAT	52	10	2	1	1	5	3	1	7	17	2	2	1	1.1858	0.251	0.1382	0.1269	0.7313	0.5558	0.3302	1.0558	2.2179	0.384	0.3108	0.1958
ssc-miR-885-3p	21	AGGCAGCGGGGTGTAGTGGAT	51	2	4	2	3	9	5	3	0	13	2	3	5	0.2372	0.502	0.2764	0.3807	1.3163	0.9264	0.9905	0.01	1.696	0.384	0.4661	0.9792
ssc-miR-146a-3p	22	CCTGTGAAGTTTAGTTCTTCAG	50	3	12	4	9	13	0	1	0	1	6	0	1	0.3557	1.506	0.5528	1.142	1.9014	0.01	0.3302	0.01	0.1305	1.152	0.01	0.1958
ssc-miR-499-3p	22	AACATCACAGCAAGTCTGTGCT	50	0	9	13	3	1	0	4	5	5	0	3	7	0.01	1.1295	1.7966	0.3807	0.1463	0.01	1.3206	0.7541	0.6523	0.01	0.4661	1.3709
ssc-miR-7136-5p	22	TCTGGTCCAGACACTGTGGAGC	46	2	3	2	2	6	5	2	2	3	9	6	4	0.2372	0.3765	0.2764	0.2538	0.8776	0.9264	0.6603	0.3017	0.3914	1.728	0.9323	0.7834
ssc-miR-545-5p	21	TCAGTAAATGTTTATTGGATG	45	9	7	6	6	4	0	0	5	8	0	0	0	1.0672	0.8785	0.8292	0.7613	0.585	0.01	0.01	0.7541	1.0437	0.01	0.01	0.01
ssc-miR-7142-5p	23	ACTCTCCGAGGGGCCTTCAAGGG	43	6	3	1	2	7	10	2	0	1	2	8	1	0.7115	0.3765	0.1382	0.2538	1.0238	1.8528	0.6603	0.01	0.1305	0.384	1.2431	0.1958
ssc-miR-18b	23	TAAGGTGCATCTAGTGCAGTTAG	40	5	11	6	2	8	3	0	0	3	0	0	2	0.5929	1.3805	0.8292	0.2538	1.1701	0.5558	0.01	0.01	0.3914	0.01	0.01	0.3917
ssc-miR-216	23	TAATCTCAGCTGGCAACTGTGAG	39	4	18	3	6	4	1	2	0	0	1	0	0	0.4743	2.2589	0.4146	0.7613	0.585	0.1853	0.6603	0.01	0.01	0.192	0.01	0.01
ssc-miR-338	22	TCCAGCATCAGTGATTTTGTTG	39	0	17	6	4	0	0	1	4	4	2	1	0	0.01	2.1335	0.8292	0.5076	0.01	0.01	0.3302	0.6033	0.5219	0.384	0.1554	0.01
ssc-miR-137	23	TTATTGCTTAAGAATACGCGTAG	38	0	0	0	6	0	6	3	6	9	3	0	5	0.01	0.01	0.01	0.7613	0.01	1.1117	0.9905	0.905	1.1742	0.576	0.01	0.9792
ssc-miR-451	22	AAACCGTTACCATTACTGAGTT	31	2	0	2	4	4	4	4	0	4	4	1	2	0.2372	0.01	0.2764	0.5076	0.585	0.7411	1.3206	0.01	0.5219	0.768	0.1554	0.3917
ssc-miR-7135-3p	22	ATCTGTCTGTGTCTCTGAGCAG	30	8	0	2	3	0	5	1	1	1	5	1	3	0.9486	0.01	0.2764	0.3807	0.01	0.9264	0.3302	0.1508	0.1305	0.96	0.1554	0.5875
ssc-miR-9785-5p	24	ACCCTCATCCTGGTGTCCGGCACC	30	8	3	0	4	2	0	3	1	4	0	3	2	0.9486	0.3765	0.01	0.5076	0.2925	0.01	0.9905	0.1508	0.5219	0.01	0.4661	0.3917
ssc-miR-4331-3p	22	TGTGGCTGTGGTGTAGGCCAGC	29	5	1	3	3	0	5	0	2	1	5	3	1	0.5929	0.1255	0.4146	0.3807	0.01	0.9264	0.01	0.3017	0.1305	0.96	0.4661	0.1958
ssc-miR-376a-3p	21	ATCATAGAGGAAAATCCACGT	28	3	13	0	8	3	1	0	0	0	0	0	0	0.3557	1.6315	0.01	1.0151	0.4388	0.1853	0.01	0.01	0.01	0.01	0.01	0.01
ssc-miR-7135-5p	21	TCTCTGAGACACTGACTGTGG	28	0	0	0	3	1	1	0	5	5	7	3	3	0.01	0.01	0.01	0.3807	0.1463	0.1853	0.01	0.7541	0.6523	1.344	0.4661	0.5875
ssc-miR-487b	22	GTGGTTATCCCTGTCCTGTTCG	27	0	6	1	4	2	2	0	3	3	1	5	0	0.01	0.753	0.1382	0.5076	0.2925	0.3706	0.01	0.4525	0.3914	0.192	0.7769	0.01
ssc-miR-153	20	TTGCATAGTCACAAAAGTGA	26	13	2	4	3	0	0	1	0	3	0	0	0	1.5415	0.251	0.5528	0.3807	0.01	0.01	0.3302	0.01	0.3914	0.01	0.01	0.01
ssc-miR-490	22	CAACCTGGAGGACTCCATGCTG	24	6	7	1	0	0	0	2	5	3	0	0	0	0.7115	0.8785	0.1382	0.01	0.01	0.01	0.6603	0.7541	0.3914	0.01	0.01	0.01
ssc-miR-490-3p	22	CAACCTGGAGGACTCCATGCTG	24	6	7	1	0	0	0	2	5	3	0	0	0	0.7115	0.8785	0.1382	0.01	0.01	0.01	0.6603	0.7541	0.3914	0.01	0.01	0.01
ssc-miR-1388	22	AGGACTGTCAAACCTGAGAATG	23	7	12	0	1	1	0	0	0	0	0	2	0	0.8301	1.506	0.01	0.1269	0.1463	0.01	0.01	0.01	0.01	0.01	0.3108	0.01
ssc-miR-432-3p	20	TGGATGGCTCCTCCATGGCT	23	2	0	4	0	1	4	0	6	1	0	3	2	0.2372	0.01	0.5528	0.01	0.1463	0.7411	0.01	0.905	0.1305	0.01	0.4661	0.3917
ssc-miR-142-3p	22	TGTAGTGTTTCCTACTTTATGG	17	1	1	0	0	2	0	1	3	6	1	0	2	0.1186	0.1255	0.01	0.01	0.2925	0.01	0.3302	0.4525	0.7828	0.192	0.01	0.3917
ssc-miR-202-3p	19	AGAGGTGTAGGCATGGGAA	17	6	0	0	0	0	1	0	2	1	0	2	5	0.7115	0.01	0.01	0.01	0.01	0.1853	0.01	0.3017	0.1305	0.01	0.3108	0.9792
ssc-miR-1839-3p	21	AGACCTACTTTTCTACCAACA	16	4	3	1	0	4	3	0	0	0	0	1	0	0.4743	0.3765	0.1382	0.01	0.585	0.5558	0.01	0.01	0.01	0.01	0.1554	0.01
ssc-miR-202-5p	21	TTCCTATGCATATACTTCTTT	16	1	5	0	0	3	0	1	2	1	1	0	2	0.1186	0.6275	0.01	0.01	0.4388	0.01	0.3302	0.3017	0.1305	0.192	0.01	0.3917
ssc-miR-381-5p	23	AGCGAGGTTGCCCTTTGTATATT	16	0	0	3	3	6	0	0	1	0	0	3	0	0.01	0.01	0.4146	0.3807	0.8776	0.01	0.01	0.1508	0.01	0.01	0.4661	0.01
ssc-miR-181d-3p	22	CCCACCGAGGGATGAATGTCAC	15	0	0	2	3	4	0	0	0	0	3	3	0	0.01	0.01	0.2764	0.3807	0.585	0.01	0.01	0.01	0.01	0.576	0.4661	0.01
ssc-miR-10383	22	TGGTGCCTGACGTCTTGGCAGT	14	1	0	0	6	1	1	0	0	0	1	2	2	0.1186	0.01	0.01	0.7613	0.1463	0.1853	0.01	0.01	0.01	0.192	0.3108	0.3917
ssc-miR-7140-3p	22	ATGATGCCCCTTAGAGTTGAGC	13	0	0	0	0	0	5	2	2	1	1	1	1	0.01	0.01	0.01	0.01	0.01	0.9264	0.6603	0.3017	0.1305	0.192	0.1554	0.1958
ssc-miR-138	21	AGCTGGTGTTGTGAATCAGGC	12	2	0	2	0	1	7	0	0	0	0	0	0	0.2372	0.01	0.2764	0.01	0.1463	1.297	0.01	0.01	0.01	0.01	0.01	0.01
ssc-miR-376c	22	GTGGATATTCCTTCTATGTTTA	12	0	0	4	1	1	1	0	0	0	0	3	2	0.01	0.01	0.5528	0.1269	0.1463	0.1853	0.01	0.01	0.01	0.01	0.4661	0.3917
ssc-miR-7136-3p	22	TCTCAGTGTTTGAACCAGAAGC	10	1	0	0	2	2	0	0	1	0	1	0	3	0.1186	0.01	0.01	0.2538	0.2925	0.01	0.01	0.1508	0.01	0.192	0.01	0.5875
ssc-miR-7138-5p	23	TCCCAGCAAGTGTCCATCCATCT	9	0	0	0	1	2	0	0	4	0	0	2	0	0.01	0.01	0.01	0.1269	0.2925	0.01	0.01	0.6033	0.01	0.01	0.3108	0.01
ssc-miR-7144-3p	22	GCTCCTTGTCCCGAGACCGCGA	8	0	1	0	0	0	0	1	1	1	3	0	1	0.01	0.1255	0.01	0.01	0.01	0.01	0.3302	0.1508	0.1305	0.576	0.01	0.1958
ssc-miR-9841-3p	21	TCTAGCATCGAGCACCCGCCT	8	2	0	2	3	1	0	0	0	0	0	0	0	0.2372	0.01	0.2764	0.3807	0.1463	0.01	0.01	0.01	0.01	0.01	0.01	0.01
ssc-miR-122-3p	21	AACGCCATTATCACACTAAAT	7	0	0	0	0	0	0	0	7	0	0	0	0	0.01	0.01	0.01	0.01	0.01	0.01	0.01	1.0558	0.01	0.01	0.01	0.01
ssc-miR-186-3p	22	GCCCAAAGGTGAATTTTTTGGG	7	0	0	0	0	0	0	1	3	0	3	0	0	0.01	0.01	0.01	0.01	0.01	0.01	0.3302	0.4525	0.01	0.576	0.01	0.01
miR-21-x	24	TAGCTTATCAGACTGATGTTGACC	601520	54238	36757	64279	72729	48952	63902	15352	56065	47548	32274	58800	50624	6431.49	4612.9	8883.29	9228.47	7159.66	11839.7	5068.57	8456	6203.27	6196.46	9136.53	9914.25
let-7-x	22	TGAGGTAGTAGTTTGTGCTGTT	414893	35895	32060	29787	45286	39313	41719	13824	33764	56980	28331	35416	22518	4256.4	4023.44	4116.53	5746.27	5749.87	7729.64	4564.09	5092.46	7433.8	5439.42	5503.05	4409.94
miR-143-y	23	TGAGATGAAGCACTGTAGCTCTT	288839	20115	21526	39708	26440	24631	23190	11694	19145	21011	17790	40941	22648	2385.22	2701.45	5487.6	3354.93	3602.5	4296.61	3860.86	2887.54	2741.16	3415.6	6361.54	4435.4
miR-1983-z	21	CTCACCTGGAGCATGTTTTCT	236719	35116	30370	29158	25797	22362	16275	5265	13056	15983	13191	17542	12604	4164.02	3811.35	4029.6	3273.34	3270.64	3015.41	1738.28	1969.17	2085.19	2532.61	2725.73	2468.38
miR-23-z	24	ATCACATTGCCAGGGATTACCACT	226700	12727	8972	10283	14538	11481	11665	10757	32887	28259	23646	33840	27645	1509.16	1125.96	1421.1	1844.7	1679.2	2161.28	3551.5	4960.18	3686.76	4539.92	5258.17	5414.02
miR-125-y	22	ACGGGTTAGGCTCTTGGGAGCT	165576	17774	18644	14834	16317	15224	9687	6289	12993	17167	11423	13878	11346	2107.63	2339.77	2050.04	2070.44	2226.64	1794.79	2076.36	1959.67	2239.66	2193.16	2156.41	2222.01
miR-125-z	23	TCCCGGAGACCCTAACTTGTGAA	160565	14859	16154	5284	7223	21384	15998	4894	6284	29198	22597	9341	7349	1761.97	2027.28	730.243	916.515	3127.6	2964.09	1615.79	947.784	3809.27	4338.52	1451.43	1439.23
miR-484-x	22	TCAGGCTCAGTCCCCTCCCGAT	125099	16148	16091	13371	11655	10146	6584	4260	8732	9661	9407	10713	8331	1914.82	2019.37	1847.86	1478.88	1483.94	1219.87	1406.47	1317	1260.41	1806.1	1664.62	1631.55
miR-181-y	22	ACCATCGACCGTTGATTGTACC	123780	14217	14952	12705	7357	6731	4579	8092	15810	19981	6094	7282	5980	1685.84	1876.43	1755.82	933.518	984.467	848.391	2671.63	2384.54	2606.79	1170.02	1131.5	1171.13
miR-27-y	23	TTCACAGTGGCTAAGTTCTGCAA	105679	9119	8434	8200	10930	9572	7202	3917	9195	9568	8281	11939	9322	1081.32	1058.44	1133.23	1386.89	1399.99	1334.38	1293.23	1386.84	1248.27	1589.91	1855.12	1825.63
miR-25-y	22	CATTGCACTTGTCTCGGTCTGA	105323	11965	10619	9079	13077	11421	11143	3034	7786	7560	7164	7357	5118	1418.8	1332.65	1254.71	1659.32	1670.42	2064.56	1001.7	1174.32	986.303	1375.45	1143.15	1002.31
miR-193-y	22	AACTGGCCCACAAAGTCCCGCT	99119	8672	6902	6036	10771	9907	10238	5167	11610	10537	5946	7584	5749	1028.32	866.181	834.169	1366.72	1448.98	1896.88	1705.92	1751.08	1374.69	1141.6	1178.43	1125.89
miR-125-x	25	TCCCTGAGACCCTTTAACCTGTGAA	93212	5660	8214	3917	4228	10413	7407	2525	5100	21433	13083	5886	5346	671.158	1030.83	541.325	536.484	1522.99	1372.36	833.647	769.208	2796.22	2511.88	914.585	1046.97
miR-23-y	24	ATCACATTGCCAGGGATTTCCAAT	71940	5947	3401	5123	7088	5175	5949	1950	7232	6277	6265	9750	7783	705.19	426.816	707.993	899.385	756.889	1102.22	643.806	1090.77	818.918	1202.85	1514.99	1524.23
miR-92-y	24	TATTGCACTTGTCCCGGCCTGTAA	68863	7662	5642	7851	6364	4810	4483	1960	6298	4505	5669	7374	6245	908.553	708.055	1085	807.518	703.504	830.604	647.108	949.896	587.737	1088.42	1145.8	1223.03
miR-411-x	21	TAGTAGACCGTATAGCGTACG	51186	6735	7228	5692	5211	4798	2076	1689	2668	3339	3791	4731	3228	798.63	907.093	786.628	661.216	701.749	384.638	557.635	402.401	435.617	727.854	735.118	632.174
miR-2320-x	24	TGGCACAGGGTCCAGCTGTCGGCA	46977	4736	3776	5716	5381	4585	3618	1195	3583	2409	3063	4791	4124	561.591	473.877	789.945	682.787	670.596	670.338	394.538	540.406	314.286	588.082	744.441	807.648
miR-10-x	23	ACCCTGTAGATCCGAATTTGTGA	43727	4308	2477	4235	4508	2969	3510	999	4730	4642	2627	4498	4224	510.839	310.856	585.273	572.013	434.242	650.328	329.827	713.402	605.611	504.372	698.913	827.232
miR-409-x	23	AGGTTACCCGAGCAACTTTGCAT	38434	4489	3853	4288	5173	4173	3291	780	2328	1496	2314	3158	3091	532.302	483.54	592.597	656.394	610.338	609.752	257.522	351.121	195.173	444.277	490.7	605.344
miR-2478-z	18	ATCCCACTTCTGACACCA	37278	6682	5651	3793	2554	2952	1434	7412	1530	1364	1620	1424	862	792.346	709.184	524.188	324.073	431.756	265.69	2447.12	230.762	177.952	311.033	221.266	168.815
miR-154-z	22	AGATATTGCACGGTTGATCTCT	31986	4145	4462	3817	3480	3091	2140	810	1534	3051	1812	2114	1530	491.51	559.968	527.505	441.572	452.086	396.496	267.427	231.366	398.043	347.896	328.48	299.637
miR-3958-y	22	AGATATTGCACGGTTGATCTCT	31986	4145	4462	3817	3480	3091	2140	810	1534	3051	1812	2114	1530	491.51	559.968	527.505	441.572	452.086	396.496	267.427	231.366	398.043	347.896	328.48	299.637
miR-221-y	24	AGCTACATTGTCTGCTGGGTTTCT	29591	1941	1116	1960	3439	2424	3298	860	3464	3620	1846	3213	2410	230.162	140.055	270.87	436.369	354.531	611.049	283.935	522.458	472.277	354.423	499.246	471.976
miR-100-z	24	AACCCGTAGATCCGAACTTGTGAA	29568	2074	1466	1814	4235	3396	2951	866	2826	2008	1654	2581	3697	245.933	183.979	250.693	537.373	496.695	546.757	285.916	426.231	261.97	317.56	401.044	724.024
miR-3968-z	18	ATCCCACTCCTGACACCA	26485	4562	4198	2797	1945	2141	1149	4271	1314	1045	1192	1113	758	540.958	526.837	386.542	246.798	313.14	212.885	1410.1	198.184	136.334	228.858	172.941	148.447
miR-93-x	23	CAAAGTGCTGTTCGTGCAGGTAG	21806	1927	1710	1793	3192	2494	3134	456	1394	1636	1185	1724	1161	228.502	214.6	247.791	405.028	364.769	580.663	150.552	210.25	213.438	227.514	267.881	227.371
miR-7977-z	18	TTCCCGGCCAATGCACCA	21768	1580	1099	707	406	546	257	15154	495	349	674	334	167	187.355	137.921	97.7066	51.5167	79.8573	47.6166	5003.2	74.6584	45.5317	129.405	51.898	32.7054
miR-146-x	24	TGAGAACTGAATTCCATGGGTTAA	21346	2201	1557	2415	2750	1843	1858	455	1731	1179	1401	2051	1905	260.993	195.399	333.75	348.943	269.555	344.248	150.221	261.078	153.816	268.986	318.691	373.077
miR-152-y	23	TCAGTGCATGACAGAACTTGGTA	21221	1871	2017	2205	2042	1782	1337	717	1717	2185	1429	2205	1714	221.862	253.128	304.729	259.106	260.633	247.718	236.723	258.966	285.062	274.361	342.62	335.671
miR-28-y	24	CACTAGATTGTGAGCTCCTGGAAA	20610	1252	765	1213	1954	1455	1401	430	1643	3096	2782	2434	2185	148.461	96.0053	167.635	247.94	212.806	259.575	141.968	247.805	403.914	534.131	378.203	427.912
miR-494-y	23	TGAAACATACACGGGAAACCTCT	20240	2415	2026	2386	2317	1912	1592	462	1208	1057	1290	2039	1536	286.369	254.257	329.743	294	279.647	294.964	152.533	182.197	137.9	247.674	316.826	300.812
miR-101-y	22	TACAGTACTGTGATAACTGACT	19645	1101	1692	1312	922	815	437	1933	3280	4399	1156	1396	1202	130.556	212.341	181.317	116.991	119.201	80.9668	638.194	494.706	573.908	221.947	216.915	235.401
miR-148-y	23	TCAGTGCATGACAGAACTTGGTA	18644	1487	1505	1823	1825	1677	1351	526	1452	1771	1407	2075	1745	176.327	188.873	251.937	231.571	245.276	250.311	173.663	218.998	231.05	270.137	322.42	341.742
miR-409-y	22	GAATGTTGCTCGGTGAACCCCT	18210	2343	1870	1732	2192	1958	1609	438	952	652	1585	1776	1103	277.831	234.68	239.361	278.139	286.375	298.113	144.609	143.585	85.0621	304.313	275.961	216.012
miR-100-x	23	CAACCCGTAGATCCGAACTTGTG	17679	1538	1189	1261	2227	1996	1668	560	1833	1385	943	1467	1612	182.375	149.216	174.269	282.581	291.932	309.045	184.888	276.462	180.692	181.052	227.947	315.695
miR-127-y	24	TCGGATCCGTCTGAGCTTGGCTAT	16430	1688	1168	1197	2509	1256	1225	612	1493	1114	1069	1475	1624	200.162	146.581	165.424	318.363	183.701	226.966	202.056	225.182	145.336	205.243	229.19	318.046
miR-1271-x	23	CTTGGCACCTAGTAAGCACTCAA	16011	1686	1565	1538	1492	1228	1139	641	1766	1152	1195	1339	1270	199.924	196.403	212.55	189.318	179.606	211.032	211.631	266.357	150.294	229.435	208.058	248.718
miR-181-x	26	AACATTCAACGCTGTCGGTGAGTTTT	15352	843	404	1056	1023	531	1512	416	3964	1635	536	1726	1706	99.9622	50.7008	145.938	129.807	77.6634	280.141	137.345	597.87	213.308	102.909	268.191	334.104
miR-199-x	25	CCCAGTGTTCAGACTACCTGTTCAA	15098	1106	676	1163	1550	1103	1135	433	2061	1323	1117	1828	1603	131.149	84.8361	160.725	196.677	161.323	210.291	142.958	310.85	172.603	214.459	284.04	313.933
miR-1307-x	21	TCGACCGGACCTCGACCGGCT	14611	3162	3837	1957	1034	878	433	486	984	804	379	387	270	374.947	481.533	270.455	131.203	128.415	80.2256	160.456	148.412	104.892	72.7662	60.1333	52.877
miR-23-x	20	GGGTTCCTGGCATGCTGATT	14590	1828	1955	1367	913	850	472	656	1182	1709	1336	1409	913	216.763	245.347	188.918	115.849	124.32	87.4515	216.583	178.275	222.962	256.506	218.935	178.803
miR-151-x	23	TCGAGGAGCTCACAGTCTAGTAA	13940	1078	966	988	1481	1297	1492	426	1204	1453	1087	1453	1015	127.828	121.23	136.541	187.922	189.697	276.436	140.647	181.593	189.563	208.699	225.772	198.779
miR-1260-z	18	ATCCCACCGCTGCCACCA	13859	2531	2358	1613	1032	1217	688	1077	809	906	695	576	357	300.124	295.922	222.915	130.949	177.997	127.472	355.579	122.017	118.2	133.437	89.5007	69.9152
miR-191-x	24	CAACGGAATCCCAAAAGCAGCTAA	13069	1409	1073	1268	1208	841	807	352	1017	1270	1078	1481	1265	167.078	134.658	175.236	153.281	123.004	149.52	116.215	153.389	165.688	206.971	230.123	247.739
miR-10174-x	20	GGGTTCCTGGCATGCTGATT	12536	1570	1574	1150	781	715	382	572	1016	1399	1210	1311	856	186.169	197.532	158.929	99.0999	104.575	70.7764	188.85	153.238	182.518	232.314	203.707	167.64
miR-99-x	24	CACCCGTAGAACCGACCTTGCGTT	12353	1027	751	1000	1331	1062	1149	385	1914	759	794	1051	1130	121.781	94.2483	138.199	168.888	155.327	212.885	127.111	288.679	99.0216	152.444	163.308	221.3
miR-26-x	23	TTCAAGTAACCCAGGATAGGCTT	11744	1208	1074	1377	1327	1121	953	379	929	909	701	1009	757	143.244	134.784	190.3	168.381	163.956	176.571	125.129	140.116	118.591	134.589	156.782	148.251
miR-200-y	23	TAATACTGCCGGGTAATGATGGA	11597	2422	2186	2118	1985	1491	1372	4	5	2	3	1	8	287.199	274.337	292.705	251.874	218.072	254.202	1.3206	0.7541	0.2609	0.576	0.1554	1.5667
miR-143-x	23	GGTGCAGTGCTGCATCTCTGGTA	11564	1125	1243	1279	996	883	611	462	888	1108	850	1236	883	133.401	155.993	176.756	126.381	129.146	113.205	152.533	133.933	144.553	163.196	192.054	172.928
let-7-y	22	CTATACAACCTACTGCCTTCCT	11411	1234	1293	1001	994	891	663	495	1057	839	1033	1203	708	146.327	162.268	138.337	126.127	130.316	122.84	163.428	159.422	109.459	198.331	186.926	138.655
miR-652-y	22	AATGGCGCCACTAGGGTTGTGT	10932	963	803	664	1154	1153	707	513	836	1364	910	1034	831	114.192	100.774	91.7641	146.429	168.636	130.992	169.371	126.09	177.952	174.716	160.666	162.744
miR-1386-z	18	CTCCTGGCTGGCTCGCCA	10542	1441	1002	513	257	421	157	4698	443	398	681	357	174	170.873	125.748	70.8961	32.6103	61.5749	29.0887	1551.08	66.8155	51.9244	130.749	55.4718	34.0763
miR-4454-z	22	TCGAATCCGAGTCACGGCACCA	9665	1290	1134	806	672	689	366	1601	712	761	662	585	387	152.967	142.314	111.388	85.269	100.772	67.812	528.582	107.387	99.2826	127.101	90.8991	75.7904
miR-15-x	23	TAGCAGCACATAATGGTTTGTGT	9393	923	1045	1157	1016	727	509	242	669	1023	488	932	662	109.448	131.144	159.896	128.919	106.33	94.3068	79.898	100.902	133.464	93.6937	144.817	129.647
miR-203-y	23	GTGAAATGTTTAGGACCACTAGA	9065	1096	1103	970	1004	841	610	316	590	1073	456	547	459	129.963	138.423	134.053	127.396	123.004	113.02	104.33	88.9868	139.987	87.5499	84.9946	89.8909
miR-222-y	22	AGCTACATCTGGCTACTGGGAA	9065	935	671	951	937	573	751	275	988	1006	482	768	728	110.871	84.2086	131.427	118.894	83.8062	139.144	90.7932	149.015	131.246	92.5418	119.334	142.572
miR-330-y	23	GCAAAGCACACGGCCTGCAGAGA	8821	1204	942	1090	1043	992	825	212	473	281	535	640	584	142.769	118.218	150.637	132.345	145.089	152.855	69.9933	71.3402	36.6602	102.718	99.4452	114.371
miR-380-y	21	TATGTAATATGGTCCACGTCT	8196	1269	1125	821	859	744	493	287	451	606	642	593	306	150.477	141.184	113.461	108.997	108.817	91.3424	94.7551	68.0221	79.0608	123.261	92.1422	59.9273
miR-24-z	24	TGGCTCAGTTCAGCAGGAACAGTT	8047	624	608	711	922	708	528	287	773	743	496	943	704	73.9934	76.3023	98.2594	116.991	103.551	97.8271	94.7551	116.588	96.9342	95.2297	146.526	137.872
miR-185-x	24	TGGAGAGAAAGGCAGTTCCTGAAA	7849	685	534	880	929	692	613	182	373	651	487	944	879	81.2267	67.0155	121.615	117.879	101.211	113.576	60.0886	56.2577	84.9316	93.5017	146.682	172.144
miR-106-y	22	CCGCACTGTGGGTACTTGCTGC	7698	921	918	827	951	903	775	187	442	572	396	469	337	109.211	115.206	114.29	120.671	132.072	143.591	61.7394	66.6647	74.625	76.0302	72.8747	65.9984
miR-11980-z	18	AGGGAACGGGCTTGGCGG	7645	925	902	543	243	230	118	2315	642	746	415	359	207	109.686	113.198	75.042	30.8339	33.6395	21.8629	764.314	96.8297	97.3256	79.6781	55.7826	40.5391
miR-24-y	23	TGGCTCAGTTCAGCAGGAACACT	7368	533	443	557	734	597	445	370	880	797	492	891	629	63.2027	55.5952	76.9768	93.1361	87.3164	82.449	122.158	132.726	103.979	94.4617	138.446	123.184
miR-484-z	24	TCAGGCTCAGTCCCCTCCCGATAT	7134	793	508	666	662	472	410	226	696	701	502	806	692	94.0333	63.7525	92.0405	84.0002	69.0341	75.9642	74.6155	104.974	91.4548	96.3817	125.239	135.522
miR-214-y	23	ACAGCAGGCACAGACAGGCAGTT	7021	550	517	481	747	640	655	228	616	691	472	859	565	65.2185	64.882	66.4737	94.7857	93.6056	121.358	75.2758	92.9082	90.1501	90.6218	133.474	110.65
miR-193-x	22	CGGGGTTTTGAGGGCGAGATGA	6764	662	658	708	465	415	375	271	849	1113	412	514	322	78.4994	82.5771	97.8448	59.0031	60.6974	69.4795	89.4726	128.05	145.206	79.1021	79.8669	63.0608
miR-210-z	24	CTGTGCGTGTGACAGCGGCTGACT	6745	766	764	985	407	330	328	302	817	1067	302	461	216	90.8316	95.8798	136.126	51.6436	48.2654	60.7714	99.7074	123.224	139.204	57.9826	71.6316	42.3016
miR-379-x	21	TGGTAGACTGTGGAACGTAGG	6639	880	754	571	712	682	594	247	419	612	423	456	289	104.35	94.6248	78.9116	90.3446	99.7484	110.055	81.5488	63.1957	79.8435	81.214	70.8547	56.598
miR-106-x	21	TAAAGTGCTGACAGTGCAGAT	6385	840	897	671	793	590	426	204	408	511	339	377	329	99.6065	112.571	92.7315	100.623	86.2926	78.9287	67.3521	61.5366	66.6667	65.0864	58.5794	64.4316
miR-299-y	22	GTATGTGGGACGGTAAACCGCT	6192	453	682	672	716	785	418	146	287	436	450	696	451	53.7163	85.589	92.8697	90.8521	114.813	77.4465	48.2029	43.2868	56.882	86.3979	108.147	88.3242
miR-6240-z	21	ACAAAGCATCGCGAAGGCCCG	6171	1743	1258	1117	254	193	105	520	155	120	258	274	174	206.683	157.875	154.368	32.2297	28.2279	19.4543	171.682	23.3779	15.6556	49.5348	42.575	34.0763
miR-34-y	22	AATCACTAATTCCACTGCCATC	5724	858	722	660	608	529	455	211	395	322	331	364	269	101.741	90.6089	91.2113	77.1482	77.3709	84.3018	69.6632	59.5759	42.0092	63.5505	56.5595	52.6812
miR-27-x	22	AGGGCTTAGCTGCTTGTGAGCA	5670	476	487	404	741	526	599	153	443	470	435	518	418	56.4437	61.1171	55.8324	94.0243	76.9321	110.982	50.514	66.8155	61.3177	83.518	80.4885	81.8615
miR-27-z	25	TTCACAGTGGCTAAGTTCTGCAATT	5627	485	401	451	721	432	334	237	607	435	347	625	552	57.5109	50.3243	62.3277	91.4866	63.1838	61.8831	78.2472	91.5508	56.7515	66.6224	97.1145	108.104
miR-335-y	22	TTTTTCATTATTGCTCCTGACC	5567	870	730	649	481	398	323	315	682	663	147	162	147	103.164	91.6129	89.6911	61.0333	58.211	59.845	103.999	102.863	86.4972	28.2233	25.1721	28.7886
miR-25-x	23	AGGCGGAGACTTGGGCAATTGCT	5443	831	689	712	464	500	421	74	258	346	357	449	342	98.5393	86.4675	98.3976	58.8762	73.1294	78.0023	24.4316	38.9129	45.1403	68.5423	69.767	66.9776
miR-1842-x	22	TGGCTCTGCGAGGTCGGCTCAA	5419	919	791	688	586	457	387	169	396	299	258	282	187	108.974	99.2682	95.0809	74.3566	66.8402	71.7028	55.7966	59.7267	39.0085	49.5348	43.8181	36.6222
miR-505-x	23	GGGAGCCAGGAAGTATTGATGTT	5201	632	709	744	508	420	332	134	387	447	273	367	248	74.942	88.9775	102.82	64.4593	61.4287	61.5125	44.2411	58.3693	58.3171	52.4147	57.0256	48.5685
miR-340-y	23	TCCGTCTCAGTTACTTTATAGCC	5056	702	588	579	465	369	333	167	322	538	346	414	233	83.2426	73.7923	80.0172	59.0031	53.9695	61.6978	55.1362	48.5657	70.1893	66.4304	64.3286	45.6309
miR-365-y	23	TAATGCCCCTAAAAATCCTTAAA	5018	505	414	343	491	375	454	194	566	531	325	417	403	59.8825	51.9558	47.4022	62.3022	54.847	84.1165	64.0505	85.367	69.276	62.3985	64.7948	78.9239
miR-500-y	23	ATGCACCTGGGCAAGGATTCTGT	4842	446	356	564	494	418	402	133	439	381	333	488	388	52.8863	44.677	77.9442	62.6829	61.1361	74.482	43.9109	66.2122	49.7065	63.9345	75.827	75.9862
miR-656-y	21	AATATTATACAGTCAACCTCT	4802	664	623	445	540	524	308	150	250	294	384	405	215	78.7365	78.1847	61.4985	68.5198	76.6396	57.0658	49.5236	37.7063	38.3562	73.7262	62.9302	42.1058
miR-132-x	22	ACCGTGGCTTTCGATTGTTACT	4641	359	343	236	237	274	152	316	533	877	472	491	351	42.5699	43.0455	32.6149	30.0726	40.0749	28.1623	104.33	80.3897	114.416	90.6218	76.2931	68.7401
miR-30-x	25	TGTAAACATCCTACACTCTCAGCTT	4593	471	363	542	440	325	392	134	489	405	252	427	353	55.8508	45.5555	74.9038	55.8309	47.5341	72.6292	44.2411	73.7534	52.8376	48.3828	66.3486	69.1318
miR-145-y	22	ATTCCTGGAAATACTGTTCTAA	4440	292	243	296	464	427	286	127	333	455	402	671	444	34.6251	30.4958	40.9069	58.8762	62.4525	52.9897	41.93	50.2247	59.3608	77.1821	104.262	86.9533
miR-214-z	23	ACAGCAGGCACAGACAGGCAGAA	4229	439	335	381	465	397	233	134	302	389	311	446	397	52.0562	42.0415	52.6538	59.0031	58.0647	43.1699	44.2411	45.5492	50.7502	59.7106	69.3009	77.7488
miR-99-z	24	AACCCGTAGATCCGATCTTGTGAA	4135	424	251	384	634	456	388	52	527	223	164	286	346	50.2776	31.4998	53.0684	80.4473	66.694	71.8881	17.1682	79.4848	29.0933	31.4872	44.4396	67.7609
miR-296-y	23	AGGGTTGGGCGGAGGCTTTCCTT	3827	365	351	382	558	361	382	96	209	288	241	319	275	43.2814	44.0495	52.792	70.8038	52.7994	70.7764	31.6951	31.5224	37.5734	46.2709	49.5672	53.8562
miR-502-z	23	ATGCACCTGGGCAAGGATTCTGT	3777	340	301	419	380	314	326	122	339	303	243	391	299	40.3169	37.7746	57.9054	48.2176	45.9252	60.4008	40.2792	51.1297	39.5304	46.6549	60.7548	58.5564
miR-30-y	22	CTTTCAGTCAGATGTTTGCTGC	3700	413	540	361	301	279	178	173	334	385	245	286	205	48.9732	67.7684	49.8898	38.1934	40.8062	32.9796	57.1172	50.3756	50.2284	47.0389	44.4396	40.1474
miR-323-y	21	CCCAATACACGGTCGATCTCT	3682	516	485	427	399	419	228	105	192	366	179	222	144	61.1868	60.8661	59.0109	50.6285	61.2824	42.2435	34.6665	28.9584	47.7496	34.3672	34.4951	28.2011
miR-93-y	23	ACTGCTGAGCTAGCACTTCCCGA	3659	584	442	403	411	432	402	65	231	112	177	222	178	69.2502	55.4697	55.6942	52.1512	63.1838	74.482	21.4602	34.8406	14.6119	33.9832	34.4951	34.8597
miR-9993-y	18	ATCTCGGTGGGACCTCCA	3527	292	193	210	154	231	124	1723	105	102	184	147	62	34.6251	24.2209	29.0218	19.5408	33.7858	22.9745	568.861	15.8366	13.3073	35.3271	22.8413	12.1421
miR-329-y	22	AACACACCTGGTTAACCTCTCT	3371	517	447	348	420	378	240	104	163	206	215	213	120	61.3054	56.0972	48.0932	53.2931	55.2858	44.4669	34.3363	24.5845	26.8754	41.279	33.0966	23.5009
miR-331-y	23	GCCCCTGGGCCTATCCTAGAACT	3370	284	368	307	421	364	304	85	206	220	275	323	213	33.6765	46.1829	42.4271	53.42	53.2382	56.3247	28.0634	31.07	28.7019	52.7987	50.1888	41.7141
miR-191-y	21	CTGCACTTGGATTTCGTTCCC	3191	449	438	297	305	286	149	113	189	269	288	238	170	53.242	54.9677	41.0451	38.701	41.83	27.6065	37.3078	28.5059	35.0946	55.2947	36.9812	33.2929
miR-185-y	22	CAGGGGCTGGCTTTCCTCTGGT	2878	406	538	356	302	256	155	63	132	213	150	158	149	48.1431	67.5175	49.1988	38.3203	37.4422	28.7182	20.7999	19.9089	27.7887	28.7993	24.5505	29.1803
miR-9995-y	18	ATCTCGGTGGAACCTCCA	2757	138	67	70	41	89	50	2054	50	32	102	38	26	16.3639	8.4083	9.6739	5.2024	13.017	9.2639	678.143	7.5413	4.1748	19.5835	5.9046	5.0919
miR-6529-y	22	CCTGTGCCTTTTACCTCTTTAA	2584	489	488	401	234	180	173	65	118	109	117	134	76	57.9852	61.2426	55.4178	29.6919	26.3266	32.0532	21.4602	17.7974	14.2205	22.4635	20.8213	14.8839
miR-99-y	22	CAAGCTCGTGTCTGTGGGTCCG	2522	276	190	205	328	316	293	86	194	208	160	166	100	32.7278	23.8445	28.3308	41.6194	46.2177	54.2866	28.3935	29.2601	27.1364	30.7193	25.7936	19.5841
miR-28-z	23	TCGAGGAGCTCACAGTCTAGTAG	2414	242	228	204	239	213	156	78	226	271	161	193	203	28.6962	28.6133	28.1926	30.3263	31.1531	28.9035	25.7523	34.0865	35.3556	30.9113	29.9889	39.7557
miR-365-x	23	AGGGACTTTTGGGGGCAGATGTG	2412	315	194	318	181	122	156	78	320	339	122	153	114	37.3524	24.3464	43.9473	22.9668	17.8436	28.9035	25.7523	48.264	44.2271	23.4234	23.7736	22.3259
miR-155-x	25	TTAATGCTAATTGTGATAGGGGTTT	2407	161	66	147	289	169	415	45	284	372	110	197	152	19.0912	8.2828	20.3152	36.6708	24.7177	76.8906	14.8571	42.8343	48.5323	21.1195	30.6105	29.7678
miR-29-y	24	TAGCACCATCTGAAATCGGTTAAT	2346	207	193	212	194	152	190	103	262	269	140	231	193	24.5459	24.2209	29.2982	24.6164	22.2313	35.2029	34.0062	39.5162	35.0946	26.8794	35.8935	37.7973
miR-151-y	24	CTAGACTGAAGCTCCTTGAGGAAT	2336	166	131	124	165	118	241	39	890	122	87	151	102	19.6841	16.4401	17.1367	20.9366	17.2585	44.6521	12.8761	134.234	15.9165	16.7036	23.4629	19.9758
miR-423-y	25	AGCTCGGTCTGAGGCCCCTCAGTAC	2313	253	125	255	258	155	174	83	237	153	153	245	222	30.0005	15.6871	35.2407	32.7372	22.6701	32.2385	27.403	35.7455	19.9609	29.3753	38.0689	43.4767
miR-15-y	21	CGAATCATTATTTGCTGCTCT	2291	133	199	158	223	207	195	88	189	315	211	247	126	15.771	24.9739	21.8354	28.2961	30.2756	36.1293	29.0538	28.5059	41.0959	40.511	38.3796	24.6759
miR-210-x	22	AGCCACTGCCCACCGCACACTG	2286	365	350	346	164	105	125	134	271	174	85	92	75	43.2814	43.924	47.8168	20.8097	15.3572	23.1598	44.2411	40.8736	22.7006	16.3196	14.2953	14.6881
miR-222-x	21	CTCAGTAGCCAGTGTAGATCC	2200	321	331	269	142	136	94	80	157	175	172	193	130	38.0639	41.5395	37.1755	18.0182	19.8912	17.4162	26.4126	23.6795	22.8311	33.0232	29.9889	25.4593
miR-98-y	22	CTATACAACTTACTACTTTCCT	2185	298	321	310	256	197	144	59	112	72	114	183	119	35.3366	40.2846	42.8417	32.4834	28.813	26.6801	19.4793	16.8924	9.3934	21.8875	28.4351	23.3051
miR-127-z	25	TCGGATCCGTCTGAGCTTGGCTAAT	2159	219	142	89	254	81	201	27	294	228	153	182	289	25.9688	17.8206	12.2997	32.2297	11.847	37.241	8.9142	44.3426	29.7456	29.3753	28.2797	56.598
miR-412-z	23	TGGTCGACCAGTTGGAAAGTAAT	2125	295	247	245	270	195	181	38	110	171	121	153	99	34.9808	30.9978	33.8587	34.2599	28.5204	33.5354	12.546	16.5908	22.3092	23.2314	23.7736	19.3882
miR-1197-y	21	TAGGACACATGGTCTACTTCT	2116	351	440	321	213	177	96	57	91	114	102	76	78	41.6213	55.2187	44.3619	27.0272	25.8878	17.7867	18.819	13.7251	14.8728	19.5835	11.8091	15.2756
miR-9-z	22	ATAAAGCTAGATAACCGAAAGT	2096	194	200	193	246	202	148	79	120	303	137	167	107	23.0044	25.0994	26.6724	31.2146	29.5443	27.4212	26.0824	18.099	39.5304	26.3034	25.949	20.955
miR-1-y	23	TGGAATGTAAAGAAGTATGTACC	2059	161	178	228	38	22	29	169	421	618	55	72	68	19.0912	22.3385	31.5094	4.8218	3.2177	5.3731	55.7966	63.4973	80.6263	10.5597	11.1876	13.3172
miR-330-z	25	CAAAGCACACGGCCTGCAGAGAGGT	2055	214	139	196	300	185	257	24	74	64	121	238	243	25.3759	17.4441	27.087	38.0665	27.0579	47.6166	7.9238	11.1611	8.3497	23.2314	36.9812	47.5893
miR-1343-x	22	TGGGGAGCGGCCCCCGGGCGGG	1985	274	388	291	207	175	101	40	72	53	165	124	95	32.4907	48.6929	40.2159	26.2659	25.5953	18.7131	13.2063	10.8594	6.9146	31.6792	19.2675	18.6049
miR-6516-z	21	TTTGCAGTAACAGGTGTGAAC	1979	221	336	281	178	176	91	73	166	152	110	105	90	26.206	42.167	38.8339	22.5861	25.7415	16.8604	24.1015	25.037	19.8304	21.1195	16.3152	17.6257
miR-4286-z	18	ACCCCACTCCTGGTACCA	1977	293	224	127	232	309	266	88	92	153	76	71	46	34.7437	28.1114	17.5513	29.4381	45.1939	49.2841	29.0538	13.8759	19.9609	14.5916	11.0322	9.0087
miR-410-y	21	AATATAACACAGATGGCCTGT	1967	276	268	280	249	256	122	40	86	59	107	123	101	32.7278	33.6332	38.6957	31.5952	37.4422	22.604	13.2063	12.971	7.6973	20.5435	19.1121	19.7799
miR-212-y	23	TAACAGTCTCCAGTCACGGCCAC	1936	157	130	146	60	104	94	128	286	332	158	229	112	18.6169	16.3146	20.177	7.6133	15.2109	17.4162	42.2601	43.136	43.3138	30.3353	35.5827	21.9342
miR-423-x	25	TGAGGGGCAGAGAGCGAGACTTTTT	1928	242	189	223	134	85	105	56	210	159	91	247	187	28.6962	23.719	30.8184	17.0031	12.432	19.4543	18.4888	31.6733	20.7437	17.4716	38.3796	36.6222
miR-486-x	23	TCCTGTACGGAGCTGCCCCGAGT	1915	470	98	995	44	33	41	22	72	63	24	26	27	55.7322	12.2987	137.508	5.5831	4.8265	7.5964	7.2635	10.8594	8.2192	4.6079	4.04	5.2877
miR-145-x	25	GTCCAGTTTTCCCAGGAATCCCTAT	1914	102	36	83	256	148	241	24	220	109	114	273	308	12.0951	4.5179	11.4705	32.4834	21.6463	44.6521	7.9238	33.1815	14.2205	21.8875	42.4196	60.319
miR-22-y	23	CAAGCTGCCAGTTGAAGAACTGT	1878	201	135	199	163	175	112	69	168	160	144	200	152	23.8344	16.9421	27.5016	20.6828	25.5953	20.7512	22.7808	25.3386	20.8741	27.6473	31.0766	29.7678
miR-18-x	24	TAAGGTGCATCTAGTGCAGATAGA	1870	142	136	247	180	119	120	28	120	172	120	253	233	16.8382	17.0676	34.1351	22.8399	17.4048	22.2334	9.2444	18.099	22.4397	23.0394	39.3119	45.6309
miR-1307-y	24	ACTCGGCGTGGCGTCGGTCGTGGA	1863	230	165	171	209	200	198	70	137	109	91	165	118	27.2732	20.707	23.632	26.5197	29.2517	36.6852	23.111	20.663	14.2205	17.4716	25.6382	23.1092
miR-28-x	23	AAGGAGCTCACAGTCTATGGAGA	1809	46	50	43	150	82	496	27	470	136	72	159	78	5.4546	6.2749	5.9426	19.0333	11.9932	91.8982	8.9142	70.8878	17.743	13.8237	24.7059	15.2756
let-7-z	24	TGAGGTAGTAGTTTGTGCTGTTAT	1804	112	75	131	179	126	186	41	163	275	124	218	174	13.2809	9.4123	18.1041	22.713	18.4286	34.4618	13.5364	24.5845	35.8774	23.8074	33.8735	34.0763
miR-7194-y	19	CAGATTCTGGATTTCTACC	1766	99	135	78	94	66	35	124	159	180	242	311	243	11.7393	16.9421	10.7795	11.9275	9.6531	6.4848	40.9395	23.9812	23.4834	46.4629	48.3242	47.5893
miR-3959-x	22	GGTTGATCAGAGAACATACATT	1738	284	275	200	194	215	136	37	48	108	59	114	68	33.6765	34.5117	27.6398	24.6164	31.4456	25.1979	12.2158	7.2396	14.09	11.3277	17.7137	13.3172
miR-154-x	23	AGAGGTCTTCCATGGTGCATTCG	1717	237	179	199	169	163	141	31	149	124	101	119	105	28.1033	22.464	27.5016	21.4441	23.8402	26.1243	10.2349	22.4729	16.1774	19.3915	18.4906	20.5633
miR-320-y	24	AAAAGCTGGGTTGAGAGGGCGATT	1711	118	87	173	181	134	197	50	264	183	113	117	94	13.9923	10.9182	23.9084	22.9668	19.5987	36.4999	16.5079	39.8178	23.8748	21.6955	18.1798	18.409
miR-222-z	26	AGCTACATCTGGCTACTGGGTCTCGA	1697	186	90	216	141	89	149	22	122	122	100	245	215	22.0557	11.2947	29.851	17.8913	13.017	27.6065	7.2635	18.4007	15.9165	19.1995	38.0689	42.1058
miR-487-y	22	AATCGTACAGGGTCATCCACTT	1682	259	218	164	187	165	162	38	132	86	87	99	85	30.712	27.3584	22.6646	23.7281	24.1327	30.0151	12.546	19.9089	11.2198	16.7036	15.3829	16.6465
miR-7134-x	23	ATGTCCGCGGGTTCCCTATCCCA	1675	192	152	139	181	110	161	69	188	149	124	115	95	22.7672	19.0756	19.2097	22.9668	16.0885	29.8299	22.7808	28.3551	19.439	23.8074	17.8691	18.6049
miR-1343-y	24	CTCCTGGGGCCCGCACTCTCGCAA	1652	159	141	164	132	127	70	62	230	86	145	193	143	18.8541	17.6951	22.6646	16.7493	18.5749	12.9695	20.4697	34.6898	11.2198	27.8393	29.9889	28.0052
miR-141-y	23	TAACACTGTCTGGTAAAGATGGC	1650	290	385	420	239	201	115	0	0	0	0	0	0	34.3879	48.3164	58.0436	30.3263	29.398	21.307	0.01	0.01	0.01	0.01	0.01	0.01
miR-20-x	24	TAAAGTGCTTATAGTGCAGGTAGA	1596	99	59	126	220	139	156	41	134	167	129	169	157	11.7393	7.4043	17.4131	27.9155	20.33	28.9035	13.5364	20.2106	21.7874	24.7674	26.2598	30.747
miR-190-y	22	ACTATATATCAAACATATTCCT	1570	256	305	228	140	108	53	41	104	108	72	92	63	30.3563	38.2766	31.5094	17.7644	15.7959	9.8198	13.5364	15.6858	14.09	13.8237	14.2953	12.338
miR-543-y	21	AAACATTCGCGGTGCACTTCT	1558	193	190	169	201	158	133	48	99	95	101	103	68	22.8858	23.8445	23.3556	25.5046	23.1089	24.6421	15.8475	14.9317	12.394	19.3915	16.0045	13.3172
miR-377-y	22	ATCACACAAAGGCAACTTTTGT	1555	177	223	189	175	105	78	51	100	122	79	151	105	20.9885	27.9859	26.1196	22.2055	15.3572	14.4517	16.838	15.0825	15.9165	15.1676	23.4629	20.5633
miR-9277-z	18	ATCCTGCCGACTACGCCA	1539	217	186	120	116	97	81	282	106	82	97	105	50	25.7317	23.3425	16.5839	14.7191	14.1871	15.0076	93.1043	15.9875	10.698	18.6236	16.3152	9.792
miR-10955-z	18	TCCCCGTACGGGCCACCA	1525	122	136	98	52	82	34	634	58	110	105	54	40	14.4667	17.0676	13.5435	6.5982	11.9932	6.2995	209.32	8.7479	14.351	20.1595	8.3907	7.8336
miR-6412-z	18	AACCATCCTCTGCTACCA	1520	21	22	23	13	17	17	1322	14	12	44	12	3	2.4902	2.7609	3.1786	1.6495	2.4864	3.1497	436.468	2.1116	1.5656	8.4478	1.8646	0.5875
miR-188-x	22	CATCCCTTGCATGGTGGAGGGT	1510	229	244	157	143	141	66	53	80	105	93	113	86	27.1546	30.6213	21.6972	18.145	20.6225	12.2284	17.4983	12.066	13.6986	17.8556	17.5583	16.8423
miR-92-x	23	AGGTTGGGATCGGTTGCAATGCT	1487	137	178	158	115	115	94	32	115	182	109	170	82	16.2453	22.3385	21.8354	14.5922	16.8198	17.4162	10.565	17.3449	23.7443	20.9275	26.4151	16.0589
miR-6529-x	23	GAGAGATCAGAGGCGCAGAGTAA	1481	215	224	246	138	111	72	27	127	109	95	66	51	25.4945	28.1114	33.9969	17.5106	16.2347	13.3401	8.9142	19.1548	14.2205	18.2396	10.2553	9.9879
miR-199-y	25	TACAGTAGTCTGCACATTGGTTATT	1479	120	59	131	158	104	126	38	180	209	100	119	135	14.2295	7.4043	18.1041	20.0484	15.2109	23.3451	12.546	27.1485	27.2668	19.1995	18.4906	26.4385
miR-1543-z	24	TTGGTCCTAGTCTGGGTGCAAACT	1459	231	160	273	138	116	108	19	79	79	65	100	91	27.3918	20.0795	37.7283	17.5106	16.966	20.0101	6.273	11.9152	10.3066	12.4797	15.5383	17.8215
miR-301-x	22	GCTCTGACTTTATTGCACTACT	1443	184	163	162	182	145	104	40	46	113	97	130	77	21.8186	20.456	22.3882	23.0937	21.2075	19.269	13.2063	6.938	14.7424	18.6236	20.1998	15.0797
miR-485-y	22	GTCATACACGGCTCTCCTCTCT	1410	160	183	137	168	140	136	24	88	50	95	160	69	18.9727	22.966	18.9333	21.3173	20.4762	25.1979	7.9238	13.2726	6.5232	18.2396	24.8613	13.513
miR-2779-z	18	TTCCGGCTCGAAGGACCA	1386	117	92	46	33	42	27	828	39	43	60	36	23	13.8738	11.5457	6.3572	4.1873	6.1429	5.0025	273.37	5.8822	5.6099	11.5197	5.5938	4.5043
miR-103-y	24	AGCAGCATTGTACAGGGCTATGTT	1375	97	80	158	204	116	137	29	122	113	55	138	126	11.5022	10.0398	21.8354	25.8852	16.966	25.3832	9.5746	18.4007	14.7424	10.5597	21.4429	24.6759
miR-615-y	23	TCCGAGCCTGGGTCTCCCTCTAA	1369	203	201	161	170	121	126	38	88	64	53	81	63	24.0716	25.2249	22.25	21.571	17.6973	23.3451	12.546	13.2726	8.3497	10.1758	12.586	12.338
miR-495-y	22	AAACAAACATGGTGCACTTCTT	1338	137	111	112	154	139	162	43	107	121	71	97	84	16.2453	13.9302	15.4783	19.5408	20.33	30.0151	14.1968	16.1383	15.7861	13.6317	15.0722	16.4506
miR-221-z	23	AGCTACATTGTCTGCTGGGTTCT	1306	85	43	79	130	66	115	44	177	217	135	116	99	10.0792	5.3964	10.9177	16.4955	9.6531	21.307	14.5269	26.696	28.3105	25.9194	18.0244	19.3882
miR-432-x	23	TCTTGGAGTAGGTCATTGGGTGT	1278	149	137	141	126	155	114	28	98	129	58	85	58	17.6683	17.1931	19.486	15.9879	22.6701	21.1218	9.2444	14.7809	16.8298	11.1357	13.2076	11.3588
miR-92-z	25	TATTGCACTTGTCCCGGCCTGTAGT	1233	111	142	150	108	70	94	34	128	78	88	133	97	13.1623	17.8206	20.7298	13.704	10.2381	17.4162	11.2253	19.3056	10.1761	16.8956	20.666	18.9966
miR-590-y	21	TAATTTTATGTATAAGCTAGT	1227	162	173	149	115	106	65	47	61	122	74	109	44	19.2098	21.711	20.5916	14.5922	15.5034	12.0431	15.5174	9.2003	15.9165	14.2077	16.9368	8.617
miR-411-y	22	TGTATGTCAACTGATCCACAGT	1187	168	193	174	130	136	78	19	40	43	50	61	95	19.9213	24.2209	24.0466	16.4955	19.8912	14.4517	6.273	6.033	5.6099	9.5998	9.4784	18.6049
miR-129-y	22	AAGCCCTTACCCCAAAAAGTAT	1177	126	96	101	191	141	154	21	67	67	69	75	69	14.941	12.0477	13.9581	24.2357	20.6225	28.5329	6.9333	10.1053	8.741	13.2477	11.6537	13.513
miR-6529-z	23	CCTGTGCCTTTTACCTCTTTAAT	1159	194	207	178	139	61	48	19	75	75	40	59	64	23.0044	25.9779	24.5994	17.6375	8.9218	8.8934	6.273	11.3119	9.7847	7.6798	9.1676	12.5338
miR-339-x	24	TCCCTGTCCTCCAGGAGCTCACGA	1139	132	139	155	64	85	45	51	144	130	74	88	32	15.6524	17.4441	21.4208	8.1209	12.432	8.3375	16.838	21.7188	16.9602	14.2077	13.6737	6.2669
miR-107-z	24	AGCAGCATTGTACAGGGCTATGTT	1122	69	70	137	163	105	104	25	88	98	41	111	111	8.182	8.7848	18.9333	20.6828	15.3572	19.269	8.2539	13.2726	12.7854	7.8718	17.2475	21.7383
miR-376-y	21	AACATAGAGGAAATTCCACGT	1122	152	142	139	100	106	57	46	43	89	86	101	61	18.024	17.8206	19.2097	12.6888	15.5034	10.5609	15.1872	6.4855	11.6112	16.5116	15.6937	11.9463
miR-3959-y	22	TGTATGTCAACTGATCCACAGT	1121	158	184	163	126	128	77	19	35	39	42	57	93	18.7355	23.0915	22.5264	15.9879	18.7211	14.2665	6.273	5.2789	5.0881	8.0638	8.8568	18.2132
miR-10174-y	25	ATCACATTGCCAGGGATTACCACTC	1096	81	68	72	70	50	56	38	155	101	96	171	138	9.6049	8.5338	9.9503	8.8822	7.3129	10.3756	12.546	23.3779	13.1768	18.4316	26.5705	27.026
miR-324-y	21	CACTGCCCCAGGTGCTGCTGG	1086	123	134	133	78	140	67	40	65	79	75	111	41	14.5852	16.8166	18.3805	9.8973	20.4762	12.4137	13.2063	9.8036	10.3066	14.3997	17.2475	8.0295
miR-29-x	24	GCTGGTTTCATATGGTGGTTTAGA	1071	140	70	123	121	66	104	23	94	122	47	83	78	16.6011	8.7848	16.9985	15.3535	9.6531	19.269	7.5936	14.1776	15.9165	9.0238	12.8968	15.2756
miR-148-z	24	TCAGTGCACTACAGAACTTTGTTA	1057	74	47	86	102	94	92	33	66	63	88	181	131	8.7749	5.8984	11.8851	12.9426	13.7483	17.0456	10.8952	9.9545	8.2192	16.8956	28.1244	25.6552
miR-449-x	22	TGGCAGTGTATTGTTAGCTGGT	1057	125	256	212	137	101	52	13	13	36	36	45	31	14.8224	32.1273	29.2982	17.3837	14.7721	9.6345	4.292	1.9607	4.6967	6.9118	6.9922	6.0711
miR-6747-y	18	CTCCCTTCCTCTCCACCA	1034	15	22	9	2	4	2	934	6	6	25	8	1	1.7787	2.7609	1.2438	0.2538	0.585	0.3706	308.367	0.905	0.7828	4.7999	1.2431	0.1958
miR-129-x	24	CTTTTTGCGGTCTGGGCTTGCAAT	1008	75	76	86	157	102	65	29	93	76	70	85	94	8.8934	9.5378	11.8851	19.9215	14.9184	12.0431	9.5746	14.0267	9.9152	13.4397	13.2076	18.409
miR-2366-z	24	TGGGTCACAGAAGAGGGTCTGGTA	1007	77	64	84	151	122	158	16	54	67	46	104	64	9.1306	8.0318	11.6087	19.1602	17.8436	29.274	5.2825	8.1446	8.741	8.8318	16.1598	12.5338
miR-758-y	22	TTTGGGACCTGGTCCACTAACT	1005	60	67	432	77	46	116	14	27	43	44	64	15	7.1147	8.4083	59.7019	9.7704	6.7279	21.4923	4.6222	4.0723	5.6099	8.4478	9.9445	2.9376
miR-128-y	23	TCACAGTGAACCGGTCTCTTTAA	993	157	102	98	90	55	83	26	77	55	61	109	80	18.6169	12.8007	13.5435	11.42	8.0442	15.3781	8.5841	11.6135	7.1755	11.7117	16.9368	15.6673
miR-152-z	24	TCAGTGCATCACAGAACTTTGTTC	980	75	73	85	99	80	67	33	85	69	96	93	125	8.8934	9.1613	11.7469	12.562	11.7007	12.4137	10.8952	12.8201	9.002	18.4316	14.4506	24.4801
miR-491-x	24	AGTGGGGAACCCTTCCATGAGGAA	972	101	71	96	102	114	95	28	51	74	50	99	91	11.9765	8.9103	13.2671	12.9426	16.6735	17.6015	9.2444	7.6921	9.6543	9.5998	15.3829	17.8215
miR-502-y	24	ATGCACCTGGGCAAGGATTCTGAA	964	84	46	140	101	98	77	12	85	61	73	96	91	9.9606	5.7729	19.3479	12.8157	14.3334	14.2665	3.9619	12.8201	7.9583	14.0157	14.9168	17.8215
miR-9464-z	19	AGAAGATTTTGACAAGAAA	943	82	86	92	36	55	23	39	51	68	148	168	95	9.7235	10.7928	12.7143	4.568	8.0442	4.2614	12.8761	7.6921	8.8715	28.4153	26.1044	18.6049
miR-574-x	25	TGAGTGTGTGTGTGTGAGTGTGTGA	902	143	74	113	92	49	129	15	61	108	31	43	44	16.9568	9.2868	15.6165	11.6737	7.1667	23.9009	4.9524	9.2003	14.09	5.9519	6.6815	8.617
miR-7857-y	24	ATTGTTCTCCAACCTGGCTCTTTT	900	93	77	126	134	104	107	9	55	69	29	62	35	11.0279	9.6633	17.4131	17.0031	15.2109	19.8248	2.9714	8.2954	9.002	5.5679	9.6338	6.8544
miR-182-x	26	TTTGGCAATGGTAGAACTCACACTGT	885	82	25	84	89	32	60	24	142	89	61	98	99	9.7235	3.1374	11.6087	11.2931	4.6803	11.1167	7.9238	21.4172	11.6112	11.7117	15.2275	19.3882
miR-7550-x	18	TTCCGGCTCGAAGGACCA	882	61	44	28	23	30	25	559	18	24	36	22	12	7.2333	5.5219	3.8696	2.9184	4.3878	4.632	184.558	2.7149	3.1311	6.9118	3.4184	2.3501
miR-26-y	22	CCTATTCTTGATTACTTGTTTC	876	95	109	74	83	53	39	33	94	96	79	82	39	11.265	13.6792	10.2267	10.5317	7.7517	7.2259	10.8952	14.1776	12.5245	15.1676	12.7414	7.6378
miR-17-y	23	CTGCAGTGAAGGCACTTGTAGCT	874	109	97	128	72	56	52	31	97	60	52	56	64	12.9251	12.1732	17.6895	9.136	8.1905	9.6345	10.2349	14.63	7.8278	9.9838	8.7015	12.5338
miR-34-x	24	TGGCAGTGTCTTAGCTGGTTGTTT	853	95	55	137	113	101	117	12	41	53	18	53	58	11.265	6.9023	18.9333	14.3384	14.7721	21.6776	3.9619	6.1838	6.9146	3.4559	8.2353	11.3588
miR-1949-z	23	CTGTACCAGGATGCCAGCATAAT	839	121	111	119	55	60	55	40	64	79	59	47	29	14.3481	13.9302	16.4457	6.9789	8.7755	10.1903	13.2063	9.6528	10.3066	11.3277	7.303	5.6794
miR-485-x	23	AGAGGCTGGCCGTGATGAATTCG	835	102	91	122	96	63	55	25	86	47	44	58	46	12.0951	11.4202	16.8603	12.1813	9.2143	10.1903	8.2539	12.971	6.1318	8.4478	9.0122	9.0087
miR-11202-x	18	TTCCGGCTCGAAGGACCA	804	44	37	24	22	23	20	535	16	22	31	18	12	5.2175	4.6434	3.3168	2.7915	3.364	3.7056	176.634	2.4132	2.8702	5.9519	2.7969	2.3501
miR-301-y	23	CAGTGCAATGATATTGTCAAAGC	793	134	131	95	63	52	36	32	70	54	32	50	44	15.8896	16.4401	13.1289	7.994	7.6055	6.67	10.565	10.5578	7.045	6.1439	7.7692	8.617
miR-188-y	21	CTCCCACGTGCAGGGTTTGCA	778	99	116	86	98	88	44	29	40	38	51	42	47	11.7393	14.5577	11.8851	12.4351	12.8708	8.1523	9.5746	6.033	4.9576	9.7918	6.5261	9.2045
miR-320-z	25	AAAAGCTGGGTTGAGAGGGCGAAAT	771	60	69	76	110	41	68	21	115	68	29	55	59	7.1147	8.6593	10.5031	13.9577	5.9966	12.5989	6.9333	17.3449	8.8715	5.5679	8.5461	11.5546
miR-382-y	22	AATCATTCACGGACAACACTTT	724	93	108	103	85	62	72	16	35	44	42	41	23	11.0279	13.5537	14.2345	10.7855	9.068	13.3401	5.2825	5.2789	5.7404	8.0638	6.3707	4.5043
miR-4331-y	20	TGTGGCTGTGGCGTATGCCA	720	135	124	105	91	53	52	21	25	29	23	43	19	16.0082	15.5616	14.5109	11.5468	7.7517	9.6345	6.9333	3.7706	3.7834	4.4159	6.6815	3.721
miR-149-y	18	GAGGGACGGGAGCGGGGC	708	103	133	93	52	49	13	98	27	29	48	36	27	12.2137	16.6911	12.8525	6.5982	7.1667	2.4086	32.3554	4.0723	3.7834	9.2158	5.5938	5.2877
miR-503-x	21	TAGCAGCGGGAACAGTACTAA	691	111	110	83	60	32	32	36	47	66	34	47	33	13.1623	13.8047	11.4705	7.6133	4.6803	5.9289	11.8857	7.0888	8.6106	6.5278	7.303	6.4627
miR-539-y	22	ATCATACAAGGACAATTTCTTT	673	69	116	103	82	51	26	19	32	60	23	46	46	8.182	14.5577	14.2345	10.4049	7.4592	4.8172	6.273	4.8264	7.8278	4.4159	7.1476	9.0087
miR-1-z	23	TGGAATGTAAAGAAGTATGTATA	666	86	49	76	41	25	25	33	57	124	44	56	50	10.1978	6.1494	10.5031	5.2024	3.6565	4.632	10.8952	8.597	16.1774	8.4478	8.7015	9.792
miR-147-y	22	GTGTGCGGAAATGCTTCTGCTA	633	57	112	87	54	80	29	23	43	63	23	43	19	6.759	14.0557	12.0233	6.852	11.7007	5.3731	7.5936	6.4855	8.2192	4.4159	6.6815	3.721
miR-3613-y	22	ACAAAAAAAAAAGCCCAACCCT	616	37	24	23	67	60	90	25	68	47	51	82	42	4.3874	3.0119	3.1786	8.5015	8.7755	16.6751	8.2539	10.2561	6.1318	9.7918	12.7414	8.2253
miR-744-x	24	TGCGGGGCTAGGGCTAACAGCAAA	609	64	67	87	77	54	58	12	48	33	24	48	37	7.5891	8.4083	12.0233	9.7704	7.898	10.7462	3.9619	7.2396	4.3053	4.6079	7.4584	7.2461
miR-11972-z	20	AGGGCGGGAGCGGCCGGGGC	606	126	114	77	11	25	7	81	27	58	40	29	11	14.941	14.3067	10.6413	1.3958	3.6565	1.297	26.7427	4.0723	7.5669	7.6798	4.5061	2.1542
miR-4449-z	23	CGTCCCGGGGCCGCGCGAGGCAC	582	97	114	100	48	36	30	18	41	24	26	28	20	11.5022	14.3067	13.8199	6.0906	5.2653	5.5584	5.9428	6.1838	3.1311	4.9919	4.3507	3.9168
miR-5100-z	22	TCGAATCCCAGCGGTGCCTCCA	581	80	72	50	66	50	39	41	39	53	23	42	26	9.4863	9.0358	6.9099	8.3746	7.3129	7.2259	13.5364	5.8822	6.9146	4.4159	6.5261	5.0919
miR-1306-y	22	TGGACGTTGGCTCTGGTGGTGA	570	93	115	48	60	49	25	18	35	46	15	28	38	11.0279	14.4322	6.6335	7.6133	7.1667	4.632	5.9428	5.2789	6.0013	2.8799	4.3507	7.442
miR-1249-y	24	ACGCCCTTCCCCCCCTTCTTCAAT	568	68	54	72	74	47	40	16	50	44	26	33	44	8.0634	6.7768	9.9503	9.3897	6.8742	7.4111	5.2825	7.5413	5.7404	4.9919	5.1276	8.617
miR-140-y	23	ACCACAGGGTAGAACCACGGAAG	564	21	35	38	52	35	35	38	67	59	45	86	53	2.4902	4.3924	5.2516	6.5982	5.1191	6.4848	12.546	10.1053	7.6973	8.6398	13.363	10.3796
miR-425-x	25	AATGACACGATCACTCCCGGGGAGT	514	28	20	11	66	21	72	3	169	23	19	44	38	3.3202	2.5099	1.5202	8.3746	3.0714	13.3401	0.9905	25.4894	3.0007	3.6479	6.8369	7.442
miR-9226-x	22	TCAAGTCCCTGTTCAGGCGCCA	513	64	63	74	55	55	28	26	23	29	31	44	21	7.5891	7.9063	10.2267	6.9789	8.0442	5.1878	8.5841	3.469	3.7834	5.9519	6.8369	4.1127
miR-2320-y	22	GATGATGGTCCCTGTGTTTGTT	509	68	53	48	71	54	28	8	36	43	27	52	21	8.0634	6.6513	6.6335	9.0091	7.898	5.1878	2.6413	5.4297	5.6099	5.1839	8.0799	4.1127
miR-8228-y	18	AACCGGTCGGTCACTGGT	508	47	78	36	29	32	26	52	35	77	30	39	27	5.5732	9.7888	4.9752	3.6798	4.6803	4.8172	17.1682	5.2789	10.0457	5.7599	6.0599	5.2877
miR-2137-z	18	CGGCGGGAGCCCCGGGGA	507	59	56	59	20	14	5	216	23	15	18	12	10	6.9962	7.0278	8.1537	2.5378	2.0476	0.9264	71.3139	3.469	1.9569	3.4559	1.8646	1.9584
miR-128-x	21	CGGGGCCGTAGCACTGTCTGA	500	48	43	43	77	63	38	8	10	10	43	72	45	5.6918	5.3964	5.9426	9.7704	9.2143	7.0406	2.6413	1.5083	1.3046	8.2558	11.1876	8.8128
miR-147-x	22	TGGAAACACTTCTGCACAAACT	478	55	40	49	60	34	35	18	33	34	44	45	31	6.5219	5.0199	6.7717	7.6133	4.9728	6.4848	5.9428	4.9772	4.4358	8.4478	6.9922	6.0711
miR-4508-z	19	GCGGGGCTGGGCGCGCGCC	454	7	11	15	5	7	4	377	6	5	9	3	5	0.8301	1.3805	2.073	0.6344	1.0238	0.7411	124.469	0.905	0.6523	1.728	0.4661	0.9792
miR-541-x	25	AAAGGATTCTGCTGTCGGTCCCACT	434	45	29	72	59	39	34	5	35	17	16	59	24	5.3361	3.6394	9.9503	7.4864	5.7041	6.2995	1.6508	5.2789	2.2179	3.0719	9.1676	4.7002
miR-326-y	21	CCTCTGGGCCCTTCCTCCACT	430	102	103	73	21	24	17	8	25	23	9	7	18	12.0951	12.9262	10.0885	2.6647	3.5102	3.1497	2.6413	3.7706	3.0007	1.728	1.0877	3.5251
miR-2887-z	20	GGACCGGGGTCCGGTGCGGA	429	29	19	6	3	4	6	337	2	11	1	7	4	3.4388	2.3844	0.8292	0.3807	0.585	1.1117	111.263	0.3017	1.4351	0.192	1.0877	0.7834
miR-655-y	22	ATAATACATGGTTAACCTCTTT	428	45	53	35	63	44	39	6	16	48	27	34	18	5.3361	6.6513	4.837	7.994	6.4354	7.2259	1.9809	2.4132	6.2622	5.1839	5.283	3.5251
miR-2835-z	19	CATTATGTGCGTTAGGAGA	419	28	11	23	1	0	2	325	4	10	6	6	3	3.3202	1.3805	3.1786	0.1269	0.01	0.3706	107.301	0.6033	1.3046	1.152	0.9323	0.5875
miR-4497-z	18	GCTCCGGGACGGCTGGGA	410	55	29	22	21	14	3	159	36	45	11	5	10	6.5219	3.6394	3.0404	2.6647	2.0476	0.5558	52.495	5.4297	5.8708	2.1119	0.7769	1.9584
miR-133-z	23	TTGGTCCCCTTCAACCAGCTGTT	409	59	30	26	27	23	34	17	54	51	10	52	26	6.9962	3.7649	3.5932	3.426	3.364	6.2995	5.6127	8.1446	6.6536	1.92	8.0799	5.0919
miR-2310-z	19	TGGTTTGTTTGGGTTTGTT	395	49	27	31	50	50	31	8	14	70	36	14	15	5.8104	3.3884	4.2842	6.3444	7.3129	5.7436	2.6413	2.1116	9.1324	6.9118	2.1754	2.9376
miR-18-y	23	ACTGCCCTAAGTGCTCCTTCTGG	394	46	32	42	35	45	21	12	30	38	27	42	24	5.4546	4.0159	5.8044	4.4411	6.5816	3.8909	3.9619	4.5248	4.9576	5.1839	6.5261	4.7002
miR-6131-z	20	GGCTGGTCCGATGGTAGTGG	392	54	64	55	38	33	27	15	14	43	22	22	5	6.4033	8.0318	7.6009	4.8218	4.8265	5.0025	4.9524	2.1116	5.6099	4.2239	3.4184	0.9792
miR-6596-x	19	CCGGGCCCGGGTCTTCCCG	382	30	34	34	18	6	3	145	25	30	19	23	15	3.5574	4.2669	4.6988	2.284	0.8776	0.5558	47.8728	3.7706	3.9139	3.6479	3.5738	2.9376
miR-363-y	23	ATTGCACGGTATCCATCTGTATT	372	28	39	35	41	29	24	11	19	28	38	51	29	3.3202	4.8944	4.837	5.2024	4.2415	4.4467	3.6317	2.8657	3.653	7.2958	7.9245	5.6794
miR-454-x	22	ACCCTATCGATATTGTCTCTGC	369	54	35	35	54	40	35	4	24	18	26	24	20	6.4033	4.3924	4.837	6.852	5.8503	6.4848	1.3206	3.6198	2.3483	4.9919	3.7292	3.9168
miR-100-y	22	CAAGCTTGTGTCTATAGGTATG	368	48	34	20	47	36	30	8	17	49	27	36	16	5.6918	4.2669	2.764	5.9638	5.2653	5.5584	2.6413	2.564	6.3927	5.1839	5.5938	3.1335
miR-6238-z	18	GTCAGCGGAGGAAAAGAA	358	11	15	22	6	4	8	266	3	6	7	4	6	1.3044	1.8825	3.0404	0.7613	0.585	1.4822	87.8218	0.4525	0.7828	1.344	0.6215	1.175
miR-9270-z	18	CGAAGGGACGGGCGATGG	354	89	105	80	5	4	1	21	8	14	4	11	12	10.5535	13.1772	11.0559	0.6344	0.585	0.1853	6.9333	1.2066	1.8265	0.768	1.7092	2.3501
miR-369-x	21	AGATCGACCGTGTTATATTCG	352	46	49	32	49	38	19	3	22	33	20	21	20	5.4546	6.1494	4.4224	6.2175	5.5578	3.5203	0.9905	3.3182	4.3053	3.8399	3.263	3.9168
miR-135-x	24	TATGGCTTTTCATTCCTATGTGAA	347	33	36	58	62	40	41	1	10	13	10	24	19	3.9131	4.5179	8.0155	7.8671	5.8503	7.5964	0.3302	1.5083	1.696	1.92	3.7292	3.721
miR-9985-z	21	TTCACAGTGGCTAAGTTATGA	343	34	26	23	57	21	14	16	59	23	23	21	26	4.0317	3.2629	3.1786	7.2326	3.0714	2.5939	5.2825	8.8987	3.0007	4.4159	3.263	5.0919
miR-377-x	22	AGAGGTTGCCCTTGGTGAATTC	340	29	29	20	64	25	55	9	13	24	14	27	31	3.4388	3.6394	2.764	8.1209	3.6565	10.1903	2.9714	1.9607	3.1311	2.6879	4.1953	6.0711
miR-6782-y	24	TGACCTCTGGTCTCCCGCCCTGAA	337	32	14	30	53	16	22	7	31	8	39	50	35	3.7945	1.757	4.146	6.7251	2.3401	4.0761	2.3111	4.6756	1.0437	7.4878	7.7692	6.8544
miR-3957-y	21	ACGCACAGCACCTCACTGAGC	335	62	62	45	34	18	19	8	23	20	11	21	12	7.3519	7.7808	6.219	4.3142	2.6327	3.5203	2.6413	3.469	2.6093	2.1119	3.263	2.3501
miR-192-x	23	TGACCTATGAATTGACAGCCAGT	334	25	64	16	31	18	11	11	54	36	25	21	22	2.9645	8.0318	2.2112	3.9335	2.6327	2.0381	3.6317	8.1446	4.6967	4.7999	3.263	4.3085
miR-21-y	24	CAACAGCAGTCGATGGGCTGTCGT	334	47	60	39	38	19	8	19	32	31	16	8	17	5.5732	7.5298	5.3898	4.8218	2.7789	1.4822	6.273	4.8264	4.0444	3.0719	1.2431	3.3293
miR-431-x	21	TGTCTTGCAGGCCGTCATGCA	334	57	47	41	30	39	28	12	17	14	25	19	5	6.759	5.8984	5.6662	3.8067	5.7041	5.1878	3.9619	2.564	1.8265	4.7999	2.9523	0.9792
miR-331-x	24	TCTAGGTATGGTCCCAGGGATCCT	328	37	18	28	40	24	37	11	22	34	17	39	21	4.3874	2.2589	3.8696	5.0755	3.5102	6.8553	3.6317	3.3182	4.4358	3.2639	6.0599	4.1127
miR-200-x	22	CATCTTACTGGGCAGCATTGGA	325	68	96	40	35	59	26	0	0	1	0	0	0	8.0634	12.0477	5.528	4.4411	8.6293	4.8172	0.01	0.01	0.1305	0.01	0.01	0.01
miR-29-z	25	TAGCACCATCTGAAATCGGTTAAGA	322	15	23	45	16	11	36	7	47	24	23	49	26	1.7787	2.8864	6.219	2.0302	1.6088	6.67	2.3111	7.0888	3.1311	4.4159	7.6138	5.0919
miR-760-y	22	CGGCTCTGGGTCTGTGGGGAGT	319	46	48	49	34	29	32	7	15	26	14	15	4	5.4546	6.0239	6.7717	4.3142	4.2415	5.9289	2.3111	2.2624	3.392	2.6879	2.3307	0.7834
miR-671-x	25	AGGAAGCCCTGGAGGGGCTGGAGAA	316	21	17	64	37	14	21	5	12	13	14	59	39	2.4902	2.1335	8.8447	4.6949	2.0476	3.8909	1.6508	1.8099	1.696	2.6879	9.1676	7.6378
miR-455-y	23	GCAGTCCATGGGCATATACACCA	312	22	26	16	19	26	30	9	53	33	30	34	14	2.6087	3.2629	2.2112	2.4109	3.8027	5.5584	2.9714	7.9937	4.3053	5.7599	5.283	2.7418
miR-96-z	19	TGGCACTAAAACTATTTTT	312	26	41	23	15	17	14	15	21	38	39	46	17	3.0831	5.1454	3.1786	1.9033	2.4864	2.5939	4.9524	3.1673	4.9576	7.4878	7.1476	3.3293
miR-362-x	25	AATCCTTGGAACCTAGGTGTGAGAA	294	40	8	25	12	11	50	4	54	12	16	34	28	4.7432	1.004	3.455	1.5227	1.6088	9.2639	1.3206	8.1446	1.5656	3.0719	5.283	5.4835
miR-874-y	24	CTGCCCTGGCCCGAGGGACCGAAA	290	22	35	26	31	14	25	12	16	11	22	48	28	2.6087	4.3924	3.5932	3.9335	2.0476	4.632	3.9619	2.4132	1.4351	4.2239	7.4584	5.4835
miR-9261-z	18	CGCGGTGGGGCGCGGGAC	284	79	58	51	8	5	6	17	6	15	15	13	11	9.3678	7.2788	7.0481	1.0151	0.7313	1.1117	5.6127	0.905	1.9569	2.8799	2.02	2.1542
miR-10-z	24	ACCCTGTAGATCCGAATTTGTGAT	283	35	7	26	33	24	24	3	24	18	11	33	45	4.1503	0.8785	3.5932	4.1873	3.5102	4.4467	0.9905	3.6198	2.3483	2.1119	5.1276	8.8128
miR-744-y	21	CTGTTGCCACTAACCTCAACC	282	23	38	22	43	29	17	17	5	10	26	31	21	2.7273	4.7689	3.0404	5.4562	4.2415	3.1497	5.6127	0.7541	1.3046	4.9919	4.8169	4.1127
miR-7550-z	18	ATCCGGCTCGAAGGACCA	282	37	23	15	6	13	3	147	13	15	6	2	2	4.3874	2.8864	2.073	0.7613	1.9014	0.5558	48.5331	1.9607	1.9569	1.152	0.3108	0.3917
miR-221-x	22	TGAACCTGGCATACAATGTAGA	281	26	14	35	45	23	11	9	11	29	24	30	24	3.0831	1.757	4.837	5.71	3.364	2.0381	2.9714	1.6591	3.7834	4.6079	4.6615	4.7002
miR-130-x	22	GCTCTTTTCACATTGTGCTACT	280	22	21	14	68	26	49	6	19	18	23	4	10	2.6087	2.6354	1.9348	8.6284	3.8027	9.0787	1.9809	2.8657	2.3483	4.4159	0.6215	1.9584
miR-132-y	24	TAACAGTCTACAGCCATGGTCGTT	279	15	14	11	15	18	8	12	26	44	32	45	39	1.7787	1.757	1.5202	1.9033	2.6327	1.4822	3.9619	3.9215	5.7404	6.1439	6.9922	7.6378
miR-1842-z	24	TGGCTCTGCGAGGTCGGCTCAAAA	277	36	25	39	48	23	30	2	11	10	12	13	28	4.2688	3.1374	5.3898	6.0906	3.364	5.5584	0.6603	1.6591	1.3046	2.3039	2.02	5.4835
miR-328-y	24	CTGGCCCTCTCTGCCCTTCCGTTT	277	39	19	36	24	29	23	7	23	34	10	13	20	4.6246	2.3844	4.9752	3.0453	4.2415	4.2614	2.3111	3.469	4.4358	1.92	2.02	3.9168
miR-431-y	22	CAGGTCGTCTTGCAGGGCTTCT	274	50	54	16	39	26	14	5	9	22	15	10	14	5.929	6.7768	2.2112	4.9486	3.8027	2.5939	1.6508	1.3574	2.8702	2.8799	1.5538	2.7418
miR-127-x	23	CTGAAGCTCAGAGGGCTCTGATT	270	27	43	31	33	19	21	4	39	18	7	16	12	3.2016	5.3964	4.2842	4.1873	2.7789	3.8909	1.3206	5.8822	2.3483	1.344	2.4861	2.3501
miR-186-x	24	CAAAGAATTCTCCTTTTGGGCTAA	269	15	32	13	28	26	31	2	22	24	17	29	30	1.7787	4.0159	1.7966	3.5529	3.8027	5.7436	0.6603	3.3182	3.1311	3.2639	4.5061	5.8752
miR-210-y	25	ACTGTGCGTGTGACAGCGGCTGACT	269	29	25	52	18	16	11	4	21	40	5	31	17	3.4388	3.1374	7.1863	2.284	2.3401	2.0381	1.3206	3.1673	5.2185	0.96	4.8169	3.3293
miR-183-y	22	TGAATTACCGAAGGGCCATAAA	266	51	51	46	21	18	10	10	22	12	1	16	8	6.0475	6.4004	6.3572	2.6647	2.6327	1.8528	3.3016	3.3182	1.5656	0.192	2.4861	1.5667
miR-574-y	24	CACGCTCATGCACACACCCACAAA	262	42	33	30	14	12	30	7	25	4	22	23	20	4.9803	4.1414	4.146	1.7764	1.7551	5.5584	2.3111	3.7706	0.5219	4.2239	3.5738	3.9168
miR-6519-z	19	TAGCAGCGGGAACAGTAAA	258	56	53	44	28	16	8	8	13	20	4	5	3	6.6404	6.6513	6.0808	3.5529	2.3401	1.4822	2.6413	1.9607	2.6093	0.768	0.7769	0.5875
miR-4492-z	19	GCGGGGCTGGGCGCGCGCC	251	5	2	1	0	1	0	237	0	1	3	1	0	0.5929	0.251	0.1382	0.01	0.1463	0.01	78.2472	0.01	0.1305	0.576	0.1554	0.01
miR-769-x	23	TGAGACCTCTGGGTTCTGAGCTT	251	20	26	23	45	33	30	3	11	13	9	29	9	2.3716	3.2629	3.1786	5.71	4.8265	5.5584	0.9905	1.6591	1.696	1.728	4.5061	1.7626
miR-545-y	24	TCAACAAACATTTATTGTGTGCCT	248	13	16	19	18	11	20	6	27	28	18	44	28	1.5415	2.008	2.6258	2.284	1.6088	3.7056	1.9809	4.0723	3.653	3.4559	6.8369	5.4835
miR-1296-x	24	TTAGGGCCCTGGCTCCATCTCCAA	247	20	21	41	39	7	25	3	16	19	14	24	18	2.3716	2.6354	5.6662	4.9486	1.0238	4.632	0.9905	2.4132	2.4788	2.6879	3.7292	3.5251
miR-8112-z	22	TCTCCGCCACCTCCACCTCAGC	245	42	35	33	23	31	9	6	13	20	14	14	5	4.9803	4.3924	4.5606	2.9184	4.534	1.6675	1.9809	1.9607	2.6093	2.6879	2.1754	0.9792
miR-1224-x	24	GTGAGGACTCGGGAGGTGGAGGGT	243	31	39	20	38	27	23	10	13	9	7	14	12	3.676	4.8944	2.764	4.8218	3.949	4.2614	3.3016	1.9607	1.1742	1.344	2.1754	2.3501
miR-370-y	24	GCCTGCTGGGGTGGAACCTGGTAA	242	22	20	9	38	23	16	4	10	20	28	34	18	2.6087	2.5099	1.2438	4.8218	3.364	2.9645	1.3206	1.5083	2.6093	5.3759	5.283	3.5251
miR-10048-y	18	ATTCCTGTCGGAGCCACC	240	23	15	4	1	1	2	169	1	4	10	5	5	2.7273	1.8825	0.5528	0.1269	0.1463	0.3706	55.7966	0.1508	0.5219	1.92	0.7769	0.9792
miR-668-y	21	TGTCACTCGGCCCACTACCCA	240	50	29	28	33	22	13	7	6	8	12	19	13	5.929	3.6394	3.8696	4.1873	3.2177	2.4086	2.3111	0.905	1.0437	2.3039	2.9523	2.5459
miR-2447-z	22	TCTGGGAACCGGTTTTGCTGCT	233	59	26	25	23	8	12	8	9	23	8	17	15	6.9962	3.2629	3.455	2.9184	1.1701	2.2233	2.6413	1.3574	3.0007	1.536	2.6415	2.9376
miR-2904-z	18	AGCCTCGGTTGGCCTCGG	233	49	25	9	15	5	8	39	22	22	13	18	8	5.8104	3.1374	1.2438	1.9033	0.7313	1.4822	12.8761	3.3182	2.8702	2.4959	2.7969	1.5667
miR-532-x	24	CATGCCTTGAGTGTAGGACCGTAA	233	13	12	30	32	27	20	4	13	29	15	14	24	1.5415	1.506	4.146	4.0604	3.949	3.7056	1.3206	1.9607	3.7834	2.8799	2.1754	4.7002
miR-10926-z	18	ATCCCAGCGGTGCCTCCA	229	20	4	6	7	5	9	155	4	9	7	2	1	2.3716	0.502	0.8292	0.8882	0.7313	1.6675	51.1744	0.6033	1.1742	1.344	0.3108	0.1958
miR-2483-x	23	TCCGTCAACCATCCAGCTGTTTG	229	51	38	59	7	14	15	2	5	17	6	7	8	6.0475	4.7689	8.1537	0.8882	2.0476	2.7792	0.6603	0.7541	2.2179	1.152	1.0877	1.5667
miR-219-x	22	AGATGTCCAGCCACAATTCTCG	224	21	22	31	31	10	14	6	15	22	13	21	18	2.4902	2.7609	4.2842	3.9335	1.4626	2.5939	1.9809	2.2624	2.8702	2.4959	3.263	3.5251
miR-128-z	23	TCACAGTGAACCGGTCTCTTTAG	218	38	6	22	21	24	13	5	29	11	16	10	23	4.506	0.753	3.0404	2.6647	3.5102	2.4086	1.6508	4.3739	1.4351	3.0719	1.5538	4.5043
miR-3085-y	22	TCTGGCTGCTATGGCCCCCTCT	217	49	63	29	27	32	9	1	2	2	2	1	0	5.8104	7.9063	4.0078	3.426	4.6803	1.6675	0.3302	0.3017	0.2609	0.384	0.1554	0.01
miR-6528-z	22	AGAGGGAAGAGGGAAGGAGGGA	217	45	28	23	14	28	7	13	3	19	13	14	10	5.3361	3.5139	3.1786	1.7764	4.0952	1.297	4.292	0.4525	2.4788	2.4959	2.1754	1.9584
miR-8402-y	19	TCTGATTCCGAATTTTTGT	213	13	15	4	5	8	4	8	16	19	42	53	26	1.5415	1.8825	0.5528	0.6344	1.1701	0.7411	2.6413	2.4132	2.4788	8.0638	8.2353	5.0919
miR-26-z	25	TTCAAGTAATCCAGGATAGGCTAAT	209	22	7	17	26	10	25	7	25	5	16	23	26	2.6087	0.8785	2.3494	3.2991	1.4626	4.632	2.3111	3.7706	0.6523	3.0719	3.5738	5.0919
miR-103-z	25	AGCAGCATTGTACAGGGCTATGACT	207	16	8	16	23	15	13	11	31	14	9	24	27	1.8973	1.004	2.2112	2.9184	2.1939	2.4086	3.6317	4.6756	1.8265	1.728	3.7292	5.2877
miR-758-x	21	TGGTTGACCAGAGAGCACACG	198	22	16	18	24	31	14	10	7	9	13	15	19	2.6087	2.008	2.4876	3.0453	4.534	2.5939	3.3016	1.0558	1.1742	2.4959	2.3307	3.721
miR-544-x	21	TCTTGTTAAAAGGCAGATTCT	196	40	26	27	16	17	11	6	5	25	8	10	5	4.7432	3.2629	3.7314	2.0302	2.4864	2.0381	1.9809	0.7541	3.2616	1.536	1.5538	0.9792
miR-194-x	24	TGTAACAGCAACTCCATGTGGAAT	186	6	34	22	24	11	2	10	20	15	6	25	11	0.7115	4.2669	3.0404	3.0453	1.6088	0.3706	3.3016	3.0165	1.9569	1.152	3.8846	2.1542
miR-1842-y	22	GAGCAGGCCTGTCAGGGCGTTG	185	37	42	39	9	10	6	0	11	15	6	5	5	4.3874	5.2709	5.3898	1.142	1.4626	1.1117	0.01	1.6591	1.9569	1.152	0.7769	0.9792
miR-16-x	22	TAGCAGCACGTAAATATTGGAA	182	10	21	12	14	19	15	7	28	22	11	8	15	1.1858	2.6354	1.6584	1.7764	2.7789	2.7792	2.3111	4.2231	2.8702	2.1119	1.2431	2.9376
miR-542-y	24	TGTGACAGATTGATAACTGAAAGT	181	11	17	14	9	17	2	4	25	9	17	34	22	1.3044	2.1335	1.9348	1.142	2.4864	0.3706	1.3206	3.7706	1.1742	3.2639	5.283	4.3085
miR-383-x	22	AGATCAGAAGGTGATTGTGGCT	180	27	25	32	21	19	4	3	27	8	12	1	1	3.2016	3.1374	4.4224	2.6647	2.7789	0.7411	0.9905	4.0723	1.0437	2.3039	0.1554	0.1958
miR-5119-z	20	TCATCGCATCCTGGAGCTGG	178	23	16	10	4	2	1	92	8	6	8	5	3	2.7273	2.008	1.382	0.5076	0.2925	0.1853	30.3745	1.2066	0.7828	1.536	0.7769	0.5875
miR-6236-z	18	CCGTCGCCGGCAGTCGGA	176	19	25	14	8	8	3	56	9	4	11	11	8	2.253	3.1374	1.9348	1.0151	1.1701	0.5558	18.4888	1.3574	0.5219	2.1119	1.7092	1.5667
miR-346-x	23	TGTCTGCCCGCATGCCTGCCTCT	174	13	14	8	18	18	20	7	18	17	10	13	18	1.5415	1.757	1.1056	2.284	2.6327	3.7056	2.3111	2.7149	2.2179	1.92	2.02	3.5251
miR-378-x	22	CTCCTGACTCCAGGTCCTGTGT	174	34	20	20	24	15	24	2	5	5	3	19	3	4.0317	2.5099	2.764	3.0453	2.1939	4.4467	0.6603	0.7541	0.6523	0.576	2.9523	0.5875
miR-362-y	22	AACACACCTATTCAAGGATTCT	171	23	8	16	17	25	9	12	9	18	8	18	8	2.7273	1.004	2.2112	2.1571	3.6565	1.6675	3.9619	1.3574	2.3483	1.536	2.7969	1.5667
miR-361-x	23	TTATCAGAATCTCCAGGGGTAAC	170	13	15	14	23	15	13	6	14	17	4	16	20	1.5415	1.8825	1.9348	2.9184	2.1939	2.4086	1.9809	2.1116	2.2179	0.768	2.4861	3.9168
miR-10400-x	19	CGGCGGCGGCGACTCTGGA	167	38	24	15	2	10	2	45	5	7	9	6	4	4.506	3.0119	2.073	0.2538	1.4626	0.3706	14.8571	0.7541	0.9132	1.728	0.9323	0.7834
miR-185-z	23	CTGGAGAGAAAGGCAGTTCCTGA	167	24	15	24	22	9	20	0	15	8	3	17	10	2.8459	1.8825	3.3168	2.7915	1.3163	3.7056	0.01	2.2624	1.0437	0.576	2.6415	1.9584
miR-30-z	25	TGTAAACATCCTACACTCTCAGAAT	165	11	3	12	21	14	16	7	27	13	8	20	13	1.3044	0.3765	1.6584	2.6647	2.0476	2.9645	2.3111	4.0723	1.696	1.536	3.1077	2.5459
miR-263-x	23	AATGGCACTGGAAGAATTCACGG	161	1	25	4	0	9	2	1	4	2	110	2	1	0.1186	3.1374	0.5528	0.01	1.3163	0.3706	0.3302	0.6033	0.2609	21.1195	0.3108	0.1958
miR-8410-y	19	CAGAGTTTGTAGTTAATCC	157	10	8	6	7	5	3	8	9	26	28	29	18	1.1858	1.004	0.8292	0.8882	0.7313	0.5558	2.6413	1.3574	3.392	5.3759	4.5061	3.5251
miR-532-y	24	CCTCCCACACCCAAGGCTTGCAAA	156	9	5	9	14	20	17	3	21	12	13	18	15	1.0672	0.6275	1.2438	1.7764	2.9252	3.1497	0.9905	3.1673	1.5656	2.4959	2.7969	2.9376
miR-541-y	22	TGGTGGGCACAGAATCCGGCCT	151	25	30	20	12	15	3	9	2	10	13	6	6	2.9645	3.7649	2.764	1.5227	2.1939	0.5558	2.9714	0.3017	1.3046	2.4959	0.9323	1.175
miR-4961-y	19	TGTAGATCCATATCAGACA	149	5	15	5	7	11	3	9	26	16	23	19	10	0.5929	1.8825	0.691	0.8882	1.6088	0.5558	2.9714	3.9215	2.0874	4.4159	2.9523	1.9584
miR-1236-x	23	GTGAGTGACAGGGGAAGTGGGGA	145	31	20	22	31	16	6	0	5	10	3	0	1	3.676	2.5099	3.0404	3.9335	2.3401	1.1117	0.01	0.7541	1.3046	0.576	0.01	0.1958
miR-381-y	23	TATGCAAGGACAAGCTCTCTGTT	145	19	22	25	14	12	10	6	12	4	8	5	8	2.253	2.7609	3.455	1.7764	1.7551	1.8528	1.9809	1.8099	0.5219	1.536	0.7769	1.5667
miR-460-x	18	CCTGCATTGTAAACACTA	142	19	9	5	4	5	3	18	9	16	15	29	10	2.253	1.1295	0.691	0.5076	0.7313	0.5558	5.9428	1.3574	2.0874	2.8799	4.5061	1.9584
miR-2683-z	21	GGAAGACACTCTGCAACAGTG	140	7	12	10	13	5	14	18	12	16	14	10	9	0.8301	1.506	1.382	1.6495	0.7313	2.5939	5.9428	1.8099	2.0874	2.6879	1.5538	1.7626
miR-379-y	22	TATGTAACATGGTCCACTAACT	140	17	19	7	14	19	7	6	6	8	11	21	5	2.0158	2.3844	0.9674	1.7764	2.7789	1.297	1.9809	0.905	1.0437	2.1119	3.263	0.9792
lin-4-z	21	TCCCTGAGACCTAACTTGTGA	139	6	4	9	28	5	7	7	29	10	4	17	13	0.7115	0.502	1.2438	3.5529	0.7313	1.297	2.3111	4.3739	1.3046	0.768	2.6415	2.5459
miR-16-y	23	CCAGTATTAACTGTGCTGCTGAA	139	13	7	17	14	11	19	2	17	20	4	10	5	1.5415	0.8785	2.3494	1.7764	1.6088	3.5203	0.6603	2.564	2.6093	0.768	1.5538	0.9792
miR-380-x	22	ATGGTTGACCATAGGACATGCG	138	9	9	3	26	34	18	1	8	4	9	9	8	1.0672	1.1295	0.4146	3.2991	4.9728	3.335	0.3302	1.2066	0.5219	1.728	1.3984	1.5667
miR-4982-y	18	GCTGGAATTGTAATTGCG	138	11	3	6	5	9	2	14	10	23	21	25	9	1.3044	0.3765	0.8292	0.6344	1.3163	0.3706	4.6222	1.5083	3.0007	4.0319	3.8846	1.7626
miR-1277-x	21	TATATATATATATGTACGTAT	137	10	17	23	16	5	6	6	13	25	8	5	3	1.1858	2.1335	3.1786	2.0302	0.7313	1.1117	1.9809	1.9607	3.2616	1.536	0.7769	0.5875
miR-182-y	20	TGGTTCTAGACTTGCCAACT	136	36	35	22	14	11	2	1	5	4	3	2	1	4.2688	4.3924	3.0404	1.7764	1.6088	0.3706	0.3302	0.7541	0.5219	0.576	0.3108	0.1958
miR-212-x	25	ACCTTGGCTCTAGACTGCTTACTGA	135	9	8	11	7	6	4	3	6	7	21	38	15	1.0672	1.004	1.5202	0.8882	0.8776	0.7411	0.9905	0.905	0.9132	4.0319	5.9046	2.9376
miR-9906-z	18	CAGGAACTAGAGAAGCTT	134	9	14	9	7	11	10	2	5	16	18	21	12	1.0672	1.757	1.2438	0.8882	1.6088	1.8528	0.6603	0.7541	2.0874	3.4559	3.263	2.3501
miR-345-y	23	CCCTGAACTAGGGGTCTGGAGAA	133	19	6	19	9	10	13	2	28	9	0	2	16	2.253	0.753	2.6258	1.142	1.4626	2.4086	0.6603	4.2231	1.1742	0.01	0.3108	3.1335
miR-4787-x	19	TCGCGGGGGTGGCGGCGGG	133	37	31	27	2	2	0	17	3	3	3	6	2	4.3874	3.8904	3.7314	0.2538	0.2925	0.01	5.6127	0.4525	0.3914	0.576	0.9323	0.3917
miR-183-x	24	ATGGCACTGGTAGAATTCACTGTT	132	17	20	25	17	8	12	3	1	10	7	8	4	2.0158	2.5099	3.455	2.1571	1.1701	2.2233	0.9905	0.1508	1.3046	1.344	1.2431	0.7834
miR-21-z	24	CAACAGCAGTCGATGGGCTGTACT	131	15	32	23	2	9	5	3	22	3	0	1	16	1.7787	4.0159	3.1786	0.2538	1.3163	0.9264	0.9905	3.3182	0.3914	0.01	0.1554	3.1335
miR-874-x	23	CGGCCCCACGCACCAGGGTAAGA	131	14	12	6	22	15	14	1	13	12	10	5	7	1.6601	1.506	0.8292	2.7915	2.1939	2.5939	0.3302	1.9607	1.5656	1.92	0.7769	1.3709
miR-378-z	25	ACTGGACTTGGAGTCAGAAGGCATT	130	5	5	21	28	10	14	1	11	12	2	17	4	0.5929	0.6275	2.9022	3.5529	1.4626	2.5939	0.3302	1.6591	1.5656	0.384	2.6415	0.7834
miR-505-y	25	CCGTCAACACTTGCTGGTTTCCTCT	127	18	9	3	12	2	16	6	6	11	6	32	6	2.1344	1.1295	0.4146	1.5227	0.2925	2.9645	1.9809	0.905	1.4351	1.152	4.9723	1.175
miR-452-x	22	TGTTTGCAGAGGAAACTGAGAA	122	14	16	12	18	9	13	4	1	3	13	8	11	1.6601	2.008	1.6584	2.284	1.3163	2.4086	1.3206	0.1508	0.3914	2.4959	1.2431	2.1542
miR-8940-z	20	GCTGGAGCTGGAGCAGCTGG	122	7	21	11	8	5	0	11	11	14	15	11	8	0.8301	2.6354	1.5202	1.0151	0.7313	0.01	3.6317	1.6591	1.8265	2.8799	1.7092	1.5667
miR-9231-z	18	TGCAGTCGGAACGTGGGT	121	3	0	3	0	0	1	107	0	3	0	2	2	0.3557	0.01	0.4146	0.01	0.01	0.1853	35.3268	0.01	0.3914	0.01	0.3108	0.3917
miR-12095-x	18	CCAAGACCAATAGGAACT	120	13	14	2	0	0	1	17	12	23	26	5	7	1.5415	1.757	0.2764	0.01	0.01	0.1853	5.6127	1.8099	3.0007	4.9919	0.7769	1.3709
miR-98-x	23	CTGAGGTAGTAAGTTGTATTGTT	118	20	6	11	12	6	24	2	10	8	3	11	5	2.3716	0.753	1.5202	1.5227	0.8776	4.4467	0.6603	1.5083	1.0437	0.576	1.7092	0.9792
miR-107-y	23	AGCAGCATTGTACAGGGCTATAT	117	18	7	13	28	6	9	6	7	3	6	8	6	2.1344	0.8785	1.7966	3.5529	0.8776	1.6675	1.9809	1.0558	0.3914	1.152	1.2431	1.175
miR-652-z	24	AATGGCGCCACTAGGGTTGTGAAA	116	2	6	7	15	3	13	3	12	8	7	21	19	0.2372	0.753	0.9674	1.9033	0.4388	2.4086	0.9905	1.8099	1.0437	1.344	3.263	3.721
miR-6990-x	19	CCCAGGGTTAGTCAGGGCC	115	5	3	8	1	4	0	74	5	4	1	7	3	0.5929	0.3765	1.1056	0.1269	0.585	0.01	24.4316	0.7541	0.5219	0.192	1.0877	0.5875
miR-329-x	23	GAGGTTTTCTGGGTCTCTGTTTC	114	15	6	20	20	8	5	1	7	2	4	13	13	1.7787	0.753	2.764	2.5378	1.1701	0.9264	0.3302	1.0558	0.2609	0.768	2.02	2.5459
miR-299-x	22	TGGTTTACCGTCCCACATACAC	113	4	16	13	5	5	12	1	2	10	6	14	25	0.4743	2.008	1.7966	0.6344	0.7313	2.2233	0.3302	0.3017	1.3046	1.152	2.1754	4.896
miR-7704-z	18	CGGGGTCAGCGGCGATGT	112	5	5	2	0	1	0	93	1	0	0	3	2	0.5929	0.6275	0.2764	0.01	0.1463	0.01	30.7046	0.1508	0.01	0.01	0.4661	0.3917
miR-219-y	18	CAAGAACTGAGGATGGAC	111	10	16	11	7	12	10	1	8	9	10	9	8	1.1858	2.008	1.5202	0.8882	1.7551	1.8528	0.3302	1.2066	1.1742	1.92	1.3984	1.5667
miR-1843-y	22	TCTGATCGTTCCCCTCCATACA	110	9	12	14	20	11	1	6	8	11	5	10	3	1.0672	1.506	1.9348	2.5378	1.6088	0.1853	1.9809	1.2066	1.4351	0.96	1.5538	0.5875
miR-1307-z	26	ACTCGGCGTGGCGTCGGTCGTGGAAT	109	13	4	11	13	2	23	0	8	11	8	8	8	1.5415	0.502	1.5202	1.6495	0.2925	4.2614	0.01	1.2066	1.4351	1.536	1.2431	1.5667
miR-17-x	25	CAAAGTGCTTACAGTGCAGGTAGAT	109	5	0	0	21	9	11	0	10	5	4	25	19	0.5929	0.01	0.01	2.6647	1.3163	2.0381	0.01	1.5083	0.6523	0.768	3.8846	3.721
miR-1725-z	19	TGAGATAGTTTGAGCTGCT	109	13	20	4	3	4	4	6	12	24	4	7	8	1.5415	2.5099	0.5528	0.3807	0.585	0.7411	1.9809	1.8099	3.1311	0.768	1.0877	1.5667
miR-323-x	22	AGGTGGTCCGTGGCGCGTTCGC	108	9	12	15	10	23	4	7	3	7	7	8	3	1.0672	1.506	2.073	1.2689	3.364	0.7411	2.3111	0.4525	0.9132	1.344	1.2431	0.5875
miR-124-y	22	TCAAGGTCCGCTGTGAACACGC	102	13	12	16	4	14	6	2	12	2	4	10	7	1.5415	1.506	2.2112	0.5076	2.0476	1.1117	0.6603	1.8099	0.2609	0.768	1.5538	1.3709
miR-496-y	21	AGTATTACATGGCCAATCTCT	102	6	16	15	9	8	8	3	4	12	6	11	4	0.7115	2.008	2.073	1.142	1.1701	1.4822	0.9905	0.6033	1.5656	1.152	1.7092	0.7834
miR-1843-x	22	CATGGAGGTCTCTGTCTGGCTT	101	6	10	7	6	15	12	4	8	19	9	3	2	0.7115	1.255	0.9674	0.7613	2.1939	2.2233	1.3206	1.2066	2.4788	1.728	0.4661	0.3917
miR-412-y	22	GTACTTCACCTGGTCCACTAGC	101	10	18	12	15	8	10	2	12	1	5	4	4	1.1858	2.2589	1.6584	1.9033	1.1701	1.8528	0.6603	1.8099	0.1305	0.96	0.6215	0.7834
miR-5126-z	18	CGGGGCCGGGGGTGGGGC	99	29	21	13	1	1	1	7	6	8	0	8	4	3.4388	2.6354	1.7966	0.1269	0.1463	0.1853	2.3111	0.905	1.0437	0.01	1.2431	0.7834
miR-430-z	19	AAGTGCTTGAATTTGTTCT	98	2	7	7	7	3	2	3	13	22	13	15	4	0.2372	0.8785	0.9674	0.8882	0.4388	0.3706	0.9905	1.9607	2.8702	2.4959	2.3307	0.7834
miR-450-x	22	CTTTTGCAATATGTTCCTGAAT	98	3	13	4	9	5	9	1	17	6	6	11	14	0.3557	1.6315	0.5528	1.142	0.7313	1.6675	0.3302	2.564	0.7828	1.152	1.7092	2.7418
miR-345-x	24	GCTGACTCCTAGTCCAGTGCTAGA	97	24	9	15	16	1	3	3	3	8	7	4	4	2.8459	1.1295	2.073	2.0302	0.1463	0.5558	0.9905	0.4525	1.0437	1.344	0.6215	0.7834
miR-6937-x	18	TCTAAGGGCTGGGTCGGT	97	13	12	10	0	3	0	44	4	1	7	2	1	1.5415	1.506	1.382	0.01	0.4388	0.01	14.5269	0.6033	0.1305	1.344	0.3108	0.1958
miR-10382-z	24	TCTGACCCTGGCCCCTGACCCTAT	95	11	15	7	6	11	4	3	8	1	11	12	6	1.3044	1.8825	0.9674	0.7613	1.6088	0.7411	0.9905	1.2066	0.1305	2.1119	1.8646	1.175
miR-378-y	24	ACTGGACTTGGAGTCAGAAGGCAA	93	14	6	7	15	21	6	0	3	10	1	6	4	1.6601	0.753	0.9674	1.9033	3.0714	1.1117	0.01	0.4525	1.3046	0.192	0.9323	0.7834
miR-499-x	24	TTAAGACTTGCAGTGATGTTTAAC	90	8	0	17	7	6	4	1	5	7	1	20	14	0.9486	0.01	2.3494	0.8882	0.8776	0.7411	0.3302	0.7541	0.9132	0.192	3.1077	2.7418
miR-149-x	25	TCTGGCTCCGTGTCTTCACTCCCAA	89	0	18	0	19	11	9	0	7	7	2	8	8	0.01	2.2589	0.01	2.4109	1.6088	1.6675	0.01	1.0558	0.9132	0.384	1.2431	1.5667
miR-3958-x	22	AGGTTGTCCGTGATGTATTTGC	87	4	17	4	11	15	8	1	8	5	4	10	0	0.4743	2.1335	0.5528	1.3958	2.1939	1.4822	0.3302	1.2066	0.6523	0.768	1.5538	0.01
miR-6916-x	18	AGGAGGATGAAAATGAGT	87	6	3	6	2	4	3	4	4	13	14	21	7	0.7115	0.3765	0.8292	0.2538	0.585	0.5558	1.3206	0.6033	1.696	2.6879	3.263	1.3709
miR-2209-y	18	AAGAACACCGATTACACT	86	14	2	5	1	6	0	8	11	4	11	17	7	1.6601	0.251	0.691	0.1269	0.8776	0.01	2.6413	1.6591	0.5219	2.1119	2.6415	1.3709
miR-6094-y	23	TATTCGAGACCTCTGCTGATCCT	86	1	2	13	6	1	0	0	2	3	54	2	2	0.1186	0.251	1.7966	0.7613	0.1463	0.01	0.01	0.3017	0.3914	10.3677	0.3108	0.3917
miR-199-z	24	CCCAGTGTTCAGACTACGTGTTCT	84	0	2	11	12	4	3	3	11	9	4	11	14	0.01	0.251	1.5202	1.5227	0.585	0.5558	0.9905	1.6591	1.1742	0.768	1.7092	2.7418
miR-31-x	21	AGGCAAGAAGTCGGCATAGCT	82	2	25	0	2	6	2	1	0	0	41	3	0	0.2372	3.1374	0.01	0.2538	0.8776	0.3706	0.3302	0.01	0.01	7.8718	0.4661	0.01
miR-326-x	20	CCTCGTCTGTCTGTTGGGCT	81	16	15	7	3	3	1	7	5	14	3	5	2	1.8973	1.8825	0.9674	0.3807	0.4388	0.1853	2.3111	0.7541	1.8265	0.576	0.7769	0.3917
miR-340-x	24	TTATAAAGCAATGAGACTGATTAA	79	5	17	8	9	4	3	2	8	2	15	1	5	0.5929	2.1335	1.1056	1.142	0.585	0.5558	0.6603	1.2066	0.2609	2.8799	0.1554	0.9792
lin-4-x	21	TCCCTGAGACCCTACTTGTGA	78	15	7	6	6	6	3	1	7	8	3	10	6	1.7787	0.8785	0.8292	0.7613	0.8776	0.5558	0.3302	1.0558	1.0437	0.576	1.5538	1.175
miR-101-x	22	TCAGTTATCACAGTGCTGATGC	77	8	10	7	7	1	6	3	8	14	6	2	5	0.9486	1.255	0.9674	0.8882	0.1463	1.1117	0.9905	1.2066	1.8265	1.152	0.3108	0.9792
miR-9851-x	22	CGCTGGCAGTGTTGGTGGCACT	75	14	6	9	19	9	3	1	2	3	2	4	3	1.6601	0.753	1.2438	2.4109	1.3163	0.5558	0.3302	0.3017	0.3914	0.384	0.6215	0.5875
miR-1306-x	24	CCACCTCCCCTGCAAACGTCCAAA	74	8	13	19	0	1	0	1	10	3	7	7	5	0.9486	1.6315	2.6258	0.01	0.1463	0.01	0.3302	1.5083	0.3914	1.344	1.0877	0.9792
miR-488-x	23	CCCAGATAATGGCACTCTCAAAC	74	2	0	0	2	6	4	3	11	4	17	10	15	0.2372	0.01	0.01	0.2538	0.8776	0.7411	0.9905	1.6591	0.5219	3.2639	1.5538	2.9376
miR-671-y	23	TCCGGTTCTCAGGGCTCCACCTA	74	0	4	5	8	5	6	4	5	13	13	3	8	0.01	0.502	0.691	1.0151	0.7313	1.1117	1.3206	0.7541	1.696	2.4959	0.4661	1.5667
miR-32-y	21	CAATTTAGTGTGTGTGATATT	73	6	9	8	9	10	8	3	2	3	4	3	8	0.7115	1.1295	1.1056	1.142	1.4626	1.4822	0.9905	0.3017	0.3914	0.768	0.4661	1.5667
miR-551-z	23	GCGACCCACTCTTGGTTTCCATT	73	4	5	0	14	1	4	5	16	3	5	10	6	0.4743	0.6275	0.01	1.7764	0.1463	0.7411	1.6508	2.4132	0.3914	0.96	1.5538	1.175
miR-1249-x	25	AGGAGGGAGGAGATGGGCCAAGTTC	72	5	5	13	11	7	7	6	2	4	2	10	0	0.5929	0.6275	1.7966	1.3958	1.0238	1.297	1.9809	0.3017	0.5219	0.384	1.5538	0.01
miR-1285-z	19	CAACATAGCGAGACCCTGT	72	20	12	18	1	1	1	9	0	1	3	5	1	2.3716	1.506	2.4876	0.1269	0.1463	0.1853	2.9714	0.01	0.1305	0.576	0.7769	0.1958
miR-500-z	24	ATGCACCTGGGCAAGGATTCTGTA	71	11	0	12	6	12	4	0	9	9	1	1	6	1.3044	0.01	1.6584	0.7613	1.7551	0.7411	0.01	1.3574	1.1742	0.192	0.1554	1.175
miR-11971-z	20	TGAGGGGCAGAGAGCGAAAA	70	21	13	10	8	4	1	4	3	3	0	2	1	2.4902	1.6315	1.382	1.0151	0.585	0.1853	1.3206	0.4525	0.3914	0.01	0.3108	0.1958
miR-500-x	27	TAATCCTTGCTACCTGGGTGAGAGTGC	69	4	1	2	13	4	12	1	9	3	4	7	9	0.4743	0.1255	0.2764	1.6495	0.585	2.2233	0.3302	1.3574	0.3914	0.768	1.0877	1.7626
miR-9860-x	23	TTGCCCGAGAGCTTGGACCGCGA	68	9	15	5	8	2	3	1	8	7	8	0	2	1.0672	1.8825	0.691	1.0151	0.2925	0.5558	0.3302	1.2066	0.9132	1.536	0.01	0.3917
miR-12023-z	18	CTCCTCCCGCCCCCCCGC	67	21	9	14	1	6	4	1	0	1	5	1	4	2.4902	1.1295	1.9348	0.1269	0.8776	0.7411	0.3302	0.01	0.1305	0.96	0.1554	0.7834
miR-224-x	25	CAAGTCACTAGTGGTTCCGTTTAGA	65	4	0	5	14	1	3	0	5	3	4	13	13	0.4743	0.01	0.691	1.7764	0.1463	0.5558	0.01	0.7541	0.3914	0.768	2.02	2.5459
miR-19-y	24	TGTGCAAATCCATGCAAAACTGTA	64	0	6	4	9	3	5	0	6	2	4	13	12	0.01	0.753	0.5528	1.142	0.4388	0.9264	0.01	0.905	0.2609	0.768	2.02	2.3501
miR-494-x	22	AGGTTGTCCGTGTTGTCTTCTC	63	15	7	0	3	4	3	8	2	2	11	5	3	1.7787	0.8785	0.01	0.3807	0.585	0.5558	2.6413	0.3017	0.2609	2.1119	0.7769	0.5875
miR-276-y	22	TAGGAACTTCATACCGTGCTCT	62	6	13	0	0	3	0	0	2	3	35	0	0	0.7115	1.6315	0.01	0.01	0.4388	0.01	0.01	0.3017	0.3914	6.7198	0.01	0.01
miR-3956-y	23	TCTGACCTTCCTGCATCCCGTTC	62	14	3	12	2	6	1	5	7	3	4	2	3	1.6601	0.3765	1.6584	0.2538	0.8776	0.1853	1.6508	1.0558	0.3914	0.768	0.3108	0.5875
miR-204-x	24	TTCCCTTTGTCATCCTATGCCTGT	61	2	2	0	4	4	2	2	4	4	7	12	18	0.2372	0.251	0.01	0.5076	0.585	0.3706	0.6603	0.6033	0.5219	1.344	1.8646	3.5251
miR-235-y	23	TATTGCACTCGTCCCGGCCTAAT	59	2	17	11	3	3	1	5	1	6	3	6	1	0.2372	2.1335	1.5202	0.3807	0.4388	0.1853	1.6508	0.1508	0.7828	0.576	0.9323	0.1958
miR-153-x	18	TCTTCTGATGTTGCAGCT	58	12	4	4	7	1	0	9	3	3	4	5	6	1.4229	0.502	0.5528	0.8882	0.1463	0.01	2.9714	0.4525	0.3914	0.768	0.7769	1.175
miR-425-y	24	ATCGGGAATGTCGTGTCCGCCCTT	58	5	2	0	0	5	4	1	7	4	7	12	11	0.5929	0.251	0.01	0.01	0.7313	0.7411	0.3302	1.0558	0.5219	1.344	1.8646	2.1542
miR-660-x	25	TACCCATTGCATATCGGAGTTGTGA	58	5	1	4	10	6	6	1	2	7	2	6	8	0.5929	0.1255	0.5528	1.2689	0.8776	1.1117	0.3302	0.3017	0.9132	0.384	0.9323	1.5667
miR-7477-x	18	GCGCGAAGCGGGGCTGGG	55	9	7	2	2	0	2	26	0	4	3	0	0	1.0672	0.8785	0.2764	0.2538	0.01	0.3706	8.5841	0.01	0.5219	0.576	0.01	0.01
miR-9182-z	22	TTGCACAAAGAGTCTCATGTCT	55	7	7	11	5	5	0	0	9	4	4	1	2	0.8301	0.8785	1.5202	0.6344	0.7313	0.01	0.01	1.3574	0.5219	0.768	0.1554	0.3917
miR-10-y	22	ACAGATTCGATTCTAGGGGAAT	54	8	4	5	3	3	2	3	4	5	2	10	5	0.9486	0.502	0.691	0.3807	0.4388	0.3706	0.9905	0.6033	0.6523	0.384	1.5538	0.9792
miR-103-x	23	AGCTTCTTTACAGTGCTGCCTTG	54	0	11	3	8	6	9	1	2	4	1	8	1	0.01	1.3805	0.4146	1.0151	0.8776	1.6675	0.3302	0.3017	0.5219	0.192	1.2431	0.1958
miR-1814-z	18	GGTTTGTTTGGGTTTGTT	54	12	8	1	7	8	2	1	3	9	2	1	0	1.4229	1.004	0.1382	0.8882	1.1701	0.3706	0.3302	0.4525	1.1742	0.384	0.1554	0.01
miR-190-x	24	TGATATGTTTGATATATTAGGTTG	53	4	12	0	2	8	10	0	4	10	1	2	0	0.4743	1.506	0.01	0.2538	1.1701	1.8528	0.01	0.6033	1.3046	0.192	0.3108	0.01
miR-2247-z	18	CCATTAGTTGTGATTGCT	53	5	2	2	7	2	2	7	3	8	8	5	2	0.5929	0.251	0.2764	0.8882	0.2925	0.3706	2.3111	0.4525	1.0437	1.536	0.7769	0.3917
miR-491-y	22	CTTATGCAAGATTCCCTTCTAC	53	13	0	2	6	8	8	0	4	1	6	4	1	1.5415	0.01	0.2764	0.7613	1.1701	1.4822	0.01	0.6033	0.1305	1.152	0.6215	0.1958
miR-143-z	23	ATCTGAGATGAAGCACTGTAGCT	52	7	7	0	14	7	6	0	2	1	2	4	2	0.8301	0.8785	0.01	1.7764	1.0238	1.1117	0.01	0.3017	0.1305	0.384	0.6215	0.3917
miR-1692-z	18	TAGCTCAGTCGGTAGAGC	52	8	12	6	0	5	0	13	0	4	0	3	1	0.9486	1.506	0.8292	0.01	0.7313	0.01	4.292	0.01	0.5219	0.01	0.4661	0.1958
miR-181-z	27	AACATTCATTGCTGTCGGTGGGTTAGT	52	1	0	9	1	0	2	0	9	7	4	4	15	0.1186	0.01	1.2438	0.1269	0.01	0.3706	0.01	1.3574	0.9132	0.768	0.6215	2.9376
miR-25-z	25	CATTGCACTTGTCTCGGTCTGAAAA	52	10	2	1	5	6	12	0	3	4	6	0	3	1.1858	0.251	0.1382	0.6344	0.8776	2.2233	0.01	0.4525	0.5219	1.152	0.01	0.5875
miR-7658-x	22	CGTGGGCGTGGCGGTGCTGGAT	52	9	21	3	2	2	6	0	4	0	0	4	1	1.0672	2.6354	0.4146	0.2538	0.2925	1.1117	0.01	0.6033	0.01	0.01	0.6215	0.1958
miR-2566-x	18	TAGAAACGCAAAGGATGT	50	2	6	0	1	6	0	3	4	5	8	10	5	0.2372	0.753	0.01	0.1269	0.8776	0.01	0.9905	0.6033	0.6523	1.536	1.5538	0.9792
miR-3195-z	18	GCGCGCCGGGCCCGGGTC	50	3	4	2	0	1	0	21	4	9	4	2	0	0.3557	0.502	0.2764	0.01	0.1463	0.01	6.9333	0.6033	1.1742	0.768	0.3108	0.01
miR-130-y	23	CAGTGCAATGATGAAAGGGCAAT	48	7	4	2	6	0	2	2	9	3	5	3	5	0.8301	0.502	0.2764	0.7613	0.01	0.3706	0.6603	1.3574	0.3914	0.96	0.4661	0.9792
miR-2411-x	24	TGGAGTGACTGTCAGATGCAGCCT	48	18	4	1	1	4	5	1	5	1	1	3	4	2.1344	0.502	0.1382	0.1269	0.585	0.9264	0.3302	0.7541	0.1305	0.192	0.4661	0.7834
miR-3242-z	18	CCATCATCTGCTGCAACT	48	4	2	2	2	3	0	7	5	2	12	6	3	0.4743	0.251	0.2764	0.2538	0.4388	0.01	2.3111	0.7541	0.2609	2.3039	0.9323	0.5875
miR-9039-z	18	TCTGTAGGTGAGGAATCA	46	2	1	4	1	8	2	3	2	10	5	6	2	0.2372	0.1255	0.5528	0.1269	1.1701	0.3706	0.9905	0.3017	1.3046	0.96	0.9323	0.3917
miR-135-y	22	TGTAGGGCTAAAAGCCATGGGC	45	1	9	4	16	5	2	0	1	5	0	0	2	0.1186	1.1295	0.5528	2.0302	0.7313	0.3706	0.01	0.1508	0.6523	0.01	0.01	0.3917
miR-152-x	23	AGGTTCTGTGATACACTACGACT	45	0	2	8	3	4	7	1	3	2	7	3	5	0.01	0.251	1.1056	0.3807	0.585	1.297	0.3302	0.4525	0.2609	1.344	0.4661	0.9792
miR-3957-z	21	TCGGAGAGCGCAGCTGTGGGC	45	18	7	10	4	0	4	0	0	1	1	0	0	2.1344	0.8785	1.382	0.5076	0.01	0.7411	0.01	0.01	0.1305	0.192	0.01	0.01
miR-96-y	18	AATTATGGACAAGTACCT	45	6	8	1	1	0	0	5	8	1	7	6	2	0.7115	1.004	0.1382	0.1269	0.01	0.01	1.6508	1.2066	0.1305	1.344	0.9323	0.3917
miR-424-y	23	CAAAACGTGAGGCGCTGCTATAA	44	2	1	3	5	0	6	1	5	5	5	7	4	0.2372	0.1255	0.4146	0.6344	0.01	1.1117	0.3302	0.7541	0.6523	0.96	1.0877	0.7834
miR-543-x	21	AAGTTGCCCGTGTCTTTTTCG	44	4	13	7	1	2	7	1	2	3	1	1	2	0.4743	1.6315	0.9674	0.1269	0.2925	1.297	0.3302	0.3017	0.3914	0.192	0.1554	0.3917
miR-11894-z	18	ACCATTCCAATAGGACCT	43	10	0	1	0	5	0	3	7	4	9	3	1	1.1858	0.01	0.1382	0.01	0.7313	0.01	0.9905	1.0558	0.5219	1.728	0.4661	0.1958
miR-574-z	22	CTCATGCACACACCCACACGCC	43	8	11	4	4	0	0	3	7	0	1	2	3	0.9486	1.3805	0.5528	0.5076	0.01	0.01	0.9905	1.0558	0.01	0.192	0.3108	0.5875
miR-1281-z	19	CTCGCCTCCTCCTCCCCCC	42	8	3	8	1	6	0	5	6	1	0	4	0	0.9486	0.3765	1.1056	0.1269	0.8776	0.01	1.6508	0.905	0.1305	0.01	0.6215	0.01
miR-133-y	25	TTGGTCCCCTTCAACCAGCTGTAAC	42	9	0	9	3	0	0	0	4	7	0	2	8	1.0672	0.01	1.2438	0.3807	0.01	0.01	0.01	0.6033	0.9132	0.01	0.3108	1.5667
miR-2285-z	19	AAAATCTGAATGAATTATT	42	0	3	4	0	2	0	6	2	5	6	12	2	0.01	0.3765	0.5528	0.01	0.2925	0.01	1.9809	0.3017	0.6523	1.152	1.8646	0.3917
miR-5627-y	18	CTCCCCGGCGCCGCTCGT	42	2	0	0	0	0	0	35	0	1	3	1	0	0.2372	0.01	0.01	0.01	0.01	0.01	11.5555	0.01	0.1305	0.576	0.1554	0.01
miR-7292-x	18	CCTCAATTTGAAGCTTCT	42	7	7	2	0	4	1	3	1	4	6	6	1	0.8301	0.8785	0.2764	0.01	0.585	0.1853	0.9905	0.1508	0.5219	1.152	0.9323	0.1958
miR-106-z	25	CAAAGTGCTTACAGTGCAGGTAGAT	41	1	0	0	12	4	7	0	6	2	0	6	3	0.1186	0.01	0.01	1.5227	0.585	1.297	0.01	0.905	0.2609	0.01	0.9323	0.5875
miR-3178-z	18	CGGGGCGCGGCCGGAAAG	41	0	0	0	0	0	0	41	0	0	0	0	0	0.01	0.01	0.01	0.01	0.01	0.01	13.5364	0.01	0.01	0.01	0.01	0.01
miR-224-y	22	AAATGGTGCCCTAGTGACTACA	40	3	3	8	10	0	3	1	1	5	0	5	1	0.3557	0.3765	1.1056	1.2689	0.01	0.5558	0.3302	0.1508	0.6523	0.01	0.7769	0.1958
miR-488-y	21	TTGAAAGGCTATTTCTTGGTC	40	0	0	0	4	2	1	4	2	4	5	10	8	0.01	0.01	0.01	0.5076	0.2925	0.1853	1.3206	0.3017	0.5219	0.96	1.5538	1.5667
miR-744-z	24	TGCGGGGCTAGGGCTAACAGCAAG	40	5	5	0	5	2	4	0	1	0	12	2	4	0.5929	0.6275	0.01	0.6344	0.2925	0.7411	0.01	0.1508	0.01	2.3039	0.3108	0.7834
miR-107-x	23	AGCTTCTTTACAGTGCTGCCTTG	39	0	8	3	7	4	9	0	1	3	1	3	0	0.01	1.004	0.4146	0.8882	0.585	1.6675	0.01	0.1508	0.3914	0.192	0.4661	0.01
miR-19-x	23	AGTTTTGCAGGTTTGCATCCAGC	39	1	3	3	1	4	4	1	8	2	6	2	4	0.1186	0.3765	0.4146	0.1269	0.585	0.7411	0.3302	1.2066	0.2609	1.152	0.3108	0.7834
miR-144-x	23	GGATATCATCATATACTGTAAGT	38	7	7	6	8	2	0	0	0	2	0	4	2	0.8301	0.8785	0.8292	1.0151	0.2925	0.01	0.01	0.01	0.2609	0.01	0.6215	0.3917
miR-4331-x	22	TGGTGTAGATCACAGACGCAGC	38	2	2	12	1	5	5	2	0	2	1	6	0	0.2372	0.251	1.6584	0.1269	0.7313	0.9264	0.6603	0.01	0.2609	0.192	0.9323	0.01
miR-449-y	22	CAGCCACGACTACCCTGCCACT	38	0	7	0	5	0	9	1	2	4	5	5	0	0.01	0.8785	0.01	0.6344	0.01	1.6675	0.3302	0.3017	0.5219	0.96	0.7769	0.01
miR-513-y	18	TGAATACCAACTTTTTGA	38	0	4	8	1	3	0	1	1	0	9	6	5	0.01	0.502	1.1056	0.1269	0.4388	0.01	0.3302	0.1508	0.01	1.728	0.9323	0.9792
miR-3064-x	21	TCTGGCTGTTGTGGTGTGCAA	37	3	15	3	0	1	2	3	1	3	5	0	1	0.3557	1.8825	0.4146	0.01	0.1463	0.3706	0.9905	0.1508	0.3914	0.96	0.01	0.1958
miR-7-y	18	AAGAATTGGGATTAGGTT	37	1	5	7	1	6	2	4	2	4	2	3	0	0.1186	0.6275	0.9674	0.1269	0.8776	0.3706	1.3206	0.3017	0.5219	0.384	0.4661	0.01
miR-971-x	18	CTCTAAGTCAGAATCCCG	37	7	12	5	0	0	0	9	2	0	2	0	0	0.8301	1.506	0.691	0.01	0.01	0.01	2.9714	0.3017	0.01	0.384	0.01	0.01
miR-370-x	24	CAGGTCACGTCTCTGCAGTTACAC	36	2	8	5	2	0	2	0	1	1	5	1	9	0.2372	1.004	0.691	0.2538	0.01	0.3706	0.01	0.1508	0.1305	0.96	0.1554	1.7626
miR-6651-x	19	ACCAGGTTGCCTAAGGAGG	36	4	17	3	0	0	0	10	0	0	2	0	0	0.4743	2.1335	0.4146	0.01	0.01	0.01	3.3016	0.01	0.01	0.384	0.01	0.01
miR-760-z	23	CGGCTCTGGGTCTGTGGGGAGTT	36	9	3	6	1	2	8	4	2	0	0	0	1	1.0672	0.3765	0.8292	0.1269	0.2925	1.4822	1.3206	0.3017	0.01	0.01	0.01	0.1958
miR-1267-z	18	TCTGGTTGAAGTGTAATC	35	5	2	5	2	1	1	2	1	10	3	3	0	0.5929	0.251	0.691	0.2538	0.1463	0.1853	0.6603	0.1508	1.3046	0.576	0.4661	0.01
miR-374-x	22	CTTATAATACAACCTGATAAGT	35	6	7	3	2	4	3	2	2	0	2	3	1	0.7115	0.8785	0.4146	0.2538	0.585	0.5558	0.6603	0.3017	0.01	0.384	0.4661	0.1958
miR-9851-y	24	TGGCACCAGCACTGGCGGTGGTAG	35	1	10	11	4	4	3	0	1	0	1	0	0	0.1186	1.255	1.5202	0.5076	0.585	0.5558	0.01	0.1508	0.01	0.192	0.01	0.01
miR-628-y	25	TCTAGTAAGAGTGGCAGTCGAAGTT	34	11	5	2	6	4	1	0	0	0	3	1	1	1.3044	0.6275	0.2764	0.7613	0.585	0.1853	0.01	0.01	0.01	0.576	0.1554	0.1958
miR-215-z	22	TGACCTATGAATTGACAGCCAT	32	0	12	0	6	3	2	0	5	1	2	0	1	0.01	1.506	0.01	0.7613	0.4388	0.3706	0.01	0.7541	0.1305	0.384	0.01	0.1958
miR-3535-z	26	TGGATATGATGACTGATTATCGGAGA	32	0	0	0	0	0	9	0	23	0	0	0	0	0.01	0.01	0.01	0.01	0.01	1.6675	0.01	3.469	0.01	0.01	0.01	0.01
miR-455-z	25	TATGTGCCTTTGGACTACATCGTGG	32	0	6	6	1	2	2	1	0	4	3	2	5	0.01	0.753	0.8292	0.1269	0.2925	0.3706	0.3302	0.01	0.5219	0.576	0.3108	0.9792
miR-10001-x	18	TGGGCGGGCGGGGCCGGG	31	10	8	1	0	3	0	2	0	1	2	3	1	1.1858	1.004	0.1382	0.01	0.4388	0.01	0.6603	0.01	0.1305	0.384	0.4661	0.1958
miR-495-x	22	GAAGTCGCCCATGTTCTTTTCG	31	6	2	0	6	5	0	2	1	1	3	5	0	0.7115	0.251	0.01	0.7613	0.7313	0.01	0.6603	0.1508	0.1305	0.576	0.7769	0.01
miR-9620-y	18	AAAATATTTCTCCTGAGG	31	1	1	5	1	3	0	0	0	1	9	7	3	0.1186	0.1255	0.691	0.1269	0.4388	0.01	0.01	0.01	0.1305	1.728	1.0877	0.5875
miR-1329-x	23	CCAGTGATCAGGTTACGATGGAT	30	10	0	3	5	3	3	0	2	4	0	0	0	1.1858	0.01	0.4146	0.6344	0.4388	0.5558	0.01	0.3017	0.5219	0.01	0.01	0.01
miR-31-y	23	TGCTATGCCAACATATTGCCATC	30	5	0	3	0	8	6	1	4	0	0	1	2	0.5929	0.01	0.4146	0.01	1.1701	1.1117	0.3302	0.6033	0.01	0.01	0.1554	0.3917
miR-3955-x	22	TTTGATGGCTGTTCCTCTCACT	30	8	4	5	6	3	0	0	0	1	1	2	0	0.9486	0.502	0.691	0.7613	0.4388	0.01	0.01	0.01	0.1305	0.192	0.3108	0.01
miR-4913-y	18	AACCAAGTGGAATTGCTT	30	0	0	1	2	2	0	2	0	3	11	5	4	0.01	0.01	0.1382	0.2538	0.2925	0.01	0.6603	0.01	0.3914	2.1119	0.7769	0.7834
miR-1469-z	18	GCGCGCGGCGCGGGCTCC	29	3	17	6	0	1	0	0	0	1	0	0	1	0.3557	2.1335	0.8292	0.01	0.1463	0.01	0.01	0.01	0.1305	0.01	0.01	0.1958
miR-4577-z	18	GTGGCGAGCGAAAGCGAA	29	0	0	0	2	0	0	26	0	0	1	0	0	0.01	0.01	0.01	0.2538	0.01	0.01	8.5841	0.01	0.01	0.192	0.01	0.01
miR-877-y	22	TCCTCCTCTCCCTCCTCCCAGT	29	4	4	8	1	3	2	2	0	0	1	3	1	0.4743	0.502	1.1056	0.1269	0.4388	0.3706	0.6603	0.01	0.01	0.192	0.4661	0.1958
miR-11203-x	18	ACAGTTATATTCTAGAGC	28	2	7	4	0	4	1	0	2	1	2	3	2	0.2372	0.8785	0.5528	0.01	0.585	0.1853	0.01	0.3017	0.1305	0.384	0.4661	0.3917
miR-486-z	25	TCCTGTACTGAGCTGCCCCGAGTTT	28	9	2	0	0	1	4	0	3	2	0	2	5	1.0672	0.251	0.01	0.01	0.1463	0.7411	0.01	0.4525	0.2609	0.01	0.3108	0.9792
miR-7027-x	18	TGAAGAAACAGCAGAGGA	28	7	4	1	2	1	0	0	3	2	2	4	2	0.8301	0.502	0.1382	0.2538	0.1463	0.01	0.01	0.4525	0.2609	0.384	0.6215	0.3917
miR-750-y	22	CCAGATCTATCTTTCCAGCTCA	28	0	0	0	1	3	0	0	3	3	15	0	3	0.01	0.01	0.01	0.1269	0.4388	0.01	0.01	0.4525	0.3914	2.8799	0.01	0.5875
miR-10386-z	23	ACGTCGTCCTCTCCCTCCCTCCT	27	2	0	4	2	6	1	0	1	2	4	3	2	0.2372	0.01	0.5528	0.2538	0.8776	0.1853	0.01	0.1508	0.2609	0.768	0.4661	0.3917
miR-1291-z	25	TGGCCCTGACTGAAGACCTGCAGTT	27	3	5	0	0	0	1	3	8	6	0	0	1	0.3557	0.6275	0.01	0.01	0.01	0.1853	0.9905	1.2066	0.7828	0.01	0.01	0.1958
miR-339-z	23	TCCCTGTCCTCCAGGAGCTCATA	27	3	7	0	0	5	4	1	4	1	1	1	0	0.3557	0.8785	0.01	0.01	0.7313	0.7411	0.3302	0.6033	0.1305	0.192	0.1554	0.01
miR-421-y	25	ATCAACAGACATTAATTGGGCGCAA	27	2	2	4	4	5	1	0	1	4	3	0	1	0.2372	0.251	0.5528	0.5076	0.7313	0.1853	0.01	0.1508	0.5219	0.576	0.01	0.1958
miR-218-y	23	AAACATGGTTCTGTCAAGCACCA	26	4	7	10	0	2	0	0	0	0	0	3	0	0.4743	0.8785	1.382	0.01	0.2925	0.01	0.01	0.01	0.01	0.01	0.4661	0.01
miR-665-x	20	AGGGGCCTTAGCCTCTGCCC	26	3	13	2	1	0	1	0	1	1	3	0	1	0.3557	1.6315	0.2764	0.1269	0.01	0.1853	0.01	0.1508	0.1305	0.576	0.01	0.1958
miR-6827-y	23	GCATCGTCTCTTCTGTTCCCCAG	26	0	5	2	2	6	5	0	0	1	3	0	2	0.01	0.6275	0.2764	0.2538	0.8776	0.9264	0.01	0.01	0.1305	0.576	0.01	0.3917
miR-8903-z	22	TTGGGCCCCACCCCCGGAAACT	26	0	6	2	1	4	7	0	0	1	4	1	0	0.01	0.753	0.2764	0.1269	0.585	1.297	0.01	0.01	0.1305	0.768	0.1554	0.01
miR-141-x	22	CATCTTCCAGCACAGTGTTGGA	25	3	9	7	0	4	2	0	0	0	0	0	0	0.3557	1.1295	0.9674	0.01	0.585	0.3706	0.01	0.01	0.01	0.01	0.01	0.01
miR-424-x	24	CAGCAGCAATTCATGTTTTGAACA	25	1	2	0	6	0	2	0	4	3	1	3	3	0.1186	0.251	0.01	0.7613	0.01	0.3706	0.01	0.6033	0.3914	0.192	0.4661	0.5875
miR-507-z	23	TGATTGGCACCTCTTGGAGTGAA	25	7	2	5	0	3	2	0	0	6	0	0	0	0.8301	0.251	0.691	0.01	0.4388	0.3706	0.01	0.01	0.7828	0.01	0.01	0.01
miR-539-x	23	GGAGAAATTATCCTTGGTGTGTT	25	1	0	4	4	2	6	0	2	0	0	5	1	0.1186	0.01	0.5528	0.5076	0.2925	1.1117	0.01	0.3017	0.01	0.01	0.7769	0.1958
miR-71-y	19	TCATTATCCAAGTCTTTCT	25	4	0	0	0	0	0	3	0	6	9	3	0	0.4743	0.01	0.01	0.01	0.01	0.01	0.9905	0.01	0.7828	1.728	0.4661	0.01
miR-7351-x	18	AAAGTCAACTTTTCTTCC	25	0	0	0	0	1	1	4	2	0	11	3	3	0.01	0.01	0.01	0.01	0.1463	0.1853	1.3206	0.3017	0.01	2.1119	0.4661	0.5875
bantam-y	23	TGAGATCATTGTGAAAGCTGATT	24	2	6	0	2	0	1	0	1	0	7	5	0	0.2372	0.753	0.01	0.2538	0.01	0.1853	0.01	0.1508	0.01	1.344	0.7769	0.01
miR-1247-x	22	ACCCGTCCCGTGCGTCCCCGGA	24	0	0	0	3	0	0	0	3	0	4	14	0	0.01	0.01	0.01	0.3807	0.01	0.01	0.01	0.4525	0.01	0.768	2.1754	0.01
miR-296-x	22	GAGGGCCCCCCCCCAATCCTGT	24	0	2	2	1	2	1	4	4	1	2	3	2	0.01	0.251	0.2764	0.1269	0.2925	0.1853	1.3206	0.6033	0.1305	0.384	0.4661	0.3917
miR-431-z	24	TTGCAGGTCGTCTTGCAGGGCTTC	24	0	6	4	1	5	5	0	2	0	1	0	0	0.01	0.753	0.5528	0.1269	0.7313	0.9264	0.01	0.3017	0.01	0.192	0.01	0.01
miR-5107-y	19	CAACATGTGCTTCTCTTCT	24	3	2	1	3	2	2	1	0	3	3	2	2	0.3557	0.251	0.1382	0.3807	0.2925	0.3706	0.3302	0.01	0.3914	0.576	0.3108	0.3917
miR-5551-x	18	TGTAAATGGTTGTAAACT	24	0	1	0	1	0	0	3	7	3	2	4	3	0.01	0.1255	0.01	0.1269	0.01	0.01	0.9905	1.0558	0.3914	0.384	0.6215	0.5875
miR-8-x	22	CATCTTACCGGGCAGCATTAGA	24	0	6	1	0	0	1	0	0	2	14	0	0	0.01	0.753	0.1382	0.01	0.01	0.1853	0.01	0.01	0.2609	2.6879	0.01	0.01
miR-195-x	23	TAGCAGCACAGAAATATTGGCAA	23	0	0	2	0	6	3	0	8	0	0	1	3	0.01	0.01	0.2764	0.01	0.8776	0.5558	0.01	1.2066	0.01	0.01	0.1554	0.5875
miR-2283-x	18	GAAAATATCGTGAATACT	23	1	2	0	1	0	0	2	0	6	2	8	1	0.1186	0.251	0.01	0.1269	0.01	0.01	0.6603	0.01	0.7828	0.384	1.2431	0.1958
miR-3570-z	21	ACAGTCAACGGTCGGTGGTTT	23	0	4	0	7	5	0	4	1	0	2	0	0	0.01	0.502	0.01	0.8882	0.7313	0.01	1.3206	0.1508	0.01	0.384	0.01	0.01
miR-1192-z	18	AAGACAAACAAACAGACC	22	2	2	0	1	0	0	1	3	5	2	6	0	0.2372	0.251	0.01	0.1269	0.01	0.01	0.3302	0.4525	0.6523	0.384	0.9323	0.01
miR-12034-z	18	CTCGGGGAGCCCGGCGGG	22	9	3	6	0	1	0	0	1	0	0	2	0	1.0672	0.3765	0.8292	0.01	0.1463	0.01	0.01	0.1508	0.01	0.01	0.3108	0.01
miR-1343-z	25	CTCCTGGGGCCCGCACTCTCGCAAC	22	3	2	1	3	1	3	0	4	0	2	3	0	0.3557	0.251	0.1382	0.3807	0.1463	0.5558	0.01	0.6033	0.01	0.384	0.4661	0.01
miR-154-y	22	ATCATACATGGTTGACCTTTTT	22	0	6	4	4	1	0	0	0	0	3	4	0	0.01	0.753	0.5528	0.5076	0.1463	0.01	0.01	0.01	0.01	0.576	0.6215	0.01
miR-2764-z	18	AGATATTGTAGATTCTGG	22	2	5	2	4	0	0	1	2	1	1	0	4	0.2372	0.6275	0.2764	0.5076	0.01	0.01	0.3302	0.3017	0.1305	0.192	0.01	0.7834
miR-497-x	23	CAGCAGCACACTGTGGTTTGTAA	22	0	3	0	1	5	0	0	5	0	6	0	2	0.01	0.3765	0.01	0.1269	0.7313	0.01	0.01	0.7541	0.01	1.152	0.01	0.3917
miR-8986-z	23	TCAGTGTGCTAGAGTCCTCGAAG	22	3	1	0	8	3	2	0	2	1	0	0	2	0.3557	0.1255	0.01	1.0151	0.4388	0.3706	0.01	0.3017	0.1305	0.01	0.01	0.3917
miR-9177-z	18	AGGAGCAGTGGCTACAGA	22	6	0	0	0	3	1	1	1	3	3	2	2	0.7115	0.01	0.01	0.01	0.4388	0.1853	0.3302	0.1508	0.3914	0.576	0.3108	0.3917
miR-12135-z	18	TAAAGGTTCGTTTGTAAA	21	1	3	1	1	0	0	2	1	1	6	5	0	0.1186	0.3765	0.1382	0.1269	0.01	0.01	0.6603	0.1508	0.1305	1.152	0.7769	0.01
miR-218-x	24	TTGTGCTTGATCTAACCATGTGGA	21	1	2	4	6	3	3	0	0	0	0	1	1	0.1186	0.251	0.5528	0.7613	0.4388	0.5558	0.01	0.01	0.01	0.01	0.1554	0.1958
miR-22-x	24	AGTTCTTCAGTGGCAAGCTTTAAC	21	3	5	0	5	3	1	0	1	1	1	0	1	0.3557	0.6275	0.01	0.6344	0.4388	0.1853	0.01	0.1508	0.1305	0.192	0.01	0.1958
miR-4498-z	18	GGCTGGCAGAGCAACTGC	21	2	3	3	1	0	1	3	0	3	1	3	1	0.2372	0.3765	0.4146	0.1269	0.01	0.1853	0.9905	0.01	0.3914	0.192	0.4661	0.1958
miR-466-x	21	TGAGTGTGTGTGTGAGTGTGT	21	5	5	2	1	1	1	0	2	1	0	0	3	0.5929	0.6275	0.2764	0.1269	0.1463	0.1853	0.01	0.3017	0.1305	0.01	0.01	0.5875
miR-6903-y	18	TGTGAGTCTGTTTTTACC	21	7	2	0	0	0	0	0	1	2	1	4	4	0.8301	0.251	0.01	0.01	0.01	0.01	0.01	0.1508	0.2609	0.192	0.6215	0.7834
miR-735-y	18	CCCACTGCTAAATTTGAC	21	0	4	0	0	0	0	0	6	8	2	0	1	0.01	0.502	0.01	0.01	0.01	0.01	0.01	0.905	1.0437	0.384	0.01	0.1958
miR-873-z	18	CAAGATCTTGCAAATGCA	21	0	3	5	0	0	0	1	2	3	3	2	2	0.01	0.3765	0.691	0.01	0.01	0.01	0.3302	0.3017	0.3914	0.576	0.3108	0.3917
miR-9226-z	19	TCCCTGTTCGGGCGCCAAA	21	1	4	1	0	1	1	2	0	3	0	3	5	0.1186	0.502	0.1382	0.01	0.1463	0.1853	0.6603	0.01	0.3914	0.01	0.4661	0.9792
miR-153-y	24	TTGCATAGTCACAAAAGTGATCAT	20	3	0	9	2	1	1	0	0	4	0	0	0	0.3557	0.01	1.2438	0.2538	0.1463	0.1853	0.01	0.01	0.5219	0.01	0.01	0.01
miR-20-z	23	CAAAGTGCTGTTAGTGCAGGTAG	20	0	1	1	4	2	6	2	2	0	1	1	0	0.01	0.1255	0.1382	0.5076	0.2925	1.1117	0.6603	0.3017	0.01	0.192	0.1554	0.01
miR-2763-x	18	CAAGCTAGTGAACATAAT	20	1	0	5	0	2	0	2	1	2	2	3	2	0.1186	0.01	0.691	0.01	0.2925	0.01	0.6603	0.1508	0.2609	0.384	0.4661	0.3917
miR-5420-y	19	AAAGAGCTTCATTATTTGG	20	1	0	2	0	0	0	1	1	11	2	2	0	0.1186	0.01	0.2764	0.01	0.01	0.01	0.3302	0.1508	1.4351	0.384	0.3108	0.01
miR-6894-y	22	CTTCCCTGCCCTCTTCCTCCAG	20	4	1	5	0	2	0	0	5	1	0	0	2	0.4743	0.1255	0.691	0.01	0.2925	0.01	0.01	0.7541	0.1305	0.01	0.01	0.3917
miR-753-z	21	AGAGCTTGGATTGTAATTTCA	20	0	0	1	0	0	0	0	4	2	0	9	4	0.01	0.01	0.1382	0.01	0.01	0.01	0.01	0.6033	0.2609	0.01	1.3984	0.7834
miR-940-z	22	AAGGCAGGGCCCCCGCTTCCCT	20	2	0	0	1	1	2	0	11	0	2	1	0	0.2372	0.01	0.01	0.1269	0.1463	0.3706	0.01	1.6591	0.01	0.384	0.1554	0.01
miR-1326-z	19	AAAGAATAGATTCTCTTCT	19	0	0	4	0	0	0	3	3	5	1	2	1	0.01	0.01	0.5528	0.01	0.01	0.01	0.9905	0.4525	0.6523	0.192	0.3108	0.1958
miR-1537-z	18	AAACTGTCTAATTAAAGA	19	2	0	1	0	0	0	1	1	1	4	9	0	0.2372	0.01	0.1382	0.01	0.01	0.01	0.3302	0.1508	0.1305	0.768	1.3984	0.01
miR-155-z	26	TTAATGCTAATTGTGATAGGGGTTGA	19	0	0	5	2	3	0	0	3	4	0	0	2	0.01	0.01	0.691	0.2538	0.4388	0.01	0.01	0.4525	0.5219	0.01	0.01	0.3917
miR-338-x	21	AACAATATCCTGGTGCTGAGT	19	3	2	4	2	0	0	0	0	7	0	0	1	0.3557	0.251	0.5528	0.2538	0.01	0.01	0.01	0.01	0.9132	0.01	0.01	0.1958
miR-409-z	25	GAATGTTGCTCGGTGAACCCCTAAT	19	0	2	0	0	0	0	1	1	0	5	6	4	0.01	0.251	0.01	0.01	0.01	0.01	0.3302	0.1508	0.01	0.96	0.9323	0.7834
miR-11977-z	20	TTTCTCAGTTCAGCAGGAAC	18	4	0	1	0	4	1	2	0	3	1	1	1	0.4743	0.01	0.1382	0.01	0.585	0.1853	0.6603	0.01	0.3914	0.192	0.1554	0.1958
miR-126-y	23	CGCGTACCAAAAGTAATAATGTC	18	1	2	3	0	6	0	0	0	1	0	5	0	0.1186	0.251	0.4146	0.01	0.8776	0.01	0.01	0.01	0.1305	0.01	0.7769	0.01
miR-3613-x	20	TGTTGTACTTTTTTTTTGTT	18	4	1	1	2	5	0	0	1	3	0	0	1	0.4743	0.1255	0.1382	0.2538	0.7313	0.01	0.01	0.1508	0.3914	0.01	0.01	0.1958
miR-376-z	22	ATCATAGAGGAAAATCCACATA	18	0	0	2	2	0	0	1	5	2	1	5	0	0.01	0.01	0.2764	0.2538	0.01	0.01	0.3302	0.7541	0.2609	0.192	0.7769	0.01
miR-4561-z	18	TTTGGTGATGATTCTGCT	18	3	3	0	2	2	0	0	0	2	6	0	0	0.3557	0.3765	0.01	0.2538	0.2925	0.01	0.01	0.01	0.2609	1.152	0.01	0.01
miR-4695-y	19	ATCCCACCGCTGCCACCTT	18	4	5	1	2	2	0	1	2	1	0	0	0	0.4743	0.6275	0.1382	0.2538	0.2925	0.01	0.3302	0.3017	0.1305	0.01	0.01	0.01
miR-551-y	22	GCGACCCACTCTTGGTTTCCAA	18	0	0	0	1	4	3	0	2	1	3	2	2	0.01	0.01	0.01	0.1269	0.585	0.5558	0.01	0.3017	0.1305	0.576	0.3108	0.3917
miR-9-x	25	TCTTTGGTTATCTAGCTGTATGAAA	18	0	3	0	1	0	2	1	2	1	2	5	1	0.01	0.3765	0.01	0.1269	0.01	0.3706	0.3302	0.3017	0.1305	0.384	0.7769	0.1958
miR-9027-z	21	AGGAGCTGGCCAATGAGTTGT	18	1	0	2	4	3	0	0	0	2	0	3	3	0.1186	0.01	0.2764	0.5076	0.4388	0.01	0.01	0.01	0.2609	0.01	0.4661	0.5875
miR-9983-y	22	TTTTTTGCTGGAACATTTCTGG	18	5	0	7	3	0	0	0	0	2	1	0	0	0.5929	0.01	0.9674	0.3807	0.01	0.01	0.01	0.01	0.2609	0.192	0.01	0.01
miR-10257-y	18	CCTCCATGCGCTTGTAGC	17	2	3	2	1	1	1	2	2	2	1	0	0	0.2372	0.3765	0.2764	0.1269	0.1463	0.1853	0.6603	0.3017	0.2609	0.192	0.01	0.01
miR-14-y	22	TCAGTCTTTTTCTCTCTCCTAT	17	0	8	0	0	2	0	0	0	2	5	0	0	0.01	1.004	0.01	0.01	0.2925	0.01	0.01	0.01	0.2609	0.96	0.01	0.01
miR-192-z	24	CTGACCTATGAATTGACAGCCAGT	17	0	2	3	0	1	0	1	0	8	1	0	1	0.01	0.251	0.4146	0.01	0.1463	0.01	0.3302	0.01	1.0437	0.192	0.01	0.1958
miR-2840-z	18	TTAGGAACTGGAAGAAGT	17	2	0	0	0	7	0	0	2	1	2	2	1	0.2372	0.01	0.01	0.01	1.0238	0.01	0.01	0.3017	0.1305	0.384	0.3108	0.1958
miR-2940-y	18	ACAAGGAGATAAAACACT	17	4	0	2	0	2	0	0	2	1	3	2	1	0.4743	0.01	0.2764	0.01	0.2925	0.01	0.01	0.3017	0.1305	0.576	0.3108	0.1958
miR-3660-z	18	TAGGAGAGCGTTTTAATT	17	10	1	0	0	0	0	2	0	4	0	0	0	1.1858	0.1255	0.01	0.01	0.01	0.01	0.6603	0.01	0.5219	0.01	0.01	0.01
miR-4826-x	18	CCGATAACAATTGCTGGA	17	0	3	0	1	0	0	1	1	2	1	6	2	0.01	0.3765	0.01	0.1269	0.01	0.01	0.3302	0.1508	0.2609	0.192	0.9323	0.3917
miR-6582-y	19	TGGGTGTTTCTATTGCAGA	17	0	7	0	1	0	0	1	3	3	2	0	0	0.01	0.8785	0.01	0.1269	0.01	0.01	0.3302	0.4525	0.3914	0.384	0.01	0.01
miR-9983-z	23	TTTTTTGCTGGAACATTTCTGGA	17	0	0	9	3	3	2	0	0	0	0	0	0	0.01	0.01	1.2438	0.3807	0.4388	0.3706	0.01	0.01	0.01	0.01	0.01	0.01
miR-1193-x	21	ATGGTAGACCGGTGACGTGCA	16	6	0	5	0	2	1	0	1	0	1	0	0	0.7115	0.01	0.691	0.01	0.2925	0.1853	0.01	0.1508	0.01	0.192	0.01	0.01
miR-11987-z	20	GAGGAAACTCTGGTGGAGGC	16	5	2	0	3	0	0	0	3	0	2	1	0	0.5929	0.251	0.01	0.3807	0.01	0.01	0.01	0.4525	0.01	0.384	0.1554	0.01
miR-2305-z	19	CGGGGGTGGCGGCGGGGGG	16	0	11	0	0	0	0	0	1	0	1	1	2	0.01	1.3805	0.01	0.01	0.01	0.01	0.01	0.1508	0.01	0.192	0.1554	0.3917
miR-2755-y	23	CACCCTGTCAGACCATACTTGTT	16	0	0	3	0	0	0	0	0	2	11	0	0	0.01	0.01	0.4146	0.01	0.01	0.01	0.01	0.01	0.2609	2.1119	0.01	0.01
miR-363-x	23	CGGGTGGATCACGATGCAATTTT	16	1	1	0	5	0	1	0	1	0	1	5	1	0.1186	0.1255	0.01	0.6344	0.01	0.1853	0.01	0.1508	0.01	0.192	0.7769	0.1958
miR-410-x	21	AGGCTGTCTGTGATGAGTTCG	16	3	0	1	0	2	4	1	1	0	1	3	0	0.3557	0.01	0.1382	0.01	0.2925	0.7411	0.3302	0.1508	0.01	0.192	0.4661	0.01
miR-4503-z	18	CAGGAGATAGAATTTACT	16	2	1	0	0	2	0	1	4	4	0	0	2	0.2372	0.1255	0.01	0.01	0.2925	0.01	0.3302	0.6033	0.5219	0.01	0.01	0.3917
miR-590-x	22	GAGCTTATTCATAAAAGTACAG	16	4	0	4	0	4	0	0	4	0	0	0	0	0.4743	0.01	0.5528	0.01	0.585	0.01	0.01	0.6033	0.01	0.01	0.01	0.01
miR-7386-y	20	TAAACACTTTGTCCTTCAGG	16	5	0	0	0	0	0	0	0	2	4	3	2	0.5929	0.01	0.01	0.01	0.01	0.01	0.01	0.01	0.2609	0.768	0.4661	0.3917
miR-93-z	26	CAAAGTGCTGTTCGTGCAGGTAGACT	16	0	0	0	1	1	5	0	3	0	0	5	1	0.01	0.01	0.01	0.1269	0.1463	0.9264	0.01	0.4525	0.01	0.01	0.7769	0.1958
miR-10837-z	18	TAGCTCAGTAGGTAGAGC	15	3	7	0	0	0	0	3	0	1	0	0	1	0.3557	0.8785	0.01	0.01	0.01	0.01	0.9905	0.01	0.1305	0.01	0.01	0.1958
miR-12295-x	18	CGGGTCGGGGCGGGGCGG	15	0	5	0	4	0	0	2	1	0	1	0	2	0.01	0.6275	0.01	0.5076	0.01	0.01	0.6603	0.1508	0.01	0.192	0.01	0.3917
miR-191-z	25	CACAACGGAATCCCAAAAGCAGCTG	15	4	0	1	1	5	0	0	1	0	0	3	0	0.4743	0.01	0.1382	0.1269	0.7313	0.01	0.01	0.1508	0.01	0.01	0.4661	0.01
miR-279-y	22	TGACTAGATTATCACTTATCCT	15	0	3	0	0	0	1	0	0	3	8	0	0	0.01	0.3765	0.01	0.01	0.01	0.1853	0.01	0.01	0.3914	1.536	0.01	0.01
miR-382-x	24	GAAGTTGTTCGTGGTGGATTCGAA	15	7	0	0	0	0	1	0	0	0	1	6	0	0.8301	0.01	0.01	0.01	0.01	0.1853	0.01	0.01	0.01	0.192	0.9323	0.01
miR-455-x	22	GTATGTGCCTTTGGACTACACT	15	1	2	4	0	1	2	0	2	2	1	0	0	0.1186	0.251	0.5528	0.01	0.1463	0.3706	0.01	0.3017	0.2609	0.192	0.01	0.01
miR-4668-x	18	AAAATAAAGGATTTGACT	15	0	2	0	0	0	0	0	0	2	8	1	2	0.01	0.251	0.01	0.01	0.01	0.01	0.01	0.01	0.2609	1.536	0.1554	0.3917
miR-5600-y	18	AGCGGAATTTTTTGTTTC	15	2	2	3	3	1	0	1	0	1	0	2	0	0.2372	0.251	0.4146	0.3807	0.1463	0.01	0.3302	0.01	0.1305	0.01	0.3108	0.01
miR-6089-z	18	CGGGTCGGGGCGGGGCGG	15	0	5	0	4	0	0	2	1	0	1	0	2	0.01	0.6275	0.01	0.5076	0.01	0.01	0.6603	0.1508	0.01	0.192	0.01	0.3917
miR-10677-z	18	TCTGGATATGATCTTAGC	14	3	0	0	3	1	0	0	0	0	6	0	1	0.3557	0.01	0.01	0.3807	0.1463	0.01	0.01	0.01	0.01	1.152	0.01	0.1958
miR-22-z	25	AAGCTGCCAGTTGAAGAACTGTAAC	14	2	2	0	0	0	0	0	1	0	1	4	4	0.2372	0.251	0.01	0.01	0.01	0.01	0.01	0.1508	0.01	0.192	0.6215	0.7834
miR-323-z	22	CCCAATACACGGTCGATCTCTT	14	6	1	0	0	4	0	0	0	3	0	0	0	0.7115	0.1255	0.01	0.01	0.585	0.01	0.01	0.01	0.3914	0.01	0.01	0.01
miR-708-x	25	AAGGAGCTTACAATCTAGCTGGGAT	14	0	0	0	1	3	1	0	3	3	0	0	3	0.01	0.01	0.01	0.1269	0.4388	0.1853	0.01	0.4525	0.3914	0.01	0.01	0.5875
miR-7134-y	22	CATGCGGAACCTGCGGATACGG	14	3	0	0	0	0	3	0	5	0	3	0	0	0.3557	0.01	0.01	0.01	0.01	0.5558	0.01	0.7541	0.01	0.576	0.01	0.01
miR-995-x	18	CTGAATCTGCCGGGACCA	14	2	0	0	0	0	0	11	0	1	0	0	0	0.2372	0.01	0.01	0.01	0.01	0.01	3.6317	0.01	0.1305	0.01	0.01	0.01
miR-12297-x	18	TTGTGTGGTTCCTTGTCC	13	4	0	0	0	0	0	2	0	2	1	2	2	0.4743	0.01	0.01	0.01	0.01	0.01	0.6603	0.01	0.2609	0.192	0.3108	0.3917
miR-1357-z	21	AGATTAGGAGATCTGAGGGCT	13	2	0	0	0	3	0	2	0	5	0	1	0	0.2372	0.01	0.01	0.01	0.4388	0.01	0.6603	0.01	0.6523	0.01	0.1554	0.01
miR-1763-z	18	GGACGGGAGCGGGGCGCG	13	0	1	0	0	0	0	6	3	2	1	0	0	0.01	0.1255	0.01	0.01	0.01	0.01	1.9809	0.4525	0.2609	0.192	0.01	0.01
miR-313-y	24	TATTGCACTTGTCCCGGCCGGAAA	13	0	0	0	0	0	2	0	11	0	0	0	0	0.01	0.01	0.01	0.01	0.01	0.3706	0.01	1.6591	0.01	0.01	0.01	0.01
miR-4001-x	18	AGAACTAACTAATGAACA	13	0	1	0	0	2	0	2	1	4	2	0	1	0.01	0.1255	0.01	0.01	0.2925	0.01	0.6603	0.1508	0.5219	0.384	0.01	0.1958
miR-452-y	18	TGAGAAGAAGTAAGTGCT	13	1	1	2	0	1	0	2	0	0	4	1	1	0.1186	0.1255	0.2764	0.01	0.1463	0.01	0.6603	0.01	0.01	0.768	0.1554	0.1958
miR-4770-z	19	TGAGATGAAGCTGTAGCTC	13	1	0	4	0	0	0	2	2	2	1	1	0	0.1186	0.01	0.5528	0.01	0.01	0.01	0.6603	0.3017	0.2609	0.192	0.1554	0.01
miR-5193-z	22	TCCTCCTCTCCCTCCTCCCAGT	13	2	0	3	0	1	1	2	0	0	1	3	0	0.2372	0.01	0.4146	0.01	0.1463	0.1853	0.6603	0.01	0.01	0.192	0.4661	0.01
miR-548-y	18	TGAGAGTACATTTGCACC	13	0	0	1	0	0	0	0	2	5	3	2	0	0.01	0.01	0.1382	0.01	0.01	0.01	0.01	0.3017	0.6523	0.576	0.3108	0.01
miR-6125-z	22	TGGCGGAAGGCGGAGCGGCAGA	13	7	2	0	2	0	0	0	0	2	0	0	0	0.8301	0.251	0.01	0.2538	0.01	0.01	0.01	0.01	0.2609	0.01	0.01	0.01
miR-6559-y	18	ACAGAGTTGATTCTTCCT	13	3	1	0	1	0	0	1	3	2	1	1	0	0.3557	0.1255	0.01	0.1269	0.01	0.01	0.3302	0.4525	0.2609	0.192	0.1554	0.01
miR-12124-z	18	AGAGTAAATGGAGATGCT	12	0	0	1	2	1	0	1	0	6	1	0	0	0.01	0.01	0.1382	0.2538	0.1463	0.01	0.3302	0.01	0.7828	0.192	0.01	0.01
miR-122-x	24	TGGAGTGTGACAATGGTGTTTGAT	12	1	1	6	0	0	0	0	1	0	0	0	3	0.1186	0.1255	0.8292	0.01	0.01	0.01	0.01	0.1508	0.01	0.01	0.01	0.5875
miR-1370-z	18	TAACAGAGGATGAAAATC	12	3	5	0	0	0	0	1	2	0	1	0	0	0.3557	0.6275	0.01	0.01	0.01	0.01	0.3302	0.3017	0.01	0.192	0.01	0.01
miR-151-z	25	CTAGACTGAAGCTCCTTGAGGAAAA	12	0	0	0	3	1	1	0	2	0	1	2	2	0.01	0.01	0.01	0.3807	0.1463	0.1853	0.01	0.3017	0.01	0.192	0.3108	0.3917
miR-203-z	22	TGAAATGTTTAGGACCACTAGC	12	2	3	0	0	1	0	0	0	6	0	0	0	0.2372	0.3765	0.01	0.01	0.1463	0.01	0.01	0.01	0.7828	0.01	0.01	0.01
miR-33-x	21	GTGCATTGTAGTTGCATTGCA	12	1	1	3	2	0	2	2	0	0	1	0	0	0.1186	0.1255	0.4146	0.2538	0.01	0.3706	0.6603	0.01	0.01	0.192	0.01	0.01
miR-450-z	24	TTTTGCAATATGTTCCTGAATATT	12	0	1	1	0	3	1	0	0	2	1	1	2	0.01	0.1255	0.1382	0.01	0.4388	0.1853	0.01	0.01	0.2609	0.192	0.1554	0.3917
miR-5363-y	18	TTTGAATGTTGTCCATCT	12	6	0	0	2	3	0	0	0	0	1	0	0	0.7115	0.01	0.01	0.2538	0.4388	0.01	0.01	0.01	0.01	0.192	0.01	0.01
miR-6391-z	18	AGGCACGAGAGGACAATT	12	3	3	3	0	1	0	0	0	2	0	0	0	0.3557	0.3765	0.4146	0.01	0.1463	0.01	0.01	0.01	0.2609	0.01	0.01	0.01
miR-10256-x	18	CTAAAGTTGGTACATTTG	11	2	3	0	0	0	0	2	1	0	1	2	0	0.2372	0.3765	0.01	0.01	0.01	0.01	0.6603	0.1508	0.01	0.192	0.3108	0.01
miR-10358-x	18	CAAGTAACTGTTAAAACT	11	0	0	0	0	0	0	1	2	3	3	2	0	0.01	0.01	0.01	0.01	0.01	0.01	0.3302	0.3017	0.3914	0.576	0.3108	0.01
miR-126-x	23	CATTATTACTTTTGGTACGCGAA	11	0	6	0	1	0	2	0	0	0	1	0	1	0.01	0.753	0.01	0.1269	0.01	0.3706	0.01	0.01	0.01	0.192	0.01	0.1958
miR-132-z	21	GACCATGGCTGTAGACTGTTA	11	7	0	0	2	0	0	0	0	2	0	0	0	0.8301	0.01	0.01	0.2538	0.01	0.01	0.01	0.01	0.2609	0.01	0.01	0.01
miR-3154-z	21	CAGAAGGGGAGTCGGAGCAGA	11	2	2	2	0	1	0	3	0	1	0	0	0	0.2372	0.251	0.2764	0.01	0.1463	0.01	0.9905	0.01	0.1305	0.01	0.01	0.01
miR-3960-z	22	CGGCGGCGGCGGTGGCGGCGGC	11	1	0	10	0	0	0	0	0	0	0	0	0	0.1186	0.01	1.382	0.01	0.01	0.01	0.01	0.01	0.01	0.01	0.01	0.01
miR-4081-x	18	GTTAAACTCCATCCAGAA	11	1	0	4	1	0	0	0	2	0	0	1	2	0.1186	0.01	0.5528	0.1269	0.01	0.01	0.01	0.3017	0.01	0.01	0.1554	0.3917
miR-4858-x	18	ACATTTTAGAATTCGAAA	11	1	1	3	0	0	0	0	2	1	3	0	0	0.1186	0.1255	0.4146	0.01	0.01	0.01	0.01	0.3017	0.1305	0.576	0.01	0.01
miR-4872-z	18	TGCCAGGGCAACTAGAAC	11	0	0	3	0	0	0	1	1	4	0	2	0	0.01	0.01	0.4146	0.01	0.01	0.01	0.3302	0.1508	0.5219	0.01	0.3108	0.01
miR-5355-x	18	AACACCTGAAGAGATAGA	11	0	0	2	1	0	0	2	0	0	4	2	0	0.01	0.01	0.2764	0.1269	0.01	0.01	0.6603	0.01	0.01	0.768	0.3108	0.01
miR-544-z	19	AGTTTCTGGATTTCTAACA	11	0	0	0	2	0	1	4	0	0	2	1	1	0.01	0.01	0.01	0.2538	0.01	0.1853	1.3206	0.01	0.01	0.384	0.1554	0.1958
miR-6898-y	18	TCTTTTTGTAGCTTCTCT	11	0	0	0	1	0	0	0	0	2	5	2	1	0.01	0.01	0.01	0.1269	0.01	0.01	0.01	0.01	0.2609	0.96	0.3108	0.1958
miR-8160-y	18	CAGCACAGGTATTATTGT	11	2	4	2	0	1	0	0	0	0	0	1	1	0.2372	0.502	0.2764	0.01	0.1463	0.01	0.01	0.01	0.01	0.01	0.1554	0.1958
miR-96-x	23	TTTGGCACTAGCACATTTTTGAA	11	1	4	0	1	0	5	0	0	0	0	0	0	0.1186	0.502	0.01	0.1269	0.01	0.9264	0.01	0.01	0.01	0.01	0.01	0.01
miR-998-y	22	TAGCACCATGGGATTCAGCTCA	11	0	5	0	0	0	0	0	0	0	6	0	0	0.01	0.6275	0.01	0.01	0.01	0.01	0.01	0.01	0.01	1.152	0.01	0.01
miR-10240-x	19	GTCAGGATGGCCGAGTGGA	10	0	0	0	2	0	0	1	4	0	1	2	0	0.01	0.01	0.01	0.2538	0.01	0.01	0.3302	0.6033	0.01	0.192	0.3108	0.01
miR-1240-z	22	TCACCGTGGCCCTGATCCCACT	10	1	4	0	2	0	0	0	0	2	0	1	0	0.1186	0.502	0.01	0.2538	0.01	0.01	0.01	0.01	0.2609	0.01	0.1554	0.01
miR-136-y	23	ATCATCGTCTCAAATGAGTCTTT	10	0	7	0	0	0	0	0	1	0	0	0	2	0.01	0.8785	0.01	0.01	0.01	0.01	0.01	0.1508	0.01	0.01	0.01	0.3917
miR-205-z	24	TCCTTCATTCCACCGGAGTCTGAA	10	0	0	0	2	0	2	0	2	1	0	0	3	0.01	0.01	0.01	0.2538	0.01	0.3706	0.01	0.3017	0.1305	0.01	0.01	0.5875
miR-218-z	23	TTGTGCTGGATCTAACCATGTGA	10	0	0	2	3	0	0	0	0	0	0	5	0	0.01	0.01	0.2764	0.3807	0.01	0.01	0.01	0.01	0.01	0.01	0.7769	0.01
miR-252-y	18	TAACCTTCACACCATTGC	10	3	1	0	0	0	1	0	1	4	0	0	0	0.3557	0.1255	0.01	0.01	0.01	0.1853	0.01	0.1508	0.5219	0.01	0.01	0.01
miR-2766-y	22	TCAGTCTTGTCGAATGGTGGGT	10	0	4	0	0	0	2	0	0	1	2	1	0	0.01	0.502	0.01	0.01	0.01	0.3706	0.01	0.01	0.1305	0.384	0.1554	0.01
miR-3970-z	23	TGAGGTAGTAGTTTGTGCTTTTT	10	0	0	0	2	0	3	1	1	2	0	1	0	0.01	0.01	0.01	0.2538	0.01	0.5558	0.3302	0.1508	0.2609	0.01	0.1554	0.01
miR-4087-y	18	CGTGGATGTGGATTTGGT	10	0	3	0	0	0	0	0	3	1	3	0	0	0.01	0.3765	0.01	0.01	0.01	0.01	0.01	0.4525	0.1305	0.576	0.01	0.01
miR-4332-z	21	CCACGGCCGCCGCCGGGCTCT	10	2	7	0	0	0	1	0	0	0	0	0	0	0.2372	0.8785	0.01	0.01	0.01	0.1853	0.01	0.01	0.01	0.01	0.01	0.01
miR-4819-x	18	AAACTTGGACAAAATGGA	10	0	0	5	0	0	0	1	0	1	1	1	1	0.01	0.01	0.691	0.01	0.01	0.01	0.3302	0.01	0.1305	0.192	0.1554	0.1958
miR-483-y	23	TCACTCCTCTCCTCCCGTCTTCC	10	0	0	0	5	1	1	0	2	1	0	0	0	0.01	0.01	0.01	0.6344	0.1463	0.1853	0.01	0.3017	0.1305	0.01	0.01	0.01
miR-7-z	27	TGGAAGACTAGTGATTTTGTTGTTAAT	10	0	0	1	2	0	3	0	0	0	0	3	1	0.01	0.01	0.1382	0.2538	0.01	0.5558	0.01	0.01	0.01	0.01	0.4661	0.1958
miR-709-z	18	AGGCTGAGGCTGGAGGAT	10	3	3	0	1	0	0	0	0	1	1	0	1	0.3557	0.3765	0.01	0.1269	0.01	0.01	0.01	0.01	0.1305	0.192	0.01	0.1958
miR-8313-x	18	AAAAACAACTAGCAGACC	10	1	0	0	0	3	0	0	0	1	4	1	0	0.1186	0.01	0.01	0.01	0.4388	0.01	0.01	0.01	0.1305	0.768	0.1554	0.01
miR-10527-x	22	GAAGCAAATGTTGGGTGAACGG	9	0	0	0	5	0	2	0	0	0	2	0	0	0.01	0.01	0.01	0.6344	0.01	0.3706	0.01	0.01	0.01	0.384	0.01	0.01
miR-12212-x	18	CGCGCGGGAGGGGTGCGG	9	3	0	4	2	0	0	0	0	0	0	0	0	0.3557	0.01	0.5528	0.2538	0.01	0.01	0.01	0.01	0.01	0.01	0.01	0.01
miR-193-z	26	CGGGGTTTTGAGGGCGAGATGATTTT	9	0	0	0	0	0	0	0	3	0	3	2	1	0.01	0.01	0.01	0.01	0.01	0.01	0.01	0.4525	0.01	0.576	0.3108	0.1958
miR-196-x	24	TAGGTAGTTTCATGTTGTTGGGAA	9	0	1	0	5	0	2	0	0	1	0	0	0	0.01	0.1255	0.01	0.6344	0.01	0.3706	0.01	0.01	0.1305	0.01	0.01	0.01
miR-204-y	21	GCTGGGAAGGCAAAGGGACGT	9	2	0	0	0	0	0	0	0	2	4	1	0	0.2372	0.01	0.01	0.01	0.01	0.01	0.01	0.01	0.2609	0.768	0.1554	0.01
miR-281-x	22	AAGAGAGCTATCCGTCGACAGT	9	0	0	2	0	2	0	0	1	0	4	0	0	0.01	0.01	0.2764	0.01	0.2925	0.01	0.01	0.1508	0.01	0.768	0.01	0.01
miR-300-y	20	TATGCAAGGGCAAGCTCTCT	9	0	4	3	1	0	0	0	0	1	0	0	0	0.01	0.502	0.4146	0.1269	0.01	0.01	0.01	0.01	0.1305	0.01	0.01	0.01
miR-328-x	23	GGGGGGCAGGAGGGGCTCAGGGT	9	0	3	2	1	0	0	1	0	0	2	0	0	0.01	0.3765	0.2764	0.1269	0.01	0.01	0.3302	0.01	0.01	0.384	0.01	0.01
miR-496-x	22	GGTTGTCCATGGTGTGTTCATT	9	0	5	0	0	3	1	0	0	0	0	0	0	0.01	0.6275	0.01	0.01	0.4388	0.1853	0.01	0.01	0.01	0.01	0.01	0.01
miR-518-z	18	TGAGAGTTGCACTTTCTG	9	5	0	0	0	0	0	0	0	0	0	2	2	0.5929	0.01	0.01	0.01	0.01	0.01	0.01	0.01	0.01	0.01	0.3108	0.3917
miR-5606-x	18	GTGAAGAGACATGAGAGG	9	3	0	0	0	0	0	5	0	0	0	1	0	0.3557	0.01	0.01	0.01	0.01	0.01	1.6508	0.01	0.01	0.01	0.1554	0.01
miR-665-z	22	ACCAGGAGGCTGAGGCCCCTCT	9	5	2	2	0	0	0	0	0	0	0	0	0	0.5929	0.251	0.2764	0.01	0.01	0.01	0.01	0.01	0.01	0.01	0.01	0.01
miR-7139-x	25	CCATTCCTTCGTCTGTGCACTAGAT	9	1	0	0	2	0	3	0	0	0	1	2	0	0.1186	0.01	0.01	0.2538	0.01	0.5558	0.01	0.01	0.01	0.192	0.3108	0.01
miR-874-z	26	CTGCCCTGGCCCGAGGGACCGACTTT	9	0	0	0	1	3	0	0	1	0	0	0	4	0.01	0.01	0.01	0.1269	0.4388	0.01	0.01	0.1508	0.01	0.01	0.01	0.7834
miR-9505-x	18	TTTGATAAACATCACGCC	9	3	0	0	0	0	0	1	1	1	0	3	0	0.3557	0.01	0.01	0.01	0.01	0.01	0.3302	0.1508	0.1305	0.01	0.4661	0.01
miR-9546-x	20	AAGGAGTTAGAACAAATTTC	9	0	0	5	0	0	0	0	1	1	1	1	0	0.01	0.01	0.691	0.01	0.01	0.01	0.01	0.1508	0.1305	0.192	0.1554	0.01
miR-10093-x	18	AAACGAGCAGCAAATTCT	8	1	1	0	0	0	1	0	0	2	0	2	1	0.1186	0.1255	0.01	0.01	0.01	0.1853	0.01	0.01	0.2609	0.01	0.3108	0.1958
miR-133-x	18	AATGCTGCTAAAATGGAA	8	0	4	0	0	2	0	0	0	0	0	2	0	0.01	0.502	0.01	0.01	0.2925	0.01	0.01	0.01	0.01	0.01	0.3108	0.01
miR-141-z	25	TAACACTGTCTGGTAAAGATGGCAG	8	1	0	2	5	0	0	0	0	0	0	0	0	0.1186	0.01	0.2764	0.6344	0.01	0.01	0.01	0.01	0.01	0.01	0.01	0.01
miR-16-z	23	TAGCAGCACGTAAATATTGGCAC	8	1	0	0	4	3	0	0	0	0	0	0	0	0.1186	0.01	0.01	0.5076	0.4388	0.01	0.01	0.01	0.01	0.01	0.01	0.01
miR-2187-x	18	AATTAGAATATCCTGTTT	8	0	0	0	0	0	0	1	0	3	0	4	0	0.01	0.01	0.01	0.01	0.01	0.01	0.3302	0.01	0.3914	0.01	0.6215	0.01
miR-235-z	24	TATTGCACTTGTCCCGGCCTGACT	8	2	0	0	0	0	1	0	0	0	0	2	3	0.2372	0.01	0.01	0.01	0.01	0.1853	0.01	0.01	0.01	0.01	0.3108	0.5875
miR-3069-y	22	TTGGACACTAAGTACTGCTACA	8	0	0	4	0	0	0	0	0	0	4	0	0	0.01	0.01	0.5528	0.01	0.01	0.01	0.01	0.01	0.01	0.768	0.01	0.01
miR-325-y	21	TTTATTGAGCACCTCCTATCA	8	4	0	2	1	0	0	0	1	0	0	0	0	0.4743	0.01	0.2764	0.1269	0.01	0.01	0.01	0.1508	0.01	0.01	0.01	0.01
miR-330-x	25	TCTCTGGGCCTGTGTCTTAGGCTCA	8	0	0	0	0	3	1	0	1	0	0	3	0	0.01	0.01	0.01	0.01	0.4388	0.1853	0.01	0.1508	0.01	0.01	0.4661	0.01
miR-4334-y	21	TCCATGTCCTCCAGGAGCTCT	8	0	0	0	1	1	2	2	0	1	0	1	0	0.01	0.01	0.01	0.1269	0.1463	0.3706	0.6603	0.01	0.1305	0.01	0.1554	0.01
miR-450-y	22	ATTGGGAGCATTTTGCATGCAT	8	0	0	0	2	0	1	0	2	3	0	0	0	0.01	0.01	0.01	0.2538	0.01	0.1853	0.01	0.3017	0.3914	0.01	0.01	0.01
miR-453-z	23	AGGTTGTCCGTGGTGAGTTCGCA	8	0	0	2	1	5	0	0	0	0	0	0	0	0.01	0.01	0.2764	0.1269	0.7313	0.01	0.01	0.01	0.01	0.01	0.01	0.01
miR-499-z	25	TTAAGACTTGCAGTGATGTTTAACT	8	0	0	0	0	1	0	0	1	3	0	3	0	0.01	0.01	0.01	0.01	0.1463	0.01	0.01	0.1508	0.3914	0.01	0.4661	0.01
miR-5405-x	19	TTTATTAGTCTTCCTGTTT	8	0	0	0	0	7	0	0	0	0	0	1	0	0.01	0.01	0.01	0.01	1.0238	0.01	0.01	0.01	0.01	0.01	0.1554	0.01
miR-5903-z	18	TGTATCGGGATATGGAAC	8	3	0	2	0	0	2	0	0	0	0	0	1	0.3557	0.01	0.2764	0.01	0.01	0.3706	0.01	0.01	0.01	0.01	0.01	0.1958
miR-6803-x	19	CGGGGGGTGGGGGTCTGGG	8	0	0	4	0	0	0	3	0	0	1	0	0	0.01	0.01	0.5528	0.01	0.01	0.01	0.9905	0.01	0.01	0.192	0.01	0.01
miR-72-x	25	AGGCAAGATGCTGGCATAGCTGAAT	8	0	0	0	0	3	0	0	2	0	1	0	2	0.01	0.01	0.01	0.01	0.4388	0.01	0.01	0.3017	0.01	0.192	0.01	0.3917
miR-7262-x	18	AAATCTTTGAGCAGTTTT	8	0	0	0	3	0	0	0	0	0	1	2	2	0.01	0.01	0.01	0.3807	0.01	0.01	0.01	0.01	0.01	0.192	0.3108	0.3917
miR-9571-z	18	CAAGTTCCTGCAATTGTA	8	0	0	5	0	0	0	1	1	0	0	0	1	0.01	0.01	0.691	0.01	0.01	0.01	0.3302	0.1508	0.01	0.01	0.01	0.1958
miR-9909-z	18	AGGAAATTGTTTAGATAA	8	0	0	0	2	0	0	0	0	0	1	1	4	0.01	0.01	0.01	0.2538	0.01	0.01	0.01	0.01	0.01	0.192	0.1554	0.7834
miR-10365-x	18	TGTGGGTTCTGTTTTTGT	7	2	0	0	0	0	1	0	1	1	2	0	0	0.2372	0.01	0.01	0.01	0.01	0.1853	0.01	0.1508	0.1305	0.384	0.01	0.01
miR-10384-z	23	CCTGCGTGGCTTCTCTGTGCAGA	7	5	0	0	0	0	0	0	2	0	0	0	0	0.5929	0.01	0.01	0.01	0.01	0.01	0.01	0.3017	0.01	0.01	0.01	0.01
miR-10395-y	22	GATGTATTCGTACTGTCTGATG	7	0	0	7	0	0	0	0	0	0	0	0	0	0.01	0.01	0.9674	0.01	0.01	0.01	0.01	0.01	0.01	0.01	0.01	0.01
miR-11-y	22	CATCACAGTCAGAGTTCTAGCT	7	0	0	0	0	4	0	0	0	0	3	0	0	0.01	0.01	0.01	0.01	0.585	0.01	0.01	0.01	0.01	0.576	0.01	0.01
miR-12087-x	21	AGCAACCTCAGGCAGATAACT	7	3	0	4	0	0	0	0	0	0	0	0	0	0.3557	0.01	0.5528	0.01	0.01	0.01	0.01	0.01	0.01	0.01	0.01	0.01
miR-12338-y	18	GAAGAAGATTTAGCAACT	7	2	1	0	0	1	0	0	0	0	0	0	3	0.2372	0.1255	0.01	0.01	0.1463	0.01	0.01	0.01	0.01	0.01	0.01	0.5875
miR-1296-z	26	TTAGGGCCCTGGCTCCATCTCCTATT	7	0	0	2	1	1	0	0	2	1	0	0	0	0.01	0.01	0.2764	0.1269	0.1463	0.01	0.01	0.3017	0.1305	0.01	0.01	0.01
miR-139-x	24	TCTACAGTGCACGTGTCTCCAGTA	7	1	2	0	2	0	0	0	0	0	0	2	0	0.1186	0.251	0.01	0.2538	0.01	0.01	0.01	0.01	0.01	0.01	0.3108	0.01
miR-1895-z	20	CGAGGAGGAGGAGGAGGAAG	7	0	0	4	0	3	0	0	0	0	0	0	0	0.01	0.01	0.5528	0.01	0.4388	0.01	0.01	0.01	0.01	0.01	0.01	0.01
miR-197-y	22	CTCACCACCTTCTCCACCCAGC	7	0	0	0	6	0	0	1	0	0	0	0	0	0.01	0.01	0.01	0.7613	0.01	0.01	0.3302	0.01	0.01	0.01	0.01	0.01
miR-24-x	25	AGTGCCTACTGAGCTGAAACACAGT	7	0	0	0	0	1	0	0	0	0	1	2	3	0.01	0.01	0.01	0.01	0.1463	0.01	0.01	0.01	0.01	0.192	0.3108	0.5875
miR-277-y	23	TAAATGCACTATCTGGTACGACA	7	0	0	0	0	0	0	0	0	0	7	0	0	0.01	0.01	0.01	0.01	0.01	0.01	0.01	0.01	0.01	1.344	0.01	0.01
miR-2888-z	18	GTGGGGTGTGGGGGGTGG	7	2	3	0	0	2	0	0	0	0	0	0	0	0.2372	0.3765	0.01	0.01	0.2925	0.01	0.01	0.01	0.01	0.01	0.01	0.01
miR-3084-y	23	AATGCTGCCAGTCTCCTTCAGAA	7	2	3	0	1	0	0	0	0	0	0	1	0	0.2372	0.3765	0.01	0.1269	0.01	0.01	0.01	0.01	0.01	0.01	0.1554	0.01
miR-324-x	25	CGCATCCCCTAGGGCATTGGTGAAA	7	1	2	0	0	0	0	0	0	3	0	0	1	0.1186	0.251	0.01	0.01	0.01	0.01	0.01	0.01	0.3914	0.01	0.01	0.1958
miR-3247-z	20	TATTAAATGGTAAAAAAGCT	7	1	0	0	0	0	0	0	0	5	0	1	0	0.1186	0.01	0.01	0.01	0.01	0.01	0.01	0.01	0.6523	0.01	0.1554	0.01
miR-3661-z	23	TGACCTGGGACTCGGACAGCTGC	7	0	0	0	0	0	2	0	0	0	5	0	0	0.01	0.01	0.01	0.01	0.01	0.3706	0.01	0.01	0.01	0.96	0.01	0.01
miR-3962-z	21	TGGGTAGTAGTTTGTACAGTT	7	0	0	0	1	3	0	0	1	1	0	1	0	0.01	0.01	0.01	0.1269	0.4388	0.01	0.01	0.1508	0.1305	0.01	0.1554	0.01
miR-4443-z	18	CTTGGAGGCGTGGGTTTT	7	2	0	1	1	0	1	0	0	2	0	0	0	0.2372	0.01	0.1382	0.1269	0.01	0.1853	0.01	0.01	0.2609	0.01	0.01	0.01
miR-4657-x	22	AATGTGGAAGTGGTCTGAGGCA	7	1	0	0	0	0	0	0	0	0	2	1	3	0.1186	0.01	0.01	0.01	0.01	0.01	0.01	0.01	0.01	0.384	0.1554	0.5875
miR-506-z	23	TGAATGGCGCCTTTCTGAGTAGA	7	0	3	0	0	0	1	0	0	3	0	0	0	0.01	0.3765	0.01	0.01	0.01	0.1853	0.01	0.01	0.3914	0.01	0.01	0.01
miR-514-z	18	GGAATGTGTCAATCTTGT	7	0	4	0	0	1	0	0	0	0	0	0	2	0.01	0.502	0.01	0.01	0.1463	0.01	0.01	0.01	0.01	0.01	0.01	0.3917
miR-532-z	25	CATGCCTTGAGTGTAGGACCGTAAT	7	4	0	1	0	0	1	0	0	0	0	0	1	0.4743	0.01	0.1382	0.01	0.01	0.1853	0.01	0.01	0.01	0.01	0.01	0.1958
miR-548-x	18	AGGAATTGCAGGTTTTGC	7	0	0	0	0	0	0	0	1	2	0	4	0	0.01	0.01	0.01	0.01	0.01	0.01	0.01	0.1508	0.2609	0.01	0.6215	0.01
miR-5852-z	18	TCATCTGCTGTTCTTACT	7	0	0	0	0	0	0	0	0	1	3	0	3	0.01	0.01	0.01	0.01	0.01	0.01	0.01	0.01	0.1305	0.576	0.01	0.5875
miR-7137-x	22	CCGGGAACTCCCAGACCAGCTT	7	0	0	0	3	0	4	0	0	0	0	0	0	0.01	0.01	0.01	0.3807	0.01	0.7411	0.01	0.01	0.01	0.01	0.01	0.01
miR-7225-x	18	GTTGACTGTGTAGAAGCG	7	0	0	0	0	2	0	0	0	3	0	0	2	0.01	0.01	0.01	0.01	0.2925	0.01	0.01	0.01	0.3914	0.01	0.01	0.3917
miR-7583-y	18	TCCGAAAATTGTGCTTGA	7	2	4	0	0	0	0	0	0	1	0	0	0	0.2372	0.502	0.01	0.01	0.01	0.01	0.01	0.01	0.1305	0.01	0.01	0.01
miR-8-y	23	TAATACTGTCAGGTAAAGATGTC	7	0	2	0	0	0	0	0	0	0	5	0	0	0.01	0.251	0.01	0.01	0.01	0.01	0.01	0.01	0.01	0.96	0.01	0.01
miR-8962-z	18	ACAGCTGCAGACATTCCA	7	0	0	0	0	0	0	1	1	0	2	0	3	0.01	0.01	0.01	0.01	0.01	0.01	0.3302	0.1508	0.01	0.384	0.01	0.5875
novel-m0001-3p	24	TGGATTGTTCTCCAACCTGGCTCT	31098	4808	4319	4777	4565	3505	3336	373	1136	961	948	1243	1127	570.129	542.022	660.176	579.246	512.637	618.09	123.149	171.337	125.375	182.012	193.141	220.713
novel-m0006-3p	22	GGAGAGAACACCGTCTGAGTGG	10952	1128	1026	951	986	733	539	494	1311	1213	709	1043	819	133.757	128.76	131.427	125.112	107.208	99.8652	163.098	197.732	158.252	136.125	162.065	160.394
novel-m0007-3p	22	GGAGAGAACACCATCTGAGTGG	10198	2155	1834	1769	1498	1090	1069	78	165	189	106	131	114	255.538	230.162	244.474	190.079	159.422	198.063	25.7523	24.8861	24.6576	20.3515	20.3552	22.3259
novel-m0002-5p	22	TTTGCACCTCCGAGAGTGGAAT	9625	1515	1416	1538	1167	827	645	236	526	446	280	519	510	179.647	177.704	212.55	148.079	120.956	119.505	77.9171	79.334	58.1866	53.7587	80.6439	99.8788
novel-m0005-3p	21	TCCGTCGGGGGCCTGGCACAC	8867	1470	1702	1404	1114	1011	593	99	127	150	435	417	345	174.311	213.596	194.031	141.354	147.868	109.87	32.6856	19.1548	19.5695	83.518	64.7948	67.5651
novel-m0003-5p	22	TGCCCGCACTCTTGGACAGAGC	7625	795	879	687	1133	1000	608	217	296	300	508	649	553	94.2704	110.312	94.9427	143.765	146.259	112.649	71.6441	44.6442	39.139	97.5336	100.844	108.3
novel-m0004-5p	24	TCAGCTTCGGGCCTAGATCCTGGC	6463	711	568	808	955	765	631	84	301	247	310	500	583	84.3098	71.2824	111.665	121.178	111.888	116.911	27.7332	45.3983	32.2244	59.5186	77.6916	114.175
novel-m0009-5p	21	AACCCGGTCAGCCTCCCCCCG	4619	1476	1442	1162	154	140	95	11	17	6	56	38	22	175.023	180.967	160.587	19.5408	20.4762	17.6015	3.6317	2.564	0.7828	10.7517	5.9046	4.3085
novel-m0011-3p	21	TGTGTGTGGGCGCCGGACGCC	4124	494	454	445	468	438	297	90	229	321	289	343	256	58.5781	56.9757	61.4985	59.3838	64.0613	55.0277	29.7141	34.5389	41.8787	55.4867	53.2964	50.1353
novel-m0012-3p	21	TGTGTGTGGGCGCCGGACGCC	4124	494	454	445	468	438	297	90	229	321	289	343	256	58.5781	56.9757	61.4985	59.3838	64.0613	55.0277	29.7141	34.5389	41.8787	55.4867	53.2964	50.1353
novel-m0013-3p	21	TGTGTGTGGGCGCCGGACGCC	4124	494	454	445	468	438	297	90	229	321	289	343	256	58.5781	56.9757	61.4985	59.3838	64.0613	55.0277	29.7141	34.5389	41.8787	55.4867	53.2964	50.1353
novel-m0010-5p	22	GTCACCTGGCAGGTACCTCTTT	1994	147	126	120	303	276	217	10	38	62	232	292	171	17.4311	15.8126	16.5839	38.4472	40.3674	40.2055	3.3016	5.7314	8.0887	44.5429	45.3719	33.4888
novel-m0015-3p	23	TGAGATGAGAGCCCTTGGCCACT	1887	204	187	209	238	175	129	49	108	98	134	221	135	24.1901	23.468	28.8836	30.1995	25.5953	23.9009	16.1777	16.2891	12.7854	25.7274	34.3397	26.4385
novel-m0019-5p	23	ACCATCGGAGGACGCGGTAGCTC	1852	378	319	338	159	134	146	32	100	43	53	101	49	44.8229	40.0336	46.7112	20.1753	19.5987	27.0507	10.565	15.0825	5.6099	10.1758	15.6937	9.5962
novel-m0008-5p	18	GGAGAAGCCGGCGGGAGC	1777	459	508	328	41	38	6	59	0	142	79	72	45	54.4278	63.7525	45.3292	5.2024	5.5578	1.1117	19.4793	0.01	18.5258	15.1676	11.1876	8.8128
novel-m0020-3p	23	GATGAAGCACTGTAGCTCGGGAA	1678	133	131	127	159	169	105	51	137	185	144	197	140	15.771	16.4401	17.5513	20.1753	24.7177	19.4543	16.838	20.663	24.1357	27.6473	30.6105	27.4177
novel-m0017-5p	21	AGCACTTACGGATTCTGGGGG	1460	346	383	267	133	104	66	24	29	32	28	24	24	41.0284	48.0654	36.8991	16.8762	15.2109	12.2284	7.9238	4.3739	4.1748	5.3759	3.7292	4.7002
novel-m0014-5p	21	TCTGGTTCTGTGACCCTGCCT	1262	154	172	131	57	127	69	65	109	114	102	113	49	18.2612	21.5855	18.1041	7.2326	18.5749	12.7842	21.4602	16.4399	14.8728	19.5835	17.5583	9.5962
novel-m0016-5p	22	CTCTGCCCCCTTTGTCACATGG	1217	285	232	161	123	104	78	8	30	25	53	58	60	33.7951	29.1153	22.25	15.6073	15.2109	14.4517	2.6413	4.5248	3.2616	10.1758	9.0122	11.7505
novel-m0018-5p	23	TTGAGGCCATGAGATCCTTTTGA	1023	119	62	211	118	38	109	27	127	29	24	35	124	14.1109	7.7808	29.16	14.9728	5.5578	20.1954	8.9142	19.1548	3.7834	4.6079	5.4384	24.2843
novel-m0023-3p	22	CCTCCTCCTTCCACCCTAGTCT	661	79	92	93	55	74	45	30	42	22	36	57	36	9.3678	11.5457	12.8525	6.9789	10.8231	8.3375	9.9047	6.3347	2.8702	6.9118	8.8568	7.0503
novel-m0022-5p	22	TGCGTGGCTTCTCTGTGCAGTC	644	66	87	85	39	53	36	36	56	54	38	65	29	7.8262	10.9182	11.7469	4.9486	7.7517	6.67	11.8857	8.4462	7.045	7.2958	10.0999	5.6794
novel-m0021-3p	22	TCAGTCTCAACTGCAAAGAAGT	586	49	51	51	73	59	40	27	37	103	19	41	36	5.8104	6.4004	7.0481	9.2629	8.6293	7.4111	8.9142	5.5805	13.4377	3.6479	6.3707	7.0503
novel-m0038-5p	23	CCCGGCCCCTTCAGACACCAGCT	586	85	79	44	46	50	34	14	54	30	38	59	53	10.0792	9.9143	6.0808	5.8369	7.3129	6.2995	4.6222	8.1446	3.9139	7.2958	9.1676	10.3796
novel-m0024-3p	22	TCTGGTCTCCCGCCCTGCTGCC	553	124	90	102	76	48	53	6	12	9	8	15	10	14.7038	11.2947	14.0963	9.6435	7.0204	9.8198	1.9809	1.8099	1.1742	1.536	2.3307	1.9584
novel-m0025-3p	22	TCTGGTCTCCCGCCCTGCTGCC	553	124	90	102	76	48	53	6	12	9	8	15	10	14.7038	11.2947	14.0963	9.6435	7.0204	9.8198	1.9809	1.8099	1.1742	1.536	2.3307	1.9584
novel-m0026-3p	22	TCTGGTCTCCCGCCCTGCTGCC	553	124	90	102	76	48	53	6	12	9	8	15	10	14.7038	11.2947	14.0963	9.6435	7.0204	9.8198	1.9809	1.8099	1.1742	1.536	2.3307	1.9584
novel-m0028-3p	23	ACAGGGTAGAACCACGGACAGGA	464	46	32	32	41	36	45	19	55	38	25	43	52	5.4546	4.0159	4.4224	5.2024	5.2653	8.3375	6.273	8.2954	4.9576	4.7999	6.6815	10.1837
novel-m0068-5p	24	TTGCCCGAGAGCTTGGACCGCGCG	435	45	46	40	44	16	19	19	63	39	16	45	43	5.3361	5.7729	5.528	5.5831	2.3401	3.5203	6.273	9.502	5.0881	3.0719	6.9922	8.4212
novel-m0027-3p	22	GCAGTCAGTGCATGACAGAACT	418	88	97	55	48	22	21	8	25	16	14	16	8	10.435	12.1732	7.6009	6.0906	3.2177	3.8909	2.6413	3.7706	2.0874	2.6879	2.4861	1.5667
novel-m0031-5p	23	TCCCCTTTCTAAAAGCACTCAGA	380	82	42	99	22	28	19	24	17	16	11	12	8	9.7235	5.2709	13.6817	2.7915	4.0952	3.5203	7.9238	2.564	2.0874	2.1119	1.8646	1.5667
novel-m0032-5p	23	TCCCCTTTCTAAAAGCACTCAGA	380	82	42	99	22	28	19	24	17	16	11	12	8	9.7235	5.2709	13.6817	2.7915	4.0952	3.5203	7.9238	2.564	2.0874	2.1119	1.8646	1.5667
novel-m0033-5p	23	TCCCCTTTCTAAAAGCACTCAGA	380	82	42	99	22	28	19	24	17	16	11	12	8	9.7235	5.2709	13.6817	2.7915	4.0952	3.5203	7.9238	2.564	2.0874	2.1119	1.8646	1.5667
novel-m0030-3p	22	AAGACCGTCTGCTGAACTCAGC	366	55	69	49	32	30	31	5	20	19	20	17	19	6.5219	8.6593	6.7717	4.0604	4.3878	5.7436	1.6508	3.0165	2.4788	3.8399	2.6415	3.721
novel-m0029-3p	23	TCTCCTTGCGAGTCTCTGCTGCC	365	48	47	38	27	29	30	3	20	4	35	47	37	5.6918	5.8984	5.2516	3.426	4.2415	5.5584	0.9905	3.0165	0.5219	6.7198	7.303	7.2461
novel-m0061-3p	22	TAGCAGCGGGGGGACTTACTCT	325	67	69	51	35	19	8	16	9	13	13	17	8	7.9448	8.6593	7.0481	4.4411	2.7789	1.4822	5.2825	1.3574	1.696	2.4959	2.6415	1.5667
novel-m0043-3p	21	CGGACCGAGTCCCCTTCCCCT	319	58	57	26	35	55	29	8	5	10	14	14	8	6.8776	7.1533	3.5932	4.4411	8.0442	5.3731	2.6413	0.7541	1.3046	2.6879	2.1754	1.5667
novel-m0036-5p	23	TGTCATGCTGGGGAGTGTAGTGA	284	17	41	29	21	26	35	13	22	45	12	9	14	2.0158	5.1454	4.0078	2.6647	3.8027	6.4848	4.292	3.3182	5.8708	2.3039	1.3984	2.7418
novel-m0040-5p	22	AGCACAGGCGCATCCGGGGCGC	282	65	43	60	35	21	25	3	6	4	8	9	3	7.7076	5.3964	8.2919	4.4411	3.0714	4.632	0.9905	0.905	0.5219	1.536	1.3984	0.5875
novel-m0034-3p	22	CCCGAGAAGCGCACTGCCGAGC	252	44	51	37	10	16	13	3	25	23	10	14	6	5.2175	6.4004	5.1134	1.2689	2.3401	2.4086	0.9905	3.7706	3.0007	1.92	2.1754	1.175
novel-m0063-5p	23	TTATGGCCCTTCGGTAATTCACT	245	32	26	15	23	31	21	7	23	20	10	16	21	3.7945	3.2629	2.073	2.9184	4.534	3.8909	2.3111	3.469	2.6093	1.92	2.4861	4.1127
novel-m0037-3p	22	TTCCCATTGAGACTGAGCATCT	240	48	57	28	37	34	20	2	4	3	2	2	3	5.6918	7.1533	3.8696	4.6949	4.9728	3.7056	0.6603	0.6033	0.3914	0.384	0.3108	0.5875
novel-m0046-3p	22	TCTTGGACCCCTTCTCACAGGA	235	30	29	19	24	27	20	6	11	10	15	28	16	3.5574	3.6394	2.6258	3.0453	3.949	3.7056	1.9809	1.6591	1.3046	2.8799	4.3507	3.1335
novel-m0035-5p	21	TCAAAGATCCAGGCGTTTGCG	232	37	26	38	18	33	10	5	9	25	10	6	15	4.3874	3.2629	5.2516	2.284	4.8265	1.8528	1.6508	1.3574	3.2616	1.92	0.9323	2.9376
novel-m0042-3p	22	AAAAATACGGGTGCACTTCTAT	225	22	28	24	23	26	29	6	11	15	21	15	5	2.6087	3.5139	3.3168	2.9184	3.8027	5.3731	1.9809	1.6591	1.9569	4.0319	2.3307	0.9792
novel-m0044-3p	23	AGCTGGTCTGGGAGTTCCCGGGT	220	20	38	16	29	14	11	1	15	11	15	34	16	2.3716	4.7689	2.2112	3.6798	2.0476	2.0381	0.3302	2.2624	1.4351	2.8799	5.283	3.1335
novel-m0075-5p	18	CTCCCGTGCTGATCAGTA	220	28	12	7	2	2	0	155	4	5	3	2	0	3.3202	1.506	0.9674	0.2538	0.2925	0.01	51.1744	0.6033	0.6523	0.576	0.3108	0.01
novel-m0045-3p	20	TTGTGACAAGGAACACACAA	214	33	13	17	18	21	24	24	19	17	7	13	8	3.9131	1.6315	2.3494	2.284	3.0714	4.4467	7.9238	2.8657	2.2179	1.344	2.02	1.5667
novel-m0047-5p	23	TGTTCTAGGTATGGTCCCAGGGA	208	20	17	26	9	15	18	3	18	34	7	25	16	2.3716	2.1335	3.5932	1.142	2.1939	3.335	0.9905	2.7149	4.4358	1.344	3.8846	3.1335
novel-m0054-5p	23	AGAGACAGGCGGCTGTAACTCCT	205	18	24	14	17	12	8	3	22	18	20	29	20	2.1344	3.0119	1.9348	2.1571	1.7551	1.4822	0.9905	3.3182	2.3483	3.8399	4.5061	3.9168
novel-m0039-3p	22	TTGGCCCTCTTTCCTGTCCTAG	201	41	13	43	11	25	22	2	16	9	4	10	5	4.8617	1.6315	5.9426	1.3958	3.6565	4.0761	0.6603	2.4132	1.1742	0.768	1.5538	0.9792
novel-m0041-3p	22	ATCTCGCCCGCAAAGACCCAGC	196	65	42	37	9	3	8	4	10	7	3	5	3	7.7076	5.2709	5.1134	1.142	0.4388	1.4822	1.3206	1.5083	0.9132	0.576	0.7769	0.5875
novel-m0049-5p	23	AGGACTCCATTTGTTTTGATGAT	184	9	12	18	22	20	10	9	8	16	20	26	14	1.0672	1.506	2.4876	2.7915	2.9252	1.8528	2.9714	1.2066	2.0874	3.8399	4.04	2.7418
novel-m0055-3p	22	GCACCGACCTGGCCTCAGCTCT	184	33	47	12	11	15	14	4	8	5	8	13	14	3.9131	5.8984	1.6584	1.3958	2.1939	2.5939	1.3206	1.2066	0.6523	1.536	2.02	2.7418
novel-m0051-5p	22	CACTCCTCCCCTGTGTGCCAGG	179	28	19	27	21	10	10	1	9	15	8	20	11	3.3202	2.3844	3.7314	2.6647	1.4626	1.8528	0.3302	1.3574	1.9569	1.536	3.1077	2.1542
novel-m0048-5p	23	AGTGGCGGGAGCGGCCCCTCGGC	175	10	21	22	12	24	15	14	6	1	26	10	14	1.1858	2.6354	3.0404	1.5227	3.5102	2.7792	4.6222	0.905	0.1305	4.9919	1.5538	2.7418
novel-m0073-5p	22	ACTACCTCTGGATTCCTCTGCG	172	16	5	17	13	5	1	7	22	20	18	29	19	1.8973	0.6275	2.3494	1.6495	0.7313	0.1853	2.3111	3.3182	2.6093	3.4559	4.5061	3.721
novel-m0074-5p	22	ACTACCTCTGGATTCCTCTGCG	172	16	5	17	13	5	1	7	22	20	18	29	19	1.8973	0.6275	2.3494	1.6495	0.7313	0.1853	2.3111	3.3182	2.6093	3.4559	4.5061	3.721
novel-m0084-5p	21	ACCGGCCCGGGGCTGCCTCCA	170	19	40	32	14	3	1	2	7	9	12	25	6	2.253	5.0199	4.4224	1.7764	0.4388	0.1853	0.6603	1.0558	1.1742	2.3039	3.8846	1.175
novel-m0113-3p	23	GGCGTTATAGGGTGTGTAGAGCA	170	38	15	39	20	29	22	0	1	5	0	1	0	4.506	1.8825	5.3898	2.5378	4.2415	4.0761	0.01	0.1508	0.6523	0.01	0.1554	0.01
novel-m0114-3p	23	GGCGTTATAGGGTGTGTAGAGCA	170	38	15	39	20	29	22	0	1	5	0	1	0	4.506	1.8825	5.3898	2.5378	4.2415	4.0761	0.01	0.1508	0.6523	0.01	0.1554	0.01
novel-m0050-3p	21	TTCCCTCCTGCTGGTACTCCC	161	31	15	3	13	24	21	6	11	18	7	11	1	3.676	1.8825	0.4146	1.6495	3.5102	3.8909	1.9809	1.6591	2.3483	1.344	1.7092	0.1958
novel-m0053-3p	21	CACCCTGTGCCCCCCCGCCTC	159	42	38	24	19	11	4	1	1	4	11	2	2	4.9803	4.7689	3.3168	2.4109	1.6088	0.7411	0.3302	0.1508	0.5219	2.1119	0.3108	0.3917
novel-m0087-5p	23	TGGGGAGGGCCGGACAGAGCAGC	158	23	34	24	16	10	0	7	9	11	6	12	6	2.7273	4.2669	3.3168	2.0302	1.4626	0.01	2.3111	1.3574	1.4351	1.152	1.8646	1.175
novel-m0081-5p	22	TTGAGACAATTGAGAGATGATT	155	31	23	32	34	10	15	1	1	5	0	0	3	3.676	2.8864	4.4224	4.3142	1.4626	2.7792	0.3302	0.1508	0.6523	0.01	0.01	0.5875
novel-m0052-3p	22	TATCAAGTATTGGTGAGGATCT	138	17	13	23	14	19	12	4	6	11	3	7	9	2.0158	1.6315	3.1786	1.7764	2.7789	2.2233	1.3206	0.905	1.4351	0.576	1.0877	1.7626
novel-m0058-5p	22	GAACCATCTCTCTTATATCTGC	133	12	13	10	6	18	9	4	17	17	18	5	4	1.4229	1.6315	1.382	0.7613	2.6327	1.6675	1.3206	2.564	2.2179	3.4559	0.7769	0.7834
novel-m0056-5p	22	TGCACAACAGAGCGAGCCAGCT	129	16	21	8	5	21	18	6	8	9	9	6	2	1.8973	2.6354	1.1056	0.6344	3.0714	3.335	1.9809	1.2066	1.1742	1.728	0.9323	0.3917
novel-m0062-5p	22	TGCACGGAGCAGCAGGGTCTGA	125	12	26	23	7	7	6	1	7	5	10	5	16	1.4229	3.2629	3.1786	0.8882	1.0238	1.1117	0.3302	1.0558	0.6523	1.92	0.7769	3.1335
novel-m0070-3p	24	CTCGCAGTTGTTGGCAGCCCTGGC	122	23	19	15	16	19	12	1	4	2	3	8	0	2.7273	2.3844	2.073	2.0302	2.7789	2.2233	0.3302	0.6033	0.2609	0.576	1.2431	0.01
novel-m0080-5p	20	AGGAGGAGCGCTGGAAACGG	122	6	16	15	22	3	2	9	9	9	9	13	9	0.7115	2.008	2.073	2.7915	0.4388	0.3706	2.9714	1.3574	1.1742	1.728	2.02	1.7626
novel-m0069-3p	22	CAGCGCGGCTGGGCCTCCCCGA	121	14	20	8	11	10	15	4	10	2	8	15	4	1.6601	2.5099	1.1056	1.3958	1.4626	2.7792	1.3206	1.5083	0.2609	1.536	2.3307	0.7834
novel-m0082-3p	21	TGCCCACCTGCCTCCTCCCCC	120	16	23	24	17	18	8	6	1	2	2	3	0	1.8973	2.8864	3.3168	2.1571	2.6327	1.4822	1.9809	0.1508	0.2609	0.384	0.4661	0.01
novel-m0085-5p	20	ATGGTGGTTGTAGTTGTGGT	117	14	13	11	6	6	2	15	6	24	5	9	6	1.6601	1.6315	1.5202	0.7613	0.8776	0.3706	4.9524	0.905	3.1311	0.96	1.3984	1.175
novel-m0065-3p	21	TTGGTGTACACTGGAATAGCT	116	22	19	23	18	23	8	0	3	0	0	0	0	2.6087	2.3844	3.1786	2.284	3.364	1.4822	0.01	0.4525	0.01	0.01	0.01	0.01
novel-m0057-3p	21	CTAACTCCCGTGTACTGCACT	113	18	25	7	9	9	3	6	0	5	14	4	13	2.1344	3.1374	0.9674	1.142	1.3163	0.5558	1.9809	0.01	0.6523	2.6879	0.6215	2.5459
novel-m0071-3p	22	TGGCCAGCTGTTTCCTCTCTTT	113	14	20	11	6	3	6	3	14	11	5	11	9	1.6601	2.5099	1.5202	0.7613	0.4388	1.1117	0.9905	2.1116	1.4351	0.96	1.7092	1.7626
novel-m0059-3p	21	GCGGCAGGCTGAGCCTCGACC	111	26	28	15	11	8	0	2	6	1	6	5	3	3.0831	3.5139	2.073	1.3958	1.1701	0.01	0.6603	0.905	0.1305	1.152	0.7769	0.5875
novel-m0060-5p	21	GCGGCAGGCTGAGCCTCGACC	111	26	28	15	11	8	0	2	6	1	6	5	3	3.0831	3.5139	2.073	1.3958	1.1701	0.01	0.6603	0.905	0.1305	1.152	0.7769	0.5875
novel-m0141-5p	23	TTTGCGCCGTCGCTGTCCACTGC	108	9	14	17	9	6	4	3	12	10	12	9	3	1.0672	1.757	2.3494	1.142	0.8776	0.7411	0.9905	1.8099	1.3046	2.3039	1.3984	0.5875
novel-m0083-3p	23	CCGGCGCGCGGCATGTCGGGACT	106	11	20	25	6	12	3	2	6	2	3	13	3	1.3044	2.5099	3.455	0.7613	1.7551	0.5558	0.6603	0.905	0.2609	0.576	2.02	0.5875
novel-m0064-5p	18	GCTGCTTTGGGAATCTCT	105	6	10	9	0	1	0	7	15	14	19	9	15	0.7115	1.255	1.2438	0.01	0.1463	0.01	2.3111	2.2624	1.8265	3.6479	1.3984	2.9376
novel-m0076-5p	22	GGGGCTCCCCGGTGCTCGGATC	105	11	14	15	20	11	12	3	0	5	8	4	2	1.3044	1.757	2.073	2.5378	1.6088	2.2233	0.9905	0.01	0.6523	1.536	0.6215	0.3917
novel-m0066-5p	21	GTGAGTTTGTAGGGTTGGAGA	100	21	25	25	8	5	11	3	0	0	0	2	0	2.4902	3.1374	3.455	1.0151	0.7313	2.0381	0.9905	0.01	0.01	0.01	0.3108	0.01
novel-m0067-3p	22	CGCCCTCTGGCCTCTGCCGCAG	97	20	23	7	6	1	11	3	6	4	3	7	6	2.3716	2.8864	0.9674	0.7613	0.1463	2.0381	0.9905	0.905	0.5219	0.576	1.0877	1.175
novel-m0097-5p	25	TGGCACAGGGTCCAGCTGTCGGCTG	95	4	7	37	3	1	6	6	11	3	0	9	8	0.4743	0.8785	5.1134	0.3807	0.1463	1.1117	1.9809	1.6591	0.3914	0.01	1.3984	1.5667
novel-m0101-5p	20	TAAATGAAATATGAGAACCT	93	3	10	0	6	0	0	4	5	11	21	22	11	0.3557	1.255	0.01	0.7613	0.01	0.01	1.3206	0.7541	1.4351	4.0319	3.4184	2.1542
novel-m0154-5p	23	TTCTCATTGGCCTCATGTCCTGT	92	9	3	6	22	17	3	6	1	11	7	3	4	1.0672	0.3765	0.8292	2.7915	2.4864	0.5558	1.9809	0.1508	1.4351	1.344	0.4661	0.7834
novel-m0072-3p	21	TTGGCCTTCGCACCCTAACAG	88	18	13	7	4	7	3	2	7	2	6	12	7	2.1344	1.6315	0.9674	0.5076	1.0238	0.5558	0.6603	1.0558	0.2609	1.152	1.8646	1.3709
novel-m0102-5p	24	TCGCCCGCACCCAGCCTGGTCTCG	86	25	13	17	12	6	7	0	4	1	0	0	1	2.9645	1.6315	2.3494	1.5227	0.8776	1.297	0.01	0.6033	0.1305	0.01	0.01	0.1958
novel-m0120-3p	22	TTTCACCCACAACAGAAGCTCT	86	16	12	14	10	10	5	1	7	4	2	0	5	1.8973	1.506	1.9348	1.2689	1.4626	0.9264	0.3302	1.0558	0.5219	0.384	0.01	0.9792
novel-m0077-3p	23	AGGCTCTCTCCCCCAGCGTCTCT	85	0	0	2	6	4	2	6	17	8	16	9	15	0.01	0.01	0.2764	0.7613	0.585	0.3706	1.9809	2.564	1.0437	3.0719	1.3984	2.9376
novel-m0096-3p	23	TCTGGTCTATGTCTATCTCCAAC	85	9	5	3	5	4	8	0	8	6	7	19	11	1.0672	0.6275	0.4146	0.6344	0.585	1.4822	0.01	1.2066	0.7828	1.344	2.9523	2.1542
novel-m0130-3p	23	TTTTCCAGCCCCGTCCCCATCTC	85	11	11	2	6	6	3	2	12	1	8	10	13	1.3044	1.3805	0.2764	0.7613	0.8776	0.5558	0.6603	1.8099	0.1305	1.536	1.5538	2.5459
novel-m0099-5p	24	TTCTGGAGGCAGCGGCTGGCTCTC	84	4	27	19	7	7	6	2	0	2	1	3	6	0.4743	3.3884	2.6258	0.8882	1.0238	1.1117	0.6603	0.01	0.2609	0.192	0.4661	1.175
novel-m0100-3p	22	ATTACTATGGATTCTTGGCATT	84	4	10	13	11	4	9	7	3	7	5	10	1	0.4743	1.255	1.7966	1.3958	0.585	1.6675	2.3111	0.4525	0.9132	0.96	1.5538	0.1958
novel-m0119-5p	25	TTGGGGGGAGCAGAGGGTGGCACTC	83	3	14	22	6	5	9	1	2	0	6	5	10	0.3557	1.757	3.0404	0.7613	0.7313	1.6675	0.3302	0.3017	0.01	1.152	0.7769	1.9584
novel-m0078-3p	22	GGGCAAGCCTGCGGAGGTGTGG	81	9	4	12	7	8	6	1	4	14	7	8	1	1.0672	0.502	1.6584	0.8882	1.1701	1.1117	0.3302	0.6033	1.8265	1.344	1.2431	0.1958
novel-m0079-5p	23	TTGAACCTGATAGCAGCTGCCGC	81	12	4	20	12	8	4	0	4	2	4	10	1	1.4229	0.502	2.764	1.5227	1.1701	0.7411	0.01	0.6033	0.2609	0.768	1.5538	0.1958
novel-m0091-3p	22	GTGGGGCGGTAGGAATAGCTGC	80	9	30	6	1	2	2	2	9	5	3	8	3	1.0672	3.7649	0.8292	0.1269	0.2925	0.3706	0.6603	1.3574	0.6523	0.576	1.2431	0.5875
novel-m0086-3p	22	AGTTACAGCCGCCTGTCTCTGG	79	9	1	1	6	5	7	3	13	2	11	13	8	1.0672	0.1255	0.1382	0.7613	0.7313	1.297	0.9905	1.9607	0.2609	2.1119	2.02	1.5667
novel-m0092-3p	20	TACTCCGTGGTACCTGAAGA	79	12	9	7	6	8	4	3	4	0	10	11	5	1.4229	1.1295	0.9674	0.7613	1.1701	0.7411	0.9905	0.6033	0.01	1.92	1.7092	0.9792
novel-m0103-5p	24	ACCCACGGTCCACCACTTTGCTGT	79	10	15	4	4	11	0	0	1	5	6	17	6	1.1858	1.8825	0.5528	0.5076	1.6088	0.01	0.01	0.1508	0.6523	1.152	2.6415	1.175
novel-m0112-3p	21	CTGCTGGAGGACGCCCGGTGT	79	11	21	7	9	7	5	2	2	6	2	6	1	1.3044	2.6354	0.9674	1.142	1.0238	0.9264	0.6603	0.3017	0.7828	0.384	0.9323	0.1958
novel-m0105-3p	23	CAGAGGCCAGAGGGCAGGACGCT	69	18	16	5	11	10	9	0	0	0	0	0	0	2.1344	2.008	0.691	1.3958	1.4626	1.6675	0.01	0.01	0.01	0.01	0.01	0.01
novel-m0131-3p	21	CCGAGTTGTGAGAGGAACACT	68	5	32	2	5	5	6	3	0	5	1	3	1	0.5929	4.0159	0.2764	0.6344	0.7313	1.1117	0.9905	0.01	0.6523	0.192	0.4661	0.1958
novel-m0139-3p	23	TGCAGCCACCCTGAAACTCACCC	65	17	5	10	1	5	0	0	8	4	4	10	1	2.0158	0.6275	1.382	0.1269	0.7313	0.01	0.01	1.2066	0.5219	0.768	1.5538	0.1958
novel-m0143-3p	22	GACCCCACCTCTTTGCTTCCAG	63	16	12	1	5	9	7	0	1	0	8	2	2	1.8973	1.506	0.1382	0.6344	1.3163	1.297	0.01	0.1508	0.01	1.536	0.3108	0.3917
novel-m0158-3p	21	TGGTGGTCTTGGCATGCTTCT	61	19	4	15	6	3	4	0	0	1	2	6	1	2.253	0.502	2.073	0.7613	0.4388	0.7411	0.01	0.01	0.1305	0.384	0.9323	0.1958
novel-m0088-3p	22	CTCTGCCACACCACCCGCCTGC	60	9	9	1	7	3	9	1	4	4	4	3	6	1.0672	1.1295	0.1382	0.8882	0.4388	1.6675	0.3302	0.6033	0.5219	0.768	0.4661	1.175
novel-m0089-3p	21	TCCACGGTGGTGGAATTGTCC	60	16	10	5	10	5	5	2	0	6	1	0	0	1.8973	1.255	0.691	1.2689	0.7313	0.9264	0.6603	0.01	0.7828	0.192	0.01	0.01
novel-m0111-3p	22	GGACGCGGTGCTGCAGGGTGCT	59	18	17	6	6	5	2	1	0	2	0	1	1	2.1344	2.1335	0.8292	0.7613	0.7313	0.3706	0.3302	0.01	0.2609	0.01	0.1554	0.1958
novel-m0145-5p	18	TGCTCTGTGATGAACCCC	59	3	3	1	4	1	3	11	10	11	10	0	2	0.3557	0.3765	0.1382	0.5076	0.1463	0.5558	3.6317	1.5083	1.4351	1.92	0.01	0.3917
novel-m0090-3p	22	TCACCGGATTTAGGTGTGGCCT	58	17	24	12	0	2	0	0	0	0	0	0	3	2.0158	3.0119	1.6584	0.01	0.2925	0.01	0.01	0.01	0.01	0.01	0.01	0.5875
novel-m0106-3p	21	TCTATCGGGTGTACCTGTCCT	58	12	4	6	2	10	8	1	1	8	2	2	2	1.4229	0.502	0.8292	0.2538	1.4626	1.4822	0.3302	0.1508	1.0437	0.384	0.3108	0.3917
novel-m0110-3p	22	TAGCTCCCTGTGCCAGTCCTGA	58	7	12	7	0	4	7	0	4	10	1	3	3	0.8301	1.506	0.9674	0.01	0.585	1.297	0.01	0.6033	1.3046	0.192	0.4661	0.5875
novel-m0151-3p	22	TGGGTTGAATGGCTGGTTCTGA	56	7	0	3	4	5	17	1	1	3	2	6	7	0.8301	0.01	0.4146	0.5076	0.7313	3.1497	0.3302	0.1508	0.3914	0.384	0.9323	1.3709
novel-m0093-3p	22	TTGACAACAGCTCTCAACTGGT	54	11	13	16	6	3	0	0	0	2	1	0	2	1.3044	1.6315	2.2112	0.7613	0.4388	0.01	0.01	0.01	0.2609	0.192	0.01	0.3917
novel-m0140-5p	23	TGGTGGGGAGAGAGAAGTGACAG	54	1	6	13	6	6	6	0	1	3	5	3	4	0.1186	0.753	1.7966	0.7613	0.8776	1.1117	0.01	0.1508	0.3914	0.96	0.4661	0.7834
novel-m0132-3p	23	CTGACCTGCCACCCCACCCACAG	53	15	6	6	9	4	6	1	2	2	0	0	2	1.7787	0.753	0.8292	1.142	0.585	1.1117	0.3302	0.3017	0.2609	0.01	0.01	0.3917
novel-m0126-3p	22	TTCCTGGGGGACTTGGCTCTCT	52	1	1	0	3	12	0	0	8	6	11	5	5	0.1186	0.1255	0.01	0.3807	1.7551	0.01	0.01	1.2066	0.7828	2.1119	0.7769	0.9792
novel-m0209-5p	22	TGCGTTCATTCTGTTTGGCCTG	52	1	6	8	7	7	6	0	6	3	5	1	2	0.1186	0.753	1.1056	0.8882	1.0238	1.1117	0.01	0.905	0.3914	0.96	0.1554	0.3917
novel-m0094-3p	22	CGCGGCCCCCGTGACCCGGGAT	51	7	6	4	1	8	2	4	1	4	3	8	3	0.8301	0.753	0.5528	0.1269	1.1701	0.3706	1.3206	0.1508	0.5219	0.576	1.2431	0.5875
novel-m0095-3p	18	TCTGCATTTCAGCCACCT	51	6	0	1	2	0	2	6	4	11	6	9	4	0.7115	0.01	0.1382	0.2538	0.01	0.3706	1.9809	0.6033	1.4351	1.152	1.3984	0.7834
novel-m0098-3p	23	TGTTCCTTGGGATTTCTGTCACA	51	2	3	6	5	4	3	0	8	7	3	5	5	0.2372	0.3765	0.8292	0.6344	0.585	0.5558	0.01	1.2066	0.9132	0.576	0.7769	0.9792
novel-m0142-5p	23	AGGCGGGCGCCGGGCTCGTGAGG	50	0	4	0	6	5	0	9	1	5	5	9	6	0.01	0.502	0.01	0.7613	0.7313	0.01	2.9714	0.1508	0.6523	0.96	1.3984	1.175
novel-m0149-3p	23	GCAGCAAGGGTGGTCCAGGGAGT	50	9	14	13	1	3	2	1	1	0	3	0	3	1.0672	1.757	1.7966	0.1269	0.4388	0.3706	0.3302	0.1508	0.01	0.576	0.01	0.5875
novel-m0199-3p	23	GGTCGGTCCTCGCGCGTGGCTCT	50	3	1	4	0	2	1	6	12	9	2	9	1	0.3557	0.1255	0.5528	0.01	0.2925	0.1853	1.9809	1.8099	1.1742	0.384	1.3984	0.1958
novel-m0157-5p	22	TGGCCTCCCCGGGCTGGGGACC	49	15	12	8	0	3	3	1	1	0	0	2	4	1.7787	1.506	1.1056	0.01	0.4388	0.5558	0.3302	0.1508	0.01	0.01	0.3108	0.7834
novel-m0146-5p	23	TGGGAAGGGGCACTGAGAGGTCT	48	2	6	9	11	6	6	0	2	0	0	1	5	0.2372	0.753	1.2438	1.3958	0.8776	1.1117	0.01	0.3017	0.01	0.01	0.1554	0.9792
novel-m0104-5p	23	AGGAGGGAAGGCGGATGAGAGCT	46	8	0	9	10	4	1	1	3	2	2	5	1	0.9486	0.01	1.2438	1.2689	0.585	0.1853	0.3302	0.4525	0.2609	0.384	0.7769	0.1958
novel-m0137-3p	23	CCGCCTCCCGGGTCCGGACCGGC	46	6	12	8	1	0	9	0	2	0	6	0	2	0.7115	1.506	1.1056	0.1269	0.01	1.6675	0.01	0.3017	0.01	1.152	0.01	0.3917
novel-m0170-5p	22	TGGGCACCCTGAGGTTCTGCGG	46	10	8	10	2	0	3	1	1	3	2	2	4	1.1858	1.004	1.382	0.2538	0.01	0.5558	0.3302	0.1508	0.3914	0.384	0.3108	0.7834
novel-m0171-3p	22	TGGGCACCCTGAGGTTCTGCGG	46	10	8	10	2	0	3	1	1	3	2	2	4	1.1858	1.004	1.382	0.2538	0.01	0.5558	0.3302	0.1508	0.3914	0.384	0.3108	0.7834
novel-m0107-3p	22	TCAGTCGGATGTTTACAGCGGC	45	10	5	9	6	4	1	2	0	4	0	3	1	1.1858	0.6275	1.2438	0.7613	0.585	0.1853	0.6603	0.01	0.5219	0.01	0.4661	0.1958
novel-m0108-5p	22	CCACAATGATGACAGTCTGATG	44	5	10	12	4	0	3	1	0	0	1	1	7	0.5929	1.255	1.6584	0.5076	0.01	0.5558	0.3302	0.01	0.01	0.192	0.1554	1.3709
novel-m0109-3p	22	TCCCTGACTTCTGGCCCCCAGA	44	2	2	8	4	5	2	1	8	0	6	3	3	0.2372	0.251	1.1056	0.5076	0.7313	0.3706	0.3302	1.2066	0.01	1.152	0.4661	0.5875
novel-m0178-3p	22	TGGCTCTTCCGCTTTTCCGAAC	43	5	9	2	2	7	3	0	2	1	1	5	6	0.5929	1.1295	0.2764	0.2538	1.0238	0.5558	0.01	0.3017	0.1305	0.192	0.7769	1.175
novel-m0163-3p	23	CCTCATCCTGCCTCTTCCCTCAG	42	14	6	4	4	7	0	0	0	1	2	3	1	1.6601	0.753	0.5528	0.5076	1.0238	0.01	0.01	0.01	0.1305	0.384	0.4661	0.1958
novel-m0164-5p	22	CCTGAGACCCGGTACATGTGAT	42	3	3	9	11	3	0	2	0	4	4	2	1	0.3557	0.3765	1.2438	1.3958	0.4388	0.01	0.6603	0.01	0.5219	0.768	0.3108	0.1958
novel-m0165-3p	24	CTTCCCTCACCCCCTTTGCCCATC	42	3	8	9	5	0	1	2	4	2	6	0	2	0.3557	1.004	1.2438	0.6344	0.01	0.1853	0.6603	0.6033	0.2609	1.152	0.01	0.3917
novel-m0173-5p	22	ACCTGTGATGTCGTTTCTGAGA	42	2	5	3	6	7	1	0	1	1	3	4	9	0.2372	0.6275	0.4146	0.7613	1.0238	0.1853	0.01	0.1508	0.1305	0.576	0.6215	1.7626
novel-m0236-5p	20	TGGCATCCGAGGGACCGGGG	42	12	1	10	1	0	2	8	1	0	1	5	1	1.4229	0.1255	1.382	0.1269	0.01	0.3706	2.6413	0.1508	0.01	0.192	0.7769	0.1958
novel-m0237-5p	20	TGGCATCCGAGGGACCGGGG	42	12	1	10	1	0	2	8	1	0	1	5	1	1.4229	0.1255	1.382	0.1269	0.01	0.3706	2.6413	0.1508	0.01	0.192	0.7769	0.1958
novel-m0115-3p	25	TATTGCACTTGTCCCGGCCTGTTGA	41	9	0	1	3	4	1	2	2	3	2	5	9	1.0672	0.01	0.1382	0.3807	0.585	0.1853	0.6603	0.3017	0.3914	0.384	0.7769	1.7626
novel-m0153-5p	22	ACTCGGGGAGGCTGTGCAGCGC	41	2	3	16	5	0	0	0	0	2	7	6	0	0.2372	0.3765	2.2112	0.6344	0.01	0.01	0.01	0.01	0.2609	1.344	0.9323	0.01
novel-m0116-3p	20	CCCCGCCTCCTCTCGCCGCC	40	0	2	0	0	0	1	36	0	0	0	1	0	0.01	0.251	0.01	0.01	0.01	0.1853	11.8857	0.01	0.01	0.01	0.1554	0.01
novel-m0117-5p	21	ATGGTTGGGAGGATTCTCAGA	39	8	5	3	5	3	2	3	3	4	1	2	0	0.9486	0.6275	0.4146	0.6344	0.4388	0.3706	0.9905	0.4525	0.5219	0.192	0.3108	0.01
novel-m0118-5p	22	ATTCTGTTAGAAAAATGCAAGA	39	5	11	7	6	2	3	2	0	3	0	0	0	0.5929	1.3805	0.9674	0.7613	0.2925	0.5558	0.6603	0.01	0.3914	0.01	0.01	0.01
novel-m0174-5p	21	CTGCCTTCTCCACGGACACCT	39	16	5	5	0	6	2	0	0	2	0	1	2	1.8973	0.6275	0.691	0.01	0.8776	0.3706	0.01	0.01	0.2609	0.01	0.1554	0.3917
novel-m0196-5p	21	CACTGGTTTCCTGGAGCAGCA	39	6	1	10	5	9	1	0	0	0	2	3	2	0.7115	0.1255	1.382	0.6344	1.3163	0.1853	0.01	0.01	0.01	0.384	0.4661	0.3917
novel-m0121-3p	23	CCAGTATTGGCTGTGCTGCCCCA	38	0	12	2	1	7	0	1	1	2	3	2	7	0.01	1.506	0.2764	0.1269	1.0238	0.01	0.3302	0.1508	0.2609	0.576	0.3108	1.3709
novel-m0122-5p	22	GACAGAGATCCCGGAATTCTGA	38	11	8	4	1	1	0	0	4	6	0	2	1	1.3044	1.004	0.5528	0.1269	0.1463	0.01	0.01	0.6033	0.7828	0.01	0.3108	0.1958
novel-m0123-5p	22	TGATGCCTGGCATTTTGTGTGT	38	1	12	2	7	7	3	0	0	3	0	1	2	0.1186	1.506	0.2764	0.8882	1.0238	0.5558	0.01	0.01	0.3914	0.01	0.1554	0.3917
novel-m0124-5p	22	TGATGCCTGGCATTTTGTGTGT	38	1	12	2	7	7	3	0	0	3	0	1	2	0.1186	1.506	0.2764	0.8882	1.0238	0.5558	0.01	0.01	0.3914	0.01	0.1554	0.3917
novel-m0125-5p	24	TTCCGGTCATTGTCTGTACGTGGC	38	7	7	3	4	4	1	0	7	2	0	0	3	0.8301	0.8785	0.4146	0.5076	0.585	0.1853	0.01	1.0558	0.2609	0.01	0.01	0.5875
novel-m0162-5p	21	CCCTCCCTTCCGCTGCATCCC	38	5	5	12	5	0	3	0	5	1	0	0	2	0.5929	0.6275	1.6584	0.6344	0.01	0.5558	0.01	0.7541	0.1305	0.01	0.01	0.3917
novel-m0127-3p	21	CGCCGGATGGGCCTGGCCTCC	36	5	9	3	5	7	3	0	0	0	0	1	3	0.5929	1.1295	0.4146	0.6344	1.0238	0.5558	0.01	0.01	0.01	0.01	0.1554	0.5875
novel-m0128-3p	22	TCCCAAGACTCCTTTGATCCCT	36	10	8	0	3	0	4	2	3	1	3	0	2	1.1858	1.004	0.01	0.3807	0.01	0.7411	0.6603	0.4525	0.1305	0.576	0.01	0.3917
novel-m0129-3p	23	TGGGTCTCTGTCTCCTCCCCTCT	36	3	8	0	0	2	7	0	0	1	5	0	10	0.3557	1.004	0.01	0.01	0.2925	1.297	0.01	0.01	0.1305	0.96	0.01	1.9584
novel-m0176-3p	22	TCCCTGCTCCCTCCTCTGAAAT	36	5	16	11	1	0	2	0	0	1	0	0	0	0.5929	2.008	1.5202	0.1269	0.01	0.3706	0.01	0.01	0.1305	0.01	0.01	0.01
novel-m0182-3p	22	TCTGGCCCAGGCCAGAGGGACC	36	1	4	10	6	5	2	0	1	0	4	0	3	0.1186	0.502	1.382	0.7613	0.7313	0.3706	0.01	0.1508	0.01	0.768	0.01	0.5875
novel-m0133-3p	18	ACAACTTTAGCTCCACCT	34	2	4	7	3	1	0	2	2	3	3	4	3	0.2372	0.502	0.9674	0.3807	0.1463	0.01	0.6603	0.3017	0.3914	0.576	0.6215	0.5875
novel-m0134-5p	18	CGGGGTGTGGGGAGGGCC	34	2	5	5	1	0	2	13	1	1	2	1	1	0.2372	0.6275	0.691	0.1269	0.01	0.3706	4.292	0.1508	0.1305	0.384	0.1554	0.1958
novel-m0135-3p	18	TAAATGATCCACCAGACA	34	0	0	1	0	4	0	4	0	1	13	5	6	0.01	0.01	0.1382	0.01	0.585	0.01	1.3206	0.01	0.1305	2.4959	0.7769	1.175
novel-m0189-5p	23	TCCCCAGGGGCTTTGGCTGTGCC	34	8	4	7	2	3	5	1	2	2	0	0	0	0.9486	0.502	0.9674	0.2538	0.4388	0.9264	0.3302	0.3017	0.2609	0.01	0.01	0.01
novel-m0192-5p	18	ACGTGACTGTTCCTGGTA	34	6	2	1	7	5	1	5	4	1	2	0	0	0.7115	0.251	0.1382	0.8882	0.7313	0.1853	1.6508	0.6033	0.1305	0.384	0.01	0.01
novel-m0136-3p	22	CACCCCAGACCCAATGGCAAGA	33	2	7	2	3	2	3	2	5	1	2	1	3	0.2372	0.8785	0.2764	0.3807	0.2925	0.5558	0.6603	0.7541	0.1305	0.384	0.1554	0.5875
novel-m0138-5p	23	TGATGGCCTGTGGGCCAAGGGCT	33	15	0	4	2	2	0	0	0	0	1	7	2	1.7787	0.01	0.5528	0.2538	0.2925	0.01	0.01	0.01	0.01	0.192	1.0877	0.3917
novel-m0206-3p	21	GTGAGTATCCCAGCTGGGACA	32	4	10	2	1	6	0	0	0	0	3	2	4	0.4743	1.255	0.2764	0.1269	0.8776	0.01	0.01	0.01	0.01	0.576	0.3108	0.7834
novel-m0144-5p	21	CTTGCAGATCAATCTATACCT	31	16	4	0	2	0	2	1	0	1	0	0	5	1.8973	0.502	0.01	0.2538	0.01	0.3706	0.3302	0.01	0.1305	0.01	0.01	0.9792
novel-m0212-3p	23	AACATTTTAAACTTGAGGACAGA	31	7	3	1	13	0	0	2	1	2	2	0	0	0.8301	0.3765	0.1382	1.6495	0.01	0.01	0.6603	0.1508	0.2609	0.384	0.01	0.01
novel-m0226-3p	22	AGTTGGAAGAACTATCAGCTGC	31	7	10	1	8	0	1	0	0	0	1	2	1	0.8301	1.255	0.1382	1.0151	0.01	0.1853	0.01	0.01	0.01	0.192	0.3108	0.1958
novel-m0230-3p	22	GCGCGTCTTTTGGTGCTCTGCA	31	13	1	5	2	1	4	0	0	1	0	0	4	1.5415	0.1255	0.691	0.2538	0.1463	0.7411	0.01	0.01	0.1305	0.01	0.01	0.7834
novel-m0147-5p	21	CCAATGTGATGAACACTGACT	30	3	3	3	6	3	1	0	0	1	5	1	4	0.3557	0.3765	0.4146	0.7613	0.4388	0.1853	0.01	0.01	0.1305	0.96	0.1554	0.7834
novel-m0148-3p	19	GAAAAACTTCAAGACTTGA	30	8	2	1	2	3	0	0	0	3	5	2	4	0.9486	0.251	0.1382	0.2538	0.4388	0.01	0.01	0.01	0.3914	0.96	0.3108	0.7834
novel-m0150-5p	18	GGTGTATGTGCTTGGCTG	30	3	7	3	0	1	0	14	0	2	0	0	0	0.3557	0.8785	0.4146	0.01	0.1463	0.01	4.6222	0.01	0.2609	0.01	0.01	0.01
novel-m0242-5p	21	AGGGGTGGACGGGCACCGAGC	30	2	0	3	3	1	3	1	0	11	4	1	1	0.2372	0.01	0.4146	0.3807	0.1463	0.5558	0.3302	0.01	1.4351	0.768	0.1554	0.1958
novel-m0152-3p	22	TTCACCACCTGCTGGCTCATGC	29	10	3	0	0	2	2	2	2	3	0	3	2	1.1858	0.3765	0.01	0.01	0.2925	0.3706	0.6603	0.3017	0.3914	0.01	0.4661	0.3917
novel-m0235-5p	18	TCTTGAAATGCAGCTCCT	29	6	1	5	1	0	0	4	2	1	4	3	2	0.7115	0.1255	0.691	0.1269	0.01	0.01	1.3206	0.3017	0.1305	0.768	0.4661	0.3917
novel-m0155-5p	22	AGGACGGGAAGAGAGGAGGGCG	27	5	5	0	0	5	2	0	5	0	5	0	0	0.5929	0.6275	0.01	0.01	0.7313	0.3706	0.01	0.7541	0.01	0.96	0.01	0.01
novel-m0156-3p	22	TGCTCTGCAGTGCCCCACCTTG	27	4	3	2	4	0	1	1	3	0	3	6	0	0.4743	0.3765	0.2764	0.5076	0.01	0.1853	0.3302	0.4525	0.01	0.576	0.9323	0.01
novel-m0159-5p	24	AAGGAAAGAATTCTAGTGGGGAGT	26	1	1	4	0	2	0	0	1	2	3	6	6	0.1186	0.1255	0.5528	0.01	0.2925	0.01	0.01	0.1508	0.2609	0.576	0.9323	1.175
novel-m0160-3p	22	ACCCAGCCTCAGTCCCCTCGAT	26	2	0	6	0	1	1	5	1	1	0	0	9	0.2372	0.01	0.8292	0.01	0.1463	0.1853	1.6508	0.1508	0.1305	0.01	0.01	1.7626
novel-m0161-5p	25	AGGGGAAGGGGACTCGGTCCGGGCT	26	6	1	5	2	1	0	0	5	0	2	1	3	0.7115	0.1255	0.691	0.2538	0.1463	0.01	0.01	0.7541	0.01	0.384	0.1554	0.5875
novel-m0166-3p	21	TCCCTTGTGTCCTCCTCTCAG	26	1	12	7	0	0	0	0	4	1	0	1	0	0.1186	1.506	0.9674	0.01	0.01	0.01	0.01	0.6033	0.1305	0.01	0.1554	0.01
novel-m0167-3p	24	CTAACCCTGGCCTCCCTCCTGCAG	25	5	0	9	4	0	0	0	3	0	1	0	3	0.5929	0.01	1.2438	0.5076	0.01	0.01	0.01	0.4525	0.01	0.192	0.01	0.5875
novel-m0168-3p	22	TCTGGACATGAAGCCCCTCTCT	25	8	4	0	8	0	1	1	1	1	1	0	0	0.9486	0.502	0.01	1.0151	0.01	0.1853	0.3302	0.1508	0.1305	0.192	0.01	0.01
novel-m0169-3p	23	TCTGGTCAGTTTCTCTGACACCT	25	1	7	3	0	0	0	2	2	3	1	3	3	0.1186	0.8785	0.4146	0.01	0.01	0.01	0.6603	0.3017	0.3914	0.192	0.4661	0.5875
novel-m0172-3p	19	TTCACTTTGGATTTTCAGC	25	3	1	0	5	1	0	1	0	3	7	3	1	0.3557	0.1255	0.01	0.6344	0.1463	0.01	0.3302	0.01	0.3914	1.344	0.4661	0.1958
novel-m0283-5p	23	CCGGAGGGACGGGAGCCGCGCGG	25	0	0	0	2	5	0	0	1	1	7	2	7	0.01	0.01	0.01	0.2538	0.7313	0.01	0.01	0.1508	0.1305	1.344	0.3108	1.3709
novel-m0175-3p	22	CTGGCCCCACTCTGGCCCTGCT	24	7	12	3	0	0	0	0	1	0	0	1	0	0.8301	1.506	0.4146	0.01	0.01	0.01	0.01	0.1508	0.01	0.01	0.1554	0.01
novel-m0177-3p	22	TGCCTGGACCCTGCTGCCTAGA	24	8	9	0	1	3	0	0	0	2	0	1	0	0.9486	1.1295	0.01	0.1269	0.4388	0.01	0.01	0.01	0.2609	0.01	0.1554	0.01
novel-m0179-3p	22	AGAGTCTCTGACACACACTAGG	23	8	0	5	4	6	0	0	0	0	0	0	0	0.9486	0.01	0.691	0.5076	0.8776	0.01	0.01	0.01	0.01	0.01	0.01	0.01
novel-m0180-3p	22	AGAGTCTCTGACACACACTAGG	23	8	0	5	4	6	0	0	0	0	0	0	0	0.9486	0.01	0.691	0.5076	0.8776	0.01	0.01	0.01	0.01	0.01	0.01	0.01
novel-m0181-3p	23	GCAATTTAGGTTAATGACTGTCT	23	1	6	5	0	0	3	0	3	0	1	4	0	0.1186	0.753	0.691	0.01	0.01	0.5558	0.01	0.4525	0.01	0.192	0.6215	0.01
novel-m0183-3p	22	TGGGCTTGAGCACACACAGAGA	23	2	2	0	2	5	0	2	2	0	7	1	0	0.2372	0.251	0.01	0.2538	0.7313	0.01	0.6603	0.3017	0.01	1.344	0.1554	0.01
novel-m0184-5p	18	AAATGGAGCAAACATACT	22	1	1	2	1	0	0	1	4	3	3	3	3	0.1186	0.1255	0.2764	0.1269	0.01	0.01	0.3302	0.6033	0.3914	0.576	0.4661	0.5875
novel-m0185-5p	23	AACGGTTCCTCGCCAGGCAGACT	22	0	0	0	2	0	3	1	8	1	4	1	2	0.01	0.01	0.01	0.2538	0.01	0.5558	0.3302	1.2066	0.1305	0.768	0.1554	0.3917
novel-m0186-5p	22	ACCCGGGAGAGTGTCCACTCAG	22	11	0	3	1	1	1	0	3	1	1	0	0	1.3044	0.01	0.4146	0.1269	0.1463	0.1853	0.01	0.4525	0.1305	0.192	0.01	0.01
novel-m0187-5p	22	AGTCCACCTGCCGTCTCTGCCG	22	4	1	14	0	1	2	0	0	0	0	0	0	0.4743	0.1255	1.9348	0.01	0.1463	0.3706	0.01	0.01	0.01	0.01	0.01	0.01
novel-m0188-3p	21	CAGACCAGCAGGATGTGGACT	22	3	3	5	7	0	0	0	2	0	0	1	1	0.3557	0.3765	0.691	0.8882	0.01	0.01	0.01	0.3017	0.01	0.01	0.1554	0.1958
novel-m0190-3p	23	TGGAACTTGGCTGTGTCTCTAAC	22	2	1	1	7	0	2	0	0	0	6	2	1	0.2372	0.1255	0.1382	0.8882	0.01	0.3706	0.01	0.01	0.01	1.152	0.3108	0.1958
novel-m0191-5p	22	ACAAACCCGTAGATCCGAACTT	21	0	4	1	3	4	3	0	2	3	1	0	0	0.01	0.502	0.1382	0.3807	0.585	0.5558	0.01	0.3017	0.3914	0.192	0.01	0.01
novel-m0193-5p	22	AGACCAGGCTGGCCTCTTGCCC	21	0	11	4	0	4	2	0	0	0	0	0	0	0.01	1.3805	0.5528	0.01	0.585	0.3706	0.01	0.01	0.01	0.01	0.01	0.01
novel-m0194-3p	23	AGCTGGGCTGCTGTTCTCGAGGT	21	3	0	0	3	0	3	0	1	5	2	4	0	0.3557	0.01	0.01	0.3807	0.01	0.5558	0.01	0.1508	0.6523	0.384	0.6215	0.01
novel-m0195-5p	23	AGCTGGGCTGCTGTTCTCGAGGT	21	3	0	0	3	0	3	0	1	5	2	4	0	0.3557	0.01	0.01	0.3807	0.01	0.5558	0.01	0.1508	0.6523	0.384	0.6215	0.01
novel-m0197-5p	22	CAGCAATTTATTTTCCAGTGAT	21	0	8	0	1	4	0	0	0	1	1	6	0	0.01	1.004	0.01	0.1269	0.585	0.01	0.01	0.01	0.1305	0.192	0.9323	0.01
novel-m0198-3p	23	CCTCACCACTTGTCCTTCACCCA	21	4	0	4	3	3	3	0	0	0	2	0	2	0.4743	0.01	0.5528	0.3807	0.4388	0.5558	0.01	0.01	0.01	0.384	0.01	0.3917
novel-m0200-3p	23	TCCCCCTGTCTGTGTCCCCCAGA	21	5	0	6	3	3	2	0	0	0	2	0	0	0.5929	0.01	0.8292	0.3807	0.4388	0.3706	0.01	0.01	0.01	0.384	0.01	0.01
novel-m0201-5p	22	TGAGGAGCTGAGGTGACTCCCT	21	1	13	2	0	1	1	2	0	0	1	0	0	0.1186	1.6315	0.2764	0.01	0.1463	0.1853	0.6603	0.01	0.01	0.192	0.01	0.01
novel-m0202-5p	18	AGGGCCAACAGGTGTTGG	20	1	0	2	0	0	0	6	1	1	2	1	6	0.1186	0.01	0.2764	0.01	0.01	0.01	1.9809	0.1508	0.1305	0.384	0.1554	1.175
novel-m0203-5p	23	ATGGCGCCCGGGACCCGGCTGGA	20	1	1	3	0	0	2	1	0	4	0	0	8	0.1186	0.1255	0.4146	0.01	0.01	0.3706	0.3302	0.01	0.5219	0.01	0.01	1.5667
novel-m0204-3p	21	CACCGGCCGCAGCTGGAACCC	20	4	0	4	2	0	0	3	2	2	0	3	0	0.4743	0.01	0.5528	0.2538	0.01	0.01	0.9905	0.3017	0.2609	0.01	0.4661	0.01
novel-m0205-3p	22	CCCTGTCTCACTGTCTCCTTCC	20	0	4	4	5	4	0	0	2	0	0	0	1	0.01	0.502	0.5528	0.6344	0.585	0.01	0.01	0.3017	0.01	0.01	0.01	0.1958
novel-m0207-5p	25	TCACCCCTGTGTTGGGCGCTGGGCT	20	0	0	0	1	0	0	0	4	0	4	10	1	0.01	0.01	0.01	0.1269	0.01	0.01	0.01	0.6033	0.01	0.768	1.5538	0.1958
novel-m0208-5p	23	TCATCCCCATGGCAACTCGGTGT	20	0	0	0	2	3	4	0	4	4	0	0	3	0.01	0.01	0.01	0.2538	0.4388	0.7411	0.01	0.6033	0.5219	0.01	0.01	0.5875
novel-m0210-5p	24	TTGGAGTAGGTCATTGGGTGGATC	20	1	1	4	0	4	6	0	1	1	0	0	2	0.1186	0.1255	0.5528	0.01	0.585	1.1117	0.01	0.1508	0.1305	0.01	0.01	0.3917
novel-m0211-3p	21	TTTCCCCTCGCCCATCCCCAG	20	0	10	0	6	0	2	0	2	0	0	0	0	0.01	1.255	0.01	0.7613	0.01	0.3706	0.01	0.3017	0.01	0.01	0.01	0.01
novel-m0213-5p	22	CACCTTTCTAAAAGCACTCAGA	19	7	2	0	1	0	0	5	0	1	0	0	3	0.8301	0.251	0.01	0.1269	0.01	0.01	1.6508	0.01	0.1305	0.01	0.01	0.5875
novel-m0214-3p	22	CCTCGTAGCTTGCTCACCAAAT	19	2	3	5	1	1	6	0	0	0	0	1	0	0.2372	0.3765	0.691	0.1269	0.1463	1.1117	0.01	0.01	0.01	0.01	0.1554	0.01
novel-m0215-5p	23	CGGCCAGGCTGGGCTGTGGCTGT	19	0	0	4	4	1	0	0	0	0	0	10	0	0.01	0.01	0.5528	0.5076	0.1463	0.01	0.01	0.01	0.01	0.01	1.5538	0.01
novel-m0216-3p	22	CTTCCTGTCTCCTCCTTCCCAG	19	9	0	3	0	1	1	0	3	2	0	0	0	1.0672	0.01	0.4146	0.01	0.1463	0.1853	0.01	0.4525	0.2609	0.01	0.01	0.01
novel-m0217-5p	24	TCTCACCCCCACGTCGGTTGGAGC	19	0	0	0	0	0	0	1	1	11	4	1	1	0.01	0.01	0.01	0.01	0.01	0.01	0.3302	0.1508	1.4351	0.768	0.1554	0.1958
novel-m0218-3p	22	TGCCCGGCTCTCCTCCCTCAGA	19	0	2	5	3	0	4	0	1	2	0	0	2	0.01	0.251	0.691	0.3807	0.01	0.7411	0.01	0.1508	0.2609	0.01	0.01	0.3917
novel-m0219-5p	22	TGGCACTTGGGGCCTGAGGAGA	19	0	2	2	1	2	0	5	1	1	0	2	3	0.01	0.251	0.2764	0.1269	0.2925	0.01	1.6508	0.1508	0.1305	0.01	0.3108	0.5875
novel-m0220-3p	22	AAACGGAACCTGGCGCGATCAC	18	2	3	4	1	4	0	1	3	0	0	0	0	0.2372	0.3765	0.5528	0.1269	0.585	0.01	0.3302	0.4525	0.01	0.01	0.01	0.01
novel-m0221-3p	24	TCCGGTTCTCAGGGCTCCACCTTT	18	1	0	0	0	0	0	2	0	5	2	8	0	0.1186	0.01	0.01	0.01	0.01	0.01	0.6603	0.01	0.6523	0.384	1.2431	0.01
novel-m0222-3p	24	TGCATGCACAGGAGTGGTTCTACT	18	3	2	1	5	4	3	0	0	0	0	0	0	0.3557	0.251	0.1382	0.6344	0.585	0.5558	0.01	0.01	0.01	0.01	0.01	0.01
novel-m0223-5p	23	AACATAGCAGTGGGACAGCTGGC	17	8	0	1	8	0	0	0	0	0	0	0	0	0.9486	0.01	0.1382	1.0151	0.01	0.01	0.01	0.01	0.01	0.01	0.01	0.01
novel-m0224-3p	23	ACAATCCTGCAGAACACATTCGG	17	0	0	6	10	0	1	0	0	0	0	0	0	0.01	0.01	0.8292	1.2689	0.01	0.1853	0.01	0.01	0.01	0.01	0.01	0.01
novel-m0225-5p	25	AGGCCGAGAAAGGAGAAGAGAGACT	17	1	2	2	0	5	0	1	0	0	3	3	0	0.1186	0.251	0.2764	0.01	0.7313	0.01	0.3302	0.01	0.01	0.576	0.4661	0.01
novel-m0227-5p	24	CAACCCAGTGTTCAGACTACCTGT	17	0	0	4	8	2	1	0	0	0	0	0	2	0.01	0.01	0.5528	1.0151	0.2925	0.1853	0.01	0.01	0.01	0.01	0.01	0.3917
novel-m0228-3p	18	CATCCTGTTGTTTCTTCT	17	0	1	2	1	0	0	4	1	5	0	2	1	0.01	0.1255	0.2764	0.1269	0.01	0.01	1.3206	0.1508	0.6523	0.01	0.3108	0.1958
novel-m0229-3p	22	CTGACTGTACTACCCGACATTC	17	0	6	5	0	0	1	3	0	0	1	1	0	0.01	0.753	0.691	0.01	0.01	0.1853	0.9905	0.01	0.01	0.192	0.1554	0.01
novel-m0231-5p	23	GTCCTGTGATGATCTCCCTGAGC	17	0	0	0	5	0	2	0	0	0	0	3	7	0.01	0.01	0.01	0.6344	0.01	0.3706	0.01	0.01	0.01	0.01	0.4661	1.3709
novel-m0232-3p	22	TCATCCCTCTCCTCTTCCTCAG	17	2	0	1	6	0	1	2	0	0	4	0	1	0.2372	0.01	0.1382	0.7613	0.01	0.1853	0.6603	0.01	0.01	0.768	0.01	0.1958
novel-m0233-5p	24	TCTCCCACTGGGAGCTGGAATCCT	17	7	0	2	3	1	0	0	0	0	0	4	0	0.8301	0.01	0.2764	0.3807	0.1463	0.01	0.01	0.01	0.01	0.01	0.6215	0.01
novel-m0234-3p	21	TCTCTCCCCCTCCGTCCCAGG	17	0	3	1	2	0	4	3	0	0	0	4	0	0.01	0.3765	0.1382	0.2538	0.01	0.7411	0.9905	0.01	0.01	0.01	0.6215	0.01
novel-m0238-3p	22	ACACGGTCTCATTTGTGGGATT	16	2	0	0	8	0	0	0	0	6	0	0	0	0.2372	0.01	0.01	1.0151	0.01	0.01	0.01	0.01	0.7828	0.01	0.01	0.01
novel-m0239-3p	18	ACCAAAAGCTCTGCCCTT	16	0	0	0	0	0	0	16	0	0	0	0	0	0.01	0.01	0.01	0.01	0.01	0.01	5.2825	0.01	0.01	0.01	0.01	0.01
novel-m0240-3p	18	ACCAAAAGCTCTGCCCTT	16	0	0	0	0	0	0	16	0	0	0	0	0	0.01	0.01	0.01	0.01	0.01	0.01	5.2825	0.01	0.01	0.01	0.01	0.01
novel-m0241-3p	22	AGACCCTGAGCTGCCTCTAGAC	16	0	3	0	5	2	0	0	0	0	1	4	1	0.01	0.3765	0.01	0.6344	0.2925	0.01	0.01	0.01	0.01	0.192	0.6215	0.1958
novel-m0243-3p	21	CCCATGCCACAGACCTTGAGT	16	7	8	0	0	1	0	0	0	0	0	0	0	0.8301	1.004	0.01	0.01	0.1463	0.01	0.01	0.01	0.01	0.01	0.01	0.01
novel-m0244-3p	22	CGAGGCAGCGCTGAGGATGAAC	16	3	0	4	2	4	0	0	0	2	1	0	0	0.3557	0.01	0.5528	0.2538	0.585	0.01	0.01	0.01	0.2609	0.192	0.01	0.01
novel-m0245-3p	21	CTCCGTCCCTGAGGCCTACGA	16	5	1	4	2	0	0	0	0	3	0	0	1	0.5929	0.1255	0.5528	0.2538	0.01	0.01	0.01	0.01	0.3914	0.01	0.01	0.1958
novel-m0246-5p	23	TATTGGCCTACAGAAATGACAGA	16	2	1	6	0	1	3	0	0	0	2	0	1	0.2372	0.1255	0.8292	0.01	0.1463	0.5558	0.01	0.01	0.01	0.384	0.01	0.1958
novel-m0247-3p	24	TCTCTCTGAGACTCCGATCTCACT	16	0	0	6	7	0	1	0	2	0	0	0	0	0.01	0.01	0.8292	0.8882	0.01	0.1853	0.01	0.3017	0.01	0.01	0.01	0.01
novel-m0248-3p	22	TGACCTTCCCCGGGTGGGCTCC	16	6	6	0	1	2	0	0	0	1	0	0	0	0.7115	0.753	0.01	0.1269	0.2925	0.01	0.01	0.01	0.1305	0.01	0.01	0.01
novel-m0249-3p	22	TTCGCCGCGCAGCCTGCTGGGA	16	0	4	0	0	2	0	1	2	1	1	5	0	0.01	0.502	0.01	0.01	0.2925	0.01	0.3302	0.3017	0.1305	0.192	0.7769	0.01
novel-m0250-3p	23	AGCGGCCAGAACTGCCTCTGACT	15	0	0	0	0	1	2	1	0	1	3	0	7	0.01	0.01	0.01	0.01	0.1463	0.3706	0.3302	0.01	0.1305	0.576	0.01	1.3709
novel-m0251-3p	22	CCACAGTGTCTGGACCAGAAGC	15	3	0	5	2	0	5	0	0	0	0	0	0	0.3557	0.01	0.691	0.2538	0.01	0.9264	0.01	0.01	0.01	0.01	0.01	0.01
novel-m0252-5p	22	CCACAGTGTCTGGACCAGAAGC	15	3	0	5	2	0	5	0	0	0	0	0	0	0.3557	0.01	0.691	0.2538	0.01	0.9264	0.01	0.01	0.01	0.01	0.01	0.01
novel-m0253-5p	22	GAAAGCTGTTCTAGCCCTTGGA	15	1	0	8	0	0	2	2	0	0	1	0	1	0.1186	0.01	1.1056	0.01	0.01	0.3706	0.6603	0.01	0.01	0.192	0.01	0.1958
novel-m0254-3p	22	GTGAAGGCTTATATATCTTGTC	15	5	1	6	0	0	1	0	0	0	2	0	0	0.5929	0.1255	0.8292	0.01	0.01	0.1853	0.01	0.01	0.01	0.384	0.01	0.01
novel-m0255-3p	23	GTGTCCGCCCCTGCCAGCCCTGG	15	0	0	4	4	1	2	0	2	0	2	0	0	0.01	0.01	0.5528	0.5076	0.1463	0.3706	0.01	0.3017	0.01	0.384	0.01	0.01
novel-m0256-5p	22	TCACTCAGCCGCCTCTGTCAGC	15	7	1	0	1	2	2	0	0	0	0	0	2	0.8301	0.1255	0.01	0.1269	0.2925	0.3706	0.01	0.01	0.01	0.01	0.01	0.3917
novel-m0257-3p	22	TCCGGCCTCTCCTCTTCCCAGT	15	2	5	0	0	0	0	0	4	0	2	0	2	0.2372	0.6275	0.01	0.01	0.01	0.01	0.01	0.6033	0.01	0.384	0.01	0.3917
novel-m0258-5p	23	TGGAACTGCCTGCCACCCTCAGG	15	3	4	0	1	0	7	0	0	0	0	0	0	0.3557	0.502	0.01	0.1269	0.01	1.297	0.01	0.01	0.01	0.01	0.01	0.01
novel-m0259-3p	19	TGGCTCAGTCAGCAGGAAC	15	1	1	8	1	0	0	1	0	3	0	0	0	0.1186	0.1255	1.1056	0.1269	0.01	0.01	0.3302	0.01	0.3914	0.01	0.01	0.01
novel-m0260-5p	22	TTGCCCTTGGACCCTCTAACCC	15	0	2	3	0	0	0	1	7	1	1	0	0	0.01	0.251	0.4146	0.01	0.01	0.01	0.3302	1.0558	0.1305	0.192	0.01	0.01
novel-m0261-3p	22	AAAATTGAATTTTTTAACCTGG	14	0	0	0	1	0	0	0	4	3	2	1	3	0.01	0.01	0.01	0.1269	0.01	0.01	0.01	0.6033	0.3914	0.384	0.1554	0.5875
novel-m0262-3p	22	CAGGCCGGCCAAGACAGGAGGC	14	4	4	2	1	0	0	0	1	0	2	0	0	0.4743	0.502	0.2764	0.1269	0.01	0.01	0.01	0.1508	0.01	0.384	0.01	0.01
novel-m0263-5p	18	CCAGGGGGGGTGTCCCTC	14	3	6	2	0	0	0	0	0	0	2	0	1	0.3557	0.753	0.2764	0.01	0.01	0.01	0.01	0.01	0.01	0.384	0.01	0.1958
novel-m0264-3p	23	CCCCTTTGGAGGAGAAGTGGACT	14	0	0	4	0	0	0	2	0	3	0	4	1	0.01	0.01	0.5528	0.01	0.01	0.01	0.6603	0.01	0.3914	0.01	0.6215	0.1958
novel-m0265-3p	22	CCTCTGTTCACTCCCTGGAGCT	14	0	1	0	3	2	0	0	0	0	3	4	1	0.01	0.1255	0.01	0.3807	0.2925	0.01	0.01	0.01	0.01	0.576	0.6215	0.1958
novel-m0266-3p	24	GCCAGGACTCCTAGGTTCACAGCC	14	2	1	10	0	1	0	0	0	0	0	0	0	0.2372	0.1255	1.382	0.01	0.1463	0.01	0.01	0.01	0.01	0.01	0.01	0.01
novel-m0267-5p	22	TGGGAAGCAGCGGGCCAGGGAC	14	0	7	5	0	0	0	0	0	0	2	0	0	0.01	0.8785	0.691	0.01	0.01	0.01	0.01	0.01	0.01	0.384	0.01	0.01
novel-m0268-3p	23	TGGGGGGGTCAGGGAGCTCTGCC	14	1	0	4	2	2	1	0	1	0	1	2	0	0.1186	0.01	0.5528	0.2538	0.2925	0.1853	0.01	0.1508	0.01	0.192	0.3108	0.01
novel-m0269-3p	22	TGTATAAATGCTGGTGATAAAC	14	1	5	0	0	0	0	2	1	3	1	0	1	0.1186	0.6275	0.01	0.01	0.01	0.01	0.6603	0.1508	0.3914	0.192	0.01	0.1958
novel-m0270-3p	22	TTCATCCCCTGTCCCTCCCACA	14	0	7	1	0	3	1	1	1	0	0	0	0	0.01	0.8785	0.1382	0.01	0.4388	0.1853	0.3302	0.1508	0.01	0.01	0.01	0.01
novel-m0271-5p	21	TTCGGCATCAGAGGGAACTGA	14	14	0	0	0	0	0	0	0	0	0	0	0	1.6601	0.01	0.01	0.01	0.01	0.01	0.01	0.01	0.01	0.01	0.01	0.01
novel-m0272-5p	25	AACGGAATCCCAAAAGCAGCTGTTG	13	0	0	3	2	0	0	0	0	0	0	0	8	0.01	0.01	0.4146	0.2538	0.01	0.01	0.01	0.01	0.01	0.01	0.01	1.5667
novel-m0273-5p	21	AAGCCAGAGTCAGGGGACACT	13	5	0	0	3	2	2	0	0	1	0	0	0	0.5929	0.01	0.01	0.3807	0.2925	0.3706	0.01	0.01	0.1305	0.01	0.01	0.01
novel-m0274-5p	24	AATAAGATGAACAGCTGTATACCT	13	1	6	0	0	1	0	0	2	2	0	1	0	0.1186	0.753	0.01	0.01	0.1463	0.01	0.01	0.3017	0.2609	0.01	0.1554	0.01
novel-m0275-5p	22	AGCTTTTCTGTGAGCTCTTCCT	13	1	10	0	0	0	2	0	0	0	0	0	0	0.1186	1.255	0.01	0.01	0.01	0.3706	0.01	0.01	0.01	0.01	0.01	0.01
novel-m0276-3p	22	AGGCACCGAAGGGCAGGAGAGA	13	4	0	0	0	4	0	0	0	5	0	0	0	0.4743	0.01	0.01	0.01	0.585	0.01	0.01	0.01	0.6523	0.01	0.01	0.01
novel-m0277-5p	22	AGTTCCTCCACTGCCACCCAGG	13	4	0	4	0	0	0	0	0	0	2	3	0	0.4743	0.01	0.5528	0.01	0.01	0.01	0.01	0.01	0.01	0.384	0.4661	0.01
novel-m0278-5p	23	ATCAGACGCAGGGCAGGATGACC	13	3	3	0	0	0	0	0	1	3	0	3	0	0.3557	0.3765	0.01	0.01	0.01	0.01	0.01	0.1508	0.3914	0.01	0.4661	0.01
novel-m0279-3p	18	CAGAATCTGCACTGAATT	13	2	5	0	0	0	0	0	0	2	2	2	0	0.2372	0.6275	0.01	0.01	0.01	0.01	0.01	0.01	0.2609	0.384	0.3108	0.01
novel-m0280-5p	22	GGGCGTTCATGTGGAGTCTGGA	13	0	0	6	1	3	0	0	0	0	0	2	1	0.01	0.01	0.8292	0.1269	0.4388	0.01	0.01	0.01	0.01	0.01	0.3108	0.1958
novel-m0281-3p	18	CATGTAAGAGGGCTTTCT	13	0	0	0	0	0	0	4	1	3	2	1	2	0.01	0.01	0.01	0.01	0.01	0.01	1.3206	0.1508	0.3914	0.384	0.1554	0.3917
novel-m0282-5p	22	CCCTTCTCACGCCAAGTGTGCG	13	0	0	2	3	5	1	0	0	2	0	0	0	0.01	0.01	0.2764	0.3807	0.7313	0.1853	0.01	0.01	0.2609	0.01	0.01	0.01
novel-m0284-3p	21	CCGGGCCTGGGCCGAACCCCA	13	2	7	0	0	0	4	0	0	0	0	0	0	0.2372	0.8785	0.01	0.01	0.01	0.7411	0.01	0.01	0.01	0.01	0.01	0.01
novel-m0285-5p	19	CCTCGCCTCCTCCTCCCCC	13	5	1	2	2	0	0	1	1	0	0	1	0	0.5929	0.1255	0.2764	0.2538	0.01	0.01	0.3302	0.1508	0.01	0.01	0.1554	0.01
novel-m0286-5p	22	CTCCCCACGTGCTGTGTTGCTG	13	2	0	2	0	1	4	0	0	1	0	2	1	0.2372	0.01	0.2764	0.01	0.1463	0.7411	0.01	0.01	0.1305	0.01	0.3108	0.1958
novel-m0287-5p	23	CTGGGGGAGGGTCGGGGCCCAGC	13	0	0	6	0	0	1	0	0	0	0	4	2	0.01	0.01	0.8292	0.01	0.01	0.1853	0.01	0.01	0.01	0.01	0.6215	0.3917
novel-m0288-5p	24	GCCCGTGTCGCTCTTGTCTTACAG	13	5	0	3	0	0	0	0	0	0	1	0	4	0.5929	0.01	0.4146	0.01	0.01	0.01	0.01	0.01	0.01	0.192	0.01	0.7834
novel-m0289-5p	22	GGAGACAGGTGCTAAGAGCTCT	13	0	6	0	1	0	0	0	1	1	3	1	0	0.01	0.753	0.01	0.1269	0.01	0.01	0.01	0.1508	0.1305	0.576	0.1554	0.01
novel-m0290-5p	22	GTGGAGGCCGCGGCTGAGGCCC	13	3	0	0	6	0	0	0	2	0	0	0	2	0.3557	0.01	0.01	0.7613	0.01	0.01	0.01	0.3017	0.01	0.01	0.01	0.3917
novel-m0291-3p	22	TCACCGACAGCGTTGAATGTTC	13	0	6	7	0	0	0	0	0	0	0	0	0	0.01	0.753	0.9674	0.01	0.01	0.01	0.01	0.01	0.01	0.01	0.01	0.01
novel-m0292-3p	20	TCCTGGGACCAGCAGATCCC	13	5	3	2	3	0	0	0	0	0	0	0	0	0.5929	0.3765	0.2764	0.3807	0.01	0.01	0.01	0.01	0.01	0.01	0.01	0.01
novel-m0293-5p	24	TCGGCGGTGCTCTGCAGCAGCAGC	13	0	1	0	1	0	0	0	4	0	0	0	7	0.01	0.1255	0.01	0.1269	0.01	0.01	0.01	0.6033	0.01	0.01	0.01	1.3709
novel-m0294-5p	22	TCTCCCGCCGTGCGTCCCTCCT	13	2	7	0	1	0	0	0	0	1	0	2	0	0.2372	0.8785	0.01	0.1269	0.01	0.01	0.01	0.01	0.1305	0.01	0.3108	0.01
novel-m0295-5p	23	TGAAGGCTGGCCTAGAAATCTCT	13	0	0	5	3	0	0	0	1	3	1	0	0	0.01	0.01	0.691	0.3807	0.01	0.01	0.01	0.1508	0.3914	0.192	0.01	0.01
novel-m0296-3p	23	TGATGTTTATCCGAATCCTCAGA	13	0	4	6	0	0	0	0	0	1	0	0	2	0.01	0.502	0.8292	0.01	0.01	0.01	0.01	0.01	0.1305	0.01	0.01	0.3917
novel-m0297-5p	22	TTGCAGATGAGAATGCGCAACT	13	3	0	3	4	0	0	0	0	2	0	0	1	0.3557	0.01	0.4146	0.5076	0.01	0.01	0.01	0.01	0.2609	0.01	0.01	0.1958
novel-m0298-3p	22	CAGCCCTGAGCCAGTTCCTTCT	12	0	0	2	0	1	3	0	0	0	0	6	0	0.01	0.01	0.2764	0.01	0.1463	0.5558	0.01	0.01	0.01	0.01	0.9323	0.01
novel-m0299-3p	22	CCACCGCCTTCCTTCCCTCCCC	12	0	6	3	2	0	0	0	0	0	0	1	0	0.01	0.753	0.4146	0.2538	0.01	0.01	0.01	0.01	0.01	0.01	0.1554	0.01
novel-m0300-3p	22	CCAGCCGGTGTTCATGCCCCAT	12	0	7	0	0	0	0	0	4	0	0	1	0	0.01	0.8785	0.01	0.01	0.01	0.01	0.01	0.6033	0.01	0.01	0.1554	0.01
novel-m0301-3p	22	CCCACGTGCTCTCTCTCGCACA	12	0	0	3	4	3	0	0	0	0	0	2	0	0.01	0.01	0.4146	0.5076	0.4388	0.01	0.01	0.01	0.01	0.01	0.3108	0.01
novel-m0302-3p	22	CGCGGGCCCACCACCCTCCACC	12	0	0	0	1	0	2	0	0	0	0	3	6	0.01	0.01	0.01	0.1269	0.01	0.3706	0.01	0.01	0.01	0.01	0.4661	1.175
novel-m0303-5p	23	CGTGTGGGTGTCACCCCCTGGCC	12	7	0	0	0	0	0	0	0	0	0	5	0	0.8301	0.01	0.01	0.01	0.01	0.01	0.01	0.01	0.01	0.01	0.7769	0.01
novel-m0304-5p	23	CGTGTGGGTGTCACCCCCTGGCC	12	7	0	0	0	0	0	0	0	0	0	5	0	0.8301	0.01	0.01	0.01	0.01	0.01	0.01	0.01	0.01	0.01	0.7769	0.01
novel-m0305-3p	23	CTGACTCCCTTGTTGCCCGCAGA	12	2	0	0	4	0	1	1	0	0	2	2	0	0.2372	0.01	0.01	0.5076	0.01	0.1853	0.3302	0.01	0.01	0.384	0.3108	0.01
novel-m0306-3p	21	CTTACCTCTCCTCCCACGTCC	12	5	0	0	7	0	0	0	0	0	0	0	0	0.5929	0.01	0.01	0.8882	0.01	0.01	0.01	0.01	0.01	0.01	0.01	0.01
novel-m0307-5p	18	GAGGCATGAGATTTTTCT	12	0	1	3	1	0	0	1	1	3	1	0	1	0.01	0.1255	0.4146	0.1269	0.01	0.01	0.3302	0.1508	0.3914	0.192	0.01	0.1958
novel-m0308-3p	24	TCACACCTCTCCTGCCCGCCTAGA	12	0	0	5	3	2	0	0	2	0	0	0	0	0.01	0.01	0.691	0.3807	0.2925	0.01	0.01	0.3017	0.01	0.01	0.01	0.01
novel-m0309-5p	22	TCCCACCCCCGGCGCCTCCCCC	12	0	2	2	0	0	1	0	2	0	0	3	2	0.01	0.251	0.2764	0.01	0.01	0.1853	0.01	0.3017	0.01	0.01	0.4661	0.3917
novel-m0310-5p	20	TCCTCCATGTAATTACTGCC	12	0	0	0	6	1	0	0	1	2	0	0	2	0.01	0.01	0.01	0.7613	0.1463	0.01	0.01	0.1508	0.2609	0.01	0.01	0.3917
novel-m0311-3p	24	TCTGGTTCAGGGTACATGGCACTC	12	0	0	0	1	0	0	1	6	0	0	2	2	0.01	0.01	0.01	0.1269	0.01	0.01	0.3302	0.905	0.01	0.01	0.3108	0.3917
novel-m0312-3p	22	TGACGGGCTACAACAGGGTGGT	12	0	0	0	0	0	0	0	0	3	0	9	0	0.01	0.01	0.01	0.01	0.01	0.01	0.01	0.01	0.3914	0.01	1.3984	0.01
novel-m0313-3p	23	TGAGGAGGCGGTAGCTCCTGAGT	12	0	3	2	0	5	0	1	0	1	0	0	0	0.01	0.3765	0.2764	0.01	0.7313	0.01	0.3302	0.01	0.1305	0.01	0.01	0.01
novel-m0314-3p	22	TGCCCCGTCGGCCTCGGGCAGT	12	2	0	0	6	0	2	0	0	0	0	2	0	0.2372	0.01	0.01	0.7613	0.01	0.3706	0.01	0.01	0.01	0.01	0.3108	0.01
novel-m0315-3p	23	TGCCTGCCCCTCCCTTCCCCACT	12	0	1	0	0	5	5	0	0	0	0	1	0	0.01	0.1255	0.01	0.01	0.7313	0.9264	0.01	0.01	0.01	0.01	0.1554	0.01
novel-m0316-3p	21	TGTCCAAGACTGCAGGTCAGT	12	3	0	0	1	6	0	0	1	0	0	0	1	0.3557	0.01	0.01	0.1269	0.8776	0.01	0.01	0.1508	0.01	0.01	0.01	0.1958
novel-m0317-5p	21	TTCACAGTTCATAGGAGGATG	12	0	8	0	1	0	0	2	0	0	0	1	0	0.01	1.004	0.01	0.1269	0.01	0.01	0.6603	0.01	0.01	0.01	0.1554	0.01

## Sheet: Sheet2
3.2 Exist miRNA were identified among four groups
id	length	seq	total	TL-1_count	TL-2_count	TL-3_count	TN-1_count	TN-2_count	TN-3_count	LL-1_count	LL-2_count	LL-3_count	LN-1_count	LN-2_count	LN-3_count	TL-1_TPM	TL-2_TPM	TL-3_TPM	TN-1_TPM	TN-2_TPM	TN-3_TPM	LL-1_TPM	LL-2_TPM	LL-3_TPM	LN-1_TPM	LN-2_TPM	LN-3_TPM
ssc-miR-21-5p	22	TAGCTTATCAGACTGATGTTGA	9149549	877224	774943	939031	1126111	850419	965082	264511	755676	791363	479046	700093	626050	104020	97253.1	129773	142890	124381	178809	87330.2	113975	103244	91974.6	108783	122606
ssc-miR-27b-3p	21	TTCACAGTGGCTAAGTTCTGC	5461109	468642	477491	390311	410435	418543	247233	301026	550038	759165	476255	559833	402137	55571.2	59923.7	53940.6	52079.5	61215.6	45807	99385.9	82959.5	99043.2	91438.8	86988.6	78754.9
ssc-miR-125b	22	TCCCTGAGACCCTAACTTGTGA	4377883	510440	398396	519589	491576	205892	160332	207371	609578	187685	178653	513704	394667	60527.5	49997.6	71806.6	62375.3	30113.5	29706.1	68465	91939.6	24486	34300.5	79820.9	77291.9
ssc-miR-100	22	AACCCGTAGATCCGAACTTGTG	4069769	563446	499041	386426	455905	407852	281504	146211	290917	312987	236035	248872	240573	66812.9	62628.2	53403.7	57849.1	59651.9	52156.7	48272.6	43877.6	40833.3	45317.6	38670.5	47114
ssc-miR-143-3p	21	TGAGATGAAGCACTGTAGCTC	3682212	424713	453107	285853	383969	321779	172923	186930	291073	408722	308818	261724	182601	50362.1	56863.6	39504.6	48721.2	47063	32038.9	61716.3	43901.1	53323.2	59291.6	40667.5	35760.7
ssc-miR-199a-5p	23	CCCAGTGTTCAGACTACCTGTTC	3472748	344616	318002	296848	411075	341570	261722	97204	238310	254082	272029	332320	304970	40864.3	39908.3	41024.1	52160.7	49957.6	48491.5	32092.6	35943.1	33148.4	52228.3	51636.9	59725.6
ssc-miR-26a	22	TTCAAGTAATCCAGGATAGGCT	3258212	364158	336462	292166	287051	258318	186281	147758	323625	362832	220846	277175	201540	43181.5	42225	40377	36423.5	37781.3	34513.9	48783.4	48810.7	47336.3	42401.4	43068.3	39469.8
ssc-miR-27a	21	TTCACAGTGGCTAAGTTCCGC	2624862	304957	360217	273640	242114	235788	121836	109746	174363	257168	176341	210978	157714	36161.5	45206.2	37816.8	30721.5	34486	22573.6	36233.4	26298.3	33551	33856.7	32782.4	30886.8
ssc-miR-191	23	CAACGGAATCCCAAAAGCAGCTG	2463800	273976	254885	234418	237361	203684	171660	69631	189690	277155	171113	208320	171907	32487.8	31987.3	32396.3	30118.4	29790.6	31804.9	22989.2	28610	36158.6	32852.9	32369.4	33666.4
ssc-miR-24-3p	22	TGGCTCAGTTCAGCAGGAACAG	1796379	250777	248740	189353	163007	161859	77747	87144	121373	196590	100561	118989	80239	29736.9	31216.2	26168.4	20683.7	23673.3	14404.9	28771.2	18306.1	25647.8	19307.2	18488.9	15714.1
ssc-miR-22-3p	22	AAGCTGCCAGTTGAAGAACTGT	1606460	184393	162376	127567	172263	159839	109155	65147	130838	128116	124011	145042	97713	21865.2	20377.7	17629.6	21858.2	23377.8	20224.1	21508.7	19733.6	16714.4	23809.5	22537.1	19136.2
ssc-miR-99b	22	CACCCGTAGAACCGACCTTGCG	1548440	210968	203509	173654	163536	143905	111135	48961	119421	75734	97739	107316	92562	25016.4	25539.8	23998.8	20750.8	21047.4	20590.9	16164.8	18011.7	9880.51	18765.4	16675.1	18127.4
ssc-let-7a	22	TGAGGTAGTAGGTTGTATAGTT	1527219	115892	107715	102061	176384	154238	149210	56467	129858	250668	101805	112524	70397	13742.4	13517.9	14104.7	22381.1	22558.6	27645.4	18643	19585.8	32703	19546.1	17484.3	13786.6
ssc-miR-125a	23	TCCCTGAGACCCTTTAACCTGTG	1509632	203130	134105	198648	144962	118653	91805	56276	159814	62776	51682	156421	131360	24087	16829.8	27452.9	18394	17354	17009.5	18579.9	24103.9	8189.96	9922.7	24305.2	25725.7
ssc-miR-181a	24	AACATTCAACGCTGTCGGTGAGTT	1208865	134127	122067	128369	110361	92961	50541	76737	77087	152519	68014	106669	89413	15904.7	15319.1	17740.5	14003.5	13596.4	9364.17	25335.3	11626.6	19898.1	13058.4	16574.6	17510.7
ssc-let-7f-5p	22	TGAGGTAGTAGATTGTATAGTT	1178301	130895	114438	105212	114916	101145	88766	42673	90977	154030	79704	94863	60682	15521.4	14361.6	14540.2	14581.5	14793.3	16446.4	14088.8	13721.6	20095.3	15302.8	14740.1	11884
ssc-miR-23a	21	ATCACATTGCCAGGGATTTCC	1175445	123633	104035	95018	122795	110261	91454	46180	111192	117209	76273	100784	76611	14660.3	13056.1	13131.4	15581.3	16126.6	16944.5	15246.7	16770.5	15291.5	14644.1	15660.1	15003.6
ssc-miR-10a-5p	22	TACCCTGTAGATCCGAATTTGT	1069347	114602	95432	106908	116394	92719	92073	30369	93436	92970	65503	89572	79369	13589.4	11976.4	14774.6	14769.1	13561	17059.2	10026.5	14092.5	12129.2	12576.3	13918	15543.7
ssc-miR-151-5p	21	TCGAGGAGCTCACAGTCTAGT	684799	89717	85258	64064	56229	56361	32811	32801	57690	79948	47443	48938	33539	10638.6	10699.6	8853.58	7134.81	8243.29	6079.18	10829.5	8701.09	10430.3	9108.84	7604.14	6568.31
ssc-miR-199a-3p	22	ACAGTAGTCTGCACATTGGTTA	678516	83966	69217	51677	64204	58865	45404	34202	62765	86221	42502	47872	31621	9956.62	8686.53	7141.71	8146.75	8609.52	8412.39	11292	9466.53	11248.7	8160.19	7438.5	6192.68
ssc-miR-199b-3p	22	TACAGTAGTCTGCACATTGGTT	678307	83947	69205	51665	64171	58854	45389	34196	62740	86199	42486	47844	31611	9954.36	8685.03	7140.05	8142.56	8607.91	8409.61	11290.1	9462.76	11245.8	8157.12	7434.15	6190.73
ssc-miR-222	24	AGCTACATCTGGCTACTGGGTCTC	655164	98571	77028	89420	52334	40756	40075	20739	64343	61482	32543	43534	34339	11688.5	9666.79	12357.7	6640.58	5960.92	7425.04	6847.13	9704.53	8021.14	6248.11	6764.45	6724.98
ssc-miR-152	21	TCAGTGCATGACAGAACTTGG	639275	76634	87044	72578	69208	64170	35351	22263	34574	50645	40179	50656	35973	9087.19	10923.8	10030.2	8781.7	9385.42	6549.78	7350.29	5214.62	6607.31	7714.18	7871.09	7044.98
ssc-miR-29a-3p	23	CTAGCACCATCTGAAATCGGTTA	540142	72706	73487	56484	46500	42575	27065	24571	44678	50614	34897	40313	26252	8621.41	9222.41	7806.03	5900.31	6226.96	5014.57	8112.29	6738.56	6603.27	6700.06	6263.96	5141.21
ssc-miR-365-3p	22	TAATGCCCCTAAAAATCCTTAT	463566	49097	44612	38323	44811	37409	36126	19040	44448	59576	28517	33478	28129	5821.88	5598.68	5296.2	5686	5471.39	6693.38	6286.19	6703.87	7772.48	5475.13	5201.92	5508.81
ssc-miR-146a-5p	22	TGAGAACTGAATTCCATGGGTT	458184	62346	62778	52199	56942	49334	39732	12465	25592	26119	24753	25991	19933	7392.93	7878.46	7213.85	7225.28	7215.53	7361.49	4115.41	3859.91	3407.57	4752.46	4038.56	3903.7
ssc-miR-148a-3p	22	TCAGTGCACTACAGAACTTTGT	429331	46701	50209	43429	47564	41213	27361	13817	27821	34186	29698	37574	29758	5537.76	6301.09	6001.84	6035.32	6027.76	5069.41	4561.78	4196.1	4460.02	5701.88	5838.37	5827.83
ssc-miR-30e-5p	24	TGTAAACATCCTTGACTGGAAGCT	416639	41850	49228	54163	38442	26549	21713	13210	38978	27400	26549	38689	39868	4962.54	6177.97	7485.27	4877.85	3883.02	4022.95	4361.38	5878.86	3574.69	5097.28	6011.62	7807.78
ssc-miR-145-5p	24	GTCCAGTTTTCCCAGGAATCCCTT	376061	17994	7971	14401	60607	44430	62271	8605	40517	24068	22566	36659	35972	2133.71	1000.34	1990.2	7690.33	6498.27	11537.5	2841	6110.98	3139.99	4332.57	5696.19	7044.79
ssc-miR-23b	22	ATCACATTGCCAGGGATTACCA	349094	32432	26882	24368	30631	28527	22438	15701	37697	37854	29452	37066	26046	3845.76	3373.61	3367.63	3886.72	4172.32	4157.28	5183.8	5685.65	4938.56	5654.65	5759.43	5100.87
ssc-miR-30d	24	TGTAAACATCCCCGACTGGAAGCT	319160	38875	34750	39364	31203	24969	21010	10485	28343	19459	18918	28882	22902	4609.76	4361.03	5440.06	3959.3	3651.93	3892.7	3461.7	4274.83	2538.69	3632.17	4487.78	4485.15
ssc-miR-99a-5p	22	AACCCGTAGATCCGATCTTGTG	289297	47415	45941	33731	37347	34301	21012	6905	13382	17506	10633	11211	9913	5622.43	5765.46	4661.59	4738.9	5016.82	3893.07	2279.73	2018.34	2283.89	2041.49	1742	1941.37
ssc-miR-92a	22	TATTGCACTTGTCCCGGCCTGT	275290	32633	32507	29803	26847	24618	19989	10338	21438	19897	21679	22425	13116	3869.59	4079.54	4118.74	3406.57	3600.6	3703.53	3413.16	3233.39	2595.83	4162.27	3484.47	2568.65
ssc-miR-1271-5p	21	CTTGGCACCTAGTAAGCACTC	271953	31734	31554	25768	25327	24929	16553	11021	23786	17546	22025	23283	18427	3762.99	3959.94	3561.11	3213.7	3646.08	3066.92	3638.66	3587.52	2289.11	4228.7	3617.79	3608.76
ssc-miR-181b	24	AACATTCATTGCTGTCGGTGGGTT	260478	25093	21240	24013	18902	15151	15969	13621	38599	41374	13016	18960	14540	2975.51	2665.56	3318.57	2398.45	2215.97	2958.71	4497.07	5821.69	5397.79	2499.01	2946.06	2847.53
ssc-let-7e	22	TGAGGTAGGAGGTTGTATAGTT	256771	29673	28869	24547	23138	21409	16088	9438	19657	38122	16865	18233	10732	3518.6	3622.98	3392.37	2935.94	3131.25	2980.76	3116.02	2964.77	4973.52	3238	2833.1	2101.76
ssc-let-7g	22	TGAGGTAGTAGTTTGTACAGTT	256600	17859	15906	15109	42245	33367	39934	6935	17958	32942	11597	13498	9250	2117.7	1996.16	2088.05	5360.4	4880.21	7398.92	2289.64	2708.52	4297.72	2226.57	2097.36	1811.53
ssc-miR-423-3p	23	AGCTCGGTCTGAGGCCCCTCAGT	255110	33184	29111	30276	25415	21703	17715	8507	20073	15764	17165	21064	15133	3934.93	3653.35	4184.11	3224.87	3174.25	3282.21	2808.65	3027.51	2056.62	3295.6	3272.99	2963.66
ssc-miR-16	22	TAGCAGCACGTAAATATTGGCG	244927	25819	23056	20000	27286	24450	20187	8356	18798	25127	15753	20840	15255	3061.59	2893.46	2763.98	3462.28	3576.03	3740.22	2758.79	2835.21	3278.15	3024.5	3238.18	2987.55
ssc-miR-28-3p	22	CACTAGATTGTGAGCTCCTGGA	210764	18525	17083	14664	23478	20787	14667	8290	18484	25851	12547	19272	17116	2196.68	2143.87	2026.55	2979.09	3040.28	2717.48	2737	2787.85	3372.61	2408.97	2994.54	3352.01
ssc-miR-361-5p	22	TTATCAGAATCTCCAGGGGTAC	206423	19748	19239	17931	18128	16793	9924	8814	17895	17531	17467	24593	18360	2341.7	2414.44	2478.05	2300.23	2456.12	1838.7	2910	2699.01	2287.15	3353.58	3821.34	3595.64
ssc-miR-145-3p	22	GGATTCCTGGAAATACTGTTCT	188596	11678	11843	9909	20201	18770	11717	6808	12451	18361	22020	26231	18607	1384.77	1486.26	1369.41	2563.27	2745.28	2170.91	2247.71	1877.92	2395.44	4227.74	4075.86	3644.01
ssc-miR-221-3p	22	AGCTACATTGTCTGCTGGGTTT	184962	12755	8976	10848	23252	19826	24571	6013	17584	25978	10636	14672	9851	1512.48	1126.46	1499.18	2950.41	2899.72	4552.48	1985.23	2652.11	3389.18	2042.06	2279.78	1929.23
ssc-let-7d-5p	22	AGAGGTAGTAGGTTGCATAGTT	176985	18283	17862	16412	22382	19512	18055	5578	12944	17279	10864	11530	6284	2167.98	2241.63	2268.12	2840.02	2853.8	3345.21	1841.62	1952.28	2254.28	2085.84	1791.57	1230.66
ssc-miR-423-5p	23	TGAGGGGCAGAGAGCGAGACTTT	175951	22994	24950	25095	15294	11957	9207	6087	14831	15303	10215	11075	8943	2726.61	3131.15	3468.1	1940.63	1748.82	1705.86	2009.67	2236.89	1996.48	1961.23	1720.87	1751.4
ssc-miR-30a-5p	22	TGTAAACATCCTCGACTGGAAG	152441	15897	16260	18902	17430	12847	10876	4179	11315	7914	9440	14682	12699	1885.05	2040.58	2612.24	2211.67	1878.99	2015.09	1379.73	1706.59	1032.49	1812.44	2281.34	2486.98
ssc-miR-127	22	TCGGATCCGTCTGAGCTTGGCT	137940	17095	17790	13052	19502	18322	9497	2632	6266	6474	7662	10362	9286	2027.11	2232.59	1803.77	2474.58	2679.75	1759.59	868.973	945.069	844.619	1471.07	1610.08	1818.58
ssc-miR-186-5p	23	CAAAGAATTCTCCTTTTGGGCTT	136627	16318	16005	16451	16320	13641	10488	3626	8772	9440	6717	10251	8598	1934.97	2008.58	2273.51	2070.82	1995.12	1943.2	1197.15	1323.04	1231.57	1289.63	1592.83	1683.84
ssc-miR-103	23	AGCAGCATTGTACAGGGCTATGA	131995	13615	12142	12946	17276	14151	14036	3592	8609	10512	7247	10245	7624	1614.45	1523.79	1789.12	2192.12	2069.71	2600.57	1185.92	1298.45	1371.43	1391.39	1591.9	1493.09
ssc-miR-374a-5p	22	TTATAATACAACCTGATAAGTG	125543	14597	20923	14522	11329	9105	4998	4701	8237	15169	7120	8316	6526	1730.9	2625.78	2006.92	1437.52	1331.69	926.023	1552.07	1242.35	1979	1367.01	1292.17	1278.06
ssc-miR-92b-3p	22	TATTGCACTCGTCCCGGCCTCC	108191	17178	19224	15554	8619	8178	4267	3031	6104	5293	7325	7501	5917	2036.95	2412.56	2149.55	1093.65	1196.1	790.584	1000.71	920.636	690.542	1406.37	1165.53	1158.79
ssc-miR-148b-3p	22	TCAGTGCATCACAGAACTTTGT	104496	9440	9186	9552	14724	11440	11569	2720	6313	8338	6701	8137	6376	1119.39	1152.82	1320.08	1868.31	1673.2	2143.49	898.027	952.158	1087.8	1286.56	1264.35	1248.68
ssc-miR-185	22	TGGAGAGAAAGGCAGTTCCTGA	103315	10876	11341	10939	11284	9896	8288	3305	7119	9779	5991	8041	6456	1289.67	1423.26	1511.76	1431.81	1447.38	1535.59	1091.17	1073.72	1275.8	1150.24	1249.44	1264.35
ssc-miR-15b	22	TAGCAGCACATCATGGTTTACA	91502	10983	8899	8416	8412	7781	5535	3490	7884	7506	6949	9396	6251	1302.35	1116.8	1163.08	1067.39	1138.04	1025.52	1152.25	1189.1	979.258	1334.18	1459.98	1224.2
ssc-miR-6529	21	GAGAGATCAGAGGCGCAGAGT	89020	18058	17619	11990	7321	7087	3553	2416	2846	8262	3855	3538	2475	2141.3	2211.13	1657.01	928.95	1036.54	658.295	797.66	429.248	1077.89	740.142	549.746	484.706
ssc-miR-21-3p	21	CAACAGCAGTCGATGGGCTGT	83891	11700	21552	14250	6311	5528	2373	2908	3797	4033	4238	4025	3176	1387.38	2704.71	1969.33	800.793	808.518	439.666	960.097	572.683	526.159	813.676	625.417	621.99
ssc-miR-744	22	TGCGGGGCTAGGGCTAACAGCA	82624	11930	12583	11017	8975	7778	5614	2445	4617	5496	4011	4819	3339	1414.65	1579.13	1522.54	1138.82	1137.6	1040.15	807.234	696.359	717.026	770.093	748.791	653.913
ssc-miR-151-3p	22	CTAGACTGAAGCTCCTTGAGGA	71735	9086	8276	6868	8626	7832	3680	2812	2617	5827	5226	6210	4675	1077.41	1038.61	949.15	1094.54	1145.5	681.825	928.402	394.709	760.21	1003.37	964.929	915.556
ssc-miR-30c-5p	23	TGTAAACATCCTACACTCTCAGC	71192	6528	4570	5761	9033	6725	7463	1892	6242	5225	4959	7362	5432	774.085	573.522	796.164	1146.18	983.59	1382.73	624.657	941.45	681.671	952.105	1143.93	1063.81
ssc-miR-221-5p	26	ACCTGGCATACAATGTAGATTTCTGT	69925	6702	5042	7526	6351	4391	4171	1931	7086	7565	3888	7928	7344	794.717	632.756	1040.09	805.869	642.222	772.797	637.533	1068.75	986.955	746.478	1231.88	1438.26
ssc-miR-28-5p	22	AAGGAGCTCACAGTCTATTGAG	65496	5763	5549	4422	5962	6116	5504	2319	4931	11964	4581	5162	3223	683.371	696.384	611.116	756.509	894.518	1019.77	765.634	743.718	1560.86	879.531	802.088	631.195
ssc-miR-363	23	AATTGCACGGTATCCATCTGTAA	64730	7108	7065	5877	7376	6534	4518	2166	4440	4147	5015	5883	4601	842.861	886.637	812.195	935.929	955.654	837.089	715.12	669.663	541.031	962.857	914.119	901.064
ssc-miR-296-3p	21	AGGGTTGGGCGGAGGCTTTCC	63441	7957	8498	6677	7677	7050	5120	1829	3454	4338	3891	4045	2905	943.534	1066.47	922.754	974.123	1031.12	948.626	603.857	520.95	565.95	747.054	628.525	568.918
ssc-miR-143-5p	21	GGTGCAGTGCTGCATCTCTGG	62735	6283	7991	5672	6640	5825	3403	2551	4110	5126	5221	5680	4233	745.033	1002.85	783.864	842.539	851.957	630.503	842.231	619.891	668.755	1002.41	882.576	828.994
ssc-miR-128	21	TCACAGTGAACCGGTCTCTTT	57979	9666	8554	6025	5616	5361	3308	1941	3037	4879	3880	3539	2173	1146.19	1073.5	832.649	712.606	784.093	612.902	640.835	458.056	636.53	744.942	549.901	425.562
ssc-miR-1343	22	CTCCTGGGGCCCGCACTCTCGC	50807	6472	7215	6045	4549	4155	2703	1888	3872	2822	4178	4016	2892	767.444	905.462	835.413	577.216	607.705	500.808	623.337	583.994	368.167	802.157	624.019	566.372
ssc-miR-1	21	TGGAATGTAAAGAAGTATGTA	47529	5859	5687	5604	2440	2176	1679	2462	5438	8749	2157	3022	2256	694.755	713.702	774.467	309.608	318.259	311.083	812.847	820.186	1141.42	414.134	469.568	441.817
ssc-miR-98	22	TGAGGTAGTAAGTTGTATTGTT	44031	4574	3924	3394	5423	4710	5295	1188	2847	5576	2605	2812	1683	542.381	492.451	469.047	688.116	688.879	981.05	392.227	429.399	727.463	500.148	436.937	329.6
ssc-miR-183	23	TATGGCACTGGTAGAATTCACTG	40445	6306	6161	5929	4079	3355	2998	1111	2857	2096	1792	2058	1703	747.76	773.188	819.381	517.578	490.698	555.465	366.805	430.907	273.451	344.056	319.779	333.517
ssc-miR-30b-5p	22	TGTAAACATCCTACACTCAGCT	37502	4450	4645	3685	3432	2809	2197	1704	3518	3896	2255	2950	1961	527.677	582.934	509.263	435.481	410.841	407.057	562.588	530.602	508.285	432.95	458.38	384.044
ssc-miR-381-3p	22	TATACAAGGACAAGCTCTCTGT	37433	4894	5896	4830	3318	3159	1883	1115	2001	3063	2470	2632	2172	580.326	739.931	667.501	421.016	462.031	348.88	368.125	301.801	399.609	474.229	408.969	425.366
ssc-miR-320	23	AAAAGCTGGGTTGAGAGGGCGAA	37188	3861	3415	2638	4602	4016	4456	1251	3211	4064	1948	2136	1590	457.834	428.573	364.569	583.941	587.375	825.601	413.026	484.299	530.203	374.007	331.898	311.387
ssc-miR-450b-5p	22	TTTTGCAATATGTTCCTGAATA	36176	4002	3563	3003	3016	2591	1759	1640	3080	4804	2762	3465	2491	474.554	447.146	415.011	382.696	378.956	325.905	541.458	464.541	626.746	530.291	538.403	487.84
ssc-miR-1307	22	ACTCGGCGTGGCGTCGGTCGTG	34793	4531	4621	4549	3931	3580	2782	1003	1937	2031	1696	2345	1787	537.282	579.922	628.667	498.798	523.606	515.445	331.148	292.148	264.971	325.624	364.373	349.968
ssc-miR-199b-5p	22	CCCAGTGTTTAGACTATCTGTT	34267	3526	3179	3479	2685	2262	1889	1295	3216	4302	2505	3105	2824	418.11	398.955	480.794	340.695	330.837	349.991	427.553	485.053	561.253	480.948	482.465	553.055
ssc-miR-378	22	ACTGGACTTGGAGTCAGAAGGC	34247	5116	5542	5035	4692	3944	2909	587	923	1353	1127	1694	1325	606.651	695.505	695.832	595.361	576.844	538.976	193.802	139.212	176.517	216.379	263.219	259.489
ssc-miR-182	24	TTTGGCAATGGTAGAACTCACACT	34153	5193	3941	4520	3689	2660	2750	914	3038	2454	1308	1899	1787	615.781	494.584	624.659	468.091	389.048	509.516	301.764	458.206	320.157	251.13	295.073	349.968
ssc-miR-130b-5p	22	ACTCTTTCCCTGTTGCACTACT	33432	5115	5163	3892	3609	3550	2118	744	1546	1551	2127	2331	1686	606.532	647.942	537.87	457.94	519.218	392.42	245.637	233.175	202.349	408.374	362.198	330.188
ssc-miR-26b-5p	22	TTCAAGTAATTCAGGATAGGTT	33027	3218	2475	2170	3829	3293	3403	1160	2918	4694	1876	2300	1691	381.588	310.605	299.892	485.856	481.63	630.503	382.982	440.107	612.395	360.183	357.381	331.167
ssc-miR-214-3p	21	ACAGCAGGCACAGACAGGCAG	32746	2873	2713	2201	4026	3937	2726	1192	2331	2923	2622	3105	2097	340.678	340.474	304.176	510.853	575.821	505.07	393.547	351.573	381.344	503.412	482.465	410.678
ssc-miR-500-3p	21	ATGCACCTGGGCAAGGATTCT	32742	3851	3605	3320	3504	3079	2315	1078	2608	2122	2213	2871	2176	456.648	452.417	458.82	444.617	450.33	428.92	355.909	393.352	276.843	424.886	446.105	426.15
ssc-let-7c	22	TGAGGTAGTAGGTTGTATGGTT	32656	4043	3892	3169	4527	4071	3525	834	1714	3430	1277	1368	806	479.415	488.435	437.952	574.424	595.419	653.107	275.351	258.514	447.489	245.178	212.564	157.848
ssc-miR-155-5p	22	TTAATGCTAATTGTGATAGGGG	32160	3132	2324	2669	3123	2460	3624	1015	3300	5438	1528	2061	1486	371.39	291.655	368.853	396.273	359.796	671.45	335.11	497.723	709.459	293.369	320.245	291.019
ssc-miR-425-5p	23	AATGACACGATCACTCCCGTTGA	31772	3633	2665	3678	4036	2954	1719	769	1249	2525	2194	3472	2878	430.798	334.45	508.296	512.122	432.048	318.494	253.891	188.38	329.42	421.238	539.49	563.63
ssc-miR-370	22	GCCTGCTGGGGTGGAACCTGGT	31224	4022	3922	3240	4028	3575	2319	666	1548	1900	1933	2219	1852	476.925	492.2	447.764	511.107	522.875	429.661	219.885	233.477	247.88	371.127	344.795	362.697
ssc-miR-2320-5p	22	TGGCACAGGGTCCAGCTGTCGG	30239	3336	3565	4427	3263	3179	2317	832	1766	1490	1760	2411	1893	395.58	447.397	611.807	414.037	464.956	429.291	274.691	266.357	194.39	337.912	374.629	370.727
ssc-miR-101	21	TACAGTACTGTGATAACTGAA	29843	3781	4956	3508	2702	2170	1315	1262	2174	2950	1636	1877	1512	448.348	621.964	484.802	342.853	317.381	243.641	416.658	327.894	384.867	314.104	291.654	296.111
ssc-miR-574-3p	22	CACGCTCATGCACACACCCACA	28519	3882	3324	2670	2815	2642	2154	1182	2317	1537	2199	2309	1488	460.324	417.152	368.991	357.191	386.416	399.09	390.246	349.462	200.522	422.198	358.78	291.411
ssc-miR-7134-5p	21	ATGTCCGCGGGTTCCCTATCC	28489	3932	4029	2989	2617	2511	1487	1252	1884	2215	2091	2028	1454	466.253	505.628	413.077	332.067	367.256	275.509	413.357	284.154	288.976	401.462	315.117	284.753
ssc-miR-140-3p	23	TACCACAGGGTAGAACCACGGAC	27991	2258	2320	1963	2703	2417	2046	1281	2862	3434	2372	2456	1879	267.752	291.153	271.284	342.979	353.507	379.08	422.931	431.661	448.011	455.413	381.621	367.985
ssc-miR-339-5p	22	TCCCTGTCCTCCAGGAGCTCAC	25561	2084	2214	1585	3721	3179	2525	738	1724	1561	2057	2564	1609	247.119	277.851	219.045	472.152	464.956	467.829	243.656	260.022	203.653	394.935	398.402	315.108
ssc-miR-342	25	TCTCACACAGAAATCGCACCCGTCA	25388	3711	2804	3124	3106	2404	2823	498	1667	1033	1179	1658	1381	440.047	351.894	431.733	394.115	351.606	523.042	164.418	251.425	134.769	226.363	257.625	270.456
ssc-miR-505	22	TCAACACTTGCTGGTTTCCTCT	25128	2756	2235	2418	2651	1925	2263	732	2237	2191	1855	2354	1511	326.804	280.486	334.165	336.381	281.548	419.286	241.675	337.396	285.845	356.151	365.772	295.916
ssc-miR-769-5p	21	TGAGACCTCTGGGTTCTGAGC	24621	3243	4457	3760	2815	2533	1442	628	466	1300	1204	1531	1242	384.552	559.341	519.628	357.191	370.473	267.172	207.339	70.2845	169.602	231.162	237.892	243.234
ssc-miR-7857-3p	22	ATTGTTCTCCAACCTGGCTCTT	24207	4244	3934	3195	3002	2819	2296	485	790	1108	904	952	478	503.25	493.706	441.546	380.919	412.303	425.4	160.126	119.152	144.553	173.564	147.925	93.6119
ssc-miR-24-1-5p	24	GTGCCTACTGAGCTGAAACACAGT	22432	2673	2130	1825	3026	2317	316	594	2186	1406	1624	2128	2207	316.962	267.309	252.213	383.964	338.881	58.548	196.113	329.704	183.431	311.8	330.655	432.221
ssc-miR-133a-3p	21	TTGGTCCCCTTCAACCAGCTG	22143	2911	2924	2211	1252	1101	825	1325	3090	3372	1051	1203	878	345.184	366.954	305.558	158.864	161.031	152.855	437.458	466.049	439.922	201.787	186.926	171.948
ssc-let-7d-3p	22	CTATACGACCTGCTGCCTTTCT	22062	2789	2921	2637	2475	2165	1833	651	1296	1395	1299	1604	997	330.717	366.577	364.431	314.049	316.65	339.616	214.932	195.469	181.996	249.402	249.235	195.253
ssc-miR-7134-3p	21	ATGCGGAACCTGCGGATACGG	20395	2542	2469	1956	2228	1935	1475	853	1730	1225	1400	1537	1045	301.428	309.852	270.317	282.707	283.011	273.286	281.624	260.927	159.817	268.793	238.824	204.654
ssc-miR-450c-5p	22	TTTTGCGATGTGTTCCTAATAC	19862	2159	2167	1723	1760	1498	1084	799	1493	2415	1440	1903	1421	256.012	271.952	238.117	223.324	219.095	200.842	263.796	225.182	315.069	276.473	295.694	278.29
ssc-miR-20a-5p	22	TAAAGTGCTTATAGTGCAGGTA	18841	1635	1571	1693	2563	1885	2329	473	1435	2164	890	1204	999	193.877	197.156	233.971	325.215	275.698	431.514	156.164	216.434	282.323	170.876	187.081	195.645
ssc-miR-210	22	CTGTGCGTGTGACAGCGGCTGA	18554	2938	3283	2666	748	669	603	977	2067	2815	626	714	448	348.385	412.007	368.438	94.9126	97.8471	111.723	322.563	311.755	367.254	120.189	110.944	87.7367
ssc-miR-7-5p	24	TGGAAGACTAGTGATTTTGTTGTT	17295	1415	1151	1361	2408	1752	2536	238	822	1203	1124	1810	1475	167.79	144.447	188.089	305.547	256.245	469.867	78.5774	123.978	156.947	215.803	281.243	288.865
ssc-miR-193a-5p	22	TGGGTCTTTGCGGGCGAGATGA	17109	1837	1689	1569	1599	1432	1349	845	1627	2567	939	1001	655	217.83	211.965	216.834	202.895	209.442	249.941	278.983	245.392	334.899	180.284	155.538	128.276
ssc-miR-129a-5p	21	CTTTTTGCGGTCTGGGCTTGC	17096	1408	1182	1059	2189	2102	2059	538	1269	1752	1262	1416	860	166.959	148.338	146.353	277.759	307.436	381.489	177.625	191.397	228.572	242.298	220.023	168.423
ssc-miR-129b	21	CTTTTTGCGGTCTGGGCTTGC	17096	1408	1182	1059	2189	2102	2059	538	1269	1752	1262	1416	860	166.959	148.338	146.353	277.759	307.436	381.489	177.625	191.397	228.572	242.298	220.023	168.423
ssc-miR-34a	22	TGGCAGTGTCTTAGCTGGTTGT	16277	1400	1817	1483	2911	2282	2510	318	685	1274	507	599	491	166.011	228.028	204.949	369.372	333.762	465.049	104.99	103.315	166.21	97.3417	93.0745	96.1579
ssc-miR-96-5p	23	TTTGGCACTAGCACATTTTTGCT	15377	2164	1995	2370	1804	1339	1065	313	1072	1090	518	846	801	256.605	250.367	327.531	228.907	195.84	197.322	103.339	161.684	142.205	99.4536	131.454	156.869
ssc-miR-486	22	TCCTGTACTGAGCTGCCCCGAG	15241	3792	4656	960	487	514	404	657	1468	1000	445	489	369	449.652	584.315	132.671	61.7947	75.177	74.8526	216.913	221.411	130.463	85.4379	75.9824	72.2653
ssc-miR-374b-5p	22	ATATAATACAACCTGCTAAGTG	14716	1887	1432	1244	1668	1373	1054	569	1311	1482	882	1082	732	223.759	179.712	171.919	211.65	200.813	195.284	187.859	197.732	193.347	169.34	168.125	143.356
ssc-miR-331-3p	21	GCCCCTGGGCCTATCCTAGAA	14615	1863	1920	1440	2112	1750	1286	359	663	735	843	964	680	220.913	240.954	199.006	267.988	255.953	238.268	118.526	99.997	95.8905	161.852	149.789	133.172
ssc-miR-340	22	TTATAAAGCAATGAGACTGATT	14332	1872	2422	1830	1629	1366	849	444	749	890	403	1055	823	221.98	303.954	252.904	206.701	199.789	157.302	146.59	112.968	116.112	77.3741	163.929	161.177
ssc-miR-17-5p	23	CAAAGTGCTTACAGTGCAGGTAG	14319	1406	1286	1185	1831	1409	1427	424	1076	1200	841	1227	1007	166.722	161.389	163.766	232.333	206.078	264.393	139.987	162.288	156.556	161.468	190.655	197.212
ssc-miR-30e-3p	22	CTTTCAGTCGGATGTTTACAGC	13523	1377	1418	1085	1387	1159	1029	495	1245	1182	999	1285	862	163.284	177.955	149.946	175.994	169.514	190.652	163.428	187.777	154.208	191.803	199.667	168.815
ssc-let-7i-5p	19	TGAGGTAGTAGTTTGTGCT	13508	1535	1213	1031	1610	1387	1322	552	972	2071	771	669	375	182.019	152.228	142.483	204.29	202.861	244.938	182.247	146.602	270.19	148.028	103.951	73.4403
ssc-miR-455-3p	21	GCAGTCCATGGGCATATACAC	13488	1351	1193	1082	1132	1160	745	628	1413	1505	1184	1250	845	160.2	149.718	149.531	143.638	169.66	138.033	207.339	213.116	196.347	227.322	194.229	165.486
ssc-miR-15a	21	TAGCAGCACATAATGGTTTGT	13416	1286	1657	1479	1442	1208	784	414	850	1497	869	1045	885	152.493	207.949	204.396	182.973	176.68	145.258	136.685	128.201	195.304	166.844	162.375	173.319
ssc-miR-532-5p	22	CATGCCTTGAGTGTAGGACCGT	13405	1508	1412	1170	1744	1243	1095	465	1041	1425	783	857	662	178.817	177.202	161.693	221.293	181.8	202.88	153.523	157.009	185.91	150.332	133.163	129.647
ssc-miR-212	23	ACCTTGGCTCTAGACTGCTTACT	13299	1134	1054	1063	765	672	616	671	1911	1382	1248	1490	1293	134.469	132.274	146.905	97.0697	98.2858	114.132	221.535	288.227	180.3	239.61	231.521	253.222
ssc-miR-107	23	AGCAGCATTGTACAGGGCTATCA	13233	1749	1621	1345	1634	1383	1019	511	780	1050	683	897	561	207.395	203.431	185.878	207.336	202.276	188.799	168.71	117.644	136.987	131.133	139.379	109.867
ssc-miR-149	23	TCTGGCTCCGTGTCTTCACTCCC	12893	1670	1676	1214	1396	1342	1183	398	943	651	873	932	615	198.027	210.333	167.774	177.136	196.279	219.185	131.403	142.228	84.9316	167.612	144.817	120.442
ssc-miR-374a-3p	22	CTTATCAGGTTGTATTGTAATT	12661	1246	1589	1197	1185	975	632	395	982	1713	772	1085	890	147.75	199.415	165.424	150.363	142.602	117.096	130.412	148.11	223.484	148.22	168.591	174.298
ssc-miR-615	21	TCCGAGCCTGGGTCTCCCTCT	12567	2685	2372	1742	1513	1382	664	278	344	395	499	371	322	318.385	297.679	240.743	191.982	202.13	123.025	91.7837	51.8838	51.533	95.8057	57.6472	63.0608
ssc-miR-450a	22	TTTTGCGATGTGTTCCTAATAT	12215	1162	1274	927	1103	865	729	588	967	1978	845	1062	715	137.789	159.883	128.11	139.958	126.514	135.068	194.132	145.848	258.056	162.236	165.017	140.026
ssc-miR-874	23	CTGCCCTGGCCCGAGGGACCGAC	12078	1536	1634	1448	1223	1045	718	389	794	463	842	1090	896	182.137	205.062	200.112	155.185	152.84	133.03	128.431	119.755	60.4045	161.66	169.368	175.473
ssc-miR-362	25	AATCCTTGGAACCTAGGTGTGAGTG	12043	1175	1019	1410	1426	855	769	316	671	1308	664	1238	1192	139.331	127.882	194.861	180.943	125.051	142.479	104.33	101.204	170.646	127.485	192.364	233.442
ssc-miR-421-3p	23	ATCAACAGACATTAATTGGGCGC	10415	1544	1386	1241	996	946	819	267	634	805	566	715	496	183.086	173.939	171.505	126.381	138.361	151.743	88.1519	95.6231	105.023	108.669	111.099	97.1371
ssc-miR-130a	22	CAGTGCAATGTTAAAAGGGCAT	10082	1134	1435	1122	1093	967	565	329	703	838	568	750	578	134.469	180.088	155.059	138.689	141.432	104.682	108.622	106.03	109.328	109.053	116.537	113.196
ssc-miR-29b	23	TAGCACCATTTGAAATCAGTGTT	10031	1390	1637	1251	751	626	517	410	921	1138	410	569	411	164.825	205.439	172.887	95.2932	91.5579	95.789	135.364	138.91	148.467	78.7181	88.413	80.4906
ssc-miR-129a-3p	22	AAGCCCTTACCCCAAAAAGCAT	9735	785	497	494	1466	1298	1549	265	751	634	632	747	617	93.0846	62.3721	68.2703	186.018	189.844	286.997	87.4916	113.27	82.7137	121.341	116.071	120.834
ssc-miR-10386	21	GTCGTCCTCTCCCTCCCTCCT	9727	1859	1878	1611	367	376	345	277	381	328	785	859	661	220.439	235.684	222.638	46.5681	54.9933	63.9211	91.4535	57.4643	42.792	150.716	133.474	129.451
ssc-miR-181d-5p	24	AACATTCATTGTTGTCGGTGGGTT	9066	957	930	910	1120	1000	1002	164	568	842	424	653	496	113.48	116.712	125.761	142.115	146.259	185.649	54.1458	85.6686	109.85	81.406	101.465	97.1371
ssc-miR-34c	23	AGGCAGTGTAGTTAGCTGATTGC	8973	985	972	904	732	636	571	278	871	1125	523	690	686	116.8	121.983	124.932	92.8823	93.0205	105.794	91.7837	131.369	146.771	100.414	107.214	134.347
ssc-miR-126-5p	21	CATTATTACTTTTGGTACGCG	7869	1253	1440	1137	811	760	341	188	282	504	405	465	283	148.58	180.716	157.132	102.906	111.157	63.18	62.0695	42.5327	65.7535	77.7581	72.2532	55.423
ssc-miR-126-3p	22	TCGTACCGTGAGTAATAATGCG	7861	1265	1195	912	799	807	448	220	477	516	353	529	340	150.003	149.969	126.037	101.384	118.031	83.0048	72.6346	71.9435	67.3191	67.7744	82.1977	66.5859
ssc-miR-758	21	TTTGTGACCTGGTCCACTAAC	7811	1087	1264	791	939	845	454	211	303	500	441	599	377	128.895	158.628	109.315	119.148	123.589	84.1165	69.6632	45.7	65.2316	84.67	93.0745	73.832
ssc-miR-148a-5p	22	AAAGTTCTGAGACACTCCGACT	7764	744	741	615	1167	874	686	207	395	321	681	694	639	88.2229	92.9934	84.9923	148.079	127.83	127.101	68.3425	59.5759	41.8787	130.749	107.836	125.142
ssc-miR-574-5p	23	TGAGTGTGTGTGTGTGAGTGTGT	7686	1163	944	956	799	598	656	209	563	811	384	329	274	137.907	118.469	132.118	101.384	87.4627	121.543	69.0028	84.9145	105.806	73.7262	51.1211	53.6604
ssc-miR-1296-5p	22	TTAGGGCCCTGGCTCCATCTCC	7477	1064	1269	1005	908	769	488	141	254	392	396	424	367	126.168	159.256	138.89	115.215	112.473	90.416	46.5522	38.3096	51.1416	76.0302	65.8825	71.8736
ssc-miR-7142-3p	22	TTTGTTGGCTCCTCTGAAGTGA	7159	600	581	521	626	636	485	296	628	809	678	703	596	71.1475	72.9138	72.0016	79.4322	93.0205	89.8601	97.7265	94.7181	105.545	130.173	109.234	116.721
ssc-miR-424-5p	22	CAGCAGCAATTCATGTTTTGAA	7081	1057	1052	1049	518	460	396	195	475	694	374	448	363	125.338	132.023	144.971	65.7282	67.279	73.3703	64.3806	71.6419	90.5415	71.8063	69.6117	71.0902
ssc-miR-19b	23	TGTGCAAATCCATGCAAAACTGA	6861	911	834	1057	719	470	442	204	638	485	276	439	386	108.026	104.665	146.076	91.2328	68.7416	81.8931	67.3521	96.2264	63.2747	52.9907	68.2132	75.5946
ssc-miR-411	20	ATGTAACACGGTCCACTAAC	6602	768	859	646	661	612	379	249	432	417	591	567	421	91.0688	107.802	89.2765	83.8733	89.5103	70.2206	82.2091	65.1564	54.4032	113.469	88.1022	82.449
ssc-miR-27b-5p	23	AGAGCTTAGCTGATTGGTGAACA	6571	740	663	608	457	442	373	290	699	885	492	516	406	87.7486	83.2046	84.0249	57.988	64.6463	69.1089	95.7456	105.427	115.46	94.4617	80.1777	79.5114
ssc-miR-628-3p	23	TCTAGTAAGAGTGGCAGTCGAAG	6447	1121	1048	806	712	565	358	202	310	288	371	386	280	132.927	131.521	111.388	90.3446	82.6362	66.3297	66.6917	46.7558	37.5734	71.2303	59.9779	54.8354
ssc-miR-181c	22	AACATTCAACCTGTCGGTGAGT	6044	932	1256	1017	661	520	258	193	138	364	221	288	196	110.516	157.624	140.548	83.8733	76.0545	47.8019	63.7203	20.8139	47.4886	42.431	44.7503	38.3848
ssc-miR-425-3p	22	ATCGGGAATGTCGTGTCCGCCC	6039	754	662	586	640	636	453	200	422	363	403	518	402	89.4087	83.0791	80.9846	81.2086	93.0205	83.9312	66.0314	63.6482	47.3582	77.3741	80.4885	78.728
ssc-miR-1306-5p	22	CCACCTCCCCTGCAAACGTCCA	6021	917	917	853	571	592	363	231	342	236	340	388	271	108.737	115.081	117.884	72.4533	86.5852	67.2561	76.2663	51.5822	30.7893	65.2784	60.2887	53.0729
ssc-miR-141	21	TAACACTGTCTGGTAAAGATG	5957	1144	1817	1287	718	642	342	0	1	2	3	1	0	135.655	228.028	177.862	91.1059	93.8981	63.3653	0.01	0.1508	0.2609	0.576	0.1554	0.01
ssc-miR-660	22	TACCCATTGCATATCGGAGTTG	5956	617	766	605	650	575	543	202	349	576	342	420	311	73.1633	96.1308	83.6104	82.4775	84.0988	100.606	66.6917	52.6379	75.1469	65.6624	65.2609	60.9065
ssc-miR-132	22	TAACAGTCTACAGCCATGGTCG	5954	342	254	278	283	270	221	382	1108	1059	636	724	397	40.5541	31.8763	38.4193	35.9094	39.4898	40.9466	126.12	167.114	138.161	122.109	112.497	77.7488
ssc-miR-1842	20	TTGGCTCTGCGAGGTCGGCT	5851	1193	941	840	578	541	322	201	266	279	245	256	189	141.465	118.093	116.087	73.3415	79.126	59.6597	66.3616	40.1195	36.3993	47.0389	39.7781	37.0139
ssc-miR-9	22	TCTTTGGTTATCTAGCTGTATG	5817	464	476	381	716	598	623	171	419	602	434	552	381	55.0207	59.7366	52.6538	90.8521	87.4627	115.429	56.4569	63.1957	78.5389	83.326	85.7715	74.6154
ssc-miR-9-1	23	TCTTTGGTTATCTAGCTGTATGA	5817	464	476	381	716	598	623	171	419	602	434	552	381	55.0207	59.7366	52.6538	90.8521	87.4627	115.429	56.4569	63.1957	78.5389	83.326	85.7715	74.6154
ssc-miR-9-2	23	TCTTTGGTTATCTAGCTGTATGA	5817	464	476	381	716	598	623	171	419	602	434	552	381	55.0207	59.7366	52.6538	90.8521	87.4627	115.429	56.4569	63.1957	78.5389	83.326	85.7715	74.6154
ssc-miR-671-3p	21	TCCGGTTCTCAGGGCTCCACC	5305	543	520	389	549	549	316	160	300	593	507	532	347	64.3885	65.2585	53.7594	69.6618	80.296	58.548	52.8251	45.2475	77.3647	97.3417	82.6638	67.9568
ssc-miR-10b	22	TACCCTGTAGAACCGAATTTGT	5045	600	448	536	711	615	539	89	320	272	244	375	296	71.1475	56.2227	74.0746	90.2177	89.9491	99.8652	29.384	48.264	35.486	46.8469	58.2687	57.9689
ssc-miR-192	21	CTGACCTATGAATTGACAGCC	5032	542	947	524	298	242	143	261	514	652	346	318	245	64.2699	118.846	72.4162	37.8128	35.3946	26.4948	86.171	77.5241	85.0621	66.4304	49.4118	47.981
ssc-miR-331-5p	21	TCTAGGTATGGTCCCAGGGAT	5020	506	538	585	576	482	301	169	261	506	341	448	307	60.001	67.5175	80.8464	73.0877	70.4967	55.7689	55.7966	39.3653	66.0144	65.4704	69.6117	60.1231
ssc-miR-24-2-5p	23	GTGCCTACTGAGCTGATATCAGT	4532	399	542	441	380	264	151	186	421	632	368	411	337	47.3131	68.0194	60.9457	48.2176	38.6123	27.9771	61.4092	63.4973	82.4528	70.6543	63.8625	65.9984
ssc-miR-323	22	GCACATTACACGGTCGACCTCT	4520	567	524	456	509	519	385	132	285	353	277	280	233	67.2344	65.7605	63.0187	64.5862	75.9083	71.3323	43.5807	42.9851	46.0535	53.1827	43.5073	45.6309
ssc-miR-1249	22	ACGCCCTTCCCCCCCTTCTTCA	4499	696	566	529	582	511	552	119	219	185	172	213	155	82.5311	71.0314	73.1072	73.8491	74.7382	102.274	39.2887	33.0307	24.1357	33.0232	33.0966	30.3553
ssc-miR-122-5p	23	TGGAGTGTGACAATGGTGTTTGT	4437	270	1710	295	105	257	118	148	598	567	201	91	77	32.0164	214.6	40.7687	13.3233	37.5885	21.8629	48.8633	90.1934	73.9727	38.5911	14.1399	15.0797
ssc-miR-335	22	TCAAGAGCAATAACGAAAAATG	4342	733	742	719	317	246	174	101	321	560	118	183	128	86.9185	93.1189	99.365	40.2236	35.9796	32.2385	33.3459	48.4148	73.0594	22.6555	28.4351	25.0676
ssc-miR-136-3p	22	CATCATCGTCTCAAATGAGTCT	4095	547	631	475	433	355	229	130	225	259	304	277	230	64.8628	79.1887	65.6445	54.9427	51.9218	42.4288	42.9204	33.9356	33.79	58.3666	43.0411	45.0434
ssc-miR-664-5p	23	CAGGCTAGGAGAAGTGATTGGAT	4076	651	539	420	391	235	230	177	432	432	195	184	190	77.195	67.643	58.0436	49.6134	34.3708	42.6141	58.4378	65.1564	56.3601	37.4391	28.5905	37.2098
ssc-miR-30a-3p	22	CTTTCAGTCGGATGTTTGCAGC	3957	440	440	358	443	368	324	112	339	339	265	330	199	52.1748	55.2187	49.4752	56.2116	53.8232	60.0303	36.9776	51.1297	44.2271	50.8788	51.2764	38.9723
ssc-miR-542-3p	22	TGTGACAGATTGATAACTGAAA	3799	392	470	441	384	342	185	162	186	286	278	384	289	46.483	58.9836	60.9457	48.7252	50.0205	34.2765	53.4855	28.0535	37.3125	53.3747	59.6671	56.598
ssc-miR-224	23	CAAGTCACTAGTGGTTCCGTTTA	3653	447	306	272	383	371	312	70	235	323	307	354	273	53.0049	38.4021	37.5901	48.5983	54.262	57.8069	23.111	35.4439	42.1396	58.9426	55.0056	53.4646
ssc-miR-455-5p	22	TATGTGCCTTTGGACTACATCG	3569	405	567	475	270	253	205	159	306	409	189	165	166	48.0245	71.1569	65.6445	34.2599	37.0035	37.9821	52.495	46.1525	53.3595	36.2871	25.6382	32.5096
ssc-miR-9843-3p	22	TCTGTGAACTAGAAACCTCTGG	3528	515	438	406	359	305	186	125	257	277	254	233	173	61.0683	54.9677	56.1088	45.553	44.6089	34.4618	41.2696	38.762	36.1383	48.7668	36.2043	33.8805
ssc-miR-2320-3p	21	CGATGATGGTCCCTGTGTTTG	3489	751	659	468	263	244	176	111	185	253	157	140	82	89.0529	82.7026	64.6771	33.3717	35.6871	32.609	36.6474	27.9026	33.0072	30.1433	21.7536	16.0589
ssc-miR-140-5p	21	AGTGGTTTTACCCTATGGTAG	3448	292	306	255	280	245	246	136	279	407	289	440	273	34.6251	38.4021	35.2407	35.5288	35.8334	45.5785	44.9014	42.0802	53.0986	55.4867	68.3686	53.4646
ssc-miR-365-5p	23	GAGGGACTTTCAGGGGCAGCTGT	3243	468	512	548	258	259	224	82	183	187	198	184	140	55.495	64.2545	75.733	32.7372	37.881	41.5024	27.0729	27.601	24.3966	38.0151	28.5905	27.4177
ssc-miR-935	23	CCAGTTACCGCTTCCGCTACCGC	3209	382	306	319	341	309	275	115	273	175	238	286	190	45.2972	38.4021	44.0855	43.269	45.1939	50.9516	37.9681	41.1752	22.8311	45.6949	44.4396	37.2098
ssc-miR-532-3p	22	CCTCCCACACCCAAGGCTTGCA	3123	337	314	230	392	362	396	112	255	239	173	188	125	39.9612	39.4061	31.7858	49.7403	52.9457	73.3703	36.9776	38.4604	31.1807	33.2152	29.212	24.4801
ssc-miR-200b	23	TAATACTGCCTGGTAATGATGAC	3103	595	542	517	630	451	365	0	1	2	0	0	0	70.5546	68.0194	71.4488	79.9397	65.9627	67.6267	0.01	0.1508	0.2609	0.01	0.01	0.01
ssc-miR-339	21	TCCCTGTCCTCCAGGAGCTCA	3023	289	352	206	442	401	294	131	240	303	158	131	76	34.2694	44.175	28.469	56.0847	58.6497	54.4719	43.2506	36.198	39.5304	30.3353	20.3552	14.8839
ssc-miR-6782-3p	22	TGACCTCTGGTCTCCCGCCCTG	3020	405	405	369	490	373	363	56	84	80	126	178	91	48.0245	50.8263	50.9954	62.1753	54.5545	67.2561	18.4888	12.6693	10.4371	24.1914	27.6582	17.8215
ssc-miR-503	23	TAGCAGCGGGAACAGTACTGCAG	2975	580	493	398	205	229	85	177	190	215	148	147	108	68.7759	61.8701	55.0032	26.0121	33.4932	15.7487	58.4378	28.6568	28.0496	28.4153	22.8413	21.1508
ssc-miR-22-5p	22	AGTTCTTCAGTGGCAAGCTTTA	2958	357	332	286	291	341	217	127	171	311	167	244	114	42.3328	41.665	39.5249	36.9245	49.8742	40.2055	41.93	25.7911	40.5741	32.0632	37.9135	22.3259
ssc-miR-432-5p	21	TCTTGGAGTAGGTCATTGGGT	2766	343	341	312	345	300	237	52	157	209	175	162	133	40.6726	42.7945	43.1181	43.7765	43.8776	43.911	17.1682	23.6795	27.2668	33.5992	25.1721	26.0468
ssc-miR-148b-5p	23	GAAGTTCTGTTATACACTCAGGC	2598	272	349	354	273	213	135	68	213	278	120	151	172	32.2535	43.7985	48.9224	34.6405	31.1531	25.0126	22.4507	32.1257	36.2688	23.0394	23.4629	33.6846
ssc-miR-10a-3p	21	CAAATTCGTATCTAGGGGAAT	2306	259	263	228	254	242	176	83	110	247	162	171	111	30.712	33.0057	31.5094	32.2297	35.3946	32.609	27.403	16.5908	32.2244	31.1032	26.5705	21.7383
ssc-miR-31	22	AGGCAAGATGCTGGCATAGCTG	2266	293	317	240	230	259	153	80	152	140	123	161	118	34.7437	39.7826	33.1677	29.1843	37.881	28.3476	26.4126	22.9254	18.2649	23.6154	25.0167	23.1092
ssc-miR-382	21	AAGTTGTTCGTGGTGGATTCG	2246	207	200	158	302	303	332	65	134	228	114	111	92	24.5459	25.0994	21.8354	38.3203	44.3164	61.5125	21.4602	20.2106	29.7456	21.8875	17.2475	18.0174
ssc-miR-769-3p	23	CTGGGATCTCTGGGGTCTTGGTT	2227	262	321	297	252	241	222	45	62	152	125	142	106	31.0677	40.2846	41.0451	31.9759	35.2483	41.1319	14.8571	9.3512	19.8304	23.9994	22.0644	20.7591
ssc-miR-195	21	TAGCAGCACAGAAATATTGGC	2185	241	288	207	201	254	112	88	168	232	119	159	116	28.5776	36.1432	28.6072	25.5046	37.1497	20.7512	29.0538	25.3386	30.2675	22.8474	24.7059	22.7175
ssc-miR-345-5p	20	GCTGACTCCTAGTCCAGTGC	2010	352	389	226	213	215	127	81	110	124	82	58	33	41.7399	48.8184	31.233	27.0272	31.4456	23.5304	26.7427	16.5908	16.1774	15.7436	9.0122	6.4627
ssc-miR-671-5p	24	AGGAAGCCCTGGAGGGGCTGGAGG	1728	159	144	248	274	147	179	21	41	86	101	209	119	18.8541	18.0716	34.2733	34.7674	21.5	33.1649	6.9333	6.1838	11.2198	19.3915	32.4751	23.3051
ssc-miR-328	22	CTGGCCCTCTCTGCCCTTCCGT	1677	153	218	189	208	156	145	84	167	108	82	105	62	18.1426	27.3584	26.1196	26.3928	22.8164	26.8654	27.7332	25.1878	14.09	15.7436	16.3152	12.1421
ssc-miR-296-5p	21	GAGGGCCCCCCCCAATCCTGT	1619	201	210	198	213	190	123	63	71	94	97	101	58	23.8344	26.3544	27.3634	27.0272	27.7892	22.7893	20.7999	10.7086	12.2635	18.6236	15.6937	11.3588
ssc-miR-2483	22	AAACATCTGGTTGGTTGAGAGA	1608	340	285	306	143	94	50	27	83	118	51	63	48	40.3169	35.7667	42.2889	18.145	13.7483	9.2639	8.9142	12.5185	15.3947	9.7918	9.7891	9.4004
ssc-miR-10384	22	CCCTGCGTGGCTTCTCTGTGCA	1582	149	163	170	128	82	75	117	179	172	126	158	63	17.6683	20.456	23.4938	16.2417	11.9932	13.8959	38.6284	26.9977	22.4397	24.1914	24.5505	12.338
ssc-miR-500-5p	23	TAATCCTTGCTACCTGGGTGAGA	1581	164	115	134	194	158	151	48	81	162	84	177	113	19.447	14.4322	18.5187	24.6164	23.1089	27.9771	15.8475	12.2168	21.1351	16.1276	27.5028	22.13
ssc-miR-155-3p	21	TCCTACATGTTAGCATTAACA	1532	197	165	190	194	116	70	43	76	77	109	178	117	23.3601	20.707	26.2578	24.6164	16.966	12.9695	14.1968	11.4627	10.0457	20.9275	27.6582	22.9134
ssc-miR-504	23	AGACCCTGGTCTGCACTCTATCT	1525	125	126	101	150	153	104	54	109	174	142	179	108	14.8224	15.8126	13.9581	19.0333	22.3776	19.269	17.8285	16.4399	22.7006	27.2633	27.8136	21.1508
ssc-miR-6516	22	ATCATGTATGATACTGCAAACA	1495	202	213	201	128	82	85	52	127	126	62	131	86	23.953	26.7309	27.778	16.2417	11.9932	15.7487	17.1682	19.1548	16.4384	11.9037	20.3552	16.8423
ssc-miR-628-5p	22	ATGCTGACATATTTACTAGAGG	1461	210	185	136	185	147	115	42	47	115	96	123	60	24.9016	23.217	18.7951	23.4744	21.5	21.307	13.8666	7.0888	15.0033	18.4316	19.1121	11.7505
ssc-miR-330	23	TCTCTGGGCCTGTGTCTTAGGCT	1457	194	206	233	168	144	91	35	62	109	47	89	79	23.0044	25.8524	32.2004	21.3173	21.0613	16.8604	11.5555	9.3512	14.2205	9.0238	13.8291	15.4714
ssc-let-7i-3p	22	CTGCGCAAGCTACTGCCTTGCT	1442	199	227	162	126	85	65	88	142	128	74	89	57	23.5972	28.4878	22.3882	15.9879	12.432	12.0431	29.0538	21.4172	16.6993	14.2077	13.8291	11.1629
ssc-miR-2366	22	TGGGTCACAGAAGAGGGTCTGG	1427	169	169	144	168	195	167	28	103	92	80	63	49	20.0399	21.209	19.9006	21.3173	28.5204	30.9415	9.2444	15.535	12.0026	15.3596	9.7891	9.5962
ssc-miR-4334-3p	20	TCCCTGTCCTCCAGGAGCTC	1413	195	204	125	138	131	80	97	126	148	81	62	26	23.1229	25.6014	17.2749	17.5106	19.1599	14.8223	32.0252	19.004	19.3086	15.5516	9.6338	5.0919
ssc-miR-26b-3p	21	CCTGTTCTCCATTACTTGGCT	1395	148	163	120	104	123	80	46	147	120	123	138	83	17.5497	20.456	16.5839	13.1964	17.9898	14.8223	15.1872	22.1713	15.6556	23.6154	21.4429	16.2548
ssc-miR-361-3p	24	CCCCCAGGTGTGATTCTGATTTGC	1347	75	72	99	152	81	122	53	139	170	115	150	119	8.8934	9.0358	13.6817	19.287	11.847	22.604	17.4983	20.9647	22.1788	22.0795	23.3075	23.3051
ssc-miR-130b-3p	22	CAGTGCAATGATGAAAGGGCAT	1340	197	221	144	181	169	98	26	38	74	78	68	46	23.3601	27.7349	19.9006	22.9668	24.7177	18.1573	8.5841	5.7314	9.6543	14.9756	10.5661	9.0087
ssc-miR-7137-3p	22	AGCTGGTCTGGGAGTTCCCGGG	1323	124	168	145	175	129	87	16	53	43	145	178	60	14.7038	21.0835	20.0388	22.2055	18.8674	16.1192	5.2825	7.9937	5.6099	27.8393	27.6582	11.7505
ssc-miR-194a-5p	21	TGTAACAGCAACTCCATGTGG	1297	156	201	141	79	93	35	66	104	103	103	133	83	18.4983	25.2249	19.486	10.0242	13.6021	6.4848	21.7904	15.6858	13.4377	19.7755	20.666	16.2548
ssc-miR-92b-5p	24	AGGGACGGGACGCGGTGCAGTGTT	1294	265	249	265	69	61	40	29	64	35	63	91	63	31.4235	31.2488	36.6227	8.7553	8.9218	7.4111	9.5746	9.6528	4.5662	12.0957	14.1399	12.338
ssc-miR-7139-5p	23	CCATTCCTTCGTCTGTGCACTAG	1224	200	127	126	104	93	73	21	79	77	82	123	119	23.7158	15.9381	17.4131	13.1964	13.6021	13.5253	6.9333	11.9152	10.0457	15.7436	19.1121	23.3051
ssc-miR-214-5p	22	TGCCTGTCTACACTTGCTGTGC	1161	95	106	115	128	125	100	36	58	124	82	94	98	11.265	13.3027	15.8929	16.2417	18.2823	18.5279	11.8857	8.7479	16.1774	15.7436	14.606	19.1924
ssc-miR-19a	23	TGTGCAAATCTATGCAAAACTGA	1156	144	145	174	133	62	58	39	130	75	59	70	67	17.0754	18.1971	24.0466	16.8762	9.068	10.7462	12.8761	19.6073	9.7847	11.3277	10.8768	13.1213
ssc-miR-32	21	TATTGCACATTACTAAGTTGC	1138	180	160	111	67	78	36	75	91	145	42	83	70	21.3442	20.0795	15.3401	8.5015	11.4082	6.67	24.7618	13.7251	18.9172	8.0638	12.8968	13.7089
ssc-miR-676-3p	21	CCGTCCTAAGGTTGTTGAGTT	1070	229	174	132	195	147	125	8	10	16	7	21	6	27.1546	21.8365	18.2423	24.7432	21.5	23.1598	2.6413	1.5083	2.0874	1.344	3.263	1.175
ssc-miR-133b	23	TTTGGTCCCCTTCAACCAGCTAT	1054	149	162	134	96	87	46	67	89	95	25	61	43	17.6683	20.3305	18.5187	12.1813	12.7245	8.5228	22.1205	13.4234	12.394	4.7999	9.4784	8.4212
ssc-miR-133a-5p	22	AGCTGGTAAAATGGAACCAAAT	1027	146	145	171	53	41	18	46	124	118	29	85	51	17.3126	18.1971	23.632	6.7251	5.9966	3.335	15.1872	18.7023	15.3947	5.5679	13.2076	9.9879
ssc-miR-17-3p	22	ACTGCAGTGAAGGCACTTGTAG	1015	152	153	123	74	86	72	31	75	97	41	66	45	18.024	19.2011	16.9985	9.3897	12.5782	13.3401	10.2349	11.3119	12.6549	7.8718	10.2553	8.8128
ssc-miR-1306-3p	21	ACGTTGGCTCTGGTGGTGATG	1002	202	186	112	110	73	53	37	41	86	45	23	34	23.953	23.3425	15.4783	13.9577	10.6769	9.8198	12.2158	6.1838	11.2198	8.6398	3.5738	6.6586
ssc-miR-106a	24	AAAAGTGCTTACAGTGCAGGTAGC	983	94	92	81	123	119	115	36	36	54	61	91	81	11.1464	11.5457	11.1941	15.6073	17.4048	21.307	11.8857	5.4297	7.045	11.7117	14.1399	15.8631
ssc-miR-2411	22	TGGAGTGACTGTCAGATGCAGC	928	136	134	157	93	82	73	31	39	19	55	53	56	16.1268	16.8166	21.6972	11.8006	11.9932	13.5253	10.2349	5.8822	2.4788	10.5597	8.2353	10.9671
ssc-miR-18a	22	TAAGGTGCATCTAGTGCAGATA	926	120	139	88	91	84	93	23	70	101	20	59	38	14.2295	17.4441	12.1615	11.5468	12.2857	17.2309	7.5936	10.5578	13.1768	3.8399	9.1676	7.442
ssc-miR-497	21	CAGCAGCACACTGTGGTTTGT	917	107	164	126	57	78	43	33	55	89	64	67	34	12.688	20.5815	17.4131	7.2326	11.4082	7.967	10.8952	8.2954	11.6112	12.2877	10.4107	6.6586
ssc-miR-136-5p	23	ACTCCATTTGTTTTGATGATGGA	886	129	165	143	72	62	38	30	38	84	37	64	24	15.2967	20.707	19.7624	9.136	9.068	7.0406	9.9047	5.7314	10.9589	7.1038	9.9445	4.7002
ssc-miR-499-5p	21	TTAAGACTTGCAGTGATGTTT	880	125	106	78	71	86	63	44	54	96	47	62	48	14.8224	13.3027	10.7795	9.0091	12.5782	11.6726	14.5269	8.1446	12.5245	9.0238	9.6338	9.4004
ssc-miR-190a	21	TGATATGTTTGATATATTAGG	871	100	159	122	75	55	76	17	42	83	45	57	40	11.8579	19.954	16.8603	9.5166	8.0442	14.0812	5.6127	6.3347	10.8285	8.6398	8.8568	7.8336
ssc-miR-452	22	AACTGTTTGCAGAGGAAACTGA	853	84	73	85	163	105	66	18	28	50	42	83	56	9.9606	9.1613	11.7469	20.6828	15.3572	12.2284	5.9428	4.2231	6.5232	8.0638	12.8968	10.9671
ssc-miR-324	23	CGCATCCCCTAGGGCATTGGTGT	848	131	66	52	114	110	93	21	23	89	39	77	33	15.5339	8.2828	7.1863	14.4653	16.0885	17.2309	6.9333	3.469	11.6112	7.4878	11.9645	6.4627
ssc-miR-196a	22	TAGGTAGTTTCATGTTGTTGGG	842	136	127	142	123	106	113	7	10	38	12	10	18	16.1268	15.9381	19.6242	15.6073	15.5034	20.9365	2.3111	1.5083	4.9576	2.3039	1.5538	3.5251
ssc-miR-545-3p	22	ATCAACAAACATTTATTGTGTG	838	107	154	91	63	58	44	24	66	125	31	34	41	12.688	19.3266	12.5761	7.994	8.483	8.1523	7.9238	9.9545	16.3079	5.9519	5.283	8.0295
ssc-miR-20b	23	CAAAGTGCTCACAGTGCAGGTAG	803	53	45	48	128	106	144	10	34	40	50	85	60	6.2847	5.6474	6.6335	16.2417	15.5034	26.6801	3.3016	5.1281	5.2185	9.5998	13.2076	11.7505
ssc-miR-204	22	TTCCCTTTGTCATCCTATGCCT	798	57	72	46	59	110	48	34	43	89	70	112	58	6.759	9.0358	6.3572	7.4864	16.0885	8.8934	11.2253	6.4855	11.6112	13.4397	17.4029	11.3588
ssc-miR-369	21	AATAATACATGGTTGATCTTT	774	111	88	103	70	66	51	28	34	52	66	52	53	13.1623	11.0437	14.2345	8.8822	9.6531	9.4492	9.2444	5.1281	6.7841	12.6717	8.0799	10.3796
ssc-miR-139-5p	22	TCTACAGTGCACGTGTCTCCAG	754	112	72	75	52	46	46	34	126	95	36	41	19	13.2809	9.0358	10.3649	6.5982	6.7279	8.5228	11.2253	19.004	12.394	6.9118	6.3707	3.721
ssc-miR-29c	22	TAGCACCATTTGAAATCGGTTA	747	93	125	76	81	56	22	39	62	94	33	38	28	11.0279	15.6871	10.5031	10.278	8.1905	4.0761	12.8761	9.3512	12.2635	6.3358	5.9046	5.4835
ssc-miR-3613	20	TGTTGTACTTTTTTTTTTGT	737	55	103	54	79	91	51	33	55	56	55	71	34	6.5219	12.9262	7.4627	10.0242	13.3095	9.4492	10.8952	8.2954	7.3059	10.5597	11.0322	6.6586
ssc-miR-9860-5p	21	TTGCCCGAGAGCTTGGACCGC	715	106	140	80	62	47	23	17	84	41	38	43	34	12.5694	17.5696	11.0559	7.8671	6.8742	4.2614	5.6127	12.6693	5.349	7.2958	6.6815	6.6586
ssc-miR-424-3p	21	CAAAACGTGAGGCGCTGCTAT	698	97	91	111	69	56	59	21	31	35	41	64	23	11.5022	11.4202	15.3401	8.7553	8.1905	10.9314	6.9333	4.6756	4.5662	7.8718	9.9445	4.5043
ssc-miR-345-3p	21	CCCTGAACTAGGGGTCTGGAG	689	92	65	68	122	66	122	12	23	40	32	17	30	10.9093	8.1573	9.3975	15.4804	9.6531	22.604	3.9619	3.469	5.2185	6.1439	2.6415	5.8752
ssc-miR-218b	22	TTGTGCTTGATCTAACCATGTG	626	66	69	34	112	105	131	4	26	19	28	21	11	7.8262	8.6593	4.6988	14.2115	15.3572	24.2715	1.3206	3.9215	2.4788	5.3759	3.263	2.1542
ssc-miR-664-3p	24	TATTCATTTATCTCCCAGCCTACA	626	74	43	45	82	68	64	25	60	54	33	39	39	8.7749	5.3964	6.219	10.4049	9.9456	11.8578	8.2539	9.0495	7.045	6.3358	6.0599	7.6378
ssc-miR-339-3p	21	AGCTCCTCGAGGCCAGAGCCC	608	75	103	55	46	67	24	28	45	37	47	52	29	8.8934	12.9262	7.6009	5.8369	9.7993	4.4467	9.2444	6.7871	4.8271	9.0238	8.0799	5.6794
ssc-miR-491	22	AGTGGGGAACCCTTCCATGAGG	593	82	66	67	66	51	27	16	26	85	34	47	26	9.7235	8.2828	9.2593	8.3746	7.4592	5.0025	5.2825	3.9215	11.0894	6.5278	7.303	5.0919
ssc-miR-218	21	TTGTGCTTGATCTAACCATGT	592	62	69	26	101	99	128	4	26	19	28	20	10	7.3519	8.6593	3.5932	12.8157	14.4796	23.7157	1.3206	3.9215	2.4788	5.3759	3.1077	1.9584
ssc-miR-218-5p	21	TTGTGCTTGATCTAACCATGT	592	62	69	26	101	99	128	4	26	19	28	20	10	7.3519	8.6593	3.5932	12.8157	14.4796	23.7157	1.3206	3.9215	2.4788	5.3759	3.1077	1.9584
ssc-miR-1285	24	CTGGGCAACATAGCGAGACCCCGT	591	106	95	90	11	17	8	119	10	55	15	42	23	12.5694	11.9222	12.4379	1.3958	2.4864	1.4822	39.2887	1.5083	7.1755	2.8799	6.5261	4.5043
ssc-miR-374b-3p	22	CTTATCAGGTTGTATTATCATT	574	63	63	71	46	40	46	13	40	61	31	70	30	7.4705	7.9063	9.8121	5.8369	5.8503	8.5228	4.292	6.033	7.9583	5.9519	10.8768	5.8752
ssc-miR-7-3p	22	CAACAAATCACAGTCTGCCATA	569	36	16	50	77	74	77	15	57	49	31	61	26	4.2688	2.008	6.9099	9.7704	10.8231	14.2665	4.9524	8.597	6.3927	5.9519	9.4784	5.0919
ssc-miR-30c-1-3p	20	CTGGGAGAGGGTTGTTTACT	551	63	51	69	61	44	21	18	39	68	42	49	26	7.4705	6.4004	9.5357	7.7402	6.4354	3.8909	5.9428	5.8822	8.8715	8.0638	7.6138	5.0919
ssc-miR-10388	23	CACAACTCTGGGAAGTACCATTT	545	69	36	49	79	68	34	17	48	39	42	32	32	8.182	4.5179	6.7717	10.0242	9.9456	6.2995	5.6127	7.2396	5.0881	8.0638	4.9723	6.2669
ssc-miR-7144-5p	22	ACTTTCCCGGGATTTGGAGCGC	535	84	90	53	55	58	33	11	23	29	46	36	17	9.9606	11.2947	7.3245	6.9789	8.483	6.1142	3.6317	3.469	3.7834	8.8318	5.5938	3.3293
ssc-miR-9851-3p	22	TGGCACCAGCACTGGCGGTGGC	492	84	65	55	72	56	31	27	16	16	26	30	14	9.9606	8.1573	7.6009	9.136	8.1905	5.7436	8.9142	2.4132	2.0874	4.9919	4.6615	2.7418
ssc-miR-582-5p	22	TACAGTTGTTCAACCAGTTACT	480	39	75	58	45	59	43	16	19	34	32	31	29	4.6246	9.4123	8.0155	5.71	8.6293	7.967	5.2825	2.8657	4.4358	6.1439	4.8169	5.6794
ssc-miR-551a	20	GCGACCCACTCTTGGTTTCC	439	23	49	19	36	33	34	27	36	80	50	27	25	2.7273	6.1494	2.6258	4.568	4.8265	6.2995	8.9142	5.4297	10.4371	9.5998	4.1953	4.896
ssc-miR-429	22	TAATACTGTCTGGTAATGCCGT	432	59	106	60	49	103	55	0	0	0	0	0	0	6.9962	13.3027	8.2919	6.2175	15.0646	10.1903	0.01	0.01	0.01	0.01	0.01	0.01
ssc-miR-30b-3p	21	CTGGGAGGTGGATGTTTACTT	427	48	80	25	37	28	20	16	29	75	24	30	15	5.6918	10.0398	3.455	4.6949	4.0952	3.7056	5.2825	4.3739	9.7847	4.6079	4.6615	2.9376
ssc-miR-299	21	ATGGTTTACCGTCCCACATAC	425	49	40	35	61	57	53	15	23	23	21	27	21	5.8104	5.0199	4.837	7.7402	8.3367	9.8198	4.9524	3.469	3.0007	4.0319	4.1953	4.1127
ssc-miR-7137-5p	21	CGGGGGAACTCCCAGACCAGC	407	71	65	31	56	52	20	8	15	30	25	24	10	8.4191	8.1573	4.2842	7.1058	7.6055	3.7056	2.6413	2.2624	3.9139	4.7999	3.7292	1.9584
ssc-miR-219a	22	AGAGTTGAGTCTGGACGTCCCG	403	52	43	47	35	53	31	15	9	13	40	40	25	6.1661	5.3964	6.4953	4.4411	7.7517	5.7436	4.9524	1.3574	1.696	7.6798	6.2153	4.896
ssc-miR-4331-5p	22	TGGCGTAGATCACAGACACAGC	397	0	0	0	30	17	20	34	63	61	48	71	53	0.01	0.01	0.01	3.8067	2.4864	3.7056	11.2253	9.502	7.9583	9.2158	11.0322	10.3796
ssc-miR-378b-3p	21	ACTGGACTTGGAGTCAGAAGT	386	88	97	54	36	23	14	8	13	26	2	13	12	10.435	12.1732	7.4627	4.568	3.364	2.5939	2.6413	1.9607	3.392	0.384	2.02	2.3501
ssc-miR-493-3p	22	TGAAGGTCTACTGTGTGCCAGG	373	44	61	61	28	54	19	4	15	20	10	40	17	5.2175	7.6553	8.4301	3.5529	7.898	3.5203	1.3206	2.2624	2.6093	1.92	6.2153	3.3293
ssc-miR-142-5p	21	CATAAAGTAGAAAGCACTACT	367	42	45	57	32	35	6	14	34	32	12	27	31	4.9803	5.6474	7.8773	4.0604	5.1191	1.1117	4.6222	5.1281	4.1748	2.3039	4.1953	6.0711
ssc-miR-196b-5p	22	TAGGTAGTTTCCTGTTGTTGGG	353	37	40	25	55	26	37	17	40	24	17	25	10	4.3874	5.0199	3.455	6.9789	3.8027	6.8553	5.6127	6.033	3.1311	3.2639	3.8846	1.9584
ssc-miR-493-5p	22	TTGTACATGGTAGGCTTTCATT	352	38	46	32	53	38	21	13	18	38	14	29	12	4.506	5.7729	4.4224	6.7251	5.5578	3.8909	4.292	2.7149	4.9576	2.6879	4.5061	2.3501
ssc-miR-139-3p	23	TGGAGACGCGGCCCTGTTGGAGT	305	53	52	49	14	20	16	13	11	26	16	16	19	6.2847	6.5259	6.7717	1.7764	2.9252	2.9645	4.292	1.6591	3.392	3.0719	2.4861	3.721
ssc-miR-708-5p	23	AAGGAGCTTACAATCTAGCTGGG	287	21	41	32	32	26	35	3	25	11	15	10	36	2.4902	5.1454	4.4224	4.0604	3.8027	6.4848	0.9905	3.7706	1.4351	2.8799	1.5538	7.0503
ssc-miR-450c-3p	22	ATTGGGAACATTTTGCATTCGT	271	31	27	17	37	16	22	15	12	46	20	19	9	3.676	3.3884	2.3494	4.6949	2.3401	4.0761	4.9524	1.8099	6.0013	3.8399	2.9523	1.7626
ssc-miR-4332	20	CACGGCCGCCGCCGGGCGCC	266	61	32	32	15	15	11	33	14	15	11	12	15	7.2333	4.0159	4.4224	1.9033	2.1939	2.0381	10.8952	2.1116	1.9569	2.1119	1.8646	2.9376
ssc-miR-30c-3p	22	CTGGGAGAAGGCTGTTTACTCT	259	45	27	16	29	32	38	9	19	24	6	5	9	5.3361	3.3884	2.2112	3.6798	4.6803	7.0406	2.9714	2.8657	3.1311	1.152	0.7769	1.7626
ssc-miR-9810-3p	21	CGAGCACGCGGCCACTCTCCC	246	50	38	27	36	24	21	12	6	4	5	8	15	5.929	4.7689	3.7314	4.568	3.5102	3.8909	3.9619	0.905	0.5219	0.96	1.2431	2.9376
ssc-miR-1839-5p	22	AAGGTAGATAGAACAGGTCTTG	236	25	32	22	31	19	43	4	9	19	10	16	6	2.9645	4.0159	3.0404	3.9335	2.7789	7.967	1.3206	1.3574	2.4788	1.92	2.4861	1.175
ssc-miR-454	23	TAGTGCAATATTGCTTATAGGGT	234	23	5	16	46	22	27	4	16	36	10	17	12	2.7273	0.6275	2.2112	5.8369	3.2177	5.0025	1.3206	2.4132	4.6967	1.92	2.6415	2.3501
ssc-miR-95	22	TTCAACGGGTATTTATTGAGCA	230	16	31	14	27	26	17	12	17	25	14	16	15	1.8973	3.8904	1.9348	3.426	3.8027	3.1497	3.9619	2.564	3.2616	2.6879	2.4861	2.9376
ssc-miR-146b	21	TGAGAACTGAATTCCATAGGC	228	29	31	38	8	11	5	7	27	33	15	11	13	3.4388	3.8904	5.2516	1.0151	1.6088	0.9264	2.3111	4.0723	4.3053	2.8799	1.7092	2.5459
ssc-miR-326	20	CCTCTGGGCCCTTCCTCCAG	227	66	43	38	13	7	9	13	9	22	3	1	3	7.8262	5.3964	5.2516	1.6495	1.0238	1.6675	4.292	1.3574	2.8702	0.576	0.1554	0.5875
ssc-miR-542-5p	21	TCGGGGATCATCATGTCACGA	227	22	38	34	16	21	14	13	2	19	14	24	10	2.6087	4.7689	4.6988	2.0302	3.0714	2.5939	4.292	0.3017	2.4788	2.6879	3.7292	1.9584
ssc-miR-193a-3p	22	AACTGGCCTACAAAGTCCCAGT	193	16	47	24	11	21	11	4	10	19	13	9	8	1.8973	5.8984	3.3168	1.3958	3.0714	2.0381	1.3206	1.5083	2.4788	2.4959	1.3984	1.5667
ssc-miR-885-5p	22	TCCATTACACTACCCTGCCTCT	185	18	47	15	17	20	19	4	9	7	16	12	1	2.1344	5.8984	2.073	2.1571	2.9252	3.5203	1.3206	1.3574	0.9132	3.0719	1.8646	0.1958
ssc-miR-1468	22	CTCCGTTTGCCTGTTTTGCTGA	179	40	35	31	35	13	11	3	10	0	0	0	1	4.7432	4.3924	4.2842	4.4411	1.9014	2.0381	0.9905	1.5083	0.01	0.01	0.01	0.1958
ssc-let-7f-3p	21	CTATACAATCTATTGCCTTCC	173	24	13	16	14	9	12	7	22	15	15	15	11	2.8459	1.6315	2.2112	1.7764	1.3163	2.2233	2.3111	3.3182	1.9569	2.8799	2.3307	2.1542
ssc-miR-99a-3p	21	CAAGCTCGCTTCTATGGGTCT	171	25	33	18	13	20	9	5	9	19	3	11	6	2.9645	4.1414	2.4876	1.6495	2.9252	1.6675	1.6508	1.3574	2.4788	0.576	1.7092	1.175
ssc-miR-29a-5p	22	ACTGATTTCTTTTGGTGTTCAG	151	19	10	9	16	11	11	9	22	24	5	5	10	2.253	1.255	1.2438	2.0302	1.6088	2.0381	2.9714	3.3182	3.1311	0.96	0.7769	1.9584
ssc-miR-10382	22	TCTGACCCTGGCCCCTGACCCT	142	23	32	27	12	7	6	2	7	3	7	9	7	2.7273	4.0159	3.7314	1.5227	1.0238	1.1117	0.6603	1.0558	0.3914	1.344	1.3984	1.3709
ssc-miR-215	21	ATGACCTATGAATTGACAGAC	131	7	6	5	4	8	13	10	14	28	6	19	11	0.8301	0.753	0.691	0.5076	1.1701	2.4086	3.3016	2.1116	3.653	1.152	2.9523	2.1542
ssc-miR-582-3p	22	TAACCGGTTGAACAACTGAACC	124	14	21	14	21	10	8	6	8	8	6	3	5	1.6601	2.6354	1.9348	2.6647	1.4626	1.4822	1.9809	1.2066	1.0437	1.152	0.4661	0.9792
ssc-miR-20a-3p	23	ACTGCATTATGAGCACTTAAAGT	121	16	9	9	9	7	2	2	9	15	12	15	16	1.8973	1.1295	1.2438	1.142	1.0238	0.3706	0.6603	1.3574	1.9569	2.3039	2.3307	3.1335
ssc-miR-33b-3p	22	CAGTGCCTCGGCAGTGCAGCCC	118	21	24	8	9	12	5	2	3	3	12	12	7	2.4902	3.0119	1.1056	1.142	1.7551	0.9264	0.6603	0.4525	0.3914	2.3039	1.8646	1.3709
ssc-miR-7139-3p	22	TAGGGCACAGGATGGGATGAGG	116	12	23	14	12	4	3	3	3	17	11	7	7	1.4229	2.8864	1.9348	1.5227	0.585	0.5558	0.9905	0.4525	2.2179	2.1119	1.0877	1.3709
ssc-miR-10391	22	AAGGAAGGAGACTAACTCCGCC	104	22	12	10	21	10	8	0	5	6	3	5	2	2.6087	1.506	1.382	2.6647	1.4626	1.4822	0.01	0.7541	0.7828	0.576	0.7769	0.3917
ssc-miR-150	22	TCTCCCAACCCTTGTACCAGTG	90	12	14	9	7	7	8	2	8	10	7	5	1	1.4229	1.757	1.2438	0.8882	1.0238	1.4822	0.6603	1.2066	1.3046	1.344	0.7769	0.1958
ssc-miR-1271-3p	20	TGCCTGCTATGTGCCAGGCA	81	20	12	13	9	2	1	2	10	2	3	3	4	2.3716	1.506	1.7966	1.142	0.2925	0.1853	0.6603	1.5083	0.2609	0.576	0.4661	0.7834
ssc-miR-1277	22	TACGTAGATATATATGTATTTT	77	9	9	8	6	5	3	4	3	14	6	6	4	1.0672	1.1295	1.1056	0.7613	0.7313	0.5558	1.3206	0.4525	1.8265	1.152	0.9323	0.7834
ssc-miR-144	19	TACAGTATAGATGATGTAC	77	17	19	5	4	7	1	7	5	9	1	2	0	2.0158	2.3844	0.691	0.5076	1.0238	0.1853	2.3111	0.7541	1.1742	0.192	0.3108	0.01
ssc-miR-184	22	TGGACGGAGAACTGATAAGGGT	76	14	6	4	0	5	4	0	9	7	25	0	2	1.6601	0.753	0.5528	0.01	0.7313	0.7411	0.01	1.3574	0.9132	4.7999	0.01	0.3917
ssc-miR-194b-5p	22	TGTAACAGCGACTCCATGTGGA	71	6	9	2	6	5	5	3	8	12	6	7	2	0.7115	1.1295	0.2764	0.7613	0.7313	0.9264	0.9905	1.2066	1.5656	1.152	1.0877	0.3917
ssc-miR-205	22	TCCTTCATTCCACCGGAGTCTG	71	3	2	0	8	13	3	2	3	9	16	4	8	0.3557	0.251	0.01	1.0151	1.9014	0.5558	0.6603	0.4525	1.1742	3.0719	0.6215	1.5667
ssc-miR-375	22	TTTGTTCGTTCGGCTCGCGTGA	71	5	11	5	5	9	3	4	5	9	6	7	2	0.5929	1.3805	0.691	0.6344	1.3163	0.5558	1.3206	0.7541	1.1742	1.152	1.0877	0.3917
ssc-miR-124a	21	TAAGGCACGCGGTGAATGCCA	65	0	28	5	0	7	1	2	8	7	3	3	1	0.01	3.5139	0.691	0.01	1.0238	0.1853	0.6603	1.2066	0.9132	0.576	0.4661	0.1958
ssc-miR-10390	23	ATACTACTGACAGACCGCAACCT	57	23	6	9	1	0	3	2	7	2	1	0	3	2.7273	0.753	1.2438	0.1269	0.01	0.5558	0.6603	1.0558	0.2609	0.192	0.01	0.5875
ssc-miR-9820-5p	21	GAGGAGGAGGGAAGAAAGGCT	57	8	7	11	4	5	8	0	4	0	3	0	7	0.9486	0.8785	1.5202	0.5076	0.7313	1.4822	0.01	0.6033	0.01	0.576	0.01	1.3709
ssc-miR-708-3p	23	CAACTAGACTGTGAGCTTCTAGA	56	6	11	2	5	1	1	1	1	3	9	8	8	0.7115	1.3805	0.2764	0.6344	0.1463	0.1853	0.3302	0.1508	0.3914	1.728	1.2431	1.5667
ssc-miR-450b-3p	21	TTGGGAACATTTTGCATCCAT	52	10	2	1	1	5	3	1	7	17	2	2	1	1.1858	0.251	0.1382	0.1269	0.7313	0.5558	0.3302	1.0558	2.2179	0.384	0.3108	0.1958
ssc-miR-885-3p	21	AGGCAGCGGGGTGTAGTGGAT	51	2	4	2	3	9	5	3	0	13	2	3	5	0.2372	0.502	0.2764	0.3807	1.3163	0.9264	0.9905	0.01	1.696	0.384	0.4661	0.9792
ssc-miR-146a-3p	22	CCTGTGAAGTTTAGTTCTTCAG	50	3	12	4	9	13	0	1	0	1	6	0	1	0.3557	1.506	0.5528	1.142	1.9014	0.01	0.3302	0.01	0.1305	1.152	0.01	0.1958
ssc-miR-499-3p	22	AACATCACAGCAAGTCTGTGCT	50	0	9	13	3	1	0	4	5	5	0	3	7	0.01	1.1295	1.7966	0.3807	0.1463	0.01	1.3206	0.7541	0.6523	0.01	0.4661	1.3709
ssc-miR-7136-5p	22	TCTGGTCCAGACACTGTGGAGC	46	2	3	2	2	6	5	2	2	3	9	6	4	0.2372	0.3765	0.2764	0.2538	0.8776	0.9264	0.6603	0.3017	0.3914	1.728	0.9323	0.7834
ssc-miR-545-5p	21	TCAGTAAATGTTTATTGGATG	45	9	7	6	6	4	0	0	5	8	0	0	0	1.0672	0.8785	0.8292	0.7613	0.585	0.01	0.01	0.7541	1.0437	0.01	0.01	0.01
ssc-miR-7142-5p	23	ACTCTCCGAGGGGCCTTCAAGGG	43	6	3	1	2	7	10	2	0	1	2	8	1	0.7115	0.3765	0.1382	0.2538	1.0238	1.8528	0.6603	0.01	0.1305	0.384	1.2431	0.1958
ssc-miR-18b	23	TAAGGTGCATCTAGTGCAGTTAG	40	5	11	6	2	8	3	0	0	3	0	0	2	0.5929	1.3805	0.8292	0.2538	1.1701	0.5558	0.01	0.01	0.3914	0.01	0.01	0.3917
ssc-miR-216	23	TAATCTCAGCTGGCAACTGTGAG	39	4	18	3	6	4	1	2	0	0	1	0	0	0.4743	2.2589	0.4146	0.7613	0.585	0.1853	0.6603	0.01	0.01	0.192	0.01	0.01
ssc-miR-338	22	TCCAGCATCAGTGATTTTGTTG	39	0	17	6	4	0	0	1	4	4	2	1	0	0.01	2.1335	0.8292	0.5076	0.01	0.01	0.3302	0.6033	0.5219	0.384	0.1554	0.01
ssc-miR-137	23	TTATTGCTTAAGAATACGCGTAG	38	0	0	0	6	0	6	3	6	9	3	0	5	0.01	0.01	0.01	0.7613	0.01	1.1117	0.9905	0.905	1.1742	0.576	0.01	0.9792
ssc-miR-451	22	AAACCGTTACCATTACTGAGTT	31	2	0	2	4	4	4	4	0	4	4	1	2	0.2372	0.01	0.2764	0.5076	0.585	0.7411	1.3206	0.01	0.5219	0.768	0.1554	0.3917
ssc-miR-7135-3p	22	ATCTGTCTGTGTCTCTGAGCAG	30	8	0	2	3	0	5	1	1	1	5	1	3	0.9486	0.01	0.2764	0.3807	0.01	0.9264	0.3302	0.1508	0.1305	0.96	0.1554	0.5875
ssc-miR-9785-5p	24	ACCCTCATCCTGGTGTCCGGCACC	30	8	3	0	4	2	0	3	1	4	0	3	2	0.9486	0.3765	0.01	0.5076	0.2925	0.01	0.9905	0.1508	0.5219	0.01	0.4661	0.3917
ssc-miR-4331-3p	22	TGTGGCTGTGGTGTAGGCCAGC	29	5	1	3	3	0	5	0	2	1	5	3	1	0.5929	0.1255	0.4146	0.3807	0.01	0.9264	0.01	0.3017	0.1305	0.96	0.4661	0.1958
ssc-miR-376a-3p	21	ATCATAGAGGAAAATCCACGT	28	3	13	0	8	3	1	0	0	0	0	0	0	0.3557	1.6315	0.01	1.0151	0.4388	0.1853	0.01	0.01	0.01	0.01	0.01	0.01
ssc-miR-7135-5p	21	TCTCTGAGACACTGACTGTGG	28	0	0	0	3	1	1	0	5	5	7	3	3	0.01	0.01	0.01	0.3807	0.1463	0.1853	0.01	0.7541	0.6523	1.344	0.4661	0.5875
ssc-miR-487b	22	GTGGTTATCCCTGTCCTGTTCG	27	0	6	1	4	2	2	0	3	3	1	5	0	0.01	0.753	0.1382	0.5076	0.2925	0.3706	0.01	0.4525	0.3914	0.192	0.7769	0.01
ssc-miR-153	20	TTGCATAGTCACAAAAGTGA	26	13	2	4	3	0	0	1	0	3	0	0	0	1.5415	0.251	0.5528	0.3807	0.01	0.01	0.3302	0.01	0.3914	0.01	0.01	0.01
ssc-miR-490	22	CAACCTGGAGGACTCCATGCTG	24	6	7	1	0	0	0	2	5	3	0	0	0	0.7115	0.8785	0.1382	0.01	0.01	0.01	0.6603	0.7541	0.3914	0.01	0.01	0.01
ssc-miR-490-3p	22	CAACCTGGAGGACTCCATGCTG	24	6	7	1	0	0	0	2	5	3	0	0	0	0.7115	0.8785	0.1382	0.01	0.01	0.01	0.6603	0.7541	0.3914	0.01	0.01	0.01
ssc-miR-1388	22	AGGACTGTCAAACCTGAGAATG	23	7	12	0	1	1	0	0	0	0	0	2	0	0.8301	1.506	0.01	0.1269	0.1463	0.01	0.01	0.01	0.01	0.01	0.3108	0.01
ssc-miR-432-3p	20	TGGATGGCTCCTCCATGGCT	23	2	0	4	0	1	4	0	6	1	0	3	2	0.2372	0.01	0.5528	0.01	0.1463	0.7411	0.01	0.905	0.1305	0.01	0.4661	0.3917
ssc-miR-142-3p	22	TGTAGTGTTTCCTACTTTATGG	17	1	1	0	0	2	0	1	3	6	1	0	2	0.1186	0.1255	0.01	0.01	0.2925	0.01	0.3302	0.4525	0.7828	0.192	0.01	0.3917
ssc-miR-202-3p	19	AGAGGTGTAGGCATGGGAA	17	6	0	0	0	0	1	0	2	1	0	2	5	0.7115	0.01	0.01	0.01	0.01	0.1853	0.01	0.3017	0.1305	0.01	0.3108	0.9792
ssc-miR-1839-3p	21	AGACCTACTTTTCTACCAACA	16	4	3	1	0	4	3	0	0	0	0	1	0	0.4743	0.3765	0.1382	0.01	0.585	0.5558	0.01	0.01	0.01	0.01	0.1554	0.01
ssc-miR-202-5p	21	TTCCTATGCATATACTTCTTT	16	1	5	0	0	3	0	1	2	1	1	0	2	0.1186	0.6275	0.01	0.01	0.4388	0.01	0.3302	0.3017	0.1305	0.192	0.01	0.3917
ssc-miR-381-5p	23	AGCGAGGTTGCCCTTTGTATATT	16	0	0	3	3	6	0	0	1	0	0	3	0	0.01	0.01	0.4146	0.3807	0.8776	0.01	0.01	0.1508	0.01	0.01	0.4661	0.01
ssc-miR-181d-3p	22	CCCACCGAGGGATGAATGTCAC	15	0	0	2	3	4	0	0	0	0	3	3	0	0.01	0.01	0.2764	0.3807	0.585	0.01	0.01	0.01	0.01	0.576	0.4661	0.01
ssc-miR-10383	22	TGGTGCCTGACGTCTTGGCAGT	14	1	0	0	6	1	1	0	0	0	1	2	2	0.1186	0.01	0.01	0.7613	0.1463	0.1853	0.01	0.01	0.01	0.192	0.3108	0.3917
ssc-miR-7140-3p	22	ATGATGCCCCTTAGAGTTGAGC	13	0	0	0	0	0	5	2	2	1	1	1	1	0.01	0.01	0.01	0.01	0.01	0.9264	0.6603	0.3017	0.1305	0.192	0.1554	0.1958
ssc-miR-138	21	AGCTGGTGTTGTGAATCAGGC	12	2	0	2	0	1	7	0	0	0	0	0	0	0.2372	0.01	0.2764	0.01	0.1463	1.297	0.01	0.01	0.01	0.01	0.01	0.01
ssc-miR-376c	22	GTGGATATTCCTTCTATGTTTA	12	0	0	4	1	1	1	0	0	0	0	3	2	0.01	0.01	0.5528	0.1269	0.1463	0.1853	0.01	0.01	0.01	0.01	0.4661	0.3917
ssc-miR-7136-3p	22	TCTCAGTGTTTGAACCAGAAGC	10	1	0	0	2	2	0	0	1	0	1	0	3	0.1186	0.01	0.01	0.2538	0.2925	0.01	0.01	0.1508	0.01	0.192	0.01	0.5875
ssc-miR-7138-5p	23	TCCCAGCAAGTGTCCATCCATCT	9	0	0	0	1	2	0	0	4	0	0	2	0	0.01	0.01	0.01	0.1269	0.2925	0.01	0.01	0.6033	0.01	0.01	0.3108	0.01
ssc-miR-7144-3p	22	GCTCCTTGTCCCGAGACCGCGA	8	0	1	0	0	0	0	1	1	1	3	0	1	0.01	0.1255	0.01	0.01	0.01	0.01	0.3302	0.1508	0.1305	0.576	0.01	0.1958
ssc-miR-9841-3p	21	TCTAGCATCGAGCACCCGCCT	8	2	0	2	3	1	0	0	0	0	0	0	0	0.2372	0.01	0.2764	0.3807	0.1463	0.01	0.01	0.01	0.01	0.01	0.01	0.01
ssc-miR-122-3p	21	AACGCCATTATCACACTAAAT	7	0	0	0	0	0	0	0	7	0	0	0	0	0.01	0.01	0.01	0.01	0.01	0.01	0.01	1.0558	0.01	0.01	0.01	0.01
ssc-miR-186-3p	22	GCCCAAAGGTGAATTTTTTGGG	7	0	0	0	0	0	0	1	3	0	3	0	0	0.01	0.01	0.01	0.01	0.01	0.01	0.3302	0.4525	0.01	0.576	0.01	0.01

## Sheet: Sheet3
3.3 know miRNA were identified among four groups
id	length	seq	total	TL-1_count	TL-2_count	TL-3_count	TN-1_count	TN-2_count	TN-3_count	LL-1_count	LL-2_count	LL-3_count	LN-1_count	LN-2_count	LN-3_count	TL-1_TPM	TL-2_TPM	TL-3_TPM	TN-1_TPM	TN-2_TPM	TN-3_TPM	LL-1_TPM	LL-2_TPM	LL-3_TPM	LN-1_TPM	LN-2_TPM	LN-3_TPM
miR-21-x	24	TAGCTTATCAGACTGATGTTGACC	601520	54238	36757	64279	72729	48952	63902	15352	56065	47548	32274	58800	50624	6431.49	4612.9	8883.29	9228.47	7159.66	11839.7	5068.57	8456	6203.27	6196.46	9136.53	9914.25
let-7-x	22	TGAGGTAGTAGTTTGTGCTGTT	414893	35895	32060	29787	45286	39313	41719	13824	33764	56980	28331	35416	22518	4256.4	4023.44	4116.53	5746.27	5749.87	7729.64	4564.09	5092.46	7433.8	5439.42	5503.05	4409.94
miR-143-y	23	TGAGATGAAGCACTGTAGCTCTT	288839	20115	21526	39708	26440	24631	23190	11694	19145	21011	17790	40941	22648	2385.22	2701.45	5487.6	3354.93	3602.5	4296.61	3860.86	2887.54	2741.16	3415.6	6361.54	4435.4
miR-1983-z	21	CTCACCTGGAGCATGTTTTCT	236719	35116	30370	29158	25797	22362	16275	5265	13056	15983	13191	17542	12604	4164.02	3811.35	4029.6	3273.34	3270.64	3015.41	1738.28	1969.17	2085.19	2532.61	2725.73	2468.38
miR-23-z	24	ATCACATTGCCAGGGATTACCACT	226700	12727	8972	10283	14538	11481	11665	10757	32887	28259	23646	33840	27645	1509.16	1125.96	1421.1	1844.7	1679.2	2161.28	3551.5	4960.18	3686.76	4539.92	5258.17	5414.02
miR-125-y	22	ACGGGTTAGGCTCTTGGGAGCT	165576	17774	18644	14834	16317	15224	9687	6289	12993	17167	11423	13878	11346	2107.63	2339.77	2050.04	2070.44	2226.64	1794.79	2076.36	1959.67	2239.66	2193.16	2156.41	2222.01
miR-125-z	23	TCCCGGAGACCCTAACTTGTGAA	160565	14859	16154	5284	7223	21384	15998	4894	6284	29198	22597	9341	7349	1761.97	2027.28	730.243	916.515	3127.6	2964.09	1615.79	947.784	3809.27	4338.52	1451.43	1439.23
miR-484-x	22	TCAGGCTCAGTCCCCTCCCGAT	125099	16148	16091	13371	11655	10146	6584	4260	8732	9661	9407	10713	8331	1914.82	2019.37	1847.86	1478.88	1483.94	1219.87	1406.47	1317	1260.41	1806.1	1664.62	1631.55
miR-181-y	22	ACCATCGACCGTTGATTGTACC	123780	14217	14952	12705	7357	6731	4579	8092	15810	19981	6094	7282	5980	1685.84	1876.43	1755.82	933.518	984.467	848.391	2671.63	2384.54	2606.79	1170.02	1131.5	1171.13
miR-27-y	23	TTCACAGTGGCTAAGTTCTGCAA	105679	9119	8434	8200	10930	9572	7202	3917	9195	9568	8281	11939	9322	1081.32	1058.44	1133.23	1386.89	1399.99	1334.38	1293.23	1386.84	1248.27	1589.91	1855.12	1825.63
miR-25-y	22	CATTGCACTTGTCTCGGTCTGA	105323	11965	10619	9079	13077	11421	11143	3034	7786	7560	7164	7357	5118	1418.8	1332.65	1254.71	1659.32	1670.42	2064.56	1001.7	1174.32	986.303	1375.45	1143.15	1002.31
miR-193-y	22	AACTGGCCCACAAAGTCCCGCT	99119	8672	6902	6036	10771	9907	10238	5167	11610	10537	5946	7584	5749	1028.32	866.181	834.169	1366.72	1448.98	1896.88	1705.92	1751.08	1374.69	1141.6	1178.43	1125.89
miR-125-x	25	TCCCTGAGACCCTTTAACCTGTGAA	93212	5660	8214	3917	4228	10413	7407	2525	5100	21433	13083	5886	5346	671.158	1030.83	541.325	536.484	1522.99	1372.36	833.647	769.208	2796.22	2511.88	914.585	1046.97
miR-23-y	24	ATCACATTGCCAGGGATTTCCAAT	71940	5947	3401	5123	7088	5175	5949	1950	7232	6277	6265	9750	7783	705.19	426.816	707.993	899.385	756.889	1102.22	643.806	1090.77	818.918	1202.85	1514.99	1524.23
miR-92-y	24	TATTGCACTTGTCCCGGCCTGTAA	68863	7662	5642	7851	6364	4810	4483	1960	6298	4505	5669	7374	6245	908.553	708.055	1085	807.518	703.504	830.604	647.108	949.896	587.737	1088.42	1145.8	1223.03
miR-411-x	21	TAGTAGACCGTATAGCGTACG	51186	6735	7228	5692	5211	4798	2076	1689	2668	3339	3791	4731	3228	798.63	907.093	786.628	661.216	701.749	384.638	557.635	402.401	435.617	727.854	735.118	632.174
miR-2320-x	24	TGGCACAGGGTCCAGCTGTCGGCA	46977	4736	3776	5716	5381	4585	3618	1195	3583	2409	3063	4791	4124	561.591	473.877	789.945	682.787	670.596	670.338	394.538	540.406	314.286	588.082	744.441	807.648
miR-10-x	23	ACCCTGTAGATCCGAATTTGTGA	43727	4308	2477	4235	4508	2969	3510	999	4730	4642	2627	4498	4224	510.839	310.856	585.273	572.013	434.242	650.328	329.827	713.402	605.611	504.372	698.913	827.232
miR-409-x	23	AGGTTACCCGAGCAACTTTGCAT	38434	4489	3853	4288	5173	4173	3291	780	2328	1496	2314	3158	3091	532.302	483.54	592.597	656.394	610.338	609.752	257.522	351.121	195.173	444.277	490.7	605.344
miR-2478-z	18	ATCCCACTTCTGACACCA	37278	6682	5651	3793	2554	2952	1434	7412	1530	1364	1620	1424	862	792.346	709.184	524.188	324.073	431.756	265.69	2447.12	230.762	177.952	311.033	221.266	168.815
miR-154-z	22	AGATATTGCACGGTTGATCTCT	31986	4145	4462	3817	3480	3091	2140	810	1534	3051	1812	2114	1530	491.51	559.968	527.505	441.572	452.086	396.496	267.427	231.366	398.043	347.896	328.48	299.637
miR-3958-y	22	AGATATTGCACGGTTGATCTCT	31986	4145	4462	3817	3480	3091	2140	810	1534	3051	1812	2114	1530	491.51	559.968	527.505	441.572	452.086	396.496	267.427	231.366	398.043	347.896	328.48	299.637
miR-221-y	24	AGCTACATTGTCTGCTGGGTTTCT	29591	1941	1116	1960	3439	2424	3298	860	3464	3620	1846	3213	2410	230.162	140.055	270.87	436.369	354.531	611.049	283.935	522.458	472.277	354.423	499.246	471.976
miR-100-z	24	AACCCGTAGATCCGAACTTGTGAA	29568	2074	1466	1814	4235	3396	2951	866	2826	2008	1654	2581	3697	245.933	183.979	250.693	537.373	496.695	546.757	285.916	426.231	261.97	317.56	401.044	724.024
miR-3968-z	18	ATCCCACTCCTGACACCA	26485	4562	4198	2797	1945	2141	1149	4271	1314	1045	1192	1113	758	540.958	526.837	386.542	246.798	313.14	212.885	1410.1	198.184	136.334	228.858	172.941	148.447
miR-93-x	23	CAAAGTGCTGTTCGTGCAGGTAG	21806	1927	1710	1793	3192	2494	3134	456	1394	1636	1185	1724	1161	228.502	214.6	247.791	405.028	364.769	580.663	150.552	210.25	213.438	227.514	267.881	227.371
miR-7977-z	18	TTCCCGGCCAATGCACCA	21768	1580	1099	707	406	546	257	15154	495	349	674	334	167	187.355	137.921	97.7066	51.5167	79.8573	47.6166	5003.2	74.6584	45.5317	129.405	51.898	32.7054
miR-146-x	24	TGAGAACTGAATTCCATGGGTTAA	21346	2201	1557	2415	2750	1843	1858	455	1731	1179	1401	2051	1905	260.993	195.399	333.75	348.943	269.555	344.248	150.221	261.078	153.816	268.986	318.691	373.077
miR-152-y	23	TCAGTGCATGACAGAACTTGGTA	21221	1871	2017	2205	2042	1782	1337	717	1717	2185	1429	2205	1714	221.862	253.128	304.729	259.106	260.633	247.718	236.723	258.966	285.062	274.361	342.62	335.671
miR-28-y	24	CACTAGATTGTGAGCTCCTGGAAA	20610	1252	765	1213	1954	1455	1401	430	1643	3096	2782	2434	2185	148.461	96.0053	167.635	247.94	212.806	259.575	141.968	247.805	403.914	534.131	378.203	427.912
miR-494-y	23	TGAAACATACACGGGAAACCTCT	20240	2415	2026	2386	2317	1912	1592	462	1208	1057	1290	2039	1536	286.369	254.257	329.743	294	279.647	294.964	152.533	182.197	137.9	247.674	316.826	300.812
miR-101-y	22	TACAGTACTGTGATAACTGACT	19645	1101	1692	1312	922	815	437	1933	3280	4399	1156	1396	1202	130.556	212.341	181.317	116.991	119.201	80.9668	638.194	494.706	573.908	221.947	216.915	235.401
miR-148-y	23	TCAGTGCATGACAGAACTTGGTA	18644	1487	1505	1823	1825	1677	1351	526	1452	1771	1407	2075	1745	176.327	188.873	251.937	231.571	245.276	250.311	173.663	218.998	231.05	270.137	322.42	341.742
miR-409-y	22	GAATGTTGCTCGGTGAACCCCT	18210	2343	1870	1732	2192	1958	1609	438	952	652	1585	1776	1103	277.831	234.68	239.361	278.139	286.375	298.113	144.609	143.585	85.0621	304.313	275.961	216.012
miR-100-x	23	CAACCCGTAGATCCGAACTTGTG	17679	1538	1189	1261	2227	1996	1668	560	1833	1385	943	1467	1612	182.375	149.216	174.269	282.581	291.932	309.045	184.888	276.462	180.692	181.052	227.947	315.695
miR-127-y	24	TCGGATCCGTCTGAGCTTGGCTAT	16430	1688	1168	1197	2509	1256	1225	612	1493	1114	1069	1475	1624	200.162	146.581	165.424	318.363	183.701	226.966	202.056	225.182	145.336	205.243	229.19	318.046
miR-1271-x	23	CTTGGCACCTAGTAAGCACTCAA	16011	1686	1565	1538	1492	1228	1139	641	1766	1152	1195	1339	1270	199.924	196.403	212.55	189.318	179.606	211.032	211.631	266.357	150.294	229.435	208.058	248.718
miR-181-x	26	AACATTCAACGCTGTCGGTGAGTTTT	15352	843	404	1056	1023	531	1512	416	3964	1635	536	1726	1706	99.9622	50.7008	145.938	129.807	77.6634	280.141	137.345	597.87	213.308	102.909	268.191	334.104
miR-199-x	25	CCCAGTGTTCAGACTACCTGTTCAA	15098	1106	676	1163	1550	1103	1135	433	2061	1323	1117	1828	1603	131.149	84.8361	160.725	196.677	161.323	210.291	142.958	310.85	172.603	214.459	284.04	313.933
miR-1307-x	21	TCGACCGGACCTCGACCGGCT	14611	3162	3837	1957	1034	878	433	486	984	804	379	387	270	374.947	481.533	270.455	131.203	128.415	80.2256	160.456	148.412	104.892	72.7662	60.1333	52.877
miR-23-x	20	GGGTTCCTGGCATGCTGATT	14590	1828	1955	1367	913	850	472	656	1182	1709	1336	1409	913	216.763	245.347	188.918	115.849	124.32	87.4515	216.583	178.275	222.962	256.506	218.935	178.803
miR-151-x	23	TCGAGGAGCTCACAGTCTAGTAA	13940	1078	966	988	1481	1297	1492	426	1204	1453	1087	1453	1015	127.828	121.23	136.541	187.922	189.697	276.436	140.647	181.593	189.563	208.699	225.772	198.779
miR-1260-z	18	ATCCCACCGCTGCCACCA	13859	2531	2358	1613	1032	1217	688	1077	809	906	695	576	357	300.124	295.922	222.915	130.949	177.997	127.472	355.579	122.017	118.2	133.437	89.5007	69.9152
miR-191-x	24	CAACGGAATCCCAAAAGCAGCTAA	13069	1409	1073	1268	1208	841	807	352	1017	1270	1078	1481	1265	167.078	134.658	175.236	153.281	123.004	149.52	116.215	153.389	165.688	206.971	230.123	247.739
miR-10174-x	20	GGGTTCCTGGCATGCTGATT	12536	1570	1574	1150	781	715	382	572	1016	1399	1210	1311	856	186.169	197.532	158.929	99.0999	104.575	70.7764	188.85	153.238	182.518	232.314	203.707	167.64
miR-99-x	24	CACCCGTAGAACCGACCTTGCGTT	12353	1027	751	1000	1331	1062	1149	385	1914	759	794	1051	1130	121.781	94.2483	138.199	168.888	155.327	212.885	127.111	288.679	99.0216	152.444	163.308	221.3
miR-26-x	23	TTCAAGTAACCCAGGATAGGCTT	11744	1208	1074	1377	1327	1121	953	379	929	909	701	1009	757	143.244	134.784	190.3	168.381	163.956	176.571	125.129	140.116	118.591	134.589	156.782	148.251
miR-200-y	23	TAATACTGCCGGGTAATGATGGA	11597	2422	2186	2118	1985	1491	1372	4	5	2	3	1	8	287.199	274.337	292.705	251.874	218.072	254.202	1.3206	0.7541	0.2609	0.576	0.1554	1.5667
miR-143-x	23	GGTGCAGTGCTGCATCTCTGGTA	11564	1125	1243	1279	996	883	611	462	888	1108	850	1236	883	133.401	155.993	176.756	126.381	129.146	113.205	152.533	133.933	144.553	163.196	192.054	172.928
let-7-y	22	CTATACAACCTACTGCCTTCCT	11411	1234	1293	1001	994	891	663	495	1057	839	1033	1203	708	146.327	162.268	138.337	126.127	130.316	122.84	163.428	159.422	109.459	198.331	186.926	138.655
miR-652-y	22	AATGGCGCCACTAGGGTTGTGT	10932	963	803	664	1154	1153	707	513	836	1364	910	1034	831	114.192	100.774	91.7641	146.429	168.636	130.992	169.371	126.09	177.952	174.716	160.666	162.744
miR-1386-z	18	CTCCTGGCTGGCTCGCCA	10542	1441	1002	513	257	421	157	4698	443	398	681	357	174	170.873	125.748	70.8961	32.6103	61.5749	29.0887	1551.08	66.8155	51.9244	130.749	55.4718	34.0763
miR-4454-z	22	TCGAATCCGAGTCACGGCACCA	9665	1290	1134	806	672	689	366	1601	712	761	662	585	387	152.967	142.314	111.388	85.269	100.772	67.812	528.582	107.387	99.2826	127.101	90.8991	75.7904
miR-15-x	23	TAGCAGCACATAATGGTTTGTGT	9393	923	1045	1157	1016	727	509	242	669	1023	488	932	662	109.448	131.144	159.896	128.919	106.33	94.3068	79.898	100.902	133.464	93.6937	144.817	129.647
miR-203-y	23	GTGAAATGTTTAGGACCACTAGA	9065	1096	1103	970	1004	841	610	316	590	1073	456	547	459	129.963	138.423	134.053	127.396	123.004	113.02	104.33	88.9868	139.987	87.5499	84.9946	89.8909
miR-222-y	22	AGCTACATCTGGCTACTGGGAA	9065	935	671	951	937	573	751	275	988	1006	482	768	728	110.871	84.2086	131.427	118.894	83.8062	139.144	90.7932	149.015	131.246	92.5418	119.334	142.572
miR-330-y	23	GCAAAGCACACGGCCTGCAGAGA	8821	1204	942	1090	1043	992	825	212	473	281	535	640	584	142.769	118.218	150.637	132.345	145.089	152.855	69.9933	71.3402	36.6602	102.718	99.4452	114.371
miR-380-y	21	TATGTAATATGGTCCACGTCT	8196	1269	1125	821	859	744	493	287	451	606	642	593	306	150.477	141.184	113.461	108.997	108.817	91.3424	94.7551	68.0221	79.0608	123.261	92.1422	59.9273
miR-24-z	24	TGGCTCAGTTCAGCAGGAACAGTT	8047	624	608	711	922	708	528	287	773	743	496	943	704	73.9934	76.3023	98.2594	116.991	103.551	97.8271	94.7551	116.588	96.9342	95.2297	146.526	137.872
miR-185-x	24	TGGAGAGAAAGGCAGTTCCTGAAA	7849	685	534	880	929	692	613	182	373	651	487	944	879	81.2267	67.0155	121.615	117.879	101.211	113.576	60.0886	56.2577	84.9316	93.5017	146.682	172.144
miR-106-y	22	CCGCACTGTGGGTACTTGCTGC	7698	921	918	827	951	903	775	187	442	572	396	469	337	109.211	115.206	114.29	120.671	132.072	143.591	61.7394	66.6647	74.625	76.0302	72.8747	65.9984
miR-11980-z	18	AGGGAACGGGCTTGGCGG	7645	925	902	543	243	230	118	2315	642	746	415	359	207	109.686	113.198	75.042	30.8339	33.6395	21.8629	764.314	96.8297	97.3256	79.6781	55.7826	40.5391
miR-24-y	23	TGGCTCAGTTCAGCAGGAACACT	7368	533	443	557	734	597	445	370	880	797	492	891	629	63.2027	55.5952	76.9768	93.1361	87.3164	82.449	122.158	132.726	103.979	94.4617	138.446	123.184
miR-484-z	24	TCAGGCTCAGTCCCCTCCCGATAT	7134	793	508	666	662	472	410	226	696	701	502	806	692	94.0333	63.7525	92.0405	84.0002	69.0341	75.9642	74.6155	104.974	91.4548	96.3817	125.239	135.522
miR-214-y	23	ACAGCAGGCACAGACAGGCAGTT	7021	550	517	481	747	640	655	228	616	691	472	859	565	65.2185	64.882	66.4737	94.7857	93.6056	121.358	75.2758	92.9082	90.1501	90.6218	133.474	110.65
miR-193-x	22	CGGGGTTTTGAGGGCGAGATGA	6764	662	658	708	465	415	375	271	849	1113	412	514	322	78.4994	82.5771	97.8448	59.0031	60.6974	69.4795	89.4726	128.05	145.206	79.1021	79.8669	63.0608
miR-210-z	24	CTGTGCGTGTGACAGCGGCTGACT	6745	766	764	985	407	330	328	302	817	1067	302	461	216	90.8316	95.8798	136.126	51.6436	48.2654	60.7714	99.7074	123.224	139.204	57.9826	71.6316	42.3016
miR-379-x	21	TGGTAGACTGTGGAACGTAGG	6639	880	754	571	712	682	594	247	419	612	423	456	289	104.35	94.6248	78.9116	90.3446	99.7484	110.055	81.5488	63.1957	79.8435	81.214	70.8547	56.598
miR-106-x	21	TAAAGTGCTGACAGTGCAGAT	6385	840	897	671	793	590	426	204	408	511	339	377	329	99.6065	112.571	92.7315	100.623	86.2926	78.9287	67.3521	61.5366	66.6667	65.0864	58.5794	64.4316
miR-299-y	22	GTATGTGGGACGGTAAACCGCT	6192	453	682	672	716	785	418	146	287	436	450	696	451	53.7163	85.589	92.8697	90.8521	114.813	77.4465	48.2029	43.2868	56.882	86.3979	108.147	88.3242
miR-6240-z	21	ACAAAGCATCGCGAAGGCCCG	6171	1743	1258	1117	254	193	105	520	155	120	258	274	174	206.683	157.875	154.368	32.2297	28.2279	19.4543	171.682	23.3779	15.6556	49.5348	42.575	34.0763
miR-34-y	22	AATCACTAATTCCACTGCCATC	5724	858	722	660	608	529	455	211	395	322	331	364	269	101.741	90.6089	91.2113	77.1482	77.3709	84.3018	69.6632	59.5759	42.0092	63.5505	56.5595	52.6812
miR-27-x	22	AGGGCTTAGCTGCTTGTGAGCA	5670	476	487	404	741	526	599	153	443	470	435	518	418	56.4437	61.1171	55.8324	94.0243	76.9321	110.982	50.514	66.8155	61.3177	83.518	80.4885	81.8615
miR-27-z	25	TTCACAGTGGCTAAGTTCTGCAATT	5627	485	401	451	721	432	334	237	607	435	347	625	552	57.5109	50.3243	62.3277	91.4866	63.1838	61.8831	78.2472	91.5508	56.7515	66.6224	97.1145	108.104
miR-335-y	22	TTTTTCATTATTGCTCCTGACC	5567	870	730	649	481	398	323	315	682	663	147	162	147	103.164	91.6129	89.6911	61.0333	58.211	59.845	103.999	102.863	86.4972	28.2233	25.1721	28.7886
miR-25-x	23	AGGCGGAGACTTGGGCAATTGCT	5443	831	689	712	464	500	421	74	258	346	357	449	342	98.5393	86.4675	98.3976	58.8762	73.1294	78.0023	24.4316	38.9129	45.1403	68.5423	69.767	66.9776
miR-1842-x	22	TGGCTCTGCGAGGTCGGCTCAA	5419	919	791	688	586	457	387	169	396	299	258	282	187	108.974	99.2682	95.0809	74.3566	66.8402	71.7028	55.7966	59.7267	39.0085	49.5348	43.8181	36.6222
miR-505-x	23	GGGAGCCAGGAAGTATTGATGTT	5201	632	709	744	508	420	332	134	387	447	273	367	248	74.942	88.9775	102.82	64.4593	61.4287	61.5125	44.2411	58.3693	58.3171	52.4147	57.0256	48.5685
miR-340-y	23	TCCGTCTCAGTTACTTTATAGCC	5056	702	588	579	465	369	333	167	322	538	346	414	233	83.2426	73.7923	80.0172	59.0031	53.9695	61.6978	55.1362	48.5657	70.1893	66.4304	64.3286	45.6309
miR-365-y	23	TAATGCCCCTAAAAATCCTTAAA	5018	505	414	343	491	375	454	194	566	531	325	417	403	59.8825	51.9558	47.4022	62.3022	54.847	84.1165	64.0505	85.367	69.276	62.3985	64.7948	78.9239
miR-500-y	23	ATGCACCTGGGCAAGGATTCTGT	4842	446	356	564	494	418	402	133	439	381	333	488	388	52.8863	44.677	77.9442	62.6829	61.1361	74.482	43.9109	66.2122	49.7065	63.9345	75.827	75.9862
miR-656-y	21	AATATTATACAGTCAACCTCT	4802	664	623	445	540	524	308	150	250	294	384	405	215	78.7365	78.1847	61.4985	68.5198	76.6396	57.0658	49.5236	37.7063	38.3562	73.7262	62.9302	42.1058
miR-132-x	22	ACCGTGGCTTTCGATTGTTACT	4641	359	343	236	237	274	152	316	533	877	472	491	351	42.5699	43.0455	32.6149	30.0726	40.0749	28.1623	104.33	80.3897	114.416	90.6218	76.2931	68.7401
miR-30-x	25	TGTAAACATCCTACACTCTCAGCTT	4593	471	363	542	440	325	392	134	489	405	252	427	353	55.8508	45.5555	74.9038	55.8309	47.5341	72.6292	44.2411	73.7534	52.8376	48.3828	66.3486	69.1318
miR-145-y	22	ATTCCTGGAAATACTGTTCTAA	4440	292	243	296	464	427	286	127	333	455	402	671	444	34.6251	30.4958	40.9069	58.8762	62.4525	52.9897	41.93	50.2247	59.3608	77.1821	104.262	86.9533
miR-214-z	23	ACAGCAGGCACAGACAGGCAGAA	4229	439	335	381	465	397	233	134	302	389	311	446	397	52.0562	42.0415	52.6538	59.0031	58.0647	43.1699	44.2411	45.5492	50.7502	59.7106	69.3009	77.7488
miR-99-z	24	AACCCGTAGATCCGATCTTGTGAA	4135	424	251	384	634	456	388	52	527	223	164	286	346	50.2776	31.4998	53.0684	80.4473	66.694	71.8881	17.1682	79.4848	29.0933	31.4872	44.4396	67.7609
miR-296-y	23	AGGGTTGGGCGGAGGCTTTCCTT	3827	365	351	382	558	361	382	96	209	288	241	319	275	43.2814	44.0495	52.792	70.8038	52.7994	70.7764	31.6951	31.5224	37.5734	46.2709	49.5672	53.8562
miR-502-z	23	ATGCACCTGGGCAAGGATTCTGT	3777	340	301	419	380	314	326	122	339	303	243	391	299	40.3169	37.7746	57.9054	48.2176	45.9252	60.4008	40.2792	51.1297	39.5304	46.6549	60.7548	58.5564
miR-30-y	22	CTTTCAGTCAGATGTTTGCTGC	3700	413	540	361	301	279	178	173	334	385	245	286	205	48.9732	67.7684	49.8898	38.1934	40.8062	32.9796	57.1172	50.3756	50.2284	47.0389	44.4396	40.1474
miR-323-y	21	CCCAATACACGGTCGATCTCT	3682	516	485	427	399	419	228	105	192	366	179	222	144	61.1868	60.8661	59.0109	50.6285	61.2824	42.2435	34.6665	28.9584	47.7496	34.3672	34.4951	28.2011
miR-93-y	23	ACTGCTGAGCTAGCACTTCCCGA	3659	584	442	403	411	432	402	65	231	112	177	222	178	69.2502	55.4697	55.6942	52.1512	63.1838	74.482	21.4602	34.8406	14.6119	33.9832	34.4951	34.8597
miR-9993-y	18	ATCTCGGTGGGACCTCCA	3527	292	193	210	154	231	124	1723	105	102	184	147	62	34.6251	24.2209	29.0218	19.5408	33.7858	22.9745	568.861	15.8366	13.3073	35.3271	22.8413	12.1421
miR-329-y	22	AACACACCTGGTTAACCTCTCT	3371	517	447	348	420	378	240	104	163	206	215	213	120	61.3054	56.0972	48.0932	53.2931	55.2858	44.4669	34.3363	24.5845	26.8754	41.279	33.0966	23.5009
miR-331-y	23	GCCCCTGGGCCTATCCTAGAACT	3370	284	368	307	421	364	304	85	206	220	275	323	213	33.6765	46.1829	42.4271	53.42	53.2382	56.3247	28.0634	31.07	28.7019	52.7987	50.1888	41.7141
miR-191-y	21	CTGCACTTGGATTTCGTTCCC	3191	449	438	297	305	286	149	113	189	269	288	238	170	53.242	54.9677	41.0451	38.701	41.83	27.6065	37.3078	28.5059	35.0946	55.2947	36.9812	33.2929
miR-185-y	22	CAGGGGCTGGCTTTCCTCTGGT	2878	406	538	356	302	256	155	63	132	213	150	158	149	48.1431	67.5175	49.1988	38.3203	37.4422	28.7182	20.7999	19.9089	27.7887	28.7993	24.5505	29.1803
miR-9995-y	18	ATCTCGGTGGAACCTCCA	2757	138	67	70	41	89	50	2054	50	32	102	38	26	16.3639	8.4083	9.6739	5.2024	13.017	9.2639	678.143	7.5413	4.1748	19.5835	5.9046	5.0919
miR-6529-y	22	CCTGTGCCTTTTACCTCTTTAA	2584	489	488	401	234	180	173	65	118	109	117	134	76	57.9852	61.2426	55.4178	29.6919	26.3266	32.0532	21.4602	17.7974	14.2205	22.4635	20.8213	14.8839
miR-99-y	22	CAAGCTCGTGTCTGTGGGTCCG	2522	276	190	205	328	316	293	86	194	208	160	166	100	32.7278	23.8445	28.3308	41.6194	46.2177	54.2866	28.3935	29.2601	27.1364	30.7193	25.7936	19.5841
miR-28-z	23	TCGAGGAGCTCACAGTCTAGTAG	2414	242	228	204	239	213	156	78	226	271	161	193	203	28.6962	28.6133	28.1926	30.3263	31.1531	28.9035	25.7523	34.0865	35.3556	30.9113	29.9889	39.7557
miR-365-x	23	AGGGACTTTTGGGGGCAGATGTG	2412	315	194	318	181	122	156	78	320	339	122	153	114	37.3524	24.3464	43.9473	22.9668	17.8436	28.9035	25.7523	48.264	44.2271	23.4234	23.7736	22.3259
miR-155-x	25	TTAATGCTAATTGTGATAGGGGTTT	2407	161	66	147	289	169	415	45	284	372	110	197	152	19.0912	8.2828	20.3152	36.6708	24.7177	76.8906	14.8571	42.8343	48.5323	21.1195	30.6105	29.7678
miR-29-y	24	TAGCACCATCTGAAATCGGTTAAT	2346	207	193	212	194	152	190	103	262	269	140	231	193	24.5459	24.2209	29.2982	24.6164	22.2313	35.2029	34.0062	39.5162	35.0946	26.8794	35.8935	37.7973
miR-151-y	24	CTAGACTGAAGCTCCTTGAGGAAT	2336	166	131	124	165	118	241	39	890	122	87	151	102	19.6841	16.4401	17.1367	20.9366	17.2585	44.6521	12.8761	134.234	15.9165	16.7036	23.4629	19.9758
miR-423-y	25	AGCTCGGTCTGAGGCCCCTCAGTAC	2313	253	125	255	258	155	174	83	237	153	153	245	222	30.0005	15.6871	35.2407	32.7372	22.6701	32.2385	27.403	35.7455	19.9609	29.3753	38.0689	43.4767
miR-15-y	21	CGAATCATTATTTGCTGCTCT	2291	133	199	158	223	207	195	88	189	315	211	247	126	15.771	24.9739	21.8354	28.2961	30.2756	36.1293	29.0538	28.5059	41.0959	40.511	38.3796	24.6759
miR-210-x	22	AGCCACTGCCCACCGCACACTG	2286	365	350	346	164	105	125	134	271	174	85	92	75	43.2814	43.924	47.8168	20.8097	15.3572	23.1598	44.2411	40.8736	22.7006	16.3196	14.2953	14.6881
miR-222-x	21	CTCAGTAGCCAGTGTAGATCC	2200	321	331	269	142	136	94	80	157	175	172	193	130	38.0639	41.5395	37.1755	18.0182	19.8912	17.4162	26.4126	23.6795	22.8311	33.0232	29.9889	25.4593
miR-98-y	22	CTATACAACTTACTACTTTCCT	2185	298	321	310	256	197	144	59	112	72	114	183	119	35.3366	40.2846	42.8417	32.4834	28.813	26.6801	19.4793	16.8924	9.3934	21.8875	28.4351	23.3051
miR-127-z	25	TCGGATCCGTCTGAGCTTGGCTAAT	2159	219	142	89	254	81	201	27	294	228	153	182	289	25.9688	17.8206	12.2997	32.2297	11.847	37.241	8.9142	44.3426	29.7456	29.3753	28.2797	56.598
miR-412-z	23	TGGTCGACCAGTTGGAAAGTAAT	2125	295	247	245	270	195	181	38	110	171	121	153	99	34.9808	30.9978	33.8587	34.2599	28.5204	33.5354	12.546	16.5908	22.3092	23.2314	23.7736	19.3882
miR-1197-y	21	TAGGACACATGGTCTACTTCT	2116	351	440	321	213	177	96	57	91	114	102	76	78	41.6213	55.2187	44.3619	27.0272	25.8878	17.7867	18.819	13.7251	14.8728	19.5835	11.8091	15.2756
miR-9-z	22	ATAAAGCTAGATAACCGAAAGT	2096	194	200	193	246	202	148	79	120	303	137	167	107	23.0044	25.0994	26.6724	31.2146	29.5443	27.4212	26.0824	18.099	39.5304	26.3034	25.949	20.955
miR-1-y	23	TGGAATGTAAAGAAGTATGTACC	2059	161	178	228	38	22	29	169	421	618	55	72	68	19.0912	22.3385	31.5094	4.8218	3.2177	5.3731	55.7966	63.4973	80.6263	10.5597	11.1876	13.3172
miR-330-z	25	CAAAGCACACGGCCTGCAGAGAGGT	2055	214	139	196	300	185	257	24	74	64	121	238	243	25.3759	17.4441	27.087	38.0665	27.0579	47.6166	7.9238	11.1611	8.3497	23.2314	36.9812	47.5893
miR-1343-x	22	TGGGGAGCGGCCCCCGGGCGGG	1985	274	388	291	207	175	101	40	72	53	165	124	95	32.4907	48.6929	40.2159	26.2659	25.5953	18.7131	13.2063	10.8594	6.9146	31.6792	19.2675	18.6049
miR-6516-z	21	TTTGCAGTAACAGGTGTGAAC	1979	221	336	281	178	176	91	73	166	152	110	105	90	26.206	42.167	38.8339	22.5861	25.7415	16.8604	24.1015	25.037	19.8304	21.1195	16.3152	17.6257
miR-4286-z	18	ACCCCACTCCTGGTACCA	1977	293	224	127	232	309	266	88	92	153	76	71	46	34.7437	28.1114	17.5513	29.4381	45.1939	49.2841	29.0538	13.8759	19.9609	14.5916	11.0322	9.0087
miR-410-y	21	AATATAACACAGATGGCCTGT	1967	276	268	280	249	256	122	40	86	59	107	123	101	32.7278	33.6332	38.6957	31.5952	37.4422	22.604	13.2063	12.971	7.6973	20.5435	19.1121	19.7799
miR-212-y	23	TAACAGTCTCCAGTCACGGCCAC	1936	157	130	146	60	104	94	128	286	332	158	229	112	18.6169	16.3146	20.177	7.6133	15.2109	17.4162	42.2601	43.136	43.3138	30.3353	35.5827	21.9342
miR-423-x	25	TGAGGGGCAGAGAGCGAGACTTTTT	1928	242	189	223	134	85	105	56	210	159	91	247	187	28.6962	23.719	30.8184	17.0031	12.432	19.4543	18.4888	31.6733	20.7437	17.4716	38.3796	36.6222
miR-486-x	23	TCCTGTACGGAGCTGCCCCGAGT	1915	470	98	995	44	33	41	22	72	63	24	26	27	55.7322	12.2987	137.508	5.5831	4.8265	7.5964	7.2635	10.8594	8.2192	4.6079	4.04	5.2877
miR-145-x	25	GTCCAGTTTTCCCAGGAATCCCTAT	1914	102	36	83	256	148	241	24	220	109	114	273	308	12.0951	4.5179	11.4705	32.4834	21.6463	44.6521	7.9238	33.1815	14.2205	21.8875	42.4196	60.319
miR-22-y	23	CAAGCTGCCAGTTGAAGAACTGT	1878	201	135	199	163	175	112	69	168	160	144	200	152	23.8344	16.9421	27.5016	20.6828	25.5953	20.7512	22.7808	25.3386	20.8741	27.6473	31.0766	29.7678
miR-18-x	24	TAAGGTGCATCTAGTGCAGATAGA	1870	142	136	247	180	119	120	28	120	172	120	253	233	16.8382	17.0676	34.1351	22.8399	17.4048	22.2334	9.2444	18.099	22.4397	23.0394	39.3119	45.6309
miR-1307-y	24	ACTCGGCGTGGCGTCGGTCGTGGA	1863	230	165	171	209	200	198	70	137	109	91	165	118	27.2732	20.707	23.632	26.5197	29.2517	36.6852	23.111	20.663	14.2205	17.4716	25.6382	23.1092
miR-28-x	23	AAGGAGCTCACAGTCTATGGAGA	1809	46	50	43	150	82	496	27	470	136	72	159	78	5.4546	6.2749	5.9426	19.0333	11.9932	91.8982	8.9142	70.8878	17.743	13.8237	24.7059	15.2756
let-7-z	24	TGAGGTAGTAGTTTGTGCTGTTAT	1804	112	75	131	179	126	186	41	163	275	124	218	174	13.2809	9.4123	18.1041	22.713	18.4286	34.4618	13.5364	24.5845	35.8774	23.8074	33.8735	34.0763
miR-7194-y	19	CAGATTCTGGATTTCTACC	1766	99	135	78	94	66	35	124	159	180	242	311	243	11.7393	16.9421	10.7795	11.9275	9.6531	6.4848	40.9395	23.9812	23.4834	46.4629	48.3242	47.5893
miR-3959-x	22	GGTTGATCAGAGAACATACATT	1738	284	275	200	194	215	136	37	48	108	59	114	68	33.6765	34.5117	27.6398	24.6164	31.4456	25.1979	12.2158	7.2396	14.09	11.3277	17.7137	13.3172
miR-154-x	23	AGAGGTCTTCCATGGTGCATTCG	1717	237	179	199	169	163	141	31	149	124	101	119	105	28.1033	22.464	27.5016	21.4441	23.8402	26.1243	10.2349	22.4729	16.1774	19.3915	18.4906	20.5633
miR-320-y	24	AAAAGCTGGGTTGAGAGGGCGATT	1711	118	87	173	181	134	197	50	264	183	113	117	94	13.9923	10.9182	23.9084	22.9668	19.5987	36.4999	16.5079	39.8178	23.8748	21.6955	18.1798	18.409
miR-222-z	26	AGCTACATCTGGCTACTGGGTCTCGA	1697	186	90	216	141	89	149	22	122	122	100	245	215	22.0557	11.2947	29.851	17.8913	13.017	27.6065	7.2635	18.4007	15.9165	19.1995	38.0689	42.1058
miR-487-y	22	AATCGTACAGGGTCATCCACTT	1682	259	218	164	187	165	162	38	132	86	87	99	85	30.712	27.3584	22.6646	23.7281	24.1327	30.0151	12.546	19.9089	11.2198	16.7036	15.3829	16.6465
miR-7134-x	23	ATGTCCGCGGGTTCCCTATCCCA	1675	192	152	139	181	110	161	69	188	149	124	115	95	22.7672	19.0756	19.2097	22.9668	16.0885	29.8299	22.7808	28.3551	19.439	23.8074	17.8691	18.6049
miR-1343-y	24	CTCCTGGGGCCCGCACTCTCGCAA	1652	159	141	164	132	127	70	62	230	86	145	193	143	18.8541	17.6951	22.6646	16.7493	18.5749	12.9695	20.4697	34.6898	11.2198	27.8393	29.9889	28.0052
miR-141-y	23	TAACACTGTCTGGTAAAGATGGC	1650	290	385	420	239	201	115	0	0	0	0	0	0	34.3879	48.3164	58.0436	30.3263	29.398	21.307	0.01	0.01	0.01	0.01	0.01	0.01
miR-20-x	24	TAAAGTGCTTATAGTGCAGGTAGA	1596	99	59	126	220	139	156	41	134	167	129	169	157	11.7393	7.4043	17.4131	27.9155	20.33	28.9035	13.5364	20.2106	21.7874	24.7674	26.2598	30.747
miR-190-y	22	ACTATATATCAAACATATTCCT	1570	256	305	228	140	108	53	41	104	108	72	92	63	30.3563	38.2766	31.5094	17.7644	15.7959	9.8198	13.5364	15.6858	14.09	13.8237	14.2953	12.338
miR-543-y	21	AAACATTCGCGGTGCACTTCT	1558	193	190	169	201	158	133	48	99	95	101	103	68	22.8858	23.8445	23.3556	25.5046	23.1089	24.6421	15.8475	14.9317	12.394	19.3915	16.0045	13.3172
miR-377-y	22	ATCACACAAAGGCAACTTTTGT	1555	177	223	189	175	105	78	51	100	122	79	151	105	20.9885	27.9859	26.1196	22.2055	15.3572	14.4517	16.838	15.0825	15.9165	15.1676	23.4629	20.5633
miR-9277-z	18	ATCCTGCCGACTACGCCA	1539	217	186	120	116	97	81	282	106	82	97	105	50	25.7317	23.3425	16.5839	14.7191	14.1871	15.0076	93.1043	15.9875	10.698	18.6236	16.3152	9.792
miR-10955-z	18	TCCCCGTACGGGCCACCA	1525	122	136	98	52	82	34	634	58	110	105	54	40	14.4667	17.0676	13.5435	6.5982	11.9932	6.2995	209.32	8.7479	14.351	20.1595	8.3907	7.8336
miR-6412-z	18	AACCATCCTCTGCTACCA	1520	21	22	23	13	17	17	1322	14	12	44	12	3	2.4902	2.7609	3.1786	1.6495	2.4864	3.1497	436.468	2.1116	1.5656	8.4478	1.8646	0.5875
miR-188-x	22	CATCCCTTGCATGGTGGAGGGT	1510	229	244	157	143	141	66	53	80	105	93	113	86	27.1546	30.6213	21.6972	18.145	20.6225	12.2284	17.4983	12.066	13.6986	17.8556	17.5583	16.8423
miR-92-x	23	AGGTTGGGATCGGTTGCAATGCT	1487	137	178	158	115	115	94	32	115	182	109	170	82	16.2453	22.3385	21.8354	14.5922	16.8198	17.4162	10.565	17.3449	23.7443	20.9275	26.4151	16.0589
miR-6529-x	23	GAGAGATCAGAGGCGCAGAGTAA	1481	215	224	246	138	111	72	27	127	109	95	66	51	25.4945	28.1114	33.9969	17.5106	16.2347	13.3401	8.9142	19.1548	14.2205	18.2396	10.2553	9.9879
miR-199-y	25	TACAGTAGTCTGCACATTGGTTATT	1479	120	59	131	158	104	126	38	180	209	100	119	135	14.2295	7.4043	18.1041	20.0484	15.2109	23.3451	12.546	27.1485	27.2668	19.1995	18.4906	26.4385
miR-1543-z	24	TTGGTCCTAGTCTGGGTGCAAACT	1459	231	160	273	138	116	108	19	79	79	65	100	91	27.3918	20.0795	37.7283	17.5106	16.966	20.0101	6.273	11.9152	10.3066	12.4797	15.5383	17.8215
miR-301-x	22	GCTCTGACTTTATTGCACTACT	1443	184	163	162	182	145	104	40	46	113	97	130	77	21.8186	20.456	22.3882	23.0937	21.2075	19.269	13.2063	6.938	14.7424	18.6236	20.1998	15.0797
miR-485-y	22	GTCATACACGGCTCTCCTCTCT	1410	160	183	137	168	140	136	24	88	50	95	160	69	18.9727	22.966	18.9333	21.3173	20.4762	25.1979	7.9238	13.2726	6.5232	18.2396	24.8613	13.513
miR-2779-z	18	TTCCGGCTCGAAGGACCA	1386	117	92	46	33	42	27	828	39	43	60	36	23	13.8738	11.5457	6.3572	4.1873	6.1429	5.0025	273.37	5.8822	5.6099	11.5197	5.5938	4.5043
miR-103-y	24	AGCAGCATTGTACAGGGCTATGTT	1375	97	80	158	204	116	137	29	122	113	55	138	126	11.5022	10.0398	21.8354	25.8852	16.966	25.3832	9.5746	18.4007	14.7424	10.5597	21.4429	24.6759
miR-615-y	23	TCCGAGCCTGGGTCTCCCTCTAA	1369	203	201	161	170	121	126	38	88	64	53	81	63	24.0716	25.2249	22.25	21.571	17.6973	23.3451	12.546	13.2726	8.3497	10.1758	12.586	12.338
miR-495-y	22	AAACAAACATGGTGCACTTCTT	1338	137	111	112	154	139	162	43	107	121	71	97	84	16.2453	13.9302	15.4783	19.5408	20.33	30.0151	14.1968	16.1383	15.7861	13.6317	15.0722	16.4506
miR-221-z	23	AGCTACATTGTCTGCTGGGTTCT	1306	85	43	79	130	66	115	44	177	217	135	116	99	10.0792	5.3964	10.9177	16.4955	9.6531	21.307	14.5269	26.696	28.3105	25.9194	18.0244	19.3882
miR-432-x	23	TCTTGGAGTAGGTCATTGGGTGT	1278	149	137	141	126	155	114	28	98	129	58	85	58	17.6683	17.1931	19.486	15.9879	22.6701	21.1218	9.2444	14.7809	16.8298	11.1357	13.2076	11.3588
miR-92-z	25	TATTGCACTTGTCCCGGCCTGTAGT	1233	111	142	150	108	70	94	34	128	78	88	133	97	13.1623	17.8206	20.7298	13.704	10.2381	17.4162	11.2253	19.3056	10.1761	16.8956	20.666	18.9966
miR-590-y	21	TAATTTTATGTATAAGCTAGT	1227	162	173	149	115	106	65	47	61	122	74	109	44	19.2098	21.711	20.5916	14.5922	15.5034	12.0431	15.5174	9.2003	15.9165	14.2077	16.9368	8.617
miR-411-y	22	TGTATGTCAACTGATCCACAGT	1187	168	193	174	130	136	78	19	40	43	50	61	95	19.9213	24.2209	24.0466	16.4955	19.8912	14.4517	6.273	6.033	5.6099	9.5998	9.4784	18.6049
miR-129-y	22	AAGCCCTTACCCCAAAAAGTAT	1177	126	96	101	191	141	154	21	67	67	69	75	69	14.941	12.0477	13.9581	24.2357	20.6225	28.5329	6.9333	10.1053	8.741	13.2477	11.6537	13.513
miR-6529-z	23	CCTGTGCCTTTTACCTCTTTAAT	1159	194	207	178	139	61	48	19	75	75	40	59	64	23.0044	25.9779	24.5994	17.6375	8.9218	8.8934	6.273	11.3119	9.7847	7.6798	9.1676	12.5338
miR-339-x	24	TCCCTGTCCTCCAGGAGCTCACGA	1139	132	139	155	64	85	45	51	144	130	74	88	32	15.6524	17.4441	21.4208	8.1209	12.432	8.3375	16.838	21.7188	16.9602	14.2077	13.6737	6.2669
miR-107-z	24	AGCAGCATTGTACAGGGCTATGTT	1122	69	70	137	163	105	104	25	88	98	41	111	111	8.182	8.7848	18.9333	20.6828	15.3572	19.269	8.2539	13.2726	12.7854	7.8718	17.2475	21.7383
miR-376-y	21	AACATAGAGGAAATTCCACGT	1122	152	142	139	100	106	57	46	43	89	86	101	61	18.024	17.8206	19.2097	12.6888	15.5034	10.5609	15.1872	6.4855	11.6112	16.5116	15.6937	11.9463
miR-3959-y	22	TGTATGTCAACTGATCCACAGT	1121	158	184	163	126	128	77	19	35	39	42	57	93	18.7355	23.0915	22.5264	15.9879	18.7211	14.2665	6.273	5.2789	5.0881	8.0638	8.8568	18.2132
miR-10174-y	25	ATCACATTGCCAGGGATTACCACTC	1096	81	68	72	70	50	56	38	155	101	96	171	138	9.6049	8.5338	9.9503	8.8822	7.3129	10.3756	12.546	23.3779	13.1768	18.4316	26.5705	27.026
miR-324-y	21	CACTGCCCCAGGTGCTGCTGG	1086	123	134	133	78	140	67	40	65	79	75	111	41	14.5852	16.8166	18.3805	9.8973	20.4762	12.4137	13.2063	9.8036	10.3066	14.3997	17.2475	8.0295
miR-29-x	24	GCTGGTTTCATATGGTGGTTTAGA	1071	140	70	123	121	66	104	23	94	122	47	83	78	16.6011	8.7848	16.9985	15.3535	9.6531	19.269	7.5936	14.1776	15.9165	9.0238	12.8968	15.2756
miR-148-z	24	TCAGTGCACTACAGAACTTTGTTA	1057	74	47	86	102	94	92	33	66	63	88	181	131	8.7749	5.8984	11.8851	12.9426	13.7483	17.0456	10.8952	9.9545	8.2192	16.8956	28.1244	25.6552
miR-449-x	22	TGGCAGTGTATTGTTAGCTGGT	1057	125	256	212	137	101	52	13	13	36	36	45	31	14.8224	32.1273	29.2982	17.3837	14.7721	9.6345	4.292	1.9607	4.6967	6.9118	6.9922	6.0711
miR-6747-y	18	CTCCCTTCCTCTCCACCA	1034	15	22	9	2	4	2	934	6	6	25	8	1	1.7787	2.7609	1.2438	0.2538	0.585	0.3706	308.367	0.905	0.7828	4.7999	1.2431	0.1958
miR-129-x	24	CTTTTTGCGGTCTGGGCTTGCAAT	1008	75	76	86	157	102	65	29	93	76	70	85	94	8.8934	9.5378	11.8851	19.9215	14.9184	12.0431	9.5746	14.0267	9.9152	13.4397	13.2076	18.409
miR-2366-z	24	TGGGTCACAGAAGAGGGTCTGGTA	1007	77	64	84	151	122	158	16	54	67	46	104	64	9.1306	8.0318	11.6087	19.1602	17.8436	29.274	5.2825	8.1446	8.741	8.8318	16.1598	12.5338
miR-758-y	22	TTTGGGACCTGGTCCACTAACT	1005	60	67	432	77	46	116	14	27	43	44	64	15	7.1147	8.4083	59.7019	9.7704	6.7279	21.4923	4.6222	4.0723	5.6099	8.4478	9.9445	2.9376
miR-128-y	23	TCACAGTGAACCGGTCTCTTTAA	993	157	102	98	90	55	83	26	77	55	61	109	80	18.6169	12.8007	13.5435	11.42	8.0442	15.3781	8.5841	11.6135	7.1755	11.7117	16.9368	15.6673
miR-152-z	24	TCAGTGCATCACAGAACTTTGTTC	980	75	73	85	99	80	67	33	85	69	96	93	125	8.8934	9.1613	11.7469	12.562	11.7007	12.4137	10.8952	12.8201	9.002	18.4316	14.4506	24.4801
miR-491-x	24	AGTGGGGAACCCTTCCATGAGGAA	972	101	71	96	102	114	95	28	51	74	50	99	91	11.9765	8.9103	13.2671	12.9426	16.6735	17.6015	9.2444	7.6921	9.6543	9.5998	15.3829	17.8215
miR-502-y	24	ATGCACCTGGGCAAGGATTCTGAA	964	84	46	140	101	98	77	12	85	61	73	96	91	9.9606	5.7729	19.3479	12.8157	14.3334	14.2665	3.9619	12.8201	7.9583	14.0157	14.9168	17.8215
miR-9464-z	19	AGAAGATTTTGACAAGAAA	943	82	86	92	36	55	23	39	51	68	148	168	95	9.7235	10.7928	12.7143	4.568	8.0442	4.2614	12.8761	7.6921	8.8715	28.4153	26.1044	18.6049
miR-574-x	25	TGAGTGTGTGTGTGTGAGTGTGTGA	902	143	74	113	92	49	129	15	61	108	31	43	44	16.9568	9.2868	15.6165	11.6737	7.1667	23.9009	4.9524	9.2003	14.09	5.9519	6.6815	8.617
miR-7857-y	24	ATTGTTCTCCAACCTGGCTCTTTT	900	93	77	126	134	104	107	9	55	69	29	62	35	11.0279	9.6633	17.4131	17.0031	15.2109	19.8248	2.9714	8.2954	9.002	5.5679	9.6338	6.8544
miR-182-x	26	TTTGGCAATGGTAGAACTCACACTGT	885	82	25	84	89	32	60	24	142	89	61	98	99	9.7235	3.1374	11.6087	11.2931	4.6803	11.1167	7.9238	21.4172	11.6112	11.7117	15.2275	19.3882
miR-7550-x	18	TTCCGGCTCGAAGGACCA	882	61	44	28	23	30	25	559	18	24	36	22	12	7.2333	5.5219	3.8696	2.9184	4.3878	4.632	184.558	2.7149	3.1311	6.9118	3.4184	2.3501
miR-26-y	22	CCTATTCTTGATTACTTGTTTC	876	95	109	74	83	53	39	33	94	96	79	82	39	11.265	13.6792	10.2267	10.5317	7.7517	7.2259	10.8952	14.1776	12.5245	15.1676	12.7414	7.6378
miR-17-y	23	CTGCAGTGAAGGCACTTGTAGCT	874	109	97	128	72	56	52	31	97	60	52	56	64	12.9251	12.1732	17.6895	9.136	8.1905	9.6345	10.2349	14.63	7.8278	9.9838	8.7015	12.5338
miR-34-x	24	TGGCAGTGTCTTAGCTGGTTGTTT	853	95	55	137	113	101	117	12	41	53	18	53	58	11.265	6.9023	18.9333	14.3384	14.7721	21.6776	3.9619	6.1838	6.9146	3.4559	8.2353	11.3588
miR-1949-z	23	CTGTACCAGGATGCCAGCATAAT	839	121	111	119	55	60	55	40	64	79	59	47	29	14.3481	13.9302	16.4457	6.9789	8.7755	10.1903	13.2063	9.6528	10.3066	11.3277	7.303	5.6794
miR-485-x	23	AGAGGCTGGCCGTGATGAATTCG	835	102	91	122	96	63	55	25	86	47	44	58	46	12.0951	11.4202	16.8603	12.1813	9.2143	10.1903	8.2539	12.971	6.1318	8.4478	9.0122	9.0087
miR-11202-x	18	TTCCGGCTCGAAGGACCA	804	44	37	24	22	23	20	535	16	22	31	18	12	5.2175	4.6434	3.3168	2.7915	3.364	3.7056	176.634	2.4132	2.8702	5.9519	2.7969	2.3501
miR-301-y	23	CAGTGCAATGATATTGTCAAAGC	793	134	131	95	63	52	36	32	70	54	32	50	44	15.8896	16.4401	13.1289	7.994	7.6055	6.67	10.565	10.5578	7.045	6.1439	7.7692	8.617
miR-188-y	21	CTCCCACGTGCAGGGTTTGCA	778	99	116	86	98	88	44	29	40	38	51	42	47	11.7393	14.5577	11.8851	12.4351	12.8708	8.1523	9.5746	6.033	4.9576	9.7918	6.5261	9.2045
miR-320-z	25	AAAAGCTGGGTTGAGAGGGCGAAAT	771	60	69	76	110	41	68	21	115	68	29	55	59	7.1147	8.6593	10.5031	13.9577	5.9966	12.5989	6.9333	17.3449	8.8715	5.5679	8.5461	11.5546
miR-382-y	22	AATCATTCACGGACAACACTTT	724	93	108	103	85	62	72	16	35	44	42	41	23	11.0279	13.5537	14.2345	10.7855	9.068	13.3401	5.2825	5.2789	5.7404	8.0638	6.3707	4.5043
miR-4331-y	20	TGTGGCTGTGGCGTATGCCA	720	135	124	105	91	53	52	21	25	29	23	43	19	16.0082	15.5616	14.5109	11.5468	7.7517	9.6345	6.9333	3.7706	3.7834	4.4159	6.6815	3.721
miR-149-y	18	GAGGGACGGGAGCGGGGC	708	103	133	93	52	49	13	98	27	29	48	36	27	12.2137	16.6911	12.8525	6.5982	7.1667	2.4086	32.3554	4.0723	3.7834	9.2158	5.5938	5.2877
miR-503-x	21	TAGCAGCGGGAACAGTACTAA	691	111	110	83	60	32	32	36	47	66	34	47	33	13.1623	13.8047	11.4705	7.6133	4.6803	5.9289	11.8857	7.0888	8.6106	6.5278	7.303	6.4627
miR-539-y	22	ATCATACAAGGACAATTTCTTT	673	69	116	103	82	51	26	19	32	60	23	46	46	8.182	14.5577	14.2345	10.4049	7.4592	4.8172	6.273	4.8264	7.8278	4.4159	7.1476	9.0087
miR-1-z	23	TGGAATGTAAAGAAGTATGTATA	666	86	49	76	41	25	25	33	57	124	44	56	50	10.1978	6.1494	10.5031	5.2024	3.6565	4.632	10.8952	8.597	16.1774	8.4478	8.7015	9.792
miR-147-y	22	GTGTGCGGAAATGCTTCTGCTA	633	57	112	87	54	80	29	23	43	63	23	43	19	6.759	14.0557	12.0233	6.852	11.7007	5.3731	7.5936	6.4855	8.2192	4.4159	6.6815	3.721
miR-3613-y	22	ACAAAAAAAAAAGCCCAACCCT	616	37	24	23	67	60	90	25	68	47	51	82	42	4.3874	3.0119	3.1786	8.5015	8.7755	16.6751	8.2539	10.2561	6.1318	9.7918	12.7414	8.2253
miR-744-x	24	TGCGGGGCTAGGGCTAACAGCAAA	609	64	67	87	77	54	58	12	48	33	24	48	37	7.5891	8.4083	12.0233	9.7704	7.898	10.7462	3.9619	7.2396	4.3053	4.6079	7.4584	7.2461
miR-11972-z	20	AGGGCGGGAGCGGCCGGGGC	606	126	114	77	11	25	7	81	27	58	40	29	11	14.941	14.3067	10.6413	1.3958	3.6565	1.297	26.7427	4.0723	7.5669	7.6798	4.5061	2.1542
miR-4449-z	23	CGTCCCGGGGCCGCGCGAGGCAC	582	97	114	100	48	36	30	18	41	24	26	28	20	11.5022	14.3067	13.8199	6.0906	5.2653	5.5584	5.9428	6.1838	3.1311	4.9919	4.3507	3.9168
miR-5100-z	22	TCGAATCCCAGCGGTGCCTCCA	581	80	72	50	66	50	39	41	39	53	23	42	26	9.4863	9.0358	6.9099	8.3746	7.3129	7.2259	13.5364	5.8822	6.9146	4.4159	6.5261	5.0919
miR-1306-y	22	TGGACGTTGGCTCTGGTGGTGA	570	93	115	48	60	49	25	18	35	46	15	28	38	11.0279	14.4322	6.6335	7.6133	7.1667	4.632	5.9428	5.2789	6.0013	2.8799	4.3507	7.442
miR-1249-y	24	ACGCCCTTCCCCCCCTTCTTCAAT	568	68	54	72	74	47	40	16	50	44	26	33	44	8.0634	6.7768	9.9503	9.3897	6.8742	7.4111	5.2825	7.5413	5.7404	4.9919	5.1276	8.617
miR-140-y	23	ACCACAGGGTAGAACCACGGAAG	564	21	35	38	52	35	35	38	67	59	45	86	53	2.4902	4.3924	5.2516	6.5982	5.1191	6.4848	12.546	10.1053	7.6973	8.6398	13.363	10.3796
miR-425-x	25	AATGACACGATCACTCCCGGGGAGT	514	28	20	11	66	21	72	3	169	23	19	44	38	3.3202	2.5099	1.5202	8.3746	3.0714	13.3401	0.9905	25.4894	3.0007	3.6479	6.8369	7.442
miR-9226-x	22	TCAAGTCCCTGTTCAGGCGCCA	513	64	63	74	55	55	28	26	23	29	31	44	21	7.5891	7.9063	10.2267	6.9789	8.0442	5.1878	8.5841	3.469	3.7834	5.9519	6.8369	4.1127
miR-2320-y	22	GATGATGGTCCCTGTGTTTGTT	509	68	53	48	71	54	28	8	36	43	27	52	21	8.0634	6.6513	6.6335	9.0091	7.898	5.1878	2.6413	5.4297	5.6099	5.1839	8.0799	4.1127
miR-8228-y	18	AACCGGTCGGTCACTGGT	508	47	78	36	29	32	26	52	35	77	30	39	27	5.5732	9.7888	4.9752	3.6798	4.6803	4.8172	17.1682	5.2789	10.0457	5.7599	6.0599	5.2877
miR-2137-z	18	CGGCGGGAGCCCCGGGGA	507	59	56	59	20	14	5	216	23	15	18	12	10	6.9962	7.0278	8.1537	2.5378	2.0476	0.9264	71.3139	3.469	1.9569	3.4559	1.8646	1.9584
miR-128-x	21	CGGGGCCGTAGCACTGTCTGA	500	48	43	43	77	63	38	8	10	10	43	72	45	5.6918	5.3964	5.9426	9.7704	9.2143	7.0406	2.6413	1.5083	1.3046	8.2558	11.1876	8.8128
miR-147-x	22	TGGAAACACTTCTGCACAAACT	478	55	40	49	60	34	35	18	33	34	44	45	31	6.5219	5.0199	6.7717	7.6133	4.9728	6.4848	5.9428	4.9772	4.4358	8.4478	6.9922	6.0711
miR-4508-z	19	GCGGGGCTGGGCGCGCGCC	454	7	11	15	5	7	4	377	6	5	9	3	5	0.8301	1.3805	2.073	0.6344	1.0238	0.7411	124.469	0.905	0.6523	1.728	0.4661	0.9792
miR-541-x	25	AAAGGATTCTGCTGTCGGTCCCACT	434	45	29	72	59	39	34	5	35	17	16	59	24	5.3361	3.6394	9.9503	7.4864	5.7041	6.2995	1.6508	5.2789	2.2179	3.0719	9.1676	4.7002
miR-326-y	21	CCTCTGGGCCCTTCCTCCACT	430	102	103	73	21	24	17	8	25	23	9	7	18	12.0951	12.9262	10.0885	2.6647	3.5102	3.1497	2.6413	3.7706	3.0007	1.728	1.0877	3.5251
miR-2887-z	20	GGACCGGGGTCCGGTGCGGA	429	29	19	6	3	4	6	337	2	11	1	7	4	3.4388	2.3844	0.8292	0.3807	0.585	1.1117	111.263	0.3017	1.4351	0.192	1.0877	0.7834
miR-655-y	22	ATAATACATGGTTAACCTCTTT	428	45	53	35	63	44	39	6	16	48	27	34	18	5.3361	6.6513	4.837	7.994	6.4354	7.2259	1.9809	2.4132	6.2622	5.1839	5.283	3.5251
miR-2835-z	19	CATTATGTGCGTTAGGAGA	419	28	11	23	1	0	2	325	4	10	6	6	3	3.3202	1.3805	3.1786	0.1269	0.01	0.3706	107.301	0.6033	1.3046	1.152	0.9323	0.5875
miR-4497-z	18	GCTCCGGGACGGCTGGGA	410	55	29	22	21	14	3	159	36	45	11	5	10	6.5219	3.6394	3.0404	2.6647	2.0476	0.5558	52.495	5.4297	5.8708	2.1119	0.7769	1.9584
miR-133-z	23	TTGGTCCCCTTCAACCAGCTGTT	409	59	30	26	27	23	34	17	54	51	10	52	26	6.9962	3.7649	3.5932	3.426	3.364	6.2995	5.6127	8.1446	6.6536	1.92	8.0799	5.0919
miR-2310-z	19	TGGTTTGTTTGGGTTTGTT	395	49	27	31	50	50	31	8	14	70	36	14	15	5.8104	3.3884	4.2842	6.3444	7.3129	5.7436	2.6413	2.1116	9.1324	6.9118	2.1754	2.9376
miR-18-y	23	ACTGCCCTAAGTGCTCCTTCTGG	394	46	32	42	35	45	21	12	30	38	27	42	24	5.4546	4.0159	5.8044	4.4411	6.5816	3.8909	3.9619	4.5248	4.9576	5.1839	6.5261	4.7002
miR-6131-z	20	GGCTGGTCCGATGGTAGTGG	392	54	64	55	38	33	27	15	14	43	22	22	5	6.4033	8.0318	7.6009	4.8218	4.8265	5.0025	4.9524	2.1116	5.6099	4.2239	3.4184	0.9792
miR-6596-x	19	CCGGGCCCGGGTCTTCCCG	382	30	34	34	18	6	3	145	25	30	19	23	15	3.5574	4.2669	4.6988	2.284	0.8776	0.5558	47.8728	3.7706	3.9139	3.6479	3.5738	2.9376
miR-363-y	23	ATTGCACGGTATCCATCTGTATT	372	28	39	35	41	29	24	11	19	28	38	51	29	3.3202	4.8944	4.837	5.2024	4.2415	4.4467	3.6317	2.8657	3.653	7.2958	7.9245	5.6794
miR-454-x	22	ACCCTATCGATATTGTCTCTGC	369	54	35	35	54	40	35	4	24	18	26	24	20	6.4033	4.3924	4.837	6.852	5.8503	6.4848	1.3206	3.6198	2.3483	4.9919	3.7292	3.9168
miR-100-y	22	CAAGCTTGTGTCTATAGGTATG	368	48	34	20	47	36	30	8	17	49	27	36	16	5.6918	4.2669	2.764	5.9638	5.2653	5.5584	2.6413	2.564	6.3927	5.1839	5.5938	3.1335
miR-6238-z	18	GTCAGCGGAGGAAAAGAA	358	11	15	22	6	4	8	266	3	6	7	4	6	1.3044	1.8825	3.0404	0.7613	0.585	1.4822	87.8218	0.4525	0.7828	1.344	0.6215	1.175
miR-9270-z	18	CGAAGGGACGGGCGATGG	354	89	105	80	5	4	1	21	8	14	4	11	12	10.5535	13.1772	11.0559	0.6344	0.585	0.1853	6.9333	1.2066	1.8265	0.768	1.7092	2.3501
miR-369-x	21	AGATCGACCGTGTTATATTCG	352	46	49	32	49	38	19	3	22	33	20	21	20	5.4546	6.1494	4.4224	6.2175	5.5578	3.5203	0.9905	3.3182	4.3053	3.8399	3.263	3.9168
miR-135-x	24	TATGGCTTTTCATTCCTATGTGAA	347	33	36	58	62	40	41	1	10	13	10	24	19	3.9131	4.5179	8.0155	7.8671	5.8503	7.5964	0.3302	1.5083	1.696	1.92	3.7292	3.721
miR-9985-z	21	TTCACAGTGGCTAAGTTATGA	343	34	26	23	57	21	14	16	59	23	23	21	26	4.0317	3.2629	3.1786	7.2326	3.0714	2.5939	5.2825	8.8987	3.0007	4.4159	3.263	5.0919
miR-377-x	22	AGAGGTTGCCCTTGGTGAATTC	340	29	29	20	64	25	55	9	13	24	14	27	31	3.4388	3.6394	2.764	8.1209	3.6565	10.1903	2.9714	1.9607	3.1311	2.6879	4.1953	6.0711
miR-6782-y	24	TGACCTCTGGTCTCCCGCCCTGAA	337	32	14	30	53	16	22	7	31	8	39	50	35	3.7945	1.757	4.146	6.7251	2.3401	4.0761	2.3111	4.6756	1.0437	7.4878	7.7692	6.8544
miR-3957-y	21	ACGCACAGCACCTCACTGAGC	335	62	62	45	34	18	19	8	23	20	11	21	12	7.3519	7.7808	6.219	4.3142	2.6327	3.5203	2.6413	3.469	2.6093	2.1119	3.263	2.3501
miR-192-x	23	TGACCTATGAATTGACAGCCAGT	334	25	64	16	31	18	11	11	54	36	25	21	22	2.9645	8.0318	2.2112	3.9335	2.6327	2.0381	3.6317	8.1446	4.6967	4.7999	3.263	4.3085
miR-21-y	24	CAACAGCAGTCGATGGGCTGTCGT	334	47	60	39	38	19	8	19	32	31	16	8	17	5.5732	7.5298	5.3898	4.8218	2.7789	1.4822	6.273	4.8264	4.0444	3.0719	1.2431	3.3293
miR-431-x	21	TGTCTTGCAGGCCGTCATGCA	334	57	47	41	30	39	28	12	17	14	25	19	5	6.759	5.8984	5.6662	3.8067	5.7041	5.1878	3.9619	2.564	1.8265	4.7999	2.9523	0.9792
miR-331-x	24	TCTAGGTATGGTCCCAGGGATCCT	328	37	18	28	40	24	37	11	22	34	17	39	21	4.3874	2.2589	3.8696	5.0755	3.5102	6.8553	3.6317	3.3182	4.4358	3.2639	6.0599	4.1127
miR-200-x	22	CATCTTACTGGGCAGCATTGGA	325	68	96	40	35	59	26	0	0	1	0	0	0	8.0634	12.0477	5.528	4.4411	8.6293	4.8172	0.01	0.01	0.1305	0.01	0.01	0.01
miR-29-z	25	TAGCACCATCTGAAATCGGTTAAGA	322	15	23	45	16	11	36	7	47	24	23	49	26	1.7787	2.8864	6.219	2.0302	1.6088	6.67	2.3111	7.0888	3.1311	4.4159	7.6138	5.0919
miR-760-y	22	CGGCTCTGGGTCTGTGGGGAGT	319	46	48	49	34	29	32	7	15	26	14	15	4	5.4546	6.0239	6.7717	4.3142	4.2415	5.9289	2.3111	2.2624	3.392	2.6879	2.3307	0.7834
miR-671-x	25	AGGAAGCCCTGGAGGGGCTGGAGAA	316	21	17	64	37	14	21	5	12	13	14	59	39	2.4902	2.1335	8.8447	4.6949	2.0476	3.8909	1.6508	1.8099	1.696	2.6879	9.1676	7.6378
miR-455-y	23	GCAGTCCATGGGCATATACACCA	312	22	26	16	19	26	30	9	53	33	30	34	14	2.6087	3.2629	2.2112	2.4109	3.8027	5.5584	2.9714	7.9937	4.3053	5.7599	5.283	2.7418
miR-96-z	19	TGGCACTAAAACTATTTTT	312	26	41	23	15	17	14	15	21	38	39	46	17	3.0831	5.1454	3.1786	1.9033	2.4864	2.5939	4.9524	3.1673	4.9576	7.4878	7.1476	3.3293
miR-362-x	25	AATCCTTGGAACCTAGGTGTGAGAA	294	40	8	25	12	11	50	4	54	12	16	34	28	4.7432	1.004	3.455	1.5227	1.6088	9.2639	1.3206	8.1446	1.5656	3.0719	5.283	5.4835
miR-874-y	24	CTGCCCTGGCCCGAGGGACCGAAA	290	22	35	26	31	14	25	12	16	11	22	48	28	2.6087	4.3924	3.5932	3.9335	2.0476	4.632	3.9619	2.4132	1.4351	4.2239	7.4584	5.4835
miR-9261-z	18	CGCGGTGGGGCGCGGGAC	284	79	58	51	8	5	6	17	6	15	15	13	11	9.3678	7.2788	7.0481	1.0151	0.7313	1.1117	5.6127	0.905	1.9569	2.8799	2.02	2.1542
miR-10-z	24	ACCCTGTAGATCCGAATTTGTGAT	283	35	7	26	33	24	24	3	24	18	11	33	45	4.1503	0.8785	3.5932	4.1873	3.5102	4.4467	0.9905	3.6198	2.3483	2.1119	5.1276	8.8128
miR-744-y	21	CTGTTGCCACTAACCTCAACC	282	23	38	22	43	29	17	17	5	10	26	31	21	2.7273	4.7689	3.0404	5.4562	4.2415	3.1497	5.6127	0.7541	1.3046	4.9919	4.8169	4.1127
miR-7550-z	18	ATCCGGCTCGAAGGACCA	282	37	23	15	6	13	3	147	13	15	6	2	2	4.3874	2.8864	2.073	0.7613	1.9014	0.5558	48.5331	1.9607	1.9569	1.152	0.3108	0.3917
miR-221-x	22	TGAACCTGGCATACAATGTAGA	281	26	14	35	45	23	11	9	11	29	24	30	24	3.0831	1.757	4.837	5.71	3.364	2.0381	2.9714	1.6591	3.7834	4.6079	4.6615	4.7002
miR-130-x	22	GCTCTTTTCACATTGTGCTACT	280	22	21	14	68	26	49	6	19	18	23	4	10	2.6087	2.6354	1.9348	8.6284	3.8027	9.0787	1.9809	2.8657	2.3483	4.4159	0.6215	1.9584
miR-132-y	24	TAACAGTCTACAGCCATGGTCGTT	279	15	14	11	15	18	8	12	26	44	32	45	39	1.7787	1.757	1.5202	1.9033	2.6327	1.4822	3.9619	3.9215	5.7404	6.1439	6.9922	7.6378
miR-1842-z	24	TGGCTCTGCGAGGTCGGCTCAAAA	277	36	25	39	48	23	30	2	11	10	12	13	28	4.2688	3.1374	5.3898	6.0906	3.364	5.5584	0.6603	1.6591	1.3046	2.3039	2.02	5.4835
miR-328-y	24	CTGGCCCTCTCTGCCCTTCCGTTT	277	39	19	36	24	29	23	7	23	34	10	13	20	4.6246	2.3844	4.9752	3.0453	4.2415	4.2614	2.3111	3.469	4.4358	1.92	2.02	3.9168
miR-431-y	22	CAGGTCGTCTTGCAGGGCTTCT	274	50	54	16	39	26	14	5	9	22	15	10	14	5.929	6.7768	2.2112	4.9486	3.8027	2.5939	1.6508	1.3574	2.8702	2.8799	1.5538	2.7418
miR-127-x	23	CTGAAGCTCAGAGGGCTCTGATT	270	27	43	31	33	19	21	4	39	18	7	16	12	3.2016	5.3964	4.2842	4.1873	2.7789	3.8909	1.3206	5.8822	2.3483	1.344	2.4861	2.3501
miR-186-x	24	CAAAGAATTCTCCTTTTGGGCTAA	269	15	32	13	28	26	31	2	22	24	17	29	30	1.7787	4.0159	1.7966	3.5529	3.8027	5.7436	0.6603	3.3182	3.1311	3.2639	4.5061	5.8752
miR-210-y	25	ACTGTGCGTGTGACAGCGGCTGACT	269	29	25	52	18	16	11	4	21	40	5	31	17	3.4388	3.1374	7.1863	2.284	2.3401	2.0381	1.3206	3.1673	5.2185	0.96	4.8169	3.3293
miR-183-y	22	TGAATTACCGAAGGGCCATAAA	266	51	51	46	21	18	10	10	22	12	1	16	8	6.0475	6.4004	6.3572	2.6647	2.6327	1.8528	3.3016	3.3182	1.5656	0.192	2.4861	1.5667
miR-574-y	24	CACGCTCATGCACACACCCACAAA	262	42	33	30	14	12	30	7	25	4	22	23	20	4.9803	4.1414	4.146	1.7764	1.7551	5.5584	2.3111	3.7706	0.5219	4.2239	3.5738	3.9168
miR-6519-z	19	TAGCAGCGGGAACAGTAAA	258	56	53	44	28	16	8	8	13	20	4	5	3	6.6404	6.6513	6.0808	3.5529	2.3401	1.4822	2.6413	1.9607	2.6093	0.768	0.7769	0.5875
miR-4492-z	19	GCGGGGCTGGGCGCGCGCC	251	5	2	1	0	1	0	237	0	1	3	1	0	0.5929	0.251	0.1382	0.01	0.1463	0.01	78.2472	0.01	0.1305	0.576	0.1554	0.01
miR-769-x	23	TGAGACCTCTGGGTTCTGAGCTT	251	20	26	23	45	33	30	3	11	13	9	29	9	2.3716	3.2629	3.1786	5.71	4.8265	5.5584	0.9905	1.6591	1.696	1.728	4.5061	1.7626
miR-545-y	24	TCAACAAACATTTATTGTGTGCCT	248	13	16	19	18	11	20	6	27	28	18	44	28	1.5415	2.008	2.6258	2.284	1.6088	3.7056	1.9809	4.0723	3.653	3.4559	6.8369	5.4835
miR-1296-x	24	TTAGGGCCCTGGCTCCATCTCCAA	247	20	21	41	39	7	25	3	16	19	14	24	18	2.3716	2.6354	5.6662	4.9486	1.0238	4.632	0.9905	2.4132	2.4788	2.6879	3.7292	3.5251
miR-8112-z	22	TCTCCGCCACCTCCACCTCAGC	245	42	35	33	23	31	9	6	13	20	14	14	5	4.9803	4.3924	4.5606	2.9184	4.534	1.6675	1.9809	1.9607	2.6093	2.6879	2.1754	0.9792
miR-1224-x	24	GTGAGGACTCGGGAGGTGGAGGGT	243	31	39	20	38	27	23	10	13	9	7	14	12	3.676	4.8944	2.764	4.8218	3.949	4.2614	3.3016	1.9607	1.1742	1.344	2.1754	2.3501
miR-370-y	24	GCCTGCTGGGGTGGAACCTGGTAA	242	22	20	9	38	23	16	4	10	20	28	34	18	2.6087	2.5099	1.2438	4.8218	3.364	2.9645	1.3206	1.5083	2.6093	5.3759	5.283	3.5251
miR-10048-y	18	ATTCCTGTCGGAGCCACC	240	23	15	4	1	1	2	169	1	4	10	5	5	2.7273	1.8825	0.5528	0.1269	0.1463	0.3706	55.7966	0.1508	0.5219	1.92	0.7769	0.9792
miR-668-y	21	TGTCACTCGGCCCACTACCCA	240	50	29	28	33	22	13	7	6	8	12	19	13	5.929	3.6394	3.8696	4.1873	3.2177	2.4086	2.3111	0.905	1.0437	2.3039	2.9523	2.5459
miR-2447-z	22	TCTGGGAACCGGTTTTGCTGCT	233	59	26	25	23	8	12	8	9	23	8	17	15	6.9962	3.2629	3.455	2.9184	1.1701	2.2233	2.6413	1.3574	3.0007	1.536	2.6415	2.9376
miR-2904-z	18	AGCCTCGGTTGGCCTCGG	233	49	25	9	15	5	8	39	22	22	13	18	8	5.8104	3.1374	1.2438	1.9033	0.7313	1.4822	12.8761	3.3182	2.8702	2.4959	2.7969	1.5667
miR-532-x	24	CATGCCTTGAGTGTAGGACCGTAA	233	13	12	30	32	27	20	4	13	29	15	14	24	1.5415	1.506	4.146	4.0604	3.949	3.7056	1.3206	1.9607	3.7834	2.8799	2.1754	4.7002
miR-10926-z	18	ATCCCAGCGGTGCCTCCA	229	20	4	6	7	5	9	155	4	9	7	2	1	2.3716	0.502	0.8292	0.8882	0.7313	1.6675	51.1744	0.6033	1.1742	1.344	0.3108	0.1958
miR-2483-x	23	TCCGTCAACCATCCAGCTGTTTG	229	51	38	59	7	14	15	2	5	17	6	7	8	6.0475	4.7689	8.1537	0.8882	2.0476	2.7792	0.6603	0.7541	2.2179	1.152	1.0877	1.5667
miR-219-x	22	AGATGTCCAGCCACAATTCTCG	224	21	22	31	31	10	14	6	15	22	13	21	18	2.4902	2.7609	4.2842	3.9335	1.4626	2.5939	1.9809	2.2624	2.8702	2.4959	3.263	3.5251
miR-128-z	23	TCACAGTGAACCGGTCTCTTTAG	218	38	6	22	21	24	13	5	29	11	16	10	23	4.506	0.753	3.0404	2.6647	3.5102	2.4086	1.6508	4.3739	1.4351	3.0719	1.5538	4.5043
miR-3085-y	22	TCTGGCTGCTATGGCCCCCTCT	217	49	63	29	27	32	9	1	2	2	2	1	0	5.8104	7.9063	4.0078	3.426	4.6803	1.6675	0.3302	0.3017	0.2609	0.384	0.1554	0.01
miR-6528-z	22	AGAGGGAAGAGGGAAGGAGGGA	217	45	28	23	14	28	7	13	3	19	13	14	10	5.3361	3.5139	3.1786	1.7764	4.0952	1.297	4.292	0.4525	2.4788	2.4959	2.1754	1.9584
miR-8402-y	19	TCTGATTCCGAATTTTTGT	213	13	15	4	5	8	4	8	16	19	42	53	26	1.5415	1.8825	0.5528	0.6344	1.1701	0.7411	2.6413	2.4132	2.4788	8.0638	8.2353	5.0919
miR-26-z	25	TTCAAGTAATCCAGGATAGGCTAAT	209	22	7	17	26	10	25	7	25	5	16	23	26	2.6087	0.8785	2.3494	3.2991	1.4626	4.632	2.3111	3.7706	0.6523	3.0719	3.5738	5.0919
miR-103-z	25	AGCAGCATTGTACAGGGCTATGACT	207	16	8	16	23	15	13	11	31	14	9	24	27	1.8973	1.004	2.2112	2.9184	2.1939	2.4086	3.6317	4.6756	1.8265	1.728	3.7292	5.2877
miR-758-x	21	TGGTTGACCAGAGAGCACACG	198	22	16	18	24	31	14	10	7	9	13	15	19	2.6087	2.008	2.4876	3.0453	4.534	2.5939	3.3016	1.0558	1.1742	2.4959	2.3307	3.721
miR-544-x	21	TCTTGTTAAAAGGCAGATTCT	196	40	26	27	16	17	11	6	5	25	8	10	5	4.7432	3.2629	3.7314	2.0302	2.4864	2.0381	1.9809	0.7541	3.2616	1.536	1.5538	0.9792
miR-194-x	24	TGTAACAGCAACTCCATGTGGAAT	186	6	34	22	24	11	2	10	20	15	6	25	11	0.7115	4.2669	3.0404	3.0453	1.6088	0.3706	3.3016	3.0165	1.9569	1.152	3.8846	2.1542
miR-1842-y	22	GAGCAGGCCTGTCAGGGCGTTG	185	37	42	39	9	10	6	0	11	15	6	5	5	4.3874	5.2709	5.3898	1.142	1.4626	1.1117	0.01	1.6591	1.9569	1.152	0.7769	0.9792
miR-16-x	22	TAGCAGCACGTAAATATTGGAA	182	10	21	12	14	19	15	7	28	22	11	8	15	1.1858	2.6354	1.6584	1.7764	2.7789	2.7792	2.3111	4.2231	2.8702	2.1119	1.2431	2.9376
miR-542-y	24	TGTGACAGATTGATAACTGAAAGT	181	11	17	14	9	17	2	4	25	9	17	34	22	1.3044	2.1335	1.9348	1.142	2.4864	0.3706	1.3206	3.7706	1.1742	3.2639	5.283	4.3085
miR-383-x	22	AGATCAGAAGGTGATTGTGGCT	180	27	25	32	21	19	4	3	27	8	12	1	1	3.2016	3.1374	4.4224	2.6647	2.7789	0.7411	0.9905	4.0723	1.0437	2.3039	0.1554	0.1958
miR-5119-z	20	TCATCGCATCCTGGAGCTGG	178	23	16	10	4	2	1	92	8	6	8	5	3	2.7273	2.008	1.382	0.5076	0.2925	0.1853	30.3745	1.2066	0.7828	1.536	0.7769	0.5875
miR-6236-z	18	CCGTCGCCGGCAGTCGGA	176	19	25	14	8	8	3	56	9	4	11	11	8	2.253	3.1374	1.9348	1.0151	1.1701	0.5558	18.4888	1.3574	0.5219	2.1119	1.7092	1.5667
miR-346-x	23	TGTCTGCCCGCATGCCTGCCTCT	174	13	14	8	18	18	20	7	18	17	10	13	18	1.5415	1.757	1.1056	2.284	2.6327	3.7056	2.3111	2.7149	2.2179	1.92	2.02	3.5251
miR-378-x	22	CTCCTGACTCCAGGTCCTGTGT	174	34	20	20	24	15	24	2	5	5	3	19	3	4.0317	2.5099	2.764	3.0453	2.1939	4.4467	0.6603	0.7541	0.6523	0.576	2.9523	0.5875
miR-362-y	22	AACACACCTATTCAAGGATTCT	171	23	8	16	17	25	9	12	9	18	8	18	8	2.7273	1.004	2.2112	2.1571	3.6565	1.6675	3.9619	1.3574	2.3483	1.536	2.7969	1.5667
miR-361-x	23	TTATCAGAATCTCCAGGGGTAAC	170	13	15	14	23	15	13	6	14	17	4	16	20	1.5415	1.8825	1.9348	2.9184	2.1939	2.4086	1.9809	2.1116	2.2179	0.768	2.4861	3.9168
miR-10400-x	19	CGGCGGCGGCGACTCTGGA	167	38	24	15	2	10	2	45	5	7	9	6	4	4.506	3.0119	2.073	0.2538	1.4626	0.3706	14.8571	0.7541	0.9132	1.728	0.9323	0.7834
miR-185-z	23	CTGGAGAGAAAGGCAGTTCCTGA	167	24	15	24	22	9	20	0	15	8	3	17	10	2.8459	1.8825	3.3168	2.7915	1.3163	3.7056	0.01	2.2624	1.0437	0.576	2.6415	1.9584
miR-30-z	25	TGTAAACATCCTACACTCTCAGAAT	165	11	3	12	21	14	16	7	27	13	8	20	13	1.3044	0.3765	1.6584	2.6647	2.0476	2.9645	2.3111	4.0723	1.696	1.536	3.1077	2.5459
miR-263-x	23	AATGGCACTGGAAGAATTCACGG	161	1	25	4	0	9	2	1	4	2	110	2	1	0.1186	3.1374	0.5528	0.01	1.3163	0.3706	0.3302	0.6033	0.2609	21.1195	0.3108	0.1958
miR-8410-y	19	CAGAGTTTGTAGTTAATCC	157	10	8	6	7	5	3	8	9	26	28	29	18	1.1858	1.004	0.8292	0.8882	0.7313	0.5558	2.6413	1.3574	3.392	5.3759	4.5061	3.5251
miR-532-y	24	CCTCCCACACCCAAGGCTTGCAAA	156	9	5	9	14	20	17	3	21	12	13	18	15	1.0672	0.6275	1.2438	1.7764	2.9252	3.1497	0.9905	3.1673	1.5656	2.4959	2.7969	2.9376
miR-541-y	22	TGGTGGGCACAGAATCCGGCCT	151	25	30	20	12	15	3	9	2	10	13	6	6	2.9645	3.7649	2.764	1.5227	2.1939	0.5558	2.9714	0.3017	1.3046	2.4959	0.9323	1.175
miR-4961-y	19	TGTAGATCCATATCAGACA	149	5	15	5	7	11	3	9	26	16	23	19	10	0.5929	1.8825	0.691	0.8882	1.6088	0.5558	2.9714	3.9215	2.0874	4.4159	2.9523	1.9584
miR-1236-x	23	GTGAGTGACAGGGGAAGTGGGGA	145	31	20	22	31	16	6	0	5	10	3	0	1	3.676	2.5099	3.0404	3.9335	2.3401	1.1117	0.01	0.7541	1.3046	0.576	0.01	0.1958
miR-381-y	23	TATGCAAGGACAAGCTCTCTGTT	145	19	22	25	14	12	10	6	12	4	8	5	8	2.253	2.7609	3.455	1.7764	1.7551	1.8528	1.9809	1.8099	0.5219	1.536	0.7769	1.5667
miR-460-x	18	CCTGCATTGTAAACACTA	142	19	9	5	4	5	3	18	9	16	15	29	10	2.253	1.1295	0.691	0.5076	0.7313	0.5558	5.9428	1.3574	2.0874	2.8799	4.5061	1.9584
miR-2683-z	21	GGAAGACACTCTGCAACAGTG	140	7	12	10	13	5	14	18	12	16	14	10	9	0.8301	1.506	1.382	1.6495	0.7313	2.5939	5.9428	1.8099	2.0874	2.6879	1.5538	1.7626
miR-379-y	22	TATGTAACATGGTCCACTAACT	140	17	19	7	14	19	7	6	6	8	11	21	5	2.0158	2.3844	0.9674	1.7764	2.7789	1.297	1.9809	0.905	1.0437	2.1119	3.263	0.9792
lin-4-z	21	TCCCTGAGACCTAACTTGTGA	139	6	4	9	28	5	7	7	29	10	4	17	13	0.7115	0.502	1.2438	3.5529	0.7313	1.297	2.3111	4.3739	1.3046	0.768	2.6415	2.5459
miR-16-y	23	CCAGTATTAACTGTGCTGCTGAA	139	13	7	17	14	11	19	2	17	20	4	10	5	1.5415	0.8785	2.3494	1.7764	1.6088	3.5203	0.6603	2.564	2.6093	0.768	1.5538	0.9792
miR-380-x	22	ATGGTTGACCATAGGACATGCG	138	9	9	3	26	34	18	1	8	4	9	9	8	1.0672	1.1295	0.4146	3.2991	4.9728	3.335	0.3302	1.2066	0.5219	1.728	1.3984	1.5667
miR-4982-y	18	GCTGGAATTGTAATTGCG	138	11	3	6	5	9	2	14	10	23	21	25	9	1.3044	0.3765	0.8292	0.6344	1.3163	0.3706	4.6222	1.5083	3.0007	4.0319	3.8846	1.7626
miR-1277-x	21	TATATATATATATGTACGTAT	137	10	17	23	16	5	6	6	13	25	8	5	3	1.1858	2.1335	3.1786	2.0302	0.7313	1.1117	1.9809	1.9607	3.2616	1.536	0.7769	0.5875
miR-182-y	20	TGGTTCTAGACTTGCCAACT	136	36	35	22	14	11	2	1	5	4	3	2	1	4.2688	4.3924	3.0404	1.7764	1.6088	0.3706	0.3302	0.7541	0.5219	0.576	0.3108	0.1958
miR-212-x	25	ACCTTGGCTCTAGACTGCTTACTGA	135	9	8	11	7	6	4	3	6	7	21	38	15	1.0672	1.004	1.5202	0.8882	0.8776	0.7411	0.9905	0.905	0.9132	4.0319	5.9046	2.9376
miR-9906-z	18	CAGGAACTAGAGAAGCTT	134	9	14	9	7	11	10	2	5	16	18	21	12	1.0672	1.757	1.2438	0.8882	1.6088	1.8528	0.6603	0.7541	2.0874	3.4559	3.263	2.3501
miR-345-y	23	CCCTGAACTAGGGGTCTGGAGAA	133	19	6	19	9	10	13	2	28	9	0	2	16	2.253	0.753	2.6258	1.142	1.4626	2.4086	0.6603	4.2231	1.1742	0.01	0.3108	3.1335
miR-4787-x	19	TCGCGGGGGTGGCGGCGGG	133	37	31	27	2	2	0	17	3	3	3	6	2	4.3874	3.8904	3.7314	0.2538	0.2925	0.01	5.6127	0.4525	0.3914	0.576	0.9323	0.3917
miR-183-x	24	ATGGCACTGGTAGAATTCACTGTT	132	17	20	25	17	8	12	3	1	10	7	8	4	2.0158	2.5099	3.455	2.1571	1.1701	2.2233	0.9905	0.1508	1.3046	1.344	1.2431	0.7834
miR-21-z	24	CAACAGCAGTCGATGGGCTGTACT	131	15	32	23	2	9	5	3	22	3	0	1	16	1.7787	4.0159	3.1786	0.2538	1.3163	0.9264	0.9905	3.3182	0.3914	0.01	0.1554	3.1335
miR-874-x	23	CGGCCCCACGCACCAGGGTAAGA	131	14	12	6	22	15	14	1	13	12	10	5	7	1.6601	1.506	0.8292	2.7915	2.1939	2.5939	0.3302	1.9607	1.5656	1.92	0.7769	1.3709
miR-378-z	25	ACTGGACTTGGAGTCAGAAGGCATT	130	5	5	21	28	10	14	1	11	12	2	17	4	0.5929	0.6275	2.9022	3.5529	1.4626	2.5939	0.3302	1.6591	1.5656	0.384	2.6415	0.7834
miR-505-y	25	CCGTCAACACTTGCTGGTTTCCTCT	127	18	9	3	12	2	16	6	6	11	6	32	6	2.1344	1.1295	0.4146	1.5227	0.2925	2.9645	1.9809	0.905	1.4351	1.152	4.9723	1.175
miR-452-x	22	TGTTTGCAGAGGAAACTGAGAA	122	14	16	12	18	9	13	4	1	3	13	8	11	1.6601	2.008	1.6584	2.284	1.3163	2.4086	1.3206	0.1508	0.3914	2.4959	1.2431	2.1542
miR-8940-z	20	GCTGGAGCTGGAGCAGCTGG	122	7	21	11	8	5	0	11	11	14	15	11	8	0.8301	2.6354	1.5202	1.0151	0.7313	0.01	3.6317	1.6591	1.8265	2.8799	1.7092	1.5667
miR-9231-z	18	TGCAGTCGGAACGTGGGT	121	3	0	3	0	0	1	107	0	3	0	2	2	0.3557	0.01	0.4146	0.01	0.01	0.1853	35.3268	0.01	0.3914	0.01	0.3108	0.3917
miR-12095-x	18	CCAAGACCAATAGGAACT	120	13	14	2	0	0	1	17	12	23	26	5	7	1.5415	1.757	0.2764	0.01	0.01	0.1853	5.6127	1.8099	3.0007	4.9919	0.7769	1.3709
miR-98-x	23	CTGAGGTAGTAAGTTGTATTGTT	118	20	6	11	12	6	24	2	10	8	3	11	5	2.3716	0.753	1.5202	1.5227	0.8776	4.4467	0.6603	1.5083	1.0437	0.576	1.7092	0.9792
miR-107-y	23	AGCAGCATTGTACAGGGCTATAT	117	18	7	13	28	6	9	6	7	3	6	8	6	2.1344	0.8785	1.7966	3.5529	0.8776	1.6675	1.9809	1.0558	0.3914	1.152	1.2431	1.175
miR-652-z	24	AATGGCGCCACTAGGGTTGTGAAA	116	2	6	7	15	3	13	3	12	8	7	21	19	0.2372	0.753	0.9674	1.9033	0.4388	2.4086	0.9905	1.8099	1.0437	1.344	3.263	3.721
miR-6990-x	19	CCCAGGGTTAGTCAGGGCC	115	5	3	8	1	4	0	74	5	4	1	7	3	0.5929	0.3765	1.1056	0.1269	0.585	0.01	24.4316	0.7541	0.5219	0.192	1.0877	0.5875
miR-329-x	23	GAGGTTTTCTGGGTCTCTGTTTC	114	15	6	20	20	8	5	1	7	2	4	13	13	1.7787	0.753	2.764	2.5378	1.1701	0.9264	0.3302	1.0558	0.2609	0.768	2.02	2.5459
miR-299-x	22	TGGTTTACCGTCCCACATACAC	113	4	16	13	5	5	12	1	2	10	6	14	25	0.4743	2.008	1.7966	0.6344	0.7313	2.2233	0.3302	0.3017	1.3046	1.152	2.1754	4.896
miR-7704-z	18	CGGGGTCAGCGGCGATGT	112	5	5	2	0	1	0	93	1	0	0	3	2	0.5929	0.6275	0.2764	0.01	0.1463	0.01	30.7046	0.1508	0.01	0.01	0.4661	0.3917
miR-219-y	18	CAAGAACTGAGGATGGAC	111	10	16	11	7	12	10	1	8	9	10	9	8	1.1858	2.008	1.5202	0.8882	1.7551	1.8528	0.3302	1.2066	1.1742	1.92	1.3984	1.5667
miR-1843-y	22	TCTGATCGTTCCCCTCCATACA	110	9	12	14	20	11	1	6	8	11	5	10	3	1.0672	1.506	1.9348	2.5378	1.6088	0.1853	1.9809	1.2066	1.4351	0.96	1.5538	0.5875
miR-1307-z	26	ACTCGGCGTGGCGTCGGTCGTGGAAT	109	13	4	11	13	2	23	0	8	11	8	8	8	1.5415	0.502	1.5202	1.6495	0.2925	4.2614	0.01	1.2066	1.4351	1.536	1.2431	1.5667
miR-17-x	25	CAAAGTGCTTACAGTGCAGGTAGAT	109	5	0	0	21	9	11	0	10	5	4	25	19	0.5929	0.01	0.01	2.6647	1.3163	2.0381	0.01	1.5083	0.6523	0.768	3.8846	3.721
miR-1725-z	19	TGAGATAGTTTGAGCTGCT	109	13	20	4	3	4	4	6	12	24	4	7	8	1.5415	2.5099	0.5528	0.3807	0.585	0.7411	1.9809	1.8099	3.1311	0.768	1.0877	1.5667
miR-323-x	22	AGGTGGTCCGTGGCGCGTTCGC	108	9	12	15	10	23	4	7	3	7	7	8	3	1.0672	1.506	2.073	1.2689	3.364	0.7411	2.3111	0.4525	0.9132	1.344	1.2431	0.5875
miR-124-y	22	TCAAGGTCCGCTGTGAACACGC	102	13	12	16	4	14	6	2	12	2	4	10	7	1.5415	1.506	2.2112	0.5076	2.0476	1.1117	0.6603	1.8099	0.2609	0.768	1.5538	1.3709
miR-496-y	21	AGTATTACATGGCCAATCTCT	102	6	16	15	9	8	8	3	4	12	6	11	4	0.7115	2.008	2.073	1.142	1.1701	1.4822	0.9905	0.6033	1.5656	1.152	1.7092	0.7834
miR-1843-x	22	CATGGAGGTCTCTGTCTGGCTT	101	6	10	7	6	15	12	4	8	19	9	3	2	0.7115	1.255	0.9674	0.7613	2.1939	2.2233	1.3206	1.2066	2.4788	1.728	0.4661	0.3917
miR-412-y	22	GTACTTCACCTGGTCCACTAGC	101	10	18	12	15	8	10	2	12	1	5	4	4	1.1858	2.2589	1.6584	1.9033	1.1701	1.8528	0.6603	1.8099	0.1305	0.96	0.6215	0.7834
miR-5126-z	18	CGGGGCCGGGGGTGGGGC	99	29	21	13	1	1	1	7	6	8	0	8	4	3.4388	2.6354	1.7966	0.1269	0.1463	0.1853	2.3111	0.905	1.0437	0.01	1.2431	0.7834
miR-430-z	19	AAGTGCTTGAATTTGTTCT	98	2	7	7	7	3	2	3	13	22	13	15	4	0.2372	0.8785	0.9674	0.8882	0.4388	0.3706	0.9905	1.9607	2.8702	2.4959	2.3307	0.7834
miR-450-x	22	CTTTTGCAATATGTTCCTGAAT	98	3	13	4	9	5	9	1	17	6	6	11	14	0.3557	1.6315	0.5528	1.142	0.7313	1.6675	0.3302	2.564	0.7828	1.152	1.7092	2.7418
miR-345-x	24	GCTGACTCCTAGTCCAGTGCTAGA	97	24	9	15	16	1	3	3	3	8	7	4	4	2.8459	1.1295	2.073	2.0302	0.1463	0.5558	0.9905	0.4525	1.0437	1.344	0.6215	0.7834
miR-6937-x	18	TCTAAGGGCTGGGTCGGT	97	13	12	10	0	3	0	44	4	1	7	2	1	1.5415	1.506	1.382	0.01	0.4388	0.01	14.5269	0.6033	0.1305	1.344	0.3108	0.1958
miR-10382-z	24	TCTGACCCTGGCCCCTGACCCTAT	95	11	15	7	6	11	4	3	8	1	11	12	6	1.3044	1.8825	0.9674	0.7613	1.6088	0.7411	0.9905	1.2066	0.1305	2.1119	1.8646	1.175
miR-378-y	24	ACTGGACTTGGAGTCAGAAGGCAA	93	14	6	7	15	21	6	0	3	10	1	6	4	1.6601	0.753	0.9674	1.9033	3.0714	1.1117	0.01	0.4525	1.3046	0.192	0.9323	0.7834
miR-499-x	24	TTAAGACTTGCAGTGATGTTTAAC	90	8	0	17	7	6	4	1	5	7	1	20	14	0.9486	0.01	2.3494	0.8882	0.8776	0.7411	0.3302	0.7541	0.9132	0.192	3.1077	2.7418
miR-149-x	25	TCTGGCTCCGTGTCTTCACTCCCAA	89	0	18	0	19	11	9	0	7	7	2	8	8	0.01	2.2589	0.01	2.4109	1.6088	1.6675	0.01	1.0558	0.9132	0.384	1.2431	1.5667
miR-3958-x	22	AGGTTGTCCGTGATGTATTTGC	87	4	17	4	11	15	8	1	8	5	4	10	0	0.4743	2.1335	0.5528	1.3958	2.1939	1.4822	0.3302	1.2066	0.6523	0.768	1.5538	0.01
miR-6916-x	18	AGGAGGATGAAAATGAGT	87	6	3	6	2	4	3	4	4	13	14	21	7	0.7115	0.3765	0.8292	0.2538	0.585	0.5558	1.3206	0.6033	1.696	2.6879	3.263	1.3709
miR-2209-y	18	AAGAACACCGATTACACT	86	14	2	5	1	6	0	8	11	4	11	17	7	1.6601	0.251	0.691	0.1269	0.8776	0.01	2.6413	1.6591	0.5219	2.1119	2.6415	1.3709
miR-6094-y	23	TATTCGAGACCTCTGCTGATCCT	86	1	2	13	6	1	0	0	2	3	54	2	2	0.1186	0.251	1.7966	0.7613	0.1463	0.01	0.01	0.3017	0.3914	10.3677	0.3108	0.3917
miR-199-z	24	CCCAGTGTTCAGACTACGTGTTCT	84	0	2	11	12	4	3	3	11	9	4	11	14	0.01	0.251	1.5202	1.5227	0.585	0.5558	0.9905	1.6591	1.1742	0.768	1.7092	2.7418
miR-31-x	21	AGGCAAGAAGTCGGCATAGCT	82	2	25	0	2	6	2	1	0	0	41	3	0	0.2372	3.1374	0.01	0.2538	0.8776	0.3706	0.3302	0.01	0.01	7.8718	0.4661	0.01
miR-326-x	20	CCTCGTCTGTCTGTTGGGCT	81	16	15	7	3	3	1	7	5	14	3	5	2	1.8973	1.8825	0.9674	0.3807	0.4388	0.1853	2.3111	0.7541	1.8265	0.576	0.7769	0.3917
miR-340-x	24	TTATAAAGCAATGAGACTGATTAA	79	5	17	8	9	4	3	2	8	2	15	1	5	0.5929	2.1335	1.1056	1.142	0.585	0.5558	0.6603	1.2066	0.2609	2.8799	0.1554	0.9792
lin-4-x	21	TCCCTGAGACCCTACTTGTGA	78	15	7	6	6	6	3	1	7	8	3	10	6	1.7787	0.8785	0.8292	0.7613	0.8776	0.5558	0.3302	1.0558	1.0437	0.576	1.5538	1.175
miR-101-x	22	TCAGTTATCACAGTGCTGATGC	77	8	10	7	7	1	6	3	8	14	6	2	5	0.9486	1.255	0.9674	0.8882	0.1463	1.1117	0.9905	1.2066	1.8265	1.152	0.3108	0.9792
miR-9851-x	22	CGCTGGCAGTGTTGGTGGCACT	75	14	6	9	19	9	3	1	2	3	2	4	3	1.6601	0.753	1.2438	2.4109	1.3163	0.5558	0.3302	0.3017	0.3914	0.384	0.6215	0.5875
miR-1306-x	24	CCACCTCCCCTGCAAACGTCCAAA	74	8	13	19	0	1	0	1	10	3	7	7	5	0.9486	1.6315	2.6258	0.01	0.1463	0.01	0.3302	1.5083	0.3914	1.344	1.0877	0.9792
miR-488-x	23	CCCAGATAATGGCACTCTCAAAC	74	2	0	0	2	6	4	3	11	4	17	10	15	0.2372	0.01	0.01	0.2538	0.8776	0.7411	0.9905	1.6591	0.5219	3.2639	1.5538	2.9376
miR-671-y	23	TCCGGTTCTCAGGGCTCCACCTA	74	0	4	5	8	5	6	4	5	13	13	3	8	0.01	0.502	0.691	1.0151	0.7313	1.1117	1.3206	0.7541	1.696	2.4959	0.4661	1.5667
miR-32-y	21	CAATTTAGTGTGTGTGATATT	73	6	9	8	9	10	8	3	2	3	4	3	8	0.7115	1.1295	1.1056	1.142	1.4626	1.4822	0.9905	0.3017	0.3914	0.768	0.4661	1.5667
miR-551-z	23	GCGACCCACTCTTGGTTTCCATT	73	4	5	0	14	1	4	5	16	3	5	10	6	0.4743	0.6275	0.01	1.7764	0.1463	0.7411	1.6508	2.4132	0.3914	0.96	1.5538	1.175
miR-1249-x	25	AGGAGGGAGGAGATGGGCCAAGTTC	72	5	5	13	11	7	7	6	2	4	2	10	0	0.5929	0.6275	1.7966	1.3958	1.0238	1.297	1.9809	0.3017	0.5219	0.384	1.5538	0.01
miR-1285-z	19	CAACATAGCGAGACCCTGT	72	20	12	18	1	1	1	9	0	1	3	5	1	2.3716	1.506	2.4876	0.1269	0.1463	0.1853	2.9714	0.01	0.1305	0.576	0.7769	0.1958
miR-500-z	24	ATGCACCTGGGCAAGGATTCTGTA	71	11	0	12	6	12	4	0	9	9	1	1	6	1.3044	0.01	1.6584	0.7613	1.7551	0.7411	0.01	1.3574	1.1742	0.192	0.1554	1.175
miR-11971-z	20	TGAGGGGCAGAGAGCGAAAA	70	21	13	10	8	4	1	4	3	3	0	2	1	2.4902	1.6315	1.382	1.0151	0.585	0.1853	1.3206	0.4525	0.3914	0.01	0.3108	0.1958
miR-500-x	27	TAATCCTTGCTACCTGGGTGAGAGTGC	69	4	1	2	13	4	12	1	9	3	4	7	9	0.4743	0.1255	0.2764	1.6495	0.585	2.2233	0.3302	1.3574	0.3914	0.768	1.0877	1.7626
miR-9860-x	23	TTGCCCGAGAGCTTGGACCGCGA	68	9	15	5	8	2	3	1	8	7	8	0	2	1.0672	1.8825	0.691	1.0151	0.2925	0.5558	0.3302	1.2066	0.9132	1.536	0.01	0.3917
miR-12023-z	18	CTCCTCCCGCCCCCCCGC	67	21	9	14	1	6	4	1	0	1	5	1	4	2.4902	1.1295	1.9348	0.1269	0.8776	0.7411	0.3302	0.01	0.1305	0.96	0.1554	0.7834
miR-224-x	25	CAAGTCACTAGTGGTTCCGTTTAGA	65	4	0	5	14	1	3	0	5	3	4	13	13	0.4743	0.01	0.691	1.7764	0.1463	0.5558	0.01	0.7541	0.3914	0.768	2.02	2.5459
miR-19-y	24	TGTGCAAATCCATGCAAAACTGTA	64	0	6	4	9	3	5	0	6	2	4	13	12	0.01	0.753	0.5528	1.142	0.4388	0.9264	0.01	0.905	0.2609	0.768	2.02	2.3501
miR-494-x	22	AGGTTGTCCGTGTTGTCTTCTC	63	15	7	0	3	4	3	8	2	2	11	5	3	1.7787	0.8785	0.01	0.3807	0.585	0.5558	2.6413	0.3017	0.2609	2.1119	0.7769	0.5875
miR-276-y	22	TAGGAACTTCATACCGTGCTCT	62	6	13	0	0	3	0	0	2	3	35	0	0	0.7115	1.6315	0.01	0.01	0.4388	0.01	0.01	0.3017	0.3914	6.7198	0.01	0.01
miR-3956-y	23	TCTGACCTTCCTGCATCCCGTTC	62	14	3	12	2	6	1	5	7	3	4	2	3	1.6601	0.3765	1.6584	0.2538	0.8776	0.1853	1.6508	1.0558	0.3914	0.768	0.3108	0.5875
miR-204-x	24	TTCCCTTTGTCATCCTATGCCTGT	61	2	2	0	4	4	2	2	4	4	7	12	18	0.2372	0.251	0.01	0.5076	0.585	0.3706	0.6603	0.6033	0.5219	1.344	1.8646	3.5251
miR-235-y	23	TATTGCACTCGTCCCGGCCTAAT	59	2	17	11	3	3	1	5	1	6	3	6	1	0.2372	2.1335	1.5202	0.3807	0.4388	0.1853	1.6508	0.1508	0.7828	0.576	0.9323	0.1958
miR-153-x	18	TCTTCTGATGTTGCAGCT	58	12	4	4	7	1	0	9	3	3	4	5	6	1.4229	0.502	0.5528	0.8882	0.1463	0.01	2.9714	0.4525	0.3914	0.768	0.7769	1.175
miR-425-y	24	ATCGGGAATGTCGTGTCCGCCCTT	58	5	2	0	0	5	4	1	7	4	7	12	11	0.5929	0.251	0.01	0.01	0.7313	0.7411	0.3302	1.0558	0.5219	1.344	1.8646	2.1542
miR-660-x	25	TACCCATTGCATATCGGAGTTGTGA	58	5	1	4	10	6	6	1	2	7	2	6	8	0.5929	0.1255	0.5528	1.2689	0.8776	1.1117	0.3302	0.3017	0.9132	0.384	0.9323	1.5667
miR-7477-x	18	GCGCGAAGCGGGGCTGGG	55	9	7	2	2	0	2	26	0	4	3	0	0	1.0672	0.8785	0.2764	0.2538	0.01	0.3706	8.5841	0.01	0.5219	0.576	0.01	0.01
miR-9182-z	22	TTGCACAAAGAGTCTCATGTCT	55	7	7	11	5	5	0	0	9	4	4	1	2	0.8301	0.8785	1.5202	0.6344	0.7313	0.01	0.01	1.3574	0.5219	0.768	0.1554	0.3917
miR-10-y	22	ACAGATTCGATTCTAGGGGAAT	54	8	4	5	3	3	2	3	4	5	2	10	5	0.9486	0.502	0.691	0.3807	0.4388	0.3706	0.9905	0.6033	0.6523	0.384	1.5538	0.9792
miR-103-x	23	AGCTTCTTTACAGTGCTGCCTTG	54	0	11	3	8	6	9	1	2	4	1	8	1	0.01	1.3805	0.4146	1.0151	0.8776	1.6675	0.3302	0.3017	0.5219	0.192	1.2431	0.1958
miR-1814-z	18	GGTTTGTTTGGGTTTGTT	54	12	8	1	7	8	2	1	3	9	2	1	0	1.4229	1.004	0.1382	0.8882	1.1701	0.3706	0.3302	0.4525	1.1742	0.384	0.1554	0.01
miR-190-x	24	TGATATGTTTGATATATTAGGTTG	53	4	12	0	2	8	10	0	4	10	1	2	0	0.4743	1.506	0.01	0.2538	1.1701	1.8528	0.01	0.6033	1.3046	0.192	0.3108	0.01
miR-2247-z	18	CCATTAGTTGTGATTGCT	53	5	2	2	7	2	2	7	3	8	8	5	2	0.5929	0.251	0.2764	0.8882	0.2925	0.3706	2.3111	0.4525	1.0437	1.536	0.7769	0.3917
miR-491-y	22	CTTATGCAAGATTCCCTTCTAC	53	13	0	2	6	8	8	0	4	1	6	4	1	1.5415	0.01	0.2764	0.7613	1.1701	1.4822	0.01	0.6033	0.1305	1.152	0.6215	0.1958
miR-143-z	23	ATCTGAGATGAAGCACTGTAGCT	52	7	7	0	14	7	6	0	2	1	2	4	2	0.8301	0.8785	0.01	1.7764	1.0238	1.1117	0.01	0.3017	0.1305	0.384	0.6215	0.3917
miR-1692-z	18	TAGCTCAGTCGGTAGAGC	52	8	12	6	0	5	0	13	0	4	0	3	1	0.9486	1.506	0.8292	0.01	0.7313	0.01	4.292	0.01	0.5219	0.01	0.4661	0.1958
miR-181-z	27	AACATTCATTGCTGTCGGTGGGTTAGT	52	1	0	9	1	0	2	0	9	7	4	4	15	0.1186	0.01	1.2438	0.1269	0.01	0.3706	0.01	1.3574	0.9132	0.768	0.6215	2.9376
miR-25-z	25	CATTGCACTTGTCTCGGTCTGAAAA	52	10	2	1	5	6	12	0	3	4	6	0	3	1.1858	0.251	0.1382	0.6344	0.8776	2.2233	0.01	0.4525	0.5219	1.152	0.01	0.5875
miR-7658-x	22	CGTGGGCGTGGCGGTGCTGGAT	52	9	21	3	2	2	6	0	4	0	0	4	1	1.0672	2.6354	0.4146	0.2538	0.2925	1.1117	0.01	0.6033	0.01	0.01	0.6215	0.1958
miR-2566-x	18	TAGAAACGCAAAGGATGT	50	2	6	0	1	6	0	3	4	5	8	10	5	0.2372	0.753	0.01	0.1269	0.8776	0.01	0.9905	0.6033	0.6523	1.536	1.5538	0.9792
miR-3195-z	18	GCGCGCCGGGCCCGGGTC	50	3	4	2	0	1	0	21	4	9	4	2	0	0.3557	0.502	0.2764	0.01	0.1463	0.01	6.9333	0.6033	1.1742	0.768	0.3108	0.01
miR-130-y	23	CAGTGCAATGATGAAAGGGCAAT	48	7	4	2	6	0	2	2	9	3	5	3	5	0.8301	0.502	0.2764	0.7613	0.01	0.3706	0.6603	1.3574	0.3914	0.96	0.4661	0.9792
miR-2411-x	24	TGGAGTGACTGTCAGATGCAGCCT	48	18	4	1	1	4	5	1	5	1	1	3	4	2.1344	0.502	0.1382	0.1269	0.585	0.9264	0.3302	0.7541	0.1305	0.192	0.4661	0.7834
miR-3242-z	18	CCATCATCTGCTGCAACT	48	4	2	2	2	3	0	7	5	2	12	6	3	0.4743	0.251	0.2764	0.2538	0.4388	0.01	2.3111	0.7541	0.2609	2.3039	0.9323	0.5875
miR-9039-z	18	TCTGTAGGTGAGGAATCA	46	2	1	4	1	8	2	3	2	10	5	6	2	0.2372	0.1255	0.5528	0.1269	1.1701	0.3706	0.9905	0.3017	1.3046	0.96	0.9323	0.3917
miR-135-y	22	TGTAGGGCTAAAAGCCATGGGC	45	1	9	4	16	5	2	0	1	5	0	0	2	0.1186	1.1295	0.5528	2.0302	0.7313	0.3706	0.01	0.1508	0.6523	0.01	0.01	0.3917
miR-152-x	23	AGGTTCTGTGATACACTACGACT	45	0	2	8	3	4	7	1	3	2	7	3	5	0.01	0.251	1.1056	0.3807	0.585	1.297	0.3302	0.4525	0.2609	1.344	0.4661	0.9792
miR-3957-z	21	TCGGAGAGCGCAGCTGTGGGC	45	18	7	10	4	0	4	0	0	1	1	0	0	2.1344	0.8785	1.382	0.5076	0.01	0.7411	0.01	0.01	0.1305	0.192	0.01	0.01
miR-96-y	18	AATTATGGACAAGTACCT	45	6	8	1	1	0	0	5	8	1	7	6	2	0.7115	1.004	0.1382	0.1269	0.01	0.01	1.6508	1.2066	0.1305	1.344	0.9323	0.3917
miR-424-y	23	CAAAACGTGAGGCGCTGCTATAA	44	2	1	3	5	0	6	1	5	5	5	7	4	0.2372	0.1255	0.4146	0.6344	0.01	1.1117	0.3302	0.7541	0.6523	0.96	1.0877	0.7834
miR-543-x	21	AAGTTGCCCGTGTCTTTTTCG	44	4	13	7	1	2	7	1	2	3	1	1	2	0.4743	1.6315	0.9674	0.1269	0.2925	1.297	0.3302	0.3017	0.3914	0.192	0.1554	0.3917
miR-11894-z	18	ACCATTCCAATAGGACCT	43	10	0	1	0	5	0	3	7	4	9	3	1	1.1858	0.01	0.1382	0.01	0.7313	0.01	0.9905	1.0558	0.5219	1.728	0.4661	0.1958
miR-574-z	22	CTCATGCACACACCCACACGCC	43	8	11	4	4	0	0	3	7	0	1	2	3	0.9486	1.3805	0.5528	0.5076	0.01	0.01	0.9905	1.0558	0.01	0.192	0.3108	0.5875
miR-1281-z	19	CTCGCCTCCTCCTCCCCCC	42	8	3	8	1	6	0	5	6	1	0	4	0	0.9486	0.3765	1.1056	0.1269	0.8776	0.01	1.6508	0.905	0.1305	0.01	0.6215	0.01
miR-133-y	25	TTGGTCCCCTTCAACCAGCTGTAAC	42	9	0	9	3	0	0	0	4	7	0	2	8	1.0672	0.01	1.2438	0.3807	0.01	0.01	0.01	0.6033	0.9132	0.01	0.3108	1.5667
miR-2285-z	19	AAAATCTGAATGAATTATT	42	0	3	4	0	2	0	6	2	5	6	12	2	0.01	0.3765	0.5528	0.01	0.2925	0.01	1.9809	0.3017	0.6523	1.152	1.8646	0.3917
miR-5627-y	18	CTCCCCGGCGCCGCTCGT	42	2	0	0	0	0	0	35	0	1	3	1	0	0.2372	0.01	0.01	0.01	0.01	0.01	11.5555	0.01	0.1305	0.576	0.1554	0.01
miR-7292-x	18	CCTCAATTTGAAGCTTCT	42	7	7	2	0	4	1	3	1	4	6	6	1	0.8301	0.8785	0.2764	0.01	0.585	0.1853	0.9905	0.1508	0.5219	1.152	0.9323	0.1958
miR-106-z	25	CAAAGTGCTTACAGTGCAGGTAGAT	41	1	0	0	12	4	7	0	6	2	0	6	3	0.1186	0.01	0.01	1.5227	0.585	1.297	0.01	0.905	0.2609	0.01	0.9323	0.5875
miR-3178-z	18	CGGGGCGCGGCCGGAAAG	41	0	0	0	0	0	0	41	0	0	0	0	0	0.01	0.01	0.01	0.01	0.01	0.01	13.5364	0.01	0.01	0.01	0.01	0.01
miR-224-y	22	AAATGGTGCCCTAGTGACTACA	40	3	3	8	10	0	3	1	1	5	0	5	1	0.3557	0.3765	1.1056	1.2689	0.01	0.5558	0.3302	0.1508	0.6523	0.01	0.7769	0.1958
miR-488-y	21	TTGAAAGGCTATTTCTTGGTC	40	0	0	0	4	2	1	4	2	4	5	10	8	0.01	0.01	0.01	0.5076	0.2925	0.1853	1.3206	0.3017	0.5219	0.96	1.5538	1.5667
miR-744-z	24	TGCGGGGCTAGGGCTAACAGCAAG	40	5	5	0	5	2	4	0	1	0	12	2	4	0.5929	0.6275	0.01	0.6344	0.2925	0.7411	0.01	0.1508	0.01	2.3039	0.3108	0.7834
miR-107-x	23	AGCTTCTTTACAGTGCTGCCTTG	39	0	8	3	7	4	9	0	1	3	1	3	0	0.01	1.004	0.4146	0.8882	0.585	1.6675	0.01	0.1508	0.3914	0.192	0.4661	0.01
miR-19-x	23	AGTTTTGCAGGTTTGCATCCAGC	39	1	3	3	1	4	4	1	8	2	6	2	4	0.1186	0.3765	0.4146	0.1269	0.585	0.7411	0.3302	1.2066	0.2609	1.152	0.3108	0.7834
miR-144-x	23	GGATATCATCATATACTGTAAGT	38	7	7	6	8	2	0	0	0	2	0	4	2	0.8301	0.8785	0.8292	1.0151	0.2925	0.01	0.01	0.01	0.2609	0.01	0.6215	0.3917
miR-4331-x	22	TGGTGTAGATCACAGACGCAGC	38	2	2	12	1	5	5	2	0	2	1	6	0	0.2372	0.251	1.6584	0.1269	0.7313	0.9264	0.6603	0.01	0.2609	0.192	0.9323	0.01
miR-449-y	22	CAGCCACGACTACCCTGCCACT	38	0	7	0	5	0	9	1	2	4	5	5	0	0.01	0.8785	0.01	0.6344	0.01	1.6675	0.3302	0.3017	0.5219	0.96	0.7769	0.01
miR-513-y	18	TGAATACCAACTTTTTGA	38	0	4	8	1	3	0	1	1	0	9	6	5	0.01	0.502	1.1056	0.1269	0.4388	0.01	0.3302	0.1508	0.01	1.728	0.9323	0.9792
miR-3064-x	21	TCTGGCTGTTGTGGTGTGCAA	37	3	15	3	0	1	2	3	1	3	5	0	1	0.3557	1.8825	0.4146	0.01	0.1463	0.3706	0.9905	0.1508	0.3914	0.96	0.01	0.1958
miR-7-y	18	AAGAATTGGGATTAGGTT	37	1	5	7	1	6	2	4	2	4	2	3	0	0.1186	0.6275	0.9674	0.1269	0.8776	0.3706	1.3206	0.3017	0.5219	0.384	0.4661	0.01
miR-971-x	18	CTCTAAGTCAGAATCCCG	37	7	12	5	0	0	0	9	2	0	2	0	0	0.8301	1.506	0.691	0.01	0.01	0.01	2.9714	0.3017	0.01	0.384	0.01	0.01
miR-370-x	24	CAGGTCACGTCTCTGCAGTTACAC	36	2	8	5	2	0	2	0	1	1	5	1	9	0.2372	1.004	0.691	0.2538	0.01	0.3706	0.01	0.1508	0.1305	0.96	0.1554	1.7626
miR-6651-x	19	ACCAGGTTGCCTAAGGAGG	36	4	17	3	0	0	0	10	0	0	2	0	0	0.4743	2.1335	0.4146	0.01	0.01	0.01	3.3016	0.01	0.01	0.384	0.01	0.01
miR-760-z	23	CGGCTCTGGGTCTGTGGGGAGTT	36	9	3	6	1	2	8	4	2	0	0	0	1	1.0672	0.3765	0.8292	0.1269	0.2925	1.4822	1.3206	0.3017	0.01	0.01	0.01	0.1958
miR-1267-z	18	TCTGGTTGAAGTGTAATC	35	5	2	5	2	1	1	2	1	10	3	3	0	0.5929	0.251	0.691	0.2538	0.1463	0.1853	0.6603	0.1508	1.3046	0.576	0.4661	0.01
miR-374-x	22	CTTATAATACAACCTGATAAGT	35	6	7	3	2	4	3	2	2	0	2	3	1	0.7115	0.8785	0.4146	0.2538	0.585	0.5558	0.6603	0.3017	0.01	0.384	0.4661	0.1958
miR-9851-y	24	TGGCACCAGCACTGGCGGTGGTAG	35	1	10	11	4	4	3	0	1	0	1	0	0	0.1186	1.255	1.5202	0.5076	0.585	0.5558	0.01	0.1508	0.01	0.192	0.01	0.01
miR-628-y	25	TCTAGTAAGAGTGGCAGTCGAAGTT	34	11	5	2	6	4	1	0	0	0	3	1	1	1.3044	0.6275	0.2764	0.7613	0.585	0.1853	0.01	0.01	0.01	0.576	0.1554	0.1958
miR-215-z	22	TGACCTATGAATTGACAGCCAT	32	0	12	0	6	3	2	0	5	1	2	0	1	0.01	1.506	0.01	0.7613	0.4388	0.3706	0.01	0.7541	0.1305	0.384	0.01	0.1958
miR-3535-z	26	TGGATATGATGACTGATTATCGGAGA	32	0	0	0	0	0	9	0	23	0	0	0	0	0.01	0.01	0.01	0.01	0.01	1.6675	0.01	3.469	0.01	0.01	0.01	0.01
miR-455-z	25	TATGTGCCTTTGGACTACATCGTGG	32	0	6	6	1	2	2	1	0	4	3	2	5	0.01	0.753	0.8292	0.1269	0.2925	0.3706	0.3302	0.01	0.5219	0.576	0.3108	0.9792
miR-10001-x	18	TGGGCGGGCGGGGCCGGG	31	10	8	1	0	3	0	2	0	1	2	3	1	1.1858	1.004	0.1382	0.01	0.4388	0.01	0.6603	0.01	0.1305	0.384	0.4661	0.1958
miR-495-x	22	GAAGTCGCCCATGTTCTTTTCG	31	6	2	0	6	5	0	2	1	1	3	5	0	0.7115	0.251	0.01	0.7613	0.7313	0.01	0.6603	0.1508	0.1305	0.576	0.7769	0.01
miR-9620-y	18	AAAATATTTCTCCTGAGG	31	1	1	5	1	3	0	0	0	1	9	7	3	0.1186	0.1255	0.691	0.1269	0.4388	0.01	0.01	0.01	0.1305	1.728	1.0877	0.5875
miR-1329-x	23	CCAGTGATCAGGTTACGATGGAT	30	10	0	3	5	3	3	0	2	4	0	0	0	1.1858	0.01	0.4146	0.6344	0.4388	0.5558	0.01	0.3017	0.5219	0.01	0.01	0.01
miR-31-y	23	TGCTATGCCAACATATTGCCATC	30	5	0	3	0	8	6	1	4	0	0	1	2	0.5929	0.01	0.4146	0.01	1.1701	1.1117	0.3302	0.6033	0.01	0.01	0.1554	0.3917
miR-3955-x	22	TTTGATGGCTGTTCCTCTCACT	30	8	4	5	6	3	0	0	0	1	1	2	0	0.9486	0.502	0.691	0.7613	0.4388	0.01	0.01	0.01	0.1305	0.192	0.3108	0.01
miR-4913-y	18	AACCAAGTGGAATTGCTT	30	0	0	1	2	2	0	2	0	3	11	5	4	0.01	0.01	0.1382	0.2538	0.2925	0.01	0.6603	0.01	0.3914	2.1119	0.7769	0.7834
miR-1469-z	18	GCGCGCGGCGCGGGCTCC	29	3	17	6	0	1	0	0	0	1	0	0	1	0.3557	2.1335	0.8292	0.01	0.1463	0.01	0.01	0.01	0.1305	0.01	0.01	0.1958
miR-4577-z	18	GTGGCGAGCGAAAGCGAA	29	0	0	0	2	0	0	26	0	0	1	0	0	0.01	0.01	0.01	0.2538	0.01	0.01	8.5841	0.01	0.01	0.192	0.01	0.01
miR-877-y	22	TCCTCCTCTCCCTCCTCCCAGT	29	4	4	8	1	3	2	2	0	0	1	3	1	0.4743	0.502	1.1056	0.1269	0.4388	0.3706	0.6603	0.01	0.01	0.192	0.4661	0.1958
miR-11203-x	18	ACAGTTATATTCTAGAGC	28	2	7	4	0	4	1	0	2	1	2	3	2	0.2372	0.8785	0.5528	0.01	0.585	0.1853	0.01	0.3017	0.1305	0.384	0.4661	0.3917
miR-486-z	25	TCCTGTACTGAGCTGCCCCGAGTTT	28	9	2	0	0	1	4	0	3	2	0	2	5	1.0672	0.251	0.01	0.01	0.1463	0.7411	0.01	0.4525	0.2609	0.01	0.3108	0.9792
miR-7027-x	18	TGAAGAAACAGCAGAGGA	28	7	4	1	2	1	0	0	3	2	2	4	2	0.8301	0.502	0.1382	0.2538	0.1463	0.01	0.01	0.4525	0.2609	0.384	0.6215	0.3917
miR-750-y	22	CCAGATCTATCTTTCCAGCTCA	28	0	0	0	1	3	0	0	3	3	15	0	3	0.01	0.01	0.01	0.1269	0.4388	0.01	0.01	0.4525	0.3914	2.8799	0.01	0.5875
miR-10386-z	23	ACGTCGTCCTCTCCCTCCCTCCT	27	2	0	4	2	6	1	0	1	2	4	3	2	0.2372	0.01	0.5528	0.2538	0.8776	0.1853	0.01	0.1508	0.2609	0.768	0.4661	0.3917
miR-1291-z	25	TGGCCCTGACTGAAGACCTGCAGTT	27	3	5	0	0	0	1	3	8	6	0	0	1	0.3557	0.6275	0.01	0.01	0.01	0.1853	0.9905	1.2066	0.7828	0.01	0.01	0.1958
miR-339-z	23	TCCCTGTCCTCCAGGAGCTCATA	27	3	7	0	0	5	4	1	4	1	1	1	0	0.3557	0.8785	0.01	0.01	0.7313	0.7411	0.3302	0.6033	0.1305	0.192	0.1554	0.01
miR-421-y	25	ATCAACAGACATTAATTGGGCGCAA	27	2	2	4	4	5	1	0	1	4	3	0	1	0.2372	0.251	0.5528	0.5076	0.7313	0.1853	0.01	0.1508	0.5219	0.576	0.01	0.1958
miR-218-y	23	AAACATGGTTCTGTCAAGCACCA	26	4	7	10	0	2	0	0	0	0	0	3	0	0.4743	0.8785	1.382	0.01	0.2925	0.01	0.01	0.01	0.01	0.01	0.4661	0.01
miR-665-x	20	AGGGGCCTTAGCCTCTGCCC	26	3	13	2	1	0	1	0	1	1	3	0	1	0.3557	1.6315	0.2764	0.1269	0.01	0.1853	0.01	0.1508	0.1305	0.576	0.01	0.1958
miR-6827-y	23	GCATCGTCTCTTCTGTTCCCCAG	26	0	5	2	2	6	5	0	0	1	3	0	2	0.01	0.6275	0.2764	0.2538	0.8776	0.9264	0.01	0.01	0.1305	0.576	0.01	0.3917
miR-8903-z	22	TTGGGCCCCACCCCCGGAAACT	26	0	6	2	1	4	7	0	0	1	4	1	0	0.01	0.753	0.2764	0.1269	0.585	1.297	0.01	0.01	0.1305	0.768	0.1554	0.01
miR-141-x	22	CATCTTCCAGCACAGTGTTGGA	25	3	9	7	0	4	2	0	0	0	0	0	0	0.3557	1.1295	0.9674	0.01	0.585	0.3706	0.01	0.01	0.01	0.01	0.01	0.01
miR-424-x	24	CAGCAGCAATTCATGTTTTGAACA	25	1	2	0	6	0	2	0	4	3	1	3	3	0.1186	0.251	0.01	0.7613	0.01	0.3706	0.01	0.6033	0.3914	0.192	0.4661	0.5875
miR-507-z	23	TGATTGGCACCTCTTGGAGTGAA	25	7	2	5	0	3	2	0	0	6	0	0	0	0.8301	0.251	0.691	0.01	0.4388	0.3706	0.01	0.01	0.7828	0.01	0.01	0.01
miR-539-x	23	GGAGAAATTATCCTTGGTGTGTT	25	1	0	4	4	2	6	0	2	0	0	5	1	0.1186	0.01	0.5528	0.5076	0.2925	1.1117	0.01	0.3017	0.01	0.01	0.7769	0.1958
miR-71-y	19	TCATTATCCAAGTCTTTCT	25	4	0	0	0	0	0	3	0	6	9	3	0	0.4743	0.01	0.01	0.01	0.01	0.01	0.9905	0.01	0.7828	1.728	0.4661	0.01
miR-7351-x	18	AAAGTCAACTTTTCTTCC	25	0	0	0	0	1	1	4	2	0	11	3	3	0.01	0.01	0.01	0.01	0.1463	0.1853	1.3206	0.3017	0.01	2.1119	0.4661	0.5875
bantam-y	23	TGAGATCATTGTGAAAGCTGATT	24	2	6	0	2	0	1	0	1	0	7	5	0	0.2372	0.753	0.01	0.2538	0.01	0.1853	0.01	0.1508	0.01	1.344	0.7769	0.01
miR-1247-x	22	ACCCGTCCCGTGCGTCCCCGGA	24	0	0	0	3	0	0	0	3	0	4	14	0	0.01	0.01	0.01	0.3807	0.01	0.01	0.01	0.4525	0.01	0.768	2.1754	0.01
miR-296-x	22	GAGGGCCCCCCCCCAATCCTGT	24	0	2	2	1	2	1	4	4	1	2	3	2	0.01	0.251	0.2764	0.1269	0.2925	0.1853	1.3206	0.6033	0.1305	0.384	0.4661	0.3917
miR-431-z	24	TTGCAGGTCGTCTTGCAGGGCTTC	24	0	6	4	1	5	5	0	2	0	1	0	0	0.01	0.753	0.5528	0.1269	0.7313	0.9264	0.01	0.3017	0.01	0.192	0.01	0.01
miR-5107-y	19	CAACATGTGCTTCTCTTCT	24	3	2	1	3	2	2	1	0	3	3	2	2	0.3557	0.251	0.1382	0.3807	0.2925	0.3706	0.3302	0.01	0.3914	0.576	0.3108	0.3917
miR-5551-x	18	TGTAAATGGTTGTAAACT	24	0	1	0	1	0	0	3	7	3	2	4	3	0.01	0.1255	0.01	0.1269	0.01	0.01	0.9905	1.0558	0.3914	0.384	0.6215	0.5875
miR-8-x	22	CATCTTACCGGGCAGCATTAGA	24	0	6	1	0	0	1	0	0	2	14	0	0	0.01	0.753	0.1382	0.01	0.01	0.1853	0.01	0.01	0.2609	2.6879	0.01	0.01
miR-195-x	23	TAGCAGCACAGAAATATTGGCAA	23	0	0	2	0	6	3	0	8	0	0	1	3	0.01	0.01	0.2764	0.01	0.8776	0.5558	0.01	1.2066	0.01	0.01	0.1554	0.5875
miR-2283-x	18	GAAAATATCGTGAATACT	23	1	2	0	1	0	0	2	0	6	2	8	1	0.1186	0.251	0.01	0.1269	0.01	0.01	0.6603	0.01	0.7828	0.384	1.2431	0.1958
miR-3570-z	21	ACAGTCAACGGTCGGTGGTTT	23	0	4	0	7	5	0	4	1	0	2	0	0	0.01	0.502	0.01	0.8882	0.7313	0.01	1.3206	0.1508	0.01	0.384	0.01	0.01
miR-1192-z	18	AAGACAAACAAACAGACC	22	2	2	0	1	0	0	1	3	5	2	6	0	0.2372	0.251	0.01	0.1269	0.01	0.01	0.3302	0.4525	0.6523	0.384	0.9323	0.01
miR-12034-z	18	CTCGGGGAGCCCGGCGGG	22	9	3	6	0	1	0	0	1	0	0	2	0	1.0672	0.3765	0.8292	0.01	0.1463	0.01	0.01	0.1508	0.01	0.01	0.3108	0.01
miR-1343-z	25	CTCCTGGGGCCCGCACTCTCGCAAC	22	3	2	1	3	1	3	0	4	0	2	3	0	0.3557	0.251	0.1382	0.3807	0.1463	0.5558	0.01	0.6033	0.01	0.384	0.4661	0.01
miR-154-y	22	ATCATACATGGTTGACCTTTTT	22	0	6	4	4	1	0	0	0	0	3	4	0	0.01	0.753	0.5528	0.5076	0.1463	0.01	0.01	0.01	0.01	0.576	0.6215	0.01
miR-2764-z	18	AGATATTGTAGATTCTGG	22	2	5	2	4	0	0	1	2	1	1	0	4	0.2372	0.6275	0.2764	0.5076	0.01	0.01	0.3302	0.3017	0.1305	0.192	0.01	0.7834
miR-497-x	23	CAGCAGCACACTGTGGTTTGTAA	22	0	3	0	1	5	0	0	5	0	6	0	2	0.01	0.3765	0.01	0.1269	0.7313	0.01	0.01	0.7541	0.01	1.152	0.01	0.3917
miR-8986-z	23	TCAGTGTGCTAGAGTCCTCGAAG	22	3	1	0	8	3	2	0	2	1	0	0	2	0.3557	0.1255	0.01	1.0151	0.4388	0.3706	0.01	0.3017	0.1305	0.01	0.01	0.3917
miR-9177-z	18	AGGAGCAGTGGCTACAGA	22	6	0	0	0	3	1	1	1	3	3	2	2	0.7115	0.01	0.01	0.01	0.4388	0.1853	0.3302	0.1508	0.3914	0.576	0.3108	0.3917
miR-12135-z	18	TAAAGGTTCGTTTGTAAA	21	1	3	1	1	0	0	2	1	1	6	5	0	0.1186	0.3765	0.1382	0.1269	0.01	0.01	0.6603	0.1508	0.1305	1.152	0.7769	0.01
miR-218-x	24	TTGTGCTTGATCTAACCATGTGGA	21	1	2	4	6	3	3	0	0	0	0	1	1	0.1186	0.251	0.5528	0.7613	0.4388	0.5558	0.01	0.01	0.01	0.01	0.1554	0.1958
miR-22-x	24	AGTTCTTCAGTGGCAAGCTTTAAC	21	3	5	0	5	3	1	0	1	1	1	0	1	0.3557	0.6275	0.01	0.6344	0.4388	0.1853	0.01	0.1508	0.1305	0.192	0.01	0.1958
miR-4498-z	18	GGCTGGCAGAGCAACTGC	21	2	3	3	1	0	1	3	0	3	1	3	1	0.2372	0.3765	0.4146	0.1269	0.01	0.1853	0.9905	0.01	0.3914	0.192	0.4661	0.1958
miR-466-x	21	TGAGTGTGTGTGTGAGTGTGT	21	5	5	2	1	1	1	0	2	1	0	0	3	0.5929	0.6275	0.2764	0.1269	0.1463	0.1853	0.01	0.3017	0.1305	0.01	0.01	0.5875
miR-6903-y	18	TGTGAGTCTGTTTTTACC	21	7	2	0	0	0	0	0	1	2	1	4	4	0.8301	0.251	0.01	0.01	0.01	0.01	0.01	0.1508	0.2609	0.192	0.6215	0.7834
miR-735-y	18	CCCACTGCTAAATTTGAC	21	0	4	0	0	0	0	0	6	8	2	0	1	0.01	0.502	0.01	0.01	0.01	0.01	0.01	0.905	1.0437	0.384	0.01	0.1958
miR-873-z	18	CAAGATCTTGCAAATGCA	21	0	3	5	0	0	0	1	2	3	3	2	2	0.01	0.3765	0.691	0.01	0.01	0.01	0.3302	0.3017	0.3914	0.576	0.3108	0.3917
miR-9226-z	19	TCCCTGTTCGGGCGCCAAA	21	1	4	1	0	1	1	2	0	3	0	3	5	0.1186	0.502	0.1382	0.01	0.1463	0.1853	0.6603	0.01	0.3914	0.01	0.4661	0.9792
miR-153-y	24	TTGCATAGTCACAAAAGTGATCAT	20	3	0	9	2	1	1	0	0	4	0	0	0	0.3557	0.01	1.2438	0.2538	0.1463	0.1853	0.01	0.01	0.5219	0.01	0.01	0.01
miR-20-z	23	CAAAGTGCTGTTAGTGCAGGTAG	20	0	1	1	4	2	6	2	2	0	1	1	0	0.01	0.1255	0.1382	0.5076	0.2925	1.1117	0.6603	0.3017	0.01	0.192	0.1554	0.01
miR-2763-x	18	CAAGCTAGTGAACATAAT	20	1	0	5	0	2	0	2	1	2	2	3	2	0.1186	0.01	0.691	0.01	0.2925	0.01	0.6603	0.1508	0.2609	0.384	0.4661	0.3917
miR-5420-y	19	AAAGAGCTTCATTATTTGG	20	1	0	2	0	0	0	1	1	11	2	2	0	0.1186	0.01	0.2764	0.01	0.01	0.01	0.3302	0.1508	1.4351	0.384	0.3108	0.01
miR-6894-y	22	CTTCCCTGCCCTCTTCCTCCAG	20	4	1	5	0	2	0	0	5	1	0	0	2	0.4743	0.1255	0.691	0.01	0.2925	0.01	0.01	0.7541	0.1305	0.01	0.01	0.3917
miR-753-z	21	AGAGCTTGGATTGTAATTTCA	20	0	0	1	0	0	0	0	4	2	0	9	4	0.01	0.01	0.1382	0.01	0.01	0.01	0.01	0.6033	0.2609	0.01	1.3984	0.7834
miR-940-z	22	AAGGCAGGGCCCCCGCTTCCCT	20	2	0	0	1	1	2	0	11	0	2	1	0	0.2372	0.01	0.01	0.1269	0.1463	0.3706	0.01	1.6591	0.01	0.384	0.1554	0.01
miR-1326-z	19	AAAGAATAGATTCTCTTCT	19	0	0	4	0	0	0	3	3	5	1	2	1	0.01	0.01	0.5528	0.01	0.01	0.01	0.9905	0.4525	0.6523	0.192	0.3108	0.1958
miR-1537-z	18	AAACTGTCTAATTAAAGA	19	2	0	1	0	0	0	1	1	1	4	9	0	0.2372	0.01	0.1382	0.01	0.01	0.01	0.3302	0.1508	0.1305	0.768	1.3984	0.01
miR-155-z	26	TTAATGCTAATTGTGATAGGGGTTGA	19	0	0	5	2	3	0	0	3	4	0	0	2	0.01	0.01	0.691	0.2538	0.4388	0.01	0.01	0.4525	0.5219	0.01	0.01	0.3917
miR-338-x	21	AACAATATCCTGGTGCTGAGT	19	3	2	4	2	0	0	0	0	7	0	0	1	0.3557	0.251	0.5528	0.2538	0.01	0.01	0.01	0.01	0.9132	0.01	0.01	0.1958
miR-409-z	25	GAATGTTGCTCGGTGAACCCCTAAT	19	0	2	0	0	0	0	1	1	0	5	6	4	0.01	0.251	0.01	0.01	0.01	0.01	0.3302	0.1508	0.01	0.96	0.9323	0.7834
miR-11977-z	20	TTTCTCAGTTCAGCAGGAAC	18	4	0	1	0	4	1	2	0	3	1	1	1	0.4743	0.01	0.1382	0.01	0.585	0.1853	0.6603	0.01	0.3914	0.192	0.1554	0.1958
miR-126-y	23	CGCGTACCAAAAGTAATAATGTC	18	1	2	3	0	6	0	0	0	1	0	5	0	0.1186	0.251	0.4146	0.01	0.8776	0.01	0.01	0.01	0.1305	0.01	0.7769	0.01
miR-3613-x	20	TGTTGTACTTTTTTTTTGTT	18	4	1	1	2	5	0	0	1	3	0	0	1	0.4743	0.1255	0.1382	0.2538	0.7313	0.01	0.01	0.1508	0.3914	0.01	0.01	0.1958
miR-376-z	22	ATCATAGAGGAAAATCCACATA	18	0	0	2	2	0	0	1	5	2	1	5	0	0.01	0.01	0.2764	0.2538	0.01	0.01	0.3302	0.7541	0.2609	0.192	0.7769	0.01
miR-4561-z	18	TTTGGTGATGATTCTGCT	18	3	3	0	2	2	0	0	0	2	6	0	0	0.3557	0.3765	0.01	0.2538	0.2925	0.01	0.01	0.01	0.2609	1.152	0.01	0.01
miR-4695-y	19	ATCCCACCGCTGCCACCTT	18	4	5	1	2	2	0	1	2	1	0	0	0	0.4743	0.6275	0.1382	0.2538	0.2925	0.01	0.3302	0.3017	0.1305	0.01	0.01	0.01
miR-551-y	22	GCGACCCACTCTTGGTTTCCAA	18	0	0	0	1	4	3	0	2	1	3	2	2	0.01	0.01	0.01	0.1269	0.585	0.5558	0.01	0.3017	0.1305	0.576	0.3108	0.3917
miR-9-x	25	TCTTTGGTTATCTAGCTGTATGAAA	18	0	3	0	1	0	2	1	2	1	2	5	1	0.01	0.3765	0.01	0.1269	0.01	0.3706	0.3302	0.3017	0.1305	0.384	0.7769	0.1958
miR-9027-z	21	AGGAGCTGGCCAATGAGTTGT	18	1	0	2	4	3	0	0	0	2	0	3	3	0.1186	0.01	0.2764	0.5076	0.4388	0.01	0.01	0.01	0.2609	0.01	0.4661	0.5875
miR-9983-y	22	TTTTTTGCTGGAACATTTCTGG	18	5	0	7	3	0	0	0	0	2	1	0	0	0.5929	0.01	0.9674	0.3807	0.01	0.01	0.01	0.01	0.2609	0.192	0.01	0.01
miR-10257-y	18	CCTCCATGCGCTTGTAGC	17	2	3	2	1	1	1	2	2	2	1	0	0	0.2372	0.3765	0.2764	0.1269	0.1463	0.1853	0.6603	0.3017	0.2609	0.192	0.01	0.01
miR-14-y	22	TCAGTCTTTTTCTCTCTCCTAT	17	0	8	0	0	2	0	0	0	2	5	0	0	0.01	1.004	0.01	0.01	0.2925	0.01	0.01	0.01	0.2609	0.96	0.01	0.01
miR-192-z	24	CTGACCTATGAATTGACAGCCAGT	17	0	2	3	0	1	0	1	0	8	1	0	1	0.01	0.251	0.4146	0.01	0.1463	0.01	0.3302	0.01	1.0437	0.192	0.01	0.1958
miR-2840-z	18	TTAGGAACTGGAAGAAGT	17	2	0	0	0	7	0	0	2	1	2	2	1	0.2372	0.01	0.01	0.01	1.0238	0.01	0.01	0.3017	0.1305	0.384	0.3108	0.1958
miR-2940-y	18	ACAAGGAGATAAAACACT	17	4	0	2	0	2	0	0	2	1	3	2	1	0.4743	0.01	0.2764	0.01	0.2925	0.01	0.01	0.3017	0.1305	0.576	0.3108	0.1958
miR-3660-z	18	TAGGAGAGCGTTTTAATT	17	10	1	0	0	0	0	2	0	4	0	0	0	1.1858	0.1255	0.01	0.01	0.01	0.01	0.6603	0.01	0.5219	0.01	0.01	0.01
miR-4826-x	18	CCGATAACAATTGCTGGA	17	0	3	0	1	0	0	1	1	2	1	6	2	0.01	0.3765	0.01	0.1269	0.01	0.01	0.3302	0.1508	0.2609	0.192	0.9323	0.3917
miR-6582-y	19	TGGGTGTTTCTATTGCAGA	17	0	7	0	1	0	0	1	3	3	2	0	0	0.01	0.8785	0.01	0.1269	0.01	0.01	0.3302	0.4525	0.3914	0.384	0.01	0.01
miR-9983-z	23	TTTTTTGCTGGAACATTTCTGGA	17	0	0	9	3	3	2	0	0	0	0	0	0	0.01	0.01	1.2438	0.3807	0.4388	0.3706	0.01	0.01	0.01	0.01	0.01	0.01
miR-1193-x	21	ATGGTAGACCGGTGACGTGCA	16	6	0	5	0	2	1	0	1	0	1	0	0	0.7115	0.01	0.691	0.01	0.2925	0.1853	0.01	0.1508	0.01	0.192	0.01	0.01
miR-11987-z	20	GAGGAAACTCTGGTGGAGGC	16	5	2	0	3	0	0	0	3	0	2	1	0	0.5929	0.251	0.01	0.3807	0.01	0.01	0.01	0.4525	0.01	0.384	0.1554	0.01
miR-2305-z	19	CGGGGGTGGCGGCGGGGGG	16	0	11	0	0	0	0	0	1	0	1	1	2	0.01	1.3805	0.01	0.01	0.01	0.01	0.01	0.1508	0.01	0.192	0.1554	0.3917
miR-2755-y	23	CACCCTGTCAGACCATACTTGTT	16	0	0	3	0	0	0	0	0	2	11	0	0	0.01	0.01	0.4146	0.01	0.01	0.01	0.01	0.01	0.2609	2.1119	0.01	0.01
miR-363-x	23	CGGGTGGATCACGATGCAATTTT	16	1	1	0	5	0	1	0	1	0	1	5	1	0.1186	0.1255	0.01	0.6344	0.01	0.1853	0.01	0.1508	0.01	0.192	0.7769	0.1958
miR-410-x	21	AGGCTGTCTGTGATGAGTTCG	16	3	0	1	0	2	4	1	1	0	1	3	0	0.3557	0.01	0.1382	0.01	0.2925	0.7411	0.3302	0.1508	0.01	0.192	0.4661	0.01
miR-4503-z	18	CAGGAGATAGAATTTACT	16	2	1	0	0	2	0	1	4	4	0	0	2	0.2372	0.1255	0.01	0.01	0.2925	0.01	0.3302	0.6033	0.5219	0.01	0.01	0.3917
miR-590-x	22	GAGCTTATTCATAAAAGTACAG	16	4	0	4	0	4	0	0	4	0	0	0	0	0.4743	0.01	0.5528	0.01	0.585	0.01	0.01	0.6033	0.01	0.01	0.01	0.01
miR-7386-y	20	TAAACACTTTGTCCTTCAGG	16	5	0	0	0	0	0	0	0	2	4	3	2	0.5929	0.01	0.01	0.01	0.01	0.01	0.01	0.01	0.2609	0.768	0.4661	0.3917
miR-93-z	26	CAAAGTGCTGTTCGTGCAGGTAGACT	16	0	0	0	1	1	5	0	3	0	0	5	1	0.01	0.01	0.01	0.1269	0.1463	0.9264	0.01	0.4525	0.01	0.01	0.7769	0.1958
miR-10837-z	18	TAGCTCAGTAGGTAGAGC	15	3	7	0	0	0	0	3	0	1	0	0	1	0.3557	0.8785	0.01	0.01	0.01	0.01	0.9905	0.01	0.1305	0.01	0.01	0.1958
miR-12295-x	18	CGGGTCGGGGCGGGGCGG	15	0	5	0	4	0	0	2	1	0	1	0	2	0.01	0.6275	0.01	0.5076	0.01	0.01	0.6603	0.1508	0.01	0.192	0.01	0.3917
miR-191-z	25	CACAACGGAATCCCAAAAGCAGCTG	15	4	0	1	1	5	0	0	1	0	0	3	0	0.4743	0.01	0.1382	0.1269	0.7313	0.01	0.01	0.1508	0.01	0.01	0.4661	0.01
miR-279-y	22	TGACTAGATTATCACTTATCCT	15	0	3	0	0	0	1	0	0	3	8	0	0	0.01	0.3765	0.01	0.01	0.01	0.1853	0.01	0.01	0.3914	1.536	0.01	0.01
miR-382-x	24	GAAGTTGTTCGTGGTGGATTCGAA	15	7	0	0	0	0	1	0	0	0	1	6	0	0.8301	0.01	0.01	0.01	0.01	0.1853	0.01	0.01	0.01	0.192	0.9323	0.01
miR-455-x	22	GTATGTGCCTTTGGACTACACT	15	1	2	4	0	1	2	0	2	2	1	0	0	0.1186	0.251	0.5528	0.01	0.1463	0.3706	0.01	0.3017	0.2609	0.192	0.01	0.01
miR-4668-x	18	AAAATAAAGGATTTGACT	15	0	2	0	0	0	0	0	0	2	8	1	2	0.01	0.251	0.01	0.01	0.01	0.01	0.01	0.01	0.2609	1.536	0.1554	0.3917
miR-5600-y	18	AGCGGAATTTTTTGTTTC	15	2	2	3	3	1	0	1	0	1	0	2	0	0.2372	0.251	0.4146	0.3807	0.1463	0.01	0.3302	0.01	0.1305	0.01	0.3108	0.01
miR-6089-z	18	CGGGTCGGGGCGGGGCGG	15	0	5	0	4	0	0	2	1	0	1	0	2	0.01	0.6275	0.01	0.5076	0.01	0.01	0.6603	0.1508	0.01	0.192	0.01	0.3917
miR-10677-z	18	TCTGGATATGATCTTAGC	14	3	0	0	3	1	0	0	0	0	6	0	1	0.3557	0.01	0.01	0.3807	0.1463	0.01	0.01	0.01	0.01	1.152	0.01	0.1958
miR-22-z	25	AAGCTGCCAGTTGAAGAACTGTAAC	14	2	2	0	0	0	0	0	1	0	1	4	4	0.2372	0.251	0.01	0.01	0.01	0.01	0.01	0.1508	0.01	0.192	0.6215	0.7834
miR-323-z	22	CCCAATACACGGTCGATCTCTT	14	6	1	0	0	4	0	0	0	3	0	0	0	0.7115	0.1255	0.01	0.01	0.585	0.01	0.01	0.01	0.3914	0.01	0.01	0.01
miR-708-x	25	AAGGAGCTTACAATCTAGCTGGGAT	14	0	0	0	1	3	1	0	3	3	0	0	3	0.01	0.01	0.01	0.1269	0.4388	0.1853	0.01	0.4525	0.3914	0.01	0.01	0.5875
miR-7134-y	22	CATGCGGAACCTGCGGATACGG	14	3	0	0	0	0	3	0	5	0	3	0	0	0.3557	0.01	0.01	0.01	0.01	0.5558	0.01	0.7541	0.01	0.576	0.01	0.01
miR-995-x	18	CTGAATCTGCCGGGACCA	14	2	0	0	0	0	0	11	0	1	0	0	0	0.2372	0.01	0.01	0.01	0.01	0.01	3.6317	0.01	0.1305	0.01	0.01	0.01
miR-12297-x	18	TTGTGTGGTTCCTTGTCC	13	4	0	0	0	0	0	2	0	2	1	2	2	0.4743	0.01	0.01	0.01	0.01	0.01	0.6603	0.01	0.2609	0.192	0.3108	0.3917
miR-1357-z	21	AGATTAGGAGATCTGAGGGCT	13	2	0	0	0	3	0	2	0	5	0	1	0	0.2372	0.01	0.01	0.01	0.4388	0.01	0.6603	0.01	0.6523	0.01	0.1554	0.01
miR-1763-z	18	GGACGGGAGCGGGGCGCG	13	0	1	0	0	0	0	6	3	2	1	0	0	0.01	0.1255	0.01	0.01	0.01	0.01	1.9809	0.4525	0.2609	0.192	0.01	0.01
miR-313-y	24	TATTGCACTTGTCCCGGCCGGAAA	13	0	0	0	0	0	2	0	11	0	0	0	0	0.01	0.01	0.01	0.01	0.01	0.3706	0.01	1.6591	0.01	0.01	0.01	0.01
miR-4001-x	18	AGAACTAACTAATGAACA	13	0	1	0	0	2	0	2	1	4	2	0	1	0.01	0.1255	0.01	0.01	0.2925	0.01	0.6603	0.1508	0.5219	0.384	0.01	0.1958
miR-452-y	18	TGAGAAGAAGTAAGTGCT	13	1	1	2	0	1	0	2	0	0	4	1	1	0.1186	0.1255	0.2764	0.01	0.1463	0.01	0.6603	0.01	0.01	0.768	0.1554	0.1958
miR-4770-z	19	TGAGATGAAGCTGTAGCTC	13	1	0	4	0	0	0	2	2	2	1	1	0	0.1186	0.01	0.5528	0.01	0.01	0.01	0.6603	0.3017	0.2609	0.192	0.1554	0.01
miR-5193-z	22	TCCTCCTCTCCCTCCTCCCAGT	13	2	0	3	0	1	1	2	0	0	1	3	0	0.2372	0.01	0.4146	0.01	0.1463	0.1853	0.6603	0.01	0.01	0.192	0.4661	0.01
miR-548-y	18	TGAGAGTACATTTGCACC	13	0	0	1	0	0	0	0	2	5	3	2	0	0.01	0.01	0.1382	0.01	0.01	0.01	0.01	0.3017	0.6523	0.576	0.3108	0.01
miR-6125-z	22	TGGCGGAAGGCGGAGCGGCAGA	13	7	2	0	2	0	0	0	0	2	0	0	0	0.8301	0.251	0.01	0.2538	0.01	0.01	0.01	0.01	0.2609	0.01	0.01	0.01
miR-6559-y	18	ACAGAGTTGATTCTTCCT	13	3	1	0	1	0	0	1	3	2	1	1	0	0.3557	0.1255	0.01	0.1269	0.01	0.01	0.3302	0.4525	0.2609	0.192	0.1554	0.01
miR-12124-z	18	AGAGTAAATGGAGATGCT	12	0	0	1	2	1	0	1	0	6	1	0	0	0.01	0.01	0.1382	0.2538	0.1463	0.01	0.3302	0.01	0.7828	0.192	0.01	0.01
miR-122-x	24	TGGAGTGTGACAATGGTGTTTGAT	12	1	1	6	0	0	0	0	1	0	0	0	3	0.1186	0.1255	0.8292	0.01	0.01	0.01	0.01	0.1508	0.01	0.01	0.01	0.5875
miR-1370-z	18	TAACAGAGGATGAAAATC	12	3	5	0	0	0	0	1	2	0	1	0	0	0.3557	0.6275	0.01	0.01	0.01	0.01	0.3302	0.3017	0.01	0.192	0.01	0.01
miR-151-z	25	CTAGACTGAAGCTCCTTGAGGAAAA	12	0	0	0	3	1	1	0	2	0	1	2	2	0.01	0.01	0.01	0.3807	0.1463	0.1853	0.01	0.3017	0.01	0.192	0.3108	0.3917
miR-203-z	22	TGAAATGTTTAGGACCACTAGC	12	2	3	0	0	1	0	0	0	6	0	0	0	0.2372	0.3765	0.01	0.01	0.1463	0.01	0.01	0.01	0.7828	0.01	0.01	0.01
miR-33-x	21	GTGCATTGTAGTTGCATTGCA	12	1	1	3	2	0	2	2	0	0	1	0	0	0.1186	0.1255	0.4146	0.2538	0.01	0.3706	0.6603	0.01	0.01	0.192	0.01	0.01
miR-450-z	24	TTTTGCAATATGTTCCTGAATATT	12	0	1	1	0	3	1	0	0	2	1	1	2	0.01	0.1255	0.1382	0.01	0.4388	0.1853	0.01	0.01	0.2609	0.192	0.1554	0.3917
miR-5363-y	18	TTTGAATGTTGTCCATCT	12	6	0	0	2	3	0	0	0	0	1	0	0	0.7115	0.01	0.01	0.2538	0.4388	0.01	0.01	0.01	0.01	0.192	0.01	0.01
miR-6391-z	18	AGGCACGAGAGGACAATT	12	3	3	3	0	1	0	0	0	2	0	0	0	0.3557	0.3765	0.4146	0.01	0.1463	0.01	0.01	0.01	0.2609	0.01	0.01	0.01
miR-10256-x	18	CTAAAGTTGGTACATTTG	11	2	3	0	0	0	0	2	1	0	1	2	0	0.2372	0.3765	0.01	0.01	0.01	0.01	0.6603	0.1508	0.01	0.192	0.3108	0.01
miR-10358-x	18	CAAGTAACTGTTAAAACT	11	0	0	0	0	0	0	1	2	3	3	2	0	0.01	0.01	0.01	0.01	0.01	0.01	0.3302	0.3017	0.3914	0.576	0.3108	0.01
miR-126-x	23	CATTATTACTTTTGGTACGCGAA	11	0	6	0	1	0	2	0	0	0	1	0	1	0.01	0.753	0.01	0.1269	0.01	0.3706	0.01	0.01	0.01	0.192	0.01	0.1958
miR-132-z	21	GACCATGGCTGTAGACTGTTA	11	7	0	0	2	0	0	0	0	2	0	0	0	0.8301	0.01	0.01	0.2538	0.01	0.01	0.01	0.01	0.2609	0.01	0.01	0.01
miR-3154-z	21	CAGAAGGGGAGTCGGAGCAGA	11	2	2	2	0	1	0	3	0	1	0	0	0	0.2372	0.251	0.2764	0.01	0.1463	0.01	0.9905	0.01	0.1305	0.01	0.01	0.01
miR-3960-z	22	CGGCGGCGGCGGTGGCGGCGGC	11	1	0	10	0	0	0	0	0	0	0	0	0	0.1186	0.01	1.382	0.01	0.01	0.01	0.01	0.01	0.01	0.01	0.01	0.01
miR-4081-x	18	GTTAAACTCCATCCAGAA	11	1	0	4	1	0	0	0	2	0	0	1	2	0.1186	0.01	0.5528	0.1269	0.01	0.01	0.01	0.3017	0.01	0.01	0.1554	0.3917
miR-4858-x	18	ACATTTTAGAATTCGAAA	11	1	1	3	0	0	0	0	2	1	3	0	0	0.1186	0.1255	0.4146	0.01	0.01	0.01	0.01	0.3017	0.1305	0.576	0.01	0.01
miR-4872-z	18	TGCCAGGGCAACTAGAAC	11	0	0	3	0	0	0	1	1	4	0	2	0	0.01	0.01	0.4146	0.01	0.01	0.01	0.3302	0.1508	0.5219	0.01	0.3108	0.01
miR-5355-x	18	AACACCTGAAGAGATAGA	11	0	0	2	1	0	0	2	0	0	4	2	0	0.01	0.01	0.2764	0.1269	0.01	0.01	0.6603	0.01	0.01	0.768	0.3108	0.01
miR-544-z	19	AGTTTCTGGATTTCTAACA	11	0	0	0	2	0	1	4	0	0	2	1	1	0.01	0.01	0.01	0.2538	0.01	0.1853	1.3206	0.01	0.01	0.384	0.1554	0.1958
miR-6898-y	18	TCTTTTTGTAGCTTCTCT	11	0	0	0	1	0	0	0	0	2	5	2	1	0.01	0.01	0.01	0.1269	0.01	0.01	0.01	0.01	0.2609	0.96	0.3108	0.1958
miR-8160-y	18	CAGCACAGGTATTATTGT	11	2	4	2	0	1	0	0	0	0	0	1	1	0.2372	0.502	0.2764	0.01	0.1463	0.01	0.01	0.01	0.01	0.01	0.1554	0.1958
miR-96-x	23	TTTGGCACTAGCACATTTTTGAA	11	1	4	0	1	0	5	0	0	0	0	0	0	0.1186	0.502	0.01	0.1269	0.01	0.9264	0.01	0.01	0.01	0.01	0.01	0.01
miR-998-y	22	TAGCACCATGGGATTCAGCTCA	11	0	5	0	0	0	0	0	0	0	6	0	0	0.01	0.6275	0.01	0.01	0.01	0.01	0.01	0.01	0.01	1.152	0.01	0.01
miR-10240-x	19	GTCAGGATGGCCGAGTGGA	10	0	0	0	2	0	0	1	4	0	1	2	0	0.01	0.01	0.01	0.2538	0.01	0.01	0.3302	0.6033	0.01	0.192	0.3108	0.01
miR-1240-z	22	TCACCGTGGCCCTGATCCCACT	10	1	4	0	2	0	0	0	0	2	0	1	0	0.1186	0.502	0.01	0.2538	0.01	0.01	0.01	0.01	0.2609	0.01	0.1554	0.01
miR-136-y	23	ATCATCGTCTCAAATGAGTCTTT	10	0	7	0	0	0	0	0	1	0	0	0	2	0.01	0.8785	0.01	0.01	0.01	0.01	0.01	0.1508	0.01	0.01	0.01	0.3917
miR-205-z	24	TCCTTCATTCCACCGGAGTCTGAA	10	0	0	0	2	0	2	0	2	1	0	0	3	0.01	0.01	0.01	0.2538	0.01	0.3706	0.01	0.3017	0.1305	0.01	0.01	0.5875
miR-218-z	23	TTGTGCTGGATCTAACCATGTGA	10	0	0	2	3	0	0	0	0	0	0	5	0	0.01	0.01	0.2764	0.3807	0.01	0.01	0.01	0.01	0.01	0.01	0.7769	0.01
miR-252-y	18	TAACCTTCACACCATTGC	10	3	1	0	0	0	1	0	1	4	0	0	0	0.3557	0.1255	0.01	0.01	0.01	0.1853	0.01	0.1508	0.5219	0.01	0.01	0.01
miR-2766-y	22	TCAGTCTTGTCGAATGGTGGGT	10	0	4	0	0	0	2	0	0	1	2	1	0	0.01	0.502	0.01	0.01	0.01	0.3706	0.01	0.01	0.1305	0.384	0.1554	0.01
miR-3970-z	23	TGAGGTAGTAGTTTGTGCTTTTT	10	0	0	0	2	0	3	1	1	2	0	1	0	0.01	0.01	0.01	0.2538	0.01	0.5558	0.3302	0.1508	0.2609	0.01	0.1554	0.01
miR-4087-y	18	CGTGGATGTGGATTTGGT	10	0	3	0	0	0	0	0	3	1	3	0	0	0.01	0.3765	0.01	0.01	0.01	0.01	0.01	0.4525	0.1305	0.576	0.01	0.01
miR-4332-z	21	CCACGGCCGCCGCCGGGCTCT	10	2	7	0	0	0	1	0	0	0	0	0	0	0.2372	0.8785	0.01	0.01	0.01	0.1853	0.01	0.01	0.01	0.01	0.01	0.01
miR-4819-x	18	AAACTTGGACAAAATGGA	10	0	0	5	0	0	0	1	0	1	1	1	1	0.01	0.01	0.691	0.01	0.01	0.01	0.3302	0.01	0.1305	0.192	0.1554	0.1958
miR-483-y	23	TCACTCCTCTCCTCCCGTCTTCC	10	0	0	0	5	1	1	0	2	1	0	0	0	0.01	0.01	0.01	0.6344	0.1463	0.1853	0.01	0.3017	0.1305	0.01	0.01	0.01
miR-7-z	27	TGGAAGACTAGTGATTTTGTTGTTAAT	10	0	0	1	2	0	3	0	0	0	0	3	1	0.01	0.01	0.1382	0.2538	0.01	0.5558	0.01	0.01	0.01	0.01	0.4661	0.1958
miR-709-z	18	AGGCTGAGGCTGGAGGAT	10	3	3	0	1	0	0	0	0	1	1	0	1	0.3557	0.3765	0.01	0.1269	0.01	0.01	0.01	0.01	0.1305	0.192	0.01	0.1958
miR-8313-x	18	AAAAACAACTAGCAGACC	10	1	0	0	0	3	0	0	0	1	4	1	0	0.1186	0.01	0.01	0.01	0.4388	0.01	0.01	0.01	0.1305	0.768	0.1554	0.01
miR-10527-x	22	GAAGCAAATGTTGGGTGAACGG	9	0	0	0	5	0	2	0	0	0	2	0	0	0.01	0.01	0.01	0.6344	0.01	0.3706	0.01	0.01	0.01	0.384	0.01	0.01
miR-12212-x	18	CGCGCGGGAGGGGTGCGG	9	3	0	4	2	0	0	0	0	0	0	0	0	0.3557	0.01	0.5528	0.2538	0.01	0.01	0.01	0.01	0.01	0.01	0.01	0.01
miR-193-z	26	CGGGGTTTTGAGGGCGAGATGATTTT	9	0	0	0	0	0	0	0	3	0	3	2	1	0.01	0.01	0.01	0.01	0.01	0.01	0.01	0.4525	0.01	0.576	0.3108	0.1958
miR-196-x	24	TAGGTAGTTTCATGTTGTTGGGAA	9	0	1	0	5	0	2	0	0	1	0	0	0	0.01	0.1255	0.01	0.6344	0.01	0.3706	0.01	0.01	0.1305	0.01	0.01	0.01
miR-204-y	21	GCTGGGAAGGCAAAGGGACGT	9	2	0	0	0	0	0	0	0	2	4	1	0	0.2372	0.01	0.01	0.01	0.01	0.01	0.01	0.01	0.2609	0.768	0.1554	0.01
miR-281-x	22	AAGAGAGCTATCCGTCGACAGT	9	0	0	2	0	2	0	0	1	0	4	0	0	0.01	0.01	0.2764	0.01	0.2925	0.01	0.01	0.1508	0.01	0.768	0.01	0.01
miR-300-y	20	TATGCAAGGGCAAGCTCTCT	9	0	4	3	1	0	0	0	0	1	0	0	0	0.01	0.502	0.4146	0.1269	0.01	0.01	0.01	0.01	0.1305	0.01	0.01	0.01
miR-328-x	23	GGGGGGCAGGAGGGGCTCAGGGT	9	0	3	2	1	0	0	1	0	0	2	0	0	0.01	0.3765	0.2764	0.1269	0.01	0.01	0.3302	0.01	0.01	0.384	0.01	0.01
miR-496-x	22	GGTTGTCCATGGTGTGTTCATT	9	0	5	0	0	3	1	0	0	0	0	0	0	0.01	0.6275	0.01	0.01	0.4388	0.1853	0.01	0.01	0.01	0.01	0.01	0.01
miR-518-z	18	TGAGAGTTGCACTTTCTG	9	5	0	0	0	0	0	0	0	0	0	2	2	0.5929	0.01	0.01	0.01	0.01	0.01	0.01	0.01	0.01	0.01	0.3108	0.3917
miR-5606-x	18	GTGAAGAGACATGAGAGG	9	3	0	0	0	0	0	5	0	0	0	1	0	0.3557	0.01	0.01	0.01	0.01	0.01	1.6508	0.01	0.01	0.01	0.1554	0.01
miR-665-z	22	ACCAGGAGGCTGAGGCCCCTCT	9	5	2	2	0	0	0	0	0	0	0	0	0	0.5929	0.251	0.2764	0.01	0.01	0.01	0.01	0.01	0.01	0.01	0.01	0.01
miR-7139-x	25	CCATTCCTTCGTCTGTGCACTAGAT	9	1	0	0	2	0	3	0	0	0	1	2	0	0.1186	0.01	0.01	0.2538	0.01	0.5558	0.01	0.01	0.01	0.192	0.3108	0.01
miR-874-z	26	CTGCCCTGGCCCGAGGGACCGACTTT	9	0	0	0	1	3	0	0	1	0	0	0	4	0.01	0.01	0.01	0.1269	0.4388	0.01	0.01	0.1508	0.01	0.01	0.01	0.7834
miR-9505-x	18	TTTGATAAACATCACGCC	9	3	0	0	0	0	0	1	1	1	0	3	0	0.3557	0.01	0.01	0.01	0.01	0.01	0.3302	0.1508	0.1305	0.01	0.4661	0.01
miR-9546-x	20	AAGGAGTTAGAACAAATTTC	9	0	0	5	0	0	0	0	1	1	1	1	0	0.01	0.01	0.691	0.01	0.01	0.01	0.01	0.1508	0.1305	0.192	0.1554	0.01
miR-10093-x	18	AAACGAGCAGCAAATTCT	8	1	1	0	0	0	1	0	0	2	0	2	1	0.1186	0.1255	0.01	0.01	0.01	0.1853	0.01	0.01	0.2609	0.01	0.3108	0.1958
miR-133-x	18	AATGCTGCTAAAATGGAA	8	0	4	0	0	2	0	0	0	0	0	2	0	0.01	0.502	0.01	0.01	0.2925	0.01	0.01	0.01	0.01	0.01	0.3108	0.01
miR-141-z	25	TAACACTGTCTGGTAAAGATGGCAG	8	1	0	2	5	0	0	0	0	0	0	0	0	0.1186	0.01	0.2764	0.6344	0.01	0.01	0.01	0.01	0.01	0.01	0.01	0.01
miR-16-z	23	TAGCAGCACGTAAATATTGGCAC	8	1	0	0	4	3	0	0	0	0	0	0	0	0.1186	0.01	0.01	0.5076	0.4388	0.01	0.01	0.01	0.01	0.01	0.01	0.01
miR-2187-x	18	AATTAGAATATCCTGTTT	8	0	0	0	0	0	0	1	0	3	0	4	0	0.01	0.01	0.01	0.01	0.01	0.01	0.3302	0.01	0.3914	0.01	0.6215	0.01
miR-235-z	24	TATTGCACTTGTCCCGGCCTGACT	8	2	0	0	0	0	1	0	0	0	0	2	3	0.2372	0.01	0.01	0.01	0.01	0.1853	0.01	0.01	0.01	0.01	0.3108	0.5875
miR-3069-y	22	TTGGACACTAAGTACTGCTACA	8	0	0	4	0	0	0	0	0	0	4	0	0	0.01	0.01	0.5528	0.01	0.01	0.01	0.01	0.01	0.01	0.768	0.01	0.01
miR-325-y	21	TTTATTGAGCACCTCCTATCA	8	4	0	2	1	0	0	0	1	0	0	0	0	0.4743	0.01	0.2764	0.1269	0.01	0.01	0.01	0.1508	0.01	0.01	0.01	0.01
miR-330-x	25	TCTCTGGGCCTGTGTCTTAGGCTCA	8	0	0	0	0	3	1	0	1	0	0	3	0	0.01	0.01	0.01	0.01	0.4388	0.1853	0.01	0.1508	0.01	0.01	0.4661	0.01
miR-4334-y	21	TCCATGTCCTCCAGGAGCTCT	8	0	0	0	1	1	2	2	0	1	0	1	0	0.01	0.01	0.01	0.1269	0.1463	0.3706	0.6603	0.01	0.1305	0.01	0.1554	0.01
miR-450-y	22	ATTGGGAGCATTTTGCATGCAT	8	0	0	0	2	0	1	0	2	3	0	0	0	0.01	0.01	0.01	0.2538	0.01	0.1853	0.01	0.3017	0.3914	0.01	0.01	0.01
miR-453-z	23	AGGTTGTCCGTGGTGAGTTCGCA	8	0	0	2	1	5	0	0	0	0	0	0	0	0.01	0.01	0.2764	0.1269	0.7313	0.01	0.01	0.01	0.01	0.01	0.01	0.01
miR-499-z	25	TTAAGACTTGCAGTGATGTTTAACT	8	0	0	0	0	1	0	0	1	3	0	3	0	0.01	0.01	0.01	0.01	0.1463	0.01	0.01	0.1508	0.3914	0.01	0.4661	0.01
miR-5405-x	19	TTTATTAGTCTTCCTGTTT	8	0	0	0	0	7	0	0	0	0	0	1	0	0.01	0.01	0.01	0.01	1.0238	0.01	0.01	0.01	0.01	0.01	0.1554	0.01
miR-5903-z	18	TGTATCGGGATATGGAAC	8	3	0	2	0	0	2	0	0	0	0	0	1	0.3557	0.01	0.2764	0.01	0.01	0.3706	0.01	0.01	0.01	0.01	0.01	0.1958
miR-6803-x	19	CGGGGGGTGGGGGTCTGGG	8	0	0	4	0	0	0	3	0	0	1	0	0	0.01	0.01	0.5528	0.01	0.01	0.01	0.9905	0.01	0.01	0.192	0.01	0.01
miR-72-x	25	AGGCAAGATGCTGGCATAGCTGAAT	8	0	0	0	0	3	0	0	2	0	1	0	2	0.01	0.01	0.01	0.01	0.4388	0.01	0.01	0.3017	0.01	0.192	0.01	0.3917
miR-7262-x	18	AAATCTTTGAGCAGTTTT	8	0	0	0	3	0	0	0	0	0	1	2	2	0.01	0.01	0.01	0.3807	0.01	0.01	0.01	0.01	0.01	0.192	0.3108	0.3917
miR-9571-z	18	CAAGTTCCTGCAATTGTA	8	0	0	5	0	0	0	1	1	0	0	0	1	0.01	0.01	0.691	0.01	0.01	0.01	0.3302	0.1508	0.01	0.01	0.01	0.1958
miR-9909-z	18	AGGAAATTGTTTAGATAA	8	0	0	0	2	0	0	0	0	0	1	1	4	0.01	0.01	0.01	0.2538	0.01	0.01	0.01	0.01	0.01	0.192	0.1554	0.7834
miR-10365-x	18	TGTGGGTTCTGTTTTTGT	7	2	0	0	0	0	1	0	1	1	2	0	0	0.2372	0.01	0.01	0.01	0.01	0.1853	0.01	0.1508	0.1305	0.384	0.01	0.01
miR-10384-z	23	CCTGCGTGGCTTCTCTGTGCAGA	7	5	0	0	0	0	0	0	2	0	0	0	0	0.5929	0.01	0.01	0.01	0.01	0.01	0.01	0.3017	0.01	0.01	0.01	0.01
miR-10395-y	22	GATGTATTCGTACTGTCTGATG	7	0	0	7	0	0	0	0	0	0	0	0	0	0.01	0.01	0.9674	0.01	0.01	0.01	0.01	0.01	0.01	0.01	0.01	0.01
miR-11-y	22	CATCACAGTCAGAGTTCTAGCT	7	0	0	0	0	4	0	0	0	0	3	0	0	0.01	0.01	0.01	0.01	0.585	0.01	0.01	0.01	0.01	0.576	0.01	0.01
miR-12087-x	21	AGCAACCTCAGGCAGATAACT	7	3	0	4	0	0	0	0	0	0	0	0	0	0.3557	0.01	0.5528	0.01	0.01	0.01	0.01	0.01	0.01	0.01	0.01	0.01
miR-12338-y	18	GAAGAAGATTTAGCAACT	7	2	1	0	0	1	0	0	0	0	0	0	3	0.2372	0.1255	0.01	0.01	0.1463	0.01	0.01	0.01	0.01	0.01	0.01	0.5875
miR-1296-z	26	TTAGGGCCCTGGCTCCATCTCCTATT	7	0	0	2	1	1	0	0	2	1	0	0	0	0.01	0.01	0.2764	0.1269	0.1463	0.01	0.01	0.3017	0.1305	0.01	0.01	0.01
miR-139-x	24	TCTACAGTGCACGTGTCTCCAGTA	7	1	2	0	2	0	0	0	0	0	0	2	0	0.1186	0.251	0.01	0.2538	0.01	0.01	0.01	0.01	0.01	0.01	0.3108	0.01
miR-1895-z	20	CGAGGAGGAGGAGGAGGAAG	7	0	0	4	0	3	0	0	0	0	0	0	0	0.01	0.01	0.5528	0.01	0.4388	0.01	0.01	0.01	0.01	0.01	0.01	0.01
miR-197-y	22	CTCACCACCTTCTCCACCCAGC	7	0	0	0	6	0	0	1	0	0	0	0	0	0.01	0.01	0.01	0.7613	0.01	0.01	0.3302	0.01	0.01	0.01	0.01	0.01
miR-24-x	25	AGTGCCTACTGAGCTGAAACACAGT	7	0	0	0	0	1	0	0	0	0	1	2	3	0.01	0.01	0.01	0.01	0.1463	0.01	0.01	0.01	0.01	0.192	0.3108	0.5875
miR-277-y	23	TAAATGCACTATCTGGTACGACA	7	0	0	0	0	0	0	0	0	0	7	0	0	0.01	0.01	0.01	0.01	0.01	0.01	0.01	0.01	0.01	1.344	0.01	0.01
miR-2888-z	18	GTGGGGTGTGGGGGGTGG	7	2	3	0	0	2	0	0	0	0	0	0	0	0.2372	0.3765	0.01	0.01	0.2925	0.01	0.01	0.01	0.01	0.01	0.01	0.01
miR-3084-y	23	AATGCTGCCAGTCTCCTTCAGAA	7	2	3	0	1	0	0	0	0	0	0	1	0	0.2372	0.3765	0.01	0.1269	0.01	0.01	0.01	0.01	0.01	0.01	0.1554	0.01
miR-324-x	25	CGCATCCCCTAGGGCATTGGTGAAA	7	1	2	0	0	0	0	0	0	3	0	0	1	0.1186	0.251	0.01	0.01	0.01	0.01	0.01	0.01	0.3914	0.01	0.01	0.1958
miR-3247-z	20	TATTAAATGGTAAAAAAGCT	7	1	0	0	0	0	0	0	0	5	0	1	0	0.1186	0.01	0.01	0.01	0.01	0.01	0.01	0.01	0.6523	0.01	0.1554	0.01
miR-3661-z	23	TGACCTGGGACTCGGACAGCTGC	7	0	0	0	0	0	2	0	0	0	5	0	0	0.01	0.01	0.01	0.01	0.01	0.3706	0.01	0.01	0.01	0.96	0.01	0.01
miR-3962-z	21	TGGGTAGTAGTTTGTACAGTT	7	0	0	0	1	3	0	0	1	1	0	1	0	0.01	0.01	0.01	0.1269	0.4388	0.01	0.01	0.1508	0.1305	0.01	0.1554	0.01
miR-4443-z	18	CTTGGAGGCGTGGGTTTT	7	2	0	1	1	0	1	0	0	2	0	0	0	0.2372	0.01	0.1382	0.1269	0.01	0.1853	0.01	0.01	0.2609	0.01	0.01	0.01
miR-4657-x	22	AATGTGGAAGTGGTCTGAGGCA	7	1	0	0	0	0	0	0	0	0	2	1	3	0.1186	0.01	0.01	0.01	0.01	0.01	0.01	0.01	0.01	0.384	0.1554	0.5875
miR-506-z	23	TGAATGGCGCCTTTCTGAGTAGA	7	0	3	0	0	0	1	0	0	3	0	0	0	0.01	0.3765	0.01	0.01	0.01	0.1853	0.01	0.01	0.3914	0.01	0.01	0.01
miR-514-z	18	GGAATGTGTCAATCTTGT	7	0	4	0	0	1	0	0	0	0	0	0	2	0.01	0.502	0.01	0.01	0.1463	0.01	0.01	0.01	0.01	0.01	0.01	0.3917
miR-532-z	25	CATGCCTTGAGTGTAGGACCGTAAT	7	4	0	1	0	0	1	0	0	0	0	0	1	0.4743	0.01	0.1382	0.01	0.01	0.1853	0.01	0.01	0.01	0.01	0.01	0.1958
miR-548-x	18	AGGAATTGCAGGTTTTGC	7	0	0	0	0	0	0	0	1	2	0	4	0	0.01	0.01	0.01	0.01	0.01	0.01	0.01	0.1508	0.2609	0.01	0.6215	0.01
miR-5852-z	18	TCATCTGCTGTTCTTACT	7	0	0	0	0	0	0	0	0	1	3	0	3	0.01	0.01	0.01	0.01	0.01	0.01	0.01	0.01	0.1305	0.576	0.01	0.5875
miR-7137-x	22	CCGGGAACTCCCAGACCAGCTT	7	0	0	0	3	0	4	0	0	0	0	0	0	0.01	0.01	0.01	0.3807	0.01	0.7411	0.01	0.01	0.01	0.01	0.01	0.01
miR-7225-x	18	GTTGACTGTGTAGAAGCG	7	0	0	0	0	2	0	0	0	3	0	0	2	0.01	0.01	0.01	0.01	0.2925	0.01	0.01	0.01	0.3914	0.01	0.01	0.3917
miR-7583-y	18	TCCGAAAATTGTGCTTGA	7	2	4	0	0	0	0	0	0	1	0	0	0	0.2372	0.502	0.01	0.01	0.01	0.01	0.01	0.01	0.1305	0.01	0.01	0.01
miR-8-y	23	TAATACTGTCAGGTAAAGATGTC	7	0	2	0	0	0	0	0	0	0	5	0	0	0.01	0.251	0.01	0.01	0.01	0.01	0.01	0.01	0.01	0.96	0.01	0.01
miR-8962-z	18	ACAGCTGCAGACATTCCA	7	0	0	0	0	0	0	1	1	0	2	0	3	0.01	0.01	0.01	0.01	0.01	0.01	0.3302	0.1508	0.01	0.384	0.01	0.5875

## Sheet: Sheet4
3.4 Novel miRNA were identified among four groups
id	length	seq	total	TL-1_count	TL-2_count	TL-3_count	TN-1_count	TN-2_count	TN-3_count	LL-1_count	LL-2_count	LL-3_count	LN-1_count	LN-2_count	LN-3_count	TL-1_TPM	TL-2_TPM	TL-3_TPM	TN-1_TPM	TN-2_TPM	TN-3_TPM	LL-1_TPM	LL-2_TPM	LL-3_TPM	LN-1_TPM	LN-2_TPM	LN-3_TPM
novel-m0001-3p	24	TGGATTGTTCTCCAACCTGGCTCT	31098	4808	4319	4777	4565	3505	3336	373	1136	961	948	1243	1127	570.129	542.022	660.176	579.246	512.637	618.09	123.149	171.337	125.375	182.012	193.141	220.713
novel-m0006-3p	22	GGAGAGAACACCGTCTGAGTGG	10952	1128	1026	951	986	733	539	494	1311	1213	709	1043	819	133.757	128.76	131.427	125.112	107.208	99.8652	163.098	197.732	158.252	136.125	162.065	160.394
novel-m0007-3p	22	GGAGAGAACACCATCTGAGTGG	10198	2155	1834	1769	1498	1090	1069	78	165	189	106	131	114	255.538	230.162	244.474	190.079	159.422	198.063	25.7523	24.8861	24.6576	20.3515	20.3552	22.3259
novel-m0002-5p	22	TTTGCACCTCCGAGAGTGGAAT	9625	1515	1416	1538	1167	827	645	236	526	446	280	519	510	179.647	177.704	212.55	148.079	120.956	119.505	77.9171	79.334	58.1866	53.7587	80.6439	99.8788
novel-m0005-3p	21	TCCGTCGGGGGCCTGGCACAC	8867	1470	1702	1404	1114	1011	593	99	127	150	435	417	345	174.311	213.596	194.031	141.354	147.868	109.87	32.6856	19.1548	19.5695	83.518	64.7948	67.5651
novel-m0003-5p	22	TGCCCGCACTCTTGGACAGAGC	7625	795	879	687	1133	1000	608	217	296	300	508	649	553	94.2704	110.312	94.9427	143.765	146.259	112.649	71.6441	44.6442	39.139	97.5336	100.844	108.3
novel-m0004-5p	24	TCAGCTTCGGGCCTAGATCCTGGC	6463	711	568	808	955	765	631	84	301	247	310	500	583	84.3098	71.2824	111.665	121.178	111.888	116.911	27.7332	45.3983	32.2244	59.5186	77.6916	114.175
novel-m0009-5p	21	AACCCGGTCAGCCTCCCCCCG	4619	1476	1442	1162	154	140	95	11	17	6	56	38	22	175.023	180.967	160.587	19.5408	20.4762	17.6015	3.6317	2.564	0.7828	10.7517	5.9046	4.3085
novel-m0011-3p	21	TGTGTGTGGGCGCCGGACGCC	4124	494	454	445	468	438	297	90	229	321	289	343	256	58.5781	56.9757	61.4985	59.3838	64.0613	55.0277	29.7141	34.5389	41.8787	55.4867	53.2964	50.1353
novel-m0012-3p	21	TGTGTGTGGGCGCCGGACGCC	4124	494	454	445	468	438	297	90	229	321	289	343	256	58.5781	56.9757	61.4985	59.3838	64.0613	55.0277	29.7141	34.5389	41.8787	55.4867	53.2964	50.1353
novel-m0013-3p	21	TGTGTGTGGGCGCCGGACGCC	4124	494	454	445	468	438	297	90	229	321	289	343	256	58.5781	56.9757	61.4985	59.3838	64.0613	55.0277	29.7141	34.5389	41.8787	55.4867	53.2964	50.1353
novel-m0010-5p	22	GTCACCTGGCAGGTACCTCTTT	1994	147	126	120	303	276	217	10	38	62	232	292	171	17.4311	15.8126	16.5839	38.4472	40.3674	40.2055	3.3016	5.7314	8.0887	44.5429	45.3719	33.4888
novel-m0015-3p	23	TGAGATGAGAGCCCTTGGCCACT	1887	204	187	209	238	175	129	49	108	98	134	221	135	24.1901	23.468	28.8836	30.1995	25.5953	23.9009	16.1777	16.2891	12.7854	25.7274	34.3397	26.4385
novel-m0019-5p	23	ACCATCGGAGGACGCGGTAGCTC	1852	378	319	338	159	134	146	32	100	43	53	101	49	44.8229	40.0336	46.7112	20.1753	19.5987	27.0507	10.565	15.0825	5.6099	10.1758	15.6937	9.5962
novel-m0008-5p	18	GGAGAAGCCGGCGGGAGC	1777	459	508	328	41	38	6	59	0	142	79	72	45	54.4278	63.7525	45.3292	5.2024	5.5578	1.1117	19.4793	0.01	18.5258	15.1676	11.1876	8.8128
novel-m0020-3p	23	GATGAAGCACTGTAGCTCGGGAA	1678	133	131	127	159	169	105	51	137	185	144	197	140	15.771	16.4401	17.5513	20.1753	24.7177	19.4543	16.838	20.663	24.1357	27.6473	30.6105	27.4177
novel-m0017-5p	21	AGCACTTACGGATTCTGGGGG	1460	346	383	267	133	104	66	24	29	32	28	24	24	41.0284	48.0654	36.8991	16.8762	15.2109	12.2284	7.9238	4.3739	4.1748	5.3759	3.7292	4.7002
novel-m0014-5p	21	TCTGGTTCTGTGACCCTGCCT	1262	154	172	131	57	127	69	65	109	114	102	113	49	18.2612	21.5855	18.1041	7.2326	18.5749	12.7842	21.4602	16.4399	14.8728	19.5835	17.5583	9.5962
novel-m0016-5p	22	CTCTGCCCCCTTTGTCACATGG	1217	285	232	161	123	104	78	8	30	25	53	58	60	33.7951	29.1153	22.25	15.6073	15.2109	14.4517	2.6413	4.5248	3.2616	10.1758	9.0122	11.7505
novel-m0018-5p	23	TTGAGGCCATGAGATCCTTTTGA	1023	119	62	211	118	38	109	27	127	29	24	35	124	14.1109	7.7808	29.16	14.9728	5.5578	20.1954	8.9142	19.1548	3.7834	4.6079	5.4384	24.2843
novel-m0023-3p	22	CCTCCTCCTTCCACCCTAGTCT	661	79	92	93	55	74	45	30	42	22	36	57	36	9.3678	11.5457	12.8525	6.9789	10.8231	8.3375	9.9047	6.3347	2.8702	6.9118	8.8568	7.0503
novel-m0022-5p	22	TGCGTGGCTTCTCTGTGCAGTC	644	66	87	85	39	53	36	36	56	54	38	65	29	7.8262	10.9182	11.7469	4.9486	7.7517	6.67	11.8857	8.4462	7.045	7.2958	10.0999	5.6794
novel-m0021-3p	22	TCAGTCTCAACTGCAAAGAAGT	586	49	51	51	73	59	40	27	37	103	19	41	36	5.8104	6.4004	7.0481	9.2629	8.6293	7.4111	8.9142	5.5805	13.4377	3.6479	6.3707	7.0503
novel-m0038-5p	23	CCCGGCCCCTTCAGACACCAGCT	586	85	79	44	46	50	34	14	54	30	38	59	53	10.0792	9.9143	6.0808	5.8369	7.3129	6.2995	4.6222	8.1446	3.9139	7.2958	9.1676	10.3796
novel-m0024-3p	22	TCTGGTCTCCCGCCCTGCTGCC	553	124	90	102	76	48	53	6	12	9	8	15	10	14.7038	11.2947	14.0963	9.6435	7.0204	9.8198	1.9809	1.8099	1.1742	1.536	2.3307	1.9584
novel-m0025-3p	22	TCTGGTCTCCCGCCCTGCTGCC	553	124	90	102	76	48	53	6	12	9	8	15	10	14.7038	11.2947	14.0963	9.6435	7.0204	9.8198	1.9809	1.8099	1.1742	1.536	2.3307	1.9584
novel-m0026-3p	22	TCTGGTCTCCCGCCCTGCTGCC	553	124	90	102	76	48	53	6	12	9	8	15	10	14.7038	11.2947	14.0963	9.6435	7.0204	9.8198	1.9809	1.8099	1.1742	1.536	2.3307	1.9584
novel-m0028-3p	23	ACAGGGTAGAACCACGGACAGGA	464	46	32	32	41	36	45	19	55	38	25	43	52	5.4546	4.0159	4.4224	5.2024	5.2653	8.3375	6.273	8.2954	4.9576	4.7999	6.6815	10.1837
novel-m0068-5p	24	TTGCCCGAGAGCTTGGACCGCGCG	435	45	46	40	44	16	19	19	63	39	16	45	43	5.3361	5.7729	5.528	5.5831	2.3401	3.5203	6.273	9.502	5.0881	3.0719	6.9922	8.4212
novel-m0027-3p	22	GCAGTCAGTGCATGACAGAACT	418	88	97	55	48	22	21	8	25	16	14	16	8	10.435	12.1732	7.6009	6.0906	3.2177	3.8909	2.6413	3.7706	2.0874	2.6879	2.4861	1.5667
novel-m0031-5p	23	TCCCCTTTCTAAAAGCACTCAGA	380	82	42	99	22	28	19	24	17	16	11	12	8	9.7235	5.2709	13.6817	2.7915	4.0952	3.5203	7.9238	2.564	2.0874	2.1119	1.8646	1.5667
novel-m0032-5p	23	TCCCCTTTCTAAAAGCACTCAGA	380	82	42	99	22	28	19	24	17	16	11	12	8	9.7235	5.2709	13.6817	2.7915	4.0952	3.5203	7.9238	2.564	2.0874	2.1119	1.8646	1.5667
novel-m0033-5p	23	TCCCCTTTCTAAAAGCACTCAGA	380	82	42	99	22	28	19	24	17	16	11	12	8	9.7235	5.2709	13.6817	2.7915	4.0952	3.5203	7.9238	2.564	2.0874	2.1119	1.8646	1.5667
novel-m0030-3p	22	AAGACCGTCTGCTGAACTCAGC	366	55	69	49	32	30	31	5	20	19	20	17	19	6.5219	8.6593	6.7717	4.0604	4.3878	5.7436	1.6508	3.0165	2.4788	3.8399	2.6415	3.721
novel-m0029-3p	23	TCTCCTTGCGAGTCTCTGCTGCC	365	48	47	38	27	29	30	3	20	4	35	47	37	5.6918	5.8984	5.2516	3.426	4.2415	5.5584	0.9905	3.0165	0.5219	6.7198	7.303	7.2461
novel-m0061-3p	22	TAGCAGCGGGGGGACTTACTCT	325	67	69	51	35	19	8	16	9	13	13	17	8	7.9448	8.6593	7.0481	4.4411	2.7789	1.4822	5.2825	1.3574	1.696	2.4959	2.6415	1.5667
novel-m0043-3p	21	CGGACCGAGTCCCCTTCCCCT	319	58	57	26	35	55	29	8	5	10	14	14	8	6.8776	7.1533	3.5932	4.4411	8.0442	5.3731	2.6413	0.7541	1.3046	2.6879	2.1754	1.5667
novel-m0036-5p	23	TGTCATGCTGGGGAGTGTAGTGA	284	17	41	29	21	26	35	13	22	45	12	9	14	2.0158	5.1454	4.0078	2.6647	3.8027	6.4848	4.292	3.3182	5.8708	2.3039	1.3984	2.7418
novel-m0040-5p	22	AGCACAGGCGCATCCGGGGCGC	282	65	43	60	35	21	25	3	6	4	8	9	3	7.7076	5.3964	8.2919	4.4411	3.0714	4.632	0.9905	0.905	0.5219	1.536	1.3984	0.5875
novel-m0034-3p	22	CCCGAGAAGCGCACTGCCGAGC	252	44	51	37	10	16	13	3	25	23	10	14	6	5.2175	6.4004	5.1134	1.2689	2.3401	2.4086	0.9905	3.7706	3.0007	1.92	2.1754	1.175
novel-m0063-5p	23	TTATGGCCCTTCGGTAATTCACT	245	32	26	15	23	31	21	7	23	20	10	16	21	3.7945	3.2629	2.073	2.9184	4.534	3.8909	2.3111	3.469	2.6093	1.92	2.4861	4.1127
novel-m0037-3p	22	TTCCCATTGAGACTGAGCATCT	240	48	57	28	37	34	20	2	4	3	2	2	3	5.6918	7.1533	3.8696	4.6949	4.9728	3.7056	0.6603	0.6033	0.3914	0.384	0.3108	0.5875
novel-m0046-3p	22	TCTTGGACCCCTTCTCACAGGA	235	30	29	19	24	27	20	6	11	10	15	28	16	3.5574	3.6394	2.6258	3.0453	3.949	3.7056	1.9809	1.6591	1.3046	2.8799	4.3507	3.1335
novel-m0035-5p	21	TCAAAGATCCAGGCGTTTGCG	232	37	26	38	18	33	10	5	9	25	10	6	15	4.3874	3.2629	5.2516	2.284	4.8265	1.8528	1.6508	1.3574	3.2616	1.92	0.9323	2.9376
novel-m0042-3p	22	AAAAATACGGGTGCACTTCTAT	225	22	28	24	23	26	29	6	11	15	21	15	5	2.6087	3.5139	3.3168	2.9184	3.8027	5.3731	1.9809	1.6591	1.9569	4.0319	2.3307	0.9792
novel-m0044-3p	23	AGCTGGTCTGGGAGTTCCCGGGT	220	20	38	16	29	14	11	1	15	11	15	34	16	2.3716	4.7689	2.2112	3.6798	2.0476	2.0381	0.3302	2.2624	1.4351	2.8799	5.283	3.1335
novel-m0075-5p	18	CTCCCGTGCTGATCAGTA	220	28	12	7	2	2	0	155	4	5	3	2	0	3.3202	1.506	0.9674	0.2538	0.2925	0.01	51.1744	0.6033	0.6523	0.576	0.3108	0.01
novel-m0045-3p	20	TTGTGACAAGGAACACACAA	214	33	13	17	18	21	24	24	19	17	7	13	8	3.9131	1.6315	2.3494	2.284	3.0714	4.4467	7.9238	2.8657	2.2179	1.344	2.02	1.5667
novel-m0047-5p	23	TGTTCTAGGTATGGTCCCAGGGA	208	20	17	26	9	15	18	3	18	34	7	25	16	2.3716	2.1335	3.5932	1.142	2.1939	3.335	0.9905	2.7149	4.4358	1.344	3.8846	3.1335
novel-m0054-5p	23	AGAGACAGGCGGCTGTAACTCCT	205	18	24	14	17	12	8	3	22	18	20	29	20	2.1344	3.0119	1.9348	2.1571	1.7551	1.4822	0.9905	3.3182	2.3483	3.8399	4.5061	3.9168
novel-m0039-3p	22	TTGGCCCTCTTTCCTGTCCTAG	201	41	13	43	11	25	22	2	16	9	4	10	5	4.8617	1.6315	5.9426	1.3958	3.6565	4.0761	0.6603	2.4132	1.1742	0.768	1.5538	0.9792
novel-m0041-3p	22	ATCTCGCCCGCAAAGACCCAGC	196	65	42	37	9	3	8	4	10	7	3	5	3	7.7076	5.2709	5.1134	1.142	0.4388	1.4822	1.3206	1.5083	0.9132	0.576	0.7769	0.5875
novel-m0049-5p	23	AGGACTCCATTTGTTTTGATGAT	184	9	12	18	22	20	10	9	8	16	20	26	14	1.0672	1.506	2.4876	2.7915	2.9252	1.8528	2.9714	1.2066	2.0874	3.8399	4.04	2.7418
novel-m0055-3p	22	GCACCGACCTGGCCTCAGCTCT	184	33	47	12	11	15	14	4	8	5	8	13	14	3.9131	5.8984	1.6584	1.3958	2.1939	2.5939	1.3206	1.2066	0.6523	1.536	2.02	2.7418
novel-m0051-5p	22	CACTCCTCCCCTGTGTGCCAGG	179	28	19	27	21	10	10	1	9	15	8	20	11	3.3202	2.3844	3.7314	2.6647	1.4626	1.8528	0.3302	1.3574	1.9569	1.536	3.1077	2.1542
novel-m0048-5p	23	AGTGGCGGGAGCGGCCCCTCGGC	175	10	21	22	12	24	15	14	6	1	26	10	14	1.1858	2.6354	3.0404	1.5227	3.5102	2.7792	4.6222	0.905	0.1305	4.9919	1.5538	2.7418
novel-m0073-5p	22	ACTACCTCTGGATTCCTCTGCG	172	16	5	17	13	5	1	7	22	20	18	29	19	1.8973	0.6275	2.3494	1.6495	0.7313	0.1853	2.3111	3.3182	2.6093	3.4559	4.5061	3.721
novel-m0074-5p	22	ACTACCTCTGGATTCCTCTGCG	172	16	5	17	13	5	1	7	22	20	18	29	19	1.8973	0.6275	2.3494	1.6495	0.7313	0.1853	2.3111	3.3182	2.6093	3.4559	4.5061	3.721
novel-m0084-5p	21	ACCGGCCCGGGGCTGCCTCCA	170	19	40	32	14	3	1	2	7	9	12	25	6	2.253	5.0199	4.4224	1.7764	0.4388	0.1853	0.6603	1.0558	1.1742	2.3039	3.8846	1.175
novel-m0113-3p	23	GGCGTTATAGGGTGTGTAGAGCA	170	38	15	39	20	29	22	0	1	5	0	1	0	4.506	1.8825	5.3898	2.5378	4.2415	4.0761	0.01	0.1508	0.6523	0.01	0.1554	0.01
novel-m0114-3p	23	GGCGTTATAGGGTGTGTAGAGCA	170	38	15	39	20	29	22	0	1	5	0	1	0	4.506	1.8825	5.3898	2.5378	4.2415	4.0761	0.01	0.1508	0.6523	0.01	0.1554	0.01
novel-m0050-3p	21	TTCCCTCCTGCTGGTACTCCC	161	31	15	3	13	24	21	6	11	18	7	11	1	3.676	1.8825	0.4146	1.6495	3.5102	3.8909	1.9809	1.6591	2.3483	1.344	1.7092	0.1958
novel-m0053-3p	21	CACCCTGTGCCCCCCCGCCTC	159	42	38	24	19	11	4	1	1	4	11	2	2	4.9803	4.7689	3.3168	2.4109	1.6088	0.7411	0.3302	0.1508	0.5219	2.1119	0.3108	0.3917
novel-m0087-5p	23	TGGGGAGGGCCGGACAGAGCAGC	158	23	34	24	16	10	0	7	9	11	6	12	6	2.7273	4.2669	3.3168	2.0302	1.4626	0.01	2.3111	1.3574	1.4351	1.152	1.8646	1.175
novel-m0081-5p	22	TTGAGACAATTGAGAGATGATT	155	31	23	32	34	10	15	1	1	5	0	0	3	3.676	2.8864	4.4224	4.3142	1.4626	2.7792	0.3302	0.1508	0.6523	0.01	0.01	0.5875
novel-m0052-3p	22	TATCAAGTATTGGTGAGGATCT	138	17	13	23	14	19	12	4	6	11	3	7	9	2.0158	1.6315	3.1786	1.7764	2.7789	2.2233	1.3206	0.905	1.4351	0.576	1.0877	1.7626
novel-m0058-5p	22	GAACCATCTCTCTTATATCTGC	133	12	13	10	6	18	9	4	17	17	18	5	4	1.4229	1.6315	1.382	0.7613	2.6327	1.6675	1.3206	2.564	2.2179	3.4559	0.7769	0.7834
novel-m0056-5p	22	TGCACAACAGAGCGAGCCAGCT	129	16	21	8	5	21	18	6	8	9	9	6	2	1.8973	2.6354	1.1056	0.6344	3.0714	3.335	1.9809	1.2066	1.1742	1.728	0.9323	0.3917
novel-m0062-5p	22	TGCACGGAGCAGCAGGGTCTGA	125	12	26	23	7	7	6	1	7	5	10	5	16	1.4229	3.2629	3.1786	0.8882	1.0238	1.1117	0.3302	1.0558	0.6523	1.92	0.7769	3.1335
novel-m0070-3p	24	CTCGCAGTTGTTGGCAGCCCTGGC	122	23	19	15	16	19	12	1	4	2	3	8	0	2.7273	2.3844	2.073	2.0302	2.7789	2.2233	0.3302	0.6033	0.2609	0.576	1.2431	0.01
novel-m0080-5p	20	AGGAGGAGCGCTGGAAACGG	122	6	16	15	22	3	2	9	9	9	9	13	9	0.7115	2.008	2.073	2.7915	0.4388	0.3706	2.9714	1.3574	1.1742	1.728	2.02	1.7626
novel-m0069-3p	22	CAGCGCGGCTGGGCCTCCCCGA	121	14	20	8	11	10	15	4	10	2	8	15	4	1.6601	2.5099	1.1056	1.3958	1.4626	2.7792	1.3206	1.5083	0.2609	1.536	2.3307	0.7834
novel-m0082-3p	21	TGCCCACCTGCCTCCTCCCCC	120	16	23	24	17	18	8	6	1	2	2	3	0	1.8973	2.8864	3.3168	2.1571	2.6327	1.4822	1.9809	0.1508	0.2609	0.384	0.4661	0.01
novel-m0085-5p	20	ATGGTGGTTGTAGTTGTGGT	117	14	13	11	6	6	2	15	6	24	5	9	6	1.6601	1.6315	1.5202	0.7613	0.8776	0.3706	4.9524	0.905	3.1311	0.96	1.3984	1.175
novel-m0065-3p	21	TTGGTGTACACTGGAATAGCT	116	22	19	23	18	23	8	0	3	0	0	0	0	2.6087	2.3844	3.1786	2.284	3.364	1.4822	0.01	0.4525	0.01	0.01	0.01	0.01
novel-m0057-3p	21	CTAACTCCCGTGTACTGCACT	113	18	25	7	9	9	3	6	0	5	14	4	13	2.1344	3.1374	0.9674	1.142	1.3163	0.5558	1.9809	0.01	0.6523	2.6879	0.6215	2.5459
novel-m0071-3p	22	TGGCCAGCTGTTTCCTCTCTTT	113	14	20	11	6	3	6	3	14	11	5	11	9	1.6601	2.5099	1.5202	0.7613	0.4388	1.1117	0.9905	2.1116	1.4351	0.96	1.7092	1.7626
novel-m0059-3p	21	GCGGCAGGCTGAGCCTCGACC	111	26	28	15	11	8	0	2	6	1	6	5	3	3.0831	3.5139	2.073	1.3958	1.1701	0.01	0.6603	0.905	0.1305	1.152	0.7769	0.5875
novel-m0060-5p	21	GCGGCAGGCTGAGCCTCGACC	111	26	28	15	11	8	0	2	6	1	6	5	3	3.0831	3.5139	2.073	1.3958	1.1701	0.01	0.6603	0.905	0.1305	1.152	0.7769	0.5875
novel-m0141-5p	23	TTTGCGCCGTCGCTGTCCACTGC	108	9	14	17	9	6	4	3	12	10	12	9	3	1.0672	1.757	2.3494	1.142	0.8776	0.7411	0.9905	1.8099	1.3046	2.3039	1.3984	0.5875
novel-m0083-3p	23	CCGGCGCGCGGCATGTCGGGACT	106	11	20	25	6	12	3	2	6	2	3	13	3	1.3044	2.5099	3.455	0.7613	1.7551	0.5558	0.6603	0.905	0.2609	0.576	2.02	0.5875
novel-m0064-5p	18	GCTGCTTTGGGAATCTCT	105	6	10	9	0	1	0	7	15	14	19	9	15	0.7115	1.255	1.2438	0.01	0.1463	0.01	2.3111	2.2624	1.8265	3.6479	1.3984	2.9376
novel-m0076-5p	22	GGGGCTCCCCGGTGCTCGGATC	105	11	14	15	20	11	12	3	0	5	8	4	2	1.3044	1.757	2.073	2.5378	1.6088	2.2233	0.9905	0.01	0.6523	1.536	0.6215	0.3917
novel-m0066-5p	21	GTGAGTTTGTAGGGTTGGAGA	100	21	25	25	8	5	11	3	0	0	0	2	0	2.4902	3.1374	3.455	1.0151	0.7313	2.0381	0.9905	0.01	0.01	0.01	0.3108	0.01
novel-m0067-3p	22	CGCCCTCTGGCCTCTGCCGCAG	97	20	23	7	6	1	11	3	6	4	3	7	6	2.3716	2.8864	0.9674	0.7613	0.1463	2.0381	0.9905	0.905	0.5219	0.576	1.0877	1.175
novel-m0097-5p	25	TGGCACAGGGTCCAGCTGTCGGCTG	95	4	7	37	3	1	6	6	11	3	0	9	8	0.4743	0.8785	5.1134	0.3807	0.1463	1.1117	1.9809	1.6591	0.3914	0.01	1.3984	1.5667
novel-m0101-5p	20	TAAATGAAATATGAGAACCT	93	3	10	0	6	0	0	4	5	11	21	22	11	0.3557	1.255	0.01	0.7613	0.01	0.01	1.3206	0.7541	1.4351	4.0319	3.4184	2.1542
novel-m0154-5p	23	TTCTCATTGGCCTCATGTCCTGT	92	9	3	6	22	17	3	6	1	11	7	3	4	1.0672	0.3765	0.8292	2.7915	2.4864	0.5558	1.9809	0.1508	1.4351	1.344	0.4661	0.7834
novel-m0072-3p	21	TTGGCCTTCGCACCCTAACAG	88	18	13	7	4	7	3	2	7	2	6	12	7	2.1344	1.6315	0.9674	0.5076	1.0238	0.5558	0.6603	1.0558	0.2609	1.152	1.8646	1.3709
novel-m0102-5p	24	TCGCCCGCACCCAGCCTGGTCTCG	86	25	13	17	12	6	7	0	4	1	0	0	1	2.9645	1.6315	2.3494	1.5227	0.8776	1.297	0.01	0.6033	0.1305	0.01	0.01	0.1958
novel-m0120-3p	22	TTTCACCCACAACAGAAGCTCT	86	16	12	14	10	10	5	1	7	4	2	0	5	1.8973	1.506	1.9348	1.2689	1.4626	0.9264	0.3302	1.0558	0.5219	0.384	0.01	0.9792
novel-m0077-3p	23	AGGCTCTCTCCCCCAGCGTCTCT	85	0	0	2	6	4	2	6	17	8	16	9	15	0.01	0.01	0.2764	0.7613	0.585	0.3706	1.9809	2.564	1.0437	3.0719	1.3984	2.9376
novel-m0096-3p	23	TCTGGTCTATGTCTATCTCCAAC	85	9	5	3	5	4	8	0	8	6	7	19	11	1.0672	0.6275	0.4146	0.6344	0.585	1.4822	0.01	1.2066	0.7828	1.344	2.9523	2.1542
novel-m0130-3p	23	TTTTCCAGCCCCGTCCCCATCTC	85	11	11	2	6	6	3	2	12	1	8	10	13	1.3044	1.3805	0.2764	0.7613	0.8776	0.5558	0.6603	1.8099	0.1305	1.536	1.5538	2.5459
novel-m0099-5p	24	TTCTGGAGGCAGCGGCTGGCTCTC	84	4	27	19	7	7	6	2	0	2	1	3	6	0.4743	3.3884	2.6258	0.8882	1.0238	1.1117	0.6603	0.01	0.2609	0.192	0.4661	1.175
novel-m0100-3p	22	ATTACTATGGATTCTTGGCATT	84	4	10	13	11	4	9	7	3	7	5	10	1	0.4743	1.255	1.7966	1.3958	0.585	1.6675	2.3111	0.4525	0.9132	0.96	1.5538	0.1958
novel-m0119-5p	25	TTGGGGGGAGCAGAGGGTGGCACTC	83	3	14	22	6	5	9	1	2	0	6	5	10	0.3557	1.757	3.0404	0.7613	0.7313	1.6675	0.3302	0.3017	0.01	1.152	0.7769	1.9584
novel-m0078-3p	22	GGGCAAGCCTGCGGAGGTGTGG	81	9	4	12	7	8	6	1	4	14	7	8	1	1.0672	0.502	1.6584	0.8882	1.1701	1.1117	0.3302	0.6033	1.8265	1.344	1.2431	0.1958
novel-m0079-5p	23	TTGAACCTGATAGCAGCTGCCGC	81	12	4	20	12	8	4	0	4	2	4	10	1	1.4229	0.502	2.764	1.5227	1.1701	0.7411	0.01	0.6033	0.2609	0.768	1.5538	0.1958
novel-m0091-3p	22	GTGGGGCGGTAGGAATAGCTGC	80	9	30	6	1	2	2	2	9	5	3	8	3	1.0672	3.7649	0.8292	0.1269	0.2925	0.3706	0.6603	1.3574	0.6523	0.576	1.2431	0.5875
novel-m0086-3p	22	AGTTACAGCCGCCTGTCTCTGG	79	9	1	1	6	5	7	3	13	2	11	13	8	1.0672	0.1255	0.1382	0.7613	0.7313	1.297	0.9905	1.9607	0.2609	2.1119	2.02	1.5667
[truncated: 216 more rows]
